# Supplementary material for: Analysis of Light- and Carbon-Specific Transcriptomes Implicates a Class of G-Protein-Coupled Receptors in Cellulose Sensing
Source: mSphere. 2017 May 10;2(3):e00089-17. doi: 10.1128/mSphere.00089-17 (PMC5425790; doi:10.1128/mSphere.00089-17)
Supplement: DATA SET S1 [file sph003172282sd2.xls]

## Sheet: LL vs DD
Genes regulated in DD on cellulose, lactose, sophorose, glycerol and glucose relative to LL on cellulose, lactose, sophorose, glycerol and glucose
p-value < 0.01, FDR (step up), fold change > 2 or fold change < -2
206 genes regulated, 106 genes upregulated, 100 genes downregulated
Protein ID	p-value(light condition * carbon source)	p-value(DD * CEL and DD * GLU and DD * GLY and DD * LAC and DD * SOPH vs. LL * CEL and LL * GLU and LL * GLY and LL * LAC and LL * SOPH)	Ratio(DD * CEL and DD * GLU and DD * GLY and DD * LAC and DD * SOPH vs. LL * CEL and LL * GLU and LL * GLY and LL * LAC and LL * SOPH)	Fold-Change(DD * CEL and DD * GLU and DD * GLY and DD * LAC and DD * SOPH vs. LL * CEL and LL * GLU and LL * GLY and LL * LAC and LL * SOPH)	Fold-Change(DD * CEL and DD * GLU and DD * GLY and DD * LAC and DD * SOPH vs. LL * CEL and LL * GLU and LL * GLY and LL * LAC and LL * SOPH) (Description)	F(light condition * carbon source)	SS(light condition * carbon source)	SS(Error)	F(Error)
TRIRE2_34493	9.90575e-07	6.85613e-09	0.0549406	-18.2015	DD * CEL and DD * GLU and DD * GLY and DD * LAC and DD * SOPH down vs LL * CEL and LL * GLU and LL * GLY and LL * LAC and LL * SOPH	41.1764	103.012	2.7797	1
TRIRE2_81609	1.24663e-09	4.53528e-12	0.0566144	-17.6633	DD * CEL and DD * GLU and DD * GLY and DD * LAC and DD * SOPH down vs LL * CEL and LL * GLU and LL * GLY and LL * LAC and LL * SOPH	161.531	89.5322	0.61586	1
TRIRE2_111357	2.17302e-08	3.71586e-10	0.0673817	-14.8408	DD * CEL and DD * GLU and DD * GLY and DD * LAC and DD * SOPH down vs LL * CEL and LL * GLU and LL * GLY and LL * LAC and LL * SOPH	90.4293	107.758	1.32403	1
TRIRE2_23238	1.06607e-07	1.09147e-09	0.0766583	-13.0449	DD * CEL and DD * GLU and DD * GLY and DD * LAC and DD * SOPH down vs LL * CEL and LL * GLU and LL * GLY and LL * LAC and LL * SOPH	65.3079	87.8638	1.49487	1
TRIRE2_68706	2.38111e-09	2.55096e-11	0.0792372	-12.6203	DD * CEL and DD * GLU and DD * GLY and DD * LAC and DD * SOPH down vs LL * CEL and LL * GLU and LL * GLY and LL * LAC and LL * SOPH	141.707	86.7284	0.680031	1
TRIRE2_62693	2.31787e-08	5.46257e-10	0.0914537	-10.9345	DD * CEL and DD * GLU and DD * GLY and DD * LAC and DD * SOPH down vs LL * CEL and LL * GLU and LL * GLY and LL * LAC and LL * SOPH	89.2469	90.4415	1.12598	1
TRIRE2_110855	6.65112e-06	8.35461e-08	0.0956675	-10.4529	DD * CEL and DD * GLU and DD * GLY and DD * LAC and DD * SOPH down vs LL * CEL and LL * GLU and LL * GLY and LL * LAC and LL * SOPH	27.5684	75.8234	3.05597	1
TRIRE2_68705	2.23972e-08	7.47429e-10	0.107592	-9.29437	DD * CEL and DD * GLU and DD * GLY and DD * LAC and DD * SOPH down vs LL * CEL and LL * GLU and LL * GLY and LL * LAC and LL * SOPH	89.8735	84.3358	1.04265	1
TRIRE2_31134	1.52814e-08	4.17878e-10	0.125391	-7.97506	DD * CEL and DD * GLU and DD * GLY and DD * LAC and DD * SOPH down vs LL * CEL and LL * GLU and LL * GLY and LL * LAC and LL * SOPH	97.1553	70.2544	0.80346	1
TRIRE2_59364	7.399e-07	1.97387e-08	0.132645	-7.53894	DD * CEL and DD * GLU and DD * GLY and DD * LAC and DD * SOPH down vs LL * CEL and LL * GLU and LL * GLY and LL * LAC and LL * SOPH	43.7579	66.0105	1.67616	1
TRIRE2_124341	4.24961e-06	4.09245e-07	0.132885	-7.52533	DD * CEL and DD * GLU and DD * GLY and DD * LAC and DD * SOPH down vs LL * CEL and LL * GLU and LL * GLY and LL * LAC and LL * SOPH	30.3204	86.3167	3.16314	1
TRIRE2_103275	2.2208e-07	4.61374e-08	0.135244	-7.39404	DD * CEL and DD * GLU and DD * GLY and DD * LAC and DD * SOPH down vs LL * CEL and LL * GLU and LL * GLY and LL * LAC and LL * SOPH	56.15	99.1238	1.96149	1
TRIRE2_106181	1.27374e-10	3.56812e-12	0.143083	-6.98896	DD * CEL and DD * GLU and DD * GLY and DD * LAC and DD * SOPH down vs LL * CEL and LL * GLU and LL * GLY and LL * LAC and LL * SOPH	255.93	61.9732	0.269055	1
TRIRE2_81623	5.77856e-09	8.96688e-11	0.149128	-6.70563	DD * CEL and DD * GLU and DD * GLY and DD * LAC and DD * SOPH down vs LL * CEL and LL * GLU and LL * GLY and LL * LAC and LL * SOPH	118.394	52.6306	0.49393	1
TRIRE2_55709	8.08378e-08	2.65923e-08	0.191521	-5.22136	DD * CEL and DD * GLU and DD * GLY and DD * LAC and DD * SOPH down vs LL * CEL and LL * GLU and LL * GLY and LL * LAC and LL * SOPH	69.1249	74.2546	1.19357	1
TRIRE2_105106	5.58473e-07	1.43568e-08	0.200168	-4.9958	DD * CEL and DD * GLU and DD * GLY and DD * LAC and DD * SOPH down vs LL * CEL and LL * GLU and LL * GLY and LL * LAC and LL * SOPH	46.3934	41.5483	0.995071	1
TRIRE2_44175	3.5672e-05	2.03872e-05	0.223822	-4.46784	DD * CEL and DD * GLU and DD * GLY and DD * LAC and DD * SOPH down vs LL * CEL and LL * GLU and LL * GLY and LL * LAC and LL * SOPH	19.1882	71.3966	4.13429	1
TRIRE2_82619	6.35428e-06	3.20448e-06	0.226798	-4.40922	DD * CEL and DD * GLU and DD * GLY and DD * LAC and DD * SOPH down vs LL * CEL and LL * GLU and LL * GLY and LL * LAC and LL * SOPH	27.8377	66.9531	2.67236	1
TRIRE2_105763	0.000401806	2.87903e-05	0.228567	-4.37509	DD * CEL and DD * GLU and DD * GLY and DD * LAC and DD * SOPH down vs LL * CEL and LL * GLU and LL * GLY and LL * LAC and LL * SOPH	11.1196	43.5975	4.35641	1
TRIRE2_53824	9.88601e-07	2.27449e-07	0.245441	-4.07431	DD * CEL and DD * GLU and DD * GLY and DD * LAC and DD * SOPH down vs LL * CEL and LL * GLU and LL * GLY and LL * LAC and LL * SOPH	41.1936	50.1318	1.3522	1
TRIRE2_64916	0.000185286	4.67363e-06	0.2488	-4.0193	DD * CEL and DD * GLU and DD * GLY and DD * LAC and DD * SOPH down vs LL * CEL and LL * GLU and LL * GLY and LL * LAC and LL * SOPH	13.29	30.5559	2.55464	1
TRIRE2_72627	2.39469e-06	7.99128e-07	0.252182	-3.96539	DD * CEL and DD * GLU and DD * GLY and DD * LAC and DD * SOPH down vs LL * CEL and LL * GLU and LL * GLY and LL * LAC and LL * SOPH	34.2235	52.4023	1.70131	1
TRIRE2_107680	0.000292465	1.66018e-05	0.258444	-3.86931	DD * CEL and DD * GLU and DD * GLY and DD * LAC and DD * SOPH down vs LL * CEL and LL * GLU and LL * GLY and LL * LAC and LL * SOPH	11.97	34.7022	3.22121	1
TRIRE2_106356	0.000274646	1.82536e-05	0.266621	-3.75065	DD * CEL and DD * GLU and DD * GLY and DD * LAC and DD * SOPH down vs LL * CEL and LL * GLU and LL * GLY and LL * LAC and LL * SOPH	12.1448	34.3508	3.14271	1
TRIRE2_81668	1.00685e-06	2.44095e-08	0.273029	-3.66262	DD * CEL and DD * GLU and DD * GLY and DD * LAC and DD * SOPH down vs LL * CEL and LL * GLU and LL * GLY and LL * LAC and LL * SOPH	41.0367	26.717	0.723392	1
TRIRE2_123718	1.42802e-07	9.54439e-06	0.280724	-3.56222	DD * CEL and DD * GLU and DD * GLY and DD * LAC and DD * SOPH down vs LL * CEL and LL * GLU and LL * GLY and LL * LAC and LL * SOPH	61.4986	138.468	2.50174	1
TRIRE2_27181	2.88902e-06	4.1232e-07	0.280999	-3.55874	DD * CEL and DD * GLU and DD * GLY and DD * LAC and DD * SOPH down vs LL * CEL and LL * GLU and LL * GLY and LL * LAC and LL * SOPH	32.8969	37.1065	1.25329	1
TRIRE2_109828	3.77927e-06	6.92638e-06	0.281485	-3.55259	DD * CEL and DD * GLU and DD * GLY and DD * LAC and DD * SOPH down vs LL * CEL and LL * GLU and LL * GLY and LL * LAC and LL * SOPH	31.0826	64.8144	2.31692	1
TRIRE2_48080	2.32715e-05	3.87206e-06	0.282416	-3.54087	DD * CEL and DD * GLU and DD * GLY and DD * LAC and DD * SOPH down vs LL * CEL and LL * GLU and LL * GLY and LL * LAC and LL * SOPH	21.0608	38.3608	2.02382	1
TRIRE2_46035	0.00347099	4.3675e-05	0.291659	-3.42866	DD * CEL and DD * GLU and DD * GLY and DD * LAC and DD * SOPH down vs LL * CEL and LL * GLU and LL * GLY and LL * LAC and LL * SOPH	6.56524	19.7988	3.35077	1
TRIRE2_34252	1.97785e-06	4.19639e-06	0.294767	-3.39252	DD * CEL and DD * GLU and DD * GLY and DD * LAC and DD * SOPH down vs LL * CEL and LL * GLU and LL * GLY and LL * LAC and LL * SOPH	35.6276	61.6671	1.9232	1
TRIRE2_22093	0.00110316	0.000241356	0.295049	-3.38926	DD * CEL and DD * GLU and DD * GLY and DD * LAC and DD * SOPH down vs LL * CEL and LL * GLU and LL * GLY and LL * LAC and LL * SOPH	8.7452	39.5033	5.01904	1
TRIRE2_57914	2.74019e-05	1.03347e-05	0.299687	-3.33682	DD * CEL and DD * GLU and DD * GLY and DD * LAC and DD * SOPH down vs LL * CEL and LL * GLU and LL * GLY and LL * LAC and LL * SOPH	20.3256	41.9274	2.29199	1
TRIRE2_107494	0.000165287	3.51647e-05	0.314898	-3.17563	DD * CEL and DD * GLU and DD * GLY and DD * LAC and DD * SOPH down vs LL * CEL and LL * GLU and LL * GLY and LL * LAC and LL * SOPH	13.6394	34.3593	2.79902	1
TRIRE2_124222	2.60713e-05	1.73694e-06	0.318666	-3.13808	DD * CEL and DD * GLU and DD * GLY and DD * LAC and DD * SOPH down vs LL * CEL and LL * GLU and LL * GLY and LL * LAC and LL * SOPH	20.547	25.6612	1.38767	1
TRIRE2_64874	2.4015e-07	5.72169e-08	0.320099	-3.12404	DD * CEL and DD * GLU and DD * GLY and DD * LAC and DD * SOPH down vs LL * CEL and LL * GLU and LL * GLY and LL * LAC and LL * SOPH	55.2508	33.073	0.665109	1
TRIRE2_72339	5.87377e-08	2.83999e-09	0.32501	-3.07683	DD * CEL and DD * GLU and DD * GLY and DD * LAC and DD * SOPH down vs LL * CEL and LL * GLU and LL * GLY and LL * LAC and LL * SOPH	73.801	23.1167	0.348034	1
TRIRE2_64018	2.99523e-05	6.85307e-06	0.327744	-3.05116	DD * CEL and DD * GLU and DD * GLY and DD * LAC and DD * SOPH down vs LL * CEL and LL * GLU and LL * GLY and LL * LAC and LL * SOPH	19.9351	32.1122	1.78982	1
TRIRE2_122614	0.00183909	0.000242644	0.332094	-3.01119	DD * CEL and DD * GLU and DD * GLY and DD * LAC and DD * SOPH down vs LL * CEL and LL * GLU and LL * GLY and LL * LAC and LL * SOPH	7.71242	28.4527	4.09911	1
TRIRE2_124228	7.11498e-06	1.00033e-06	0.332396	-3.00846	DD * CEL and DD * GLU and DD * GLY and DD * LAC and DD * SOPH down vs LL * CEL and LL * GLU and LL * GLY and LL * LAC and LL * SOPH	27.1751	27.9212	1.14162	1
TRIRE2_42264	4.97645e-05	6.43807e-05	0.33382	-2.99562	DD * CEL and DD * GLU and DD * GLY and DD * LAC and DD * SOPH down vs LL * CEL and LL * GLU and LL * GLY and LL * LAC and LL * SOPH	17.8353	46.8087	2.91611	1
TRIRE2_64667	0.000259608	2.51245e-05	0.33542	-2.98134	DD * CEL and DD * GLU and DD * GLY and DD * LAC and DD * SOPH down vs LL * CEL and LL * GLU and LL * GLY and LL * LAC and LL * SOPH	12.3032	25.5945	2.31146	1
TRIRE2_47286	2.89051e-05	1.26728e-05	0.337061	-2.96682	DD * CEL and DD * GLU and DD * GLY and DD * LAC and DD * SOPH down vs LL * CEL and LL * GLU and LL * GLY and LL * LAC and LL * SOPH	20.0904	35.3603	1.95562	1
TRIRE2_59952	2.23693e-06	1.87432e-07	0.338363	-2.95541	DD * CEL and DD * GLU and DD * GLY and DD * LAC and DD * SOPH down vs LL * CEL and LL * GLU and LL * GLY and LL * LAC and LL * SOPH	34.7177	24.1344	0.772401	1
TRIRE2_104425	0.00247497	0.000126657	0.340188	-2.93955	DD * CEL and DD * GLU and DD * GLY and DD * LAC and DD * SOPH down vs LL * CEL and LL * GLU and LL * GLY and LL * LAC and LL * SOPH	7.15831	21.4261	3.32576	1
TRIRE2_48211	2.14418e-05	1.37474e-05	0.341583	-2.92755	DD * CEL and DD * GLU and DD * GLY and DD * LAC and DD * SOPH down vs LL * CEL and LL * GLU and LL * GLY and LL * LAC and LL * SOPH	21.4383	37.5065	1.94389	1
TRIRE2_36335	3.33395e-05	7.49299e-07	0.350177	-2.85569	DD * CEL and DD * GLU and DD * GLY and DD * LAC and DD * SOPH down vs LL * CEL and LL * GLU and LL * GLY and LL * LAC and LL * SOPH	19.4741	17.0616	0.973461	1
TRIRE2_1999	0.000115804	5.84341e-05	0.35955	-2.78125	DD * CEL and DD * GLU and DD * GLY and DD * LAC and DD * SOPH down vs LL * CEL and LL * GLU and LL * GLY and LL * LAC and LL * SOPH	14.7803	32.9379	2.47612	1
TRIRE2_123865	2.36546e-06	6.02556e-05	0.360078	-2.77717	DD * CEL and DD * GLU and DD * GLY and DD * LAC and DD * SOPH down vs LL * CEL and LL * GLU and LL * GLY and LL * LAC and LL * SOPH	34.3121	76.812	2.48737	1
TRIRE2_80096	2.69474e-05	4.97183e-07	0.361627	-2.76528	DD * CEL and DD * GLU and DD * GLY and DD * LAC and DD * SOPH down vs LL * CEL and LL * GLU and LL * GLY and LL * LAC and LL * SOPH	20.3997	15.3769	0.83753	1
TRIRE2_50996	0.000215904	2.40802e-05	0.36285	-2.75596	DD * CEL and DD * GLU and DD * GLY and DD * LAC and DD * SOPH down vs LL * CEL and LL * GLU and LL * GLY and LL * LAC and LL * SOPH	12.8343	22.7683	1.97113	1
TRIRE2_69811	1.36769e-05	9.71257e-05	0.373673	-2.67614	DD * CEL and DD * GLU and DD * GLY and DD * LAC and DD * SOPH down vs LL * CEL and LL * GLU and LL * GLY and LL * LAC and LL * SOPH	23.6253	55.1831	2.5953	1
TRIRE2_105765	2.18075e-05	1.33789e-06	0.375232	-2.66501	DD * CEL and DD * GLU and DD * GLY and DD * LAC and DD * SOPH down vs LL * CEL and LL * GLU and LL * GLY and LL * LAC and LL * SOPH	21.3599	18.5135	0.963049	1
TRIRE2_122102	1.38012e-06	1.69812e-07	0.378305	-2.64337	DD * CEL and DD * GLU and DD * GLY and DD * LAC and DD * SOPH down vs LL * CEL and LL * GLU and LL * GLY and LL * LAC and LL * SOPH	38.4194	21.0467	0.608684	1
TRIRE2_67494	2.17122e-06	6.08917e-07	0.382548	-2.61405	DD * CEL and DD * GLU and DD * GLY and DD * LAC and DD * SOPH down vs LL * CEL and LL * GLU and LL * GLY and LL * LAC and LL * SOPH	34.9361	24.5469	0.780693	1
TRIRE2_55561	1.08694e-06	3.42742e-06	0.383825	-2.60535	DD * CEL and DD * GLU and DD * GLY and DD * LAC and DD * SOPH down vs LL * CEL and LL * GLU and LL * GLY and LL * LAC and LL * SOPH	40.3861	41.0661	1.12982	1
TRIRE2_78713	8.92026e-06	1.37464e-06	0.383841	-2.60525	DD * CEL and DD * GLU and DD * GLY and DD * LAC and DD * SOPH down vs LL * CEL and LL * GLU and LL * GLY and LL * LAC and LL * SOPH	25.8941	21.5435	0.924429	1
TRIRE2_107055	0.000371458	1.03135e-05	0.386966	-2.58421	DD * CEL and DD * GLU and DD * GLY and DD * LAC and DD * SOPH down vs LL * CEL and LL * GLU and LL * GLY and LL * LAC and LL * SOPH	11.3249	14.4949	1.42212	1
TRIRE2_49589	0.000235938	9.69019e-05	0.392707	-2.54643	DD * CEL and DD * GLU and DD * GLY and DD * LAC and DD * SOPH down vs LL * CEL and LL * GLU and LL * GLY and LL * LAC and LL * SOPH	12.5762	26.4698	2.33861	1
TRIRE2_72183	0.000230674	5.16623e-05	0.395626	-2.52764	DD * CEL and DD * GLU and DD * GLY and DD * LAC and DD * SOPH down vs LL * CEL and LL * GLU and LL * GLY and LL * LAC and LL * SOPH	12.6414	22.4755	1.97547	1
TRIRE2_80875	2.81954e-05	4.06292e-05	0.396146	-2.52432	DD * CEL and DD * GLU and DD * GLY and DD * LAC and DD * SOPH down vs LL * CEL and LL * GLU and LL * GLY and LL * LAC and LL * SOPH	20.1996	33.8153	1.86007	1
TRIRE2_65333	0.00014741	0.000109688	0.396524	-2.52191	DD * CEL and DD * GLU and DD * GLY and DD * LAC and DD * SOPH down vs LL * CEL and LL * GLU and LL * GLY and LL * LAC and LL * SOPH	13.9977	29.752	2.36166	1
TRIRE2_55802	8.02831e-06	1.08028e-05	0.39813	-2.51174	DD * CEL and DD * GLU and DD * GLY and DD * LAC and DD * SOPH down vs LL * CEL and LL * GLU and LL * GLY and LL * LAC and LL * SOPH	26.4837	32.2346	1.35239	1
TRIRE2_109078	3.4e-05	1.15076e-06	0.398448	-2.50974	DD * CEL and DD * GLU and DD * GLY and DD * LAC and DD * SOPH down vs LL * CEL and LL * GLU and LL * GLY and LL * LAC and LL * SOPH	19.3908	14.3343	0.82137	1
TRIRE2_59382	1.34068e-06	4.14305e-07	0.399384	-2.50386	DD * CEL and DD * GLU and DD * GLY and DD * LAC and DD * SOPH down vs LL * CEL and LL * GLU and LL * GLY and LL * LAC and LL * SOPH	38.6532	22.8167	0.65588	1
TRIRE2_38080	1.23779e-06	6.65402e-07	0.401282	-2.49201	DD * CEL and DD * GLU and DD * GLY and DD * LAC and DD * SOPH down vs LL * CEL and LL * GLU and LL * GLY and LL * LAC and LL * SOPH	39.3041	25.4164	0.718509	1
TRIRE2_4941	0.000566537	1.92119e-05	0.401953	-2.48786	DD * CEL and DD * GLU and DD * GLY and DD * LAC and DD * SOPH down vs LL * CEL and LL * GLU and LL * GLY and LL * LAC and LL * SOPH	10.2581	13.9566	1.51172	1
TRIRE2_122160	2.78543e-06	3.52309e-06	0.405129	-2.46835	DD * CEL and DD * GLU and DD * GLY and DD * LAC and DD * SOPH down vs LL * CEL and LL * GLU and LL * GLY and LL * LAC and LL * SOPH	33.1512	30.1971	1.0121	1
TRIRE2_34221	0.00063224	1.49817e-05	0.406592	-2.45947	DD * CEL and DD * GLU and DD * GLY and DD * LAC and DD * SOPH down vs LL * CEL and LL * GLU and LL * GLY and LL * LAC and LL * SOPH	9.99507	12.5189	1.39168	1
TRIRE2_44278	8.217e-09	1.94426e-07	0.406851	-2.4579	DD * CEL and DD * GLU and DD * GLY and DD * LAC and DD * SOPH down vs LL * CEL and LL * GLU and LL * GLY and LL * LAC and LL * SOPH	110.225	53.1838	0.536115	1
TRIRE2_65739	0.00213971	0.000211692	0.407171	-2.45597	DD * CEL and DD * GLU and DD * GLY and DD * LAC and DD * SOPH down vs LL * CEL and LL * GLU and LL * GLY and LL * LAC and LL * SOPH	7.42588	17.574	2.62953	1
TRIRE2_111129	1.17098e-05	7.85495e-07	0.410575	-2.43561	DD * CEL and DD * GLU and DD * GLY and DD * LAC and DD * SOPH down vs LL * CEL and LL * GLU and LL * GLY and LL * LAC and LL * SOPH	24.4273	15.5601	0.707776	1
TRIRE2_35777	1.9321e-05	3.18226e-05	0.418354	-2.39032	DD * CEL and DD * GLU and DD * GLY and DD * LAC and DD * SOPH down vs LL * CEL and LL * GLU and LL * GLY and LL * LAC and LL * SOPH	21.9276	30.6848	1.55485	1
TRIRE2_57643	0.00878256	0.000344714	0.419127	-2.38591	DD * CEL and DD * GLU and DD * GLY and DD * LAC and DD * SOPH down vs LL * CEL and LL * GLU and LL * GLY and LL * LAC and LL * SOPH	5.12417	12.8919	2.79545	1
TRIRE2_5135	0.000908685	0.000122069	0.427799	-2.33754	DD * CEL and DD * GLU and DD * GLY and DD * LAC and DD * SOPH down vs LL * CEL and LL * GLU and LL * GLY and LL * LAC and LL * SOPH	9.16513	16.8559	2.04349	1
TRIRE2_63914	8.72017e-05	8.12954e-06	0.438251	-2.2818	DD * CEL and DD * GLU and DD * GLY and DD * LAC and DD * SOPH down vs LL * CEL and LL * GLU and LL * GLY and LL * LAC and LL * SOPH	15.7496	14.4201	1.01732	1
TRIRE2_64656	1.57412e-05	6.11375e-05	0.441221	-2.26644	DD * CEL and DD * GLU and DD * GLY and DD * LAC and DD * SOPH down vs LL * CEL and LL * GLU and LL * GLY and LL * LAC and LL * SOPH	22.9204	33.0397	1.60167	1
TRIRE2_49048	3.80869e-05	2.13626e-05	0.445754	-2.24339	DD * CEL and DD * GLU and DD * GLY and DD * LAC and DD * SOPH down vs LL * CEL and LL * GLU and LL * GLY and LL * LAC and LL * SOPH	18.9149	20.7292	1.21769	1
TRIRE2_66394	0.00126702	0.000236112	0.447652	-2.23388	DD * CEL and DD * GLU and DD * GLY and DD * LAC and DD * SOPH down vs LL * CEL and LL * GLU and LL * GLY and LL * LAC and LL * SOPH	8.455	16.4661	2.16389	1
TRIRE2_50618	5.39215e-08	5.38488e-05	0.450813	-2.21821	DD * CEL and DD * GLU and DD * GLY and DD * LAC and DD * SOPH down vs LL * CEL and LL * GLU and LL * GLY and LL * LAC and LL * SOPH	75.1053	99.5563	1.47284	1
TRIRE2_112134	0.000172919	4.56635e-05	0.457096	-2.18773	DD * CEL and DD * GLU and DD * GLY and DD * LAC and DD * SOPH down vs LL * CEL and LL * GLU and LL * GLY and LL * LAC and LL * SOPH	13.5004	16.6102	1.36706	1
TRIRE2_69972	1.40907e-05	2.33903e-07	0.459573	-2.17593	DD * CEL and DD * GLU and DD * GLY and DD * LAC and DD * SOPH down vs LL * CEL and LL * GLU and LL * GLY and LL * LAC and LL * SOPH	23.4741	8.80309	0.41668	1
TRIRE2_109883	0.00348529	4.23913e-05	0.459924	-2.17427	DD * CEL and DD * GLU and DD * GLY and DD * LAC and DD * SOPH down vs LL * CEL and LL * GLU and LL * GLY and LL * LAC and LL * SOPH	6.55826	7.80275	1.32196	1
TRIRE2_76822	7.44404e-05	7.07845e-06	0.463053	-2.15958	DD * CEL and DD * GLU and DD * GLY and DD * LAC and DD * SOPH down vs LL * CEL and LL * GLU and LL * GLY and LL * LAC and LL * SOPH	16.3145	12.6101	0.858819	1
TRIRE2_46763	0.00143325	3.39547e-05	0.463347	-2.15821	DD * CEL and DD * GLU and DD * GLY and DD * LAC and DD * SOPH down vs LL * CEL and LL * GLU and LL * GLY and LL * LAC and LL * SOPH	8.20326	9.08375	1.23037	1
TRIRE2_107340	7.3035e-08	2.29598e-07	0.465115	-2.15	DD * CEL and DD * GLU and DD * GLY and DD * LAC and DD * SOPH down vs LL * CEL and LL * GLU and LL * GLY and LL * LAC and LL * SOPH	70.5789	25.5572	0.402342	1
TRIRE2_35552	0.000177237	0.000575265	0.466022	-2.14582	DD * CEL and DD * GLU and DD * GLY and DD * LAC and DD * SOPH down vs LL * CEL and LL * GLU and LL * GLY and LL * LAC and LL * SOPH	13.4249	29.87	2.47218	1
TRIRE2_124343	3.04067e-06	3.86111e-06	0.470208	-2.12672	DD * CEL and DD * GLU and DD * GLY and DD * LAC and DD * SOPH down vs LL * CEL and LL * GLU and LL * GLY and LL * LAC and LL * SOPH	32.5438	21.0993	0.720373	1
TRIRE2_110595	0.00126594	0.000488059	0.47664	-2.09802	DD * CEL and DD * GLU and DD * GLY and DD * LAC and DD * SOPH down vs LL * CEL and LL * GLU and LL * GLY and LL * LAC and LL * SOPH	8.45676	16.9495	2.22695	1
TRIRE2_4626	0.000440076	0.00045329	0.477636	-2.09365	DD * CEL and DD * GLU and DD * GLY and DD * LAC and DD * SOPH down vs LL * CEL and LL * GLU and LL * GLY and LL * LAC and LL * SOPH	10.8858	21.2682	2.17085	1
TRIRE2_66828	5.94785e-06	7.94068e-06	0.477919	-2.0924	DD * CEL and DD * GLU and DD * GLY and DD * LAC and DD * SOPH down vs LL * CEL and LL * GLU and LL * GLY and LL * LAC and LL * SOPH	28.2321	20.5943	0.810516	1
TRIRE2_74771	1.12911e-08	2.13473e-09	0.479963	-2.08349	DD * CEL and DD * GLU and DD * GLY and DD * LAC and DD * SOPH down vs LL * CEL and LL * GLU and LL * GLY and LL * LAC and LL * SOPH	103.328	13.0225	0.140034	1
TRIRE2_79598	0.000519347	0.000103802	0.482148	-2.07405	DD * CEL and DD * GLU and DD * GLY and DD * LAC and DD * SOPH down vs LL * CEL and LL * GLU and LL * GLY and LL * LAC and LL * SOPH	10.4707	13.6541	1.44893	1
TRIRE2_78611	1.10491e-06	1.91904e-06	0.490548	-2.03853	DD * CEL and DD * GLU and DD * GLY and DD * LAC and DD * SOPH down vs LL * CEL and LL * GLU and LL * GLY and LL * LAC and LL * SOPH	40.2481	19.9265	0.550102	1
TRIRE2_121670	3.50559e-06	8.42449e-06	0.491516	-2.03452	DD * CEL and DD * GLU and DD * GLY and DD * LAC and DD * SOPH down vs LL * CEL and LL * GLU and LL * GLY and LL * LAC and LL * SOPH	31.5806	21.6066	0.760193	1
TRIRE2_74194	4.24953e-06	6.60366e-06	0.491877	-2.03303	DD * CEL and DD * GLU and DD * GLY and DD * LAC and DD * SOPH down vs LL * CEL and LL * GLU and LL * GLY and LL * LAC and LL * SOPH	30.3205	19.5951	0.718072	1
TRIRE2_67588	1.35702e-05	2.40343e-06	0.492247	-2.0315	DD * CEL and DD * GLU and DD * GLY and DD * LAC and DD * SOPH down vs LL * CEL and LL * GLU and LL * GLY and LL * LAC and LL * SOPH	23.6651	12.1904	0.572356	1
TRIRE2_39942	0.000109936	1.99868e-05	0.492252	-2.03148	DD * CEL and DD * GLU and DD * GLY and DD * LAC and DD * SOPH down vs LL * CEL and LL * GLU and LL * GLY and LL * LAC and LL * SOPH	14.9539	12.4169	0.922609	1
TRIRE2_123226	6.87257e-05	2.41676e-05	0.496166	-2.01545	DD * CEL and DD * GLU and DD * GLY and DD * LAC and DD * SOPH down vs LL * CEL and LL * GLU and LL * GLY and LL * LAC and LL * SOPH	16.6066	14.092	0.942865	1
TRIRE2_73516	7.40261e-06	0.000515542	0.49815	-2.00743	DD * CEL and DD * GLU and DD * GLY and DD * LAC and DD * SOPH down vs LL * CEL and LL * GLU and LL * GLY and LL * LAC and LL * SOPH	26.9464	48.4767	1.99889	1
TRIRE2_58767	0.000116231	6.32087e-05	2.00438	2.00438	DD * CEL and DD * GLU and DD * GLY and DD * LAC and DD * SOPH up vs LL * CEL and LL * GLU and LL * GLY and LL * LAC and LL * SOPH	14.7681	15.4986	1.16608	1
TRIRE2_73594	0.000187529	0.000178093	2.00494	2.00494	DD * CEL and DD * GLU and DD * GLY and DD * LAC and DD * SOPH up vs LL * CEL and LL * GLU and LL * GLY and LL * LAC and LL * SOPH	13.2536	17.9887	1.50807	1
TRIRE2_70907	2.50992e-07	0.000165255	2.0105	2.0105	DD * CEL and DD * GLU and DD * GLY and DD * LAC and DD * SOPH up vs LL * CEL and LL * GLU and LL * GLY and LL * LAC and LL * SOPH	54.7494	73.4958	1.49156	1
TRIRE2_76880	9.92104e-07	8.25932e-06	2.01994	2.01994	DD * CEL and DD * GLU and DD * GLY and DD * LAC and DD * SOPH up vs LL * CEL and LL * GLU and LL * GLY and LL * LAC and LL * SOPH	41.1632	27.4717	0.741539	1
TRIRE2_110267	1.1664e-05	5.77914e-06	2.04619	2.04619	DD * CEL and DD * GLU and DD * GLY and DD * LAC and DD * SOPH up vs LL * CEL and LL * GLU and LL * GLY and LL * LAC and LL * SOPH	24.4479	15.6139	0.709625	1
TRIRE2_81670	6.66342e-08	9.98826e-08	2.04627	2.04627	DD * CEL and DD * GLU and DD * GLY and DD * LAC and DD * SOPH up vs LL * CEL and LL * GLU and LL * GLY and LL * LAC and LL * SOPH	71.9184	19.1153	0.295324	1
TRIRE2_108591	0.000436368	0.000112869	2.06727	2.06727	DD * CEL and DD * GLU and DD * GLY and DD * LAC and DD * SOPH up vs LL * CEL and LL * GLU and LL * GLY and LL * LAC and LL * SOPH	10.9073	14.3914	1.46603	1
TRIRE2_50786	0.00127897	0.000493987	2.06832	2.06832	DD * CEL and DD * GLU and DD * GLY and DD * LAC and DD * SOPH up vs LL * CEL and LL * GLU and LL * GLY and LL * LAC and LL * SOPH	8.43562	16.3158	2.14906	1
TRIRE2_123614	0.00450765	0.000222083	2.07862	2.07862	DD * CEL and DD * GLU and DD * GLY and DD * LAC and DD * SOPH up vs LL * CEL and LL * GLU and LL * GLY and LL * LAC and LL * SOPH	6.13302	9.74425	1.76535	1
TRIRE2_4561	2.64609e-05	4.14426e-05	2.0817	2.0817	DD * CEL and DD * GLU and DD * GLY and DD * LAC and DD * SOPH up vs LL * CEL and LL * GLU and LL * GLY and LL * LAC and LL * SOPH	20.4808	21.5972	1.17167	1
TRIRE2_112018	2.05284e-05	1.42421e-05	2.09745	2.09745	DD * CEL and DD * GLU and DD * GLY and DD * LAC and DD * SOPH up vs LL * CEL and LL * GLU and LL * GLY and LL * LAC and LL * SOPH	21.6416	18.1507	0.931885	1
TRIRE2_51893	8.93997e-07	9.79789e-06	2.11582	2.11582	DD * CEL and DD * GLU and DD * GLY and DD * LAC and DD * SOPH up vs LL * CEL and LL * GLU and LL * GLY and LL * LAC and LL * SOPH	42.0669	33.1603	0.87586	1
TRIRE2_122448	5.90123e-05	0.000302387	2.13246	2.13246	DD * CEL and DD * GLU and DD * GLY and DD * LAC and DD * SOPH up vs LL * CEL and LL * GLU and LL * GLY and LL * LAC and LL * SOPH	17.1767	31.6654	2.04834	1
TRIRE2_119556	1.77495e-05	5.83301e-06	2.13467	2.13467	DD * CEL and DD * GLU and DD * GLY and DD * LAC and DD * SOPH up vs LL * CEL and LL * GLU and LL * GLY and LL * LAC and LL * SOPH	22.3337	16.0335	0.797675	1
TRIRE2_107436	0.000135683	1.89037e-05	2.14454	2.14454	DD * CEL and DD * GLU and DD * GLY and DD * LAC and DD * SOPH up vs LL * CEL and LL * GLU and LL * GLY and LL * LAC and LL * SOPH	14.2623	13.5457	1.05528	1
TRIRE2_122031	6.16884e-05	4.01291e-06	2.15064	2.15064	DD * CEL and DD * GLU and DD * GLY and DD * LAC and DD * SOPH up vs LL * CEL and LL * GLU and LL * GLY and LL * LAC and LL * SOPH	17.009	11.4547	0.748277	1
TRIRE2_64790	3.76955e-06	6.19925e-07	2.1588	2.1588	DD * CEL and DD * GLU and DD * GLY and DD * LAC and DD * SOPH up vs LL * CEL and LL * GLU and LL * GLY and LL * LAC and LL * SOPH	31.0995	14.0691	0.502656	1
TRIRE2_71092	4.78866e-07	3.32838e-05	2.15882	2.15882	DD * CEL and DD * GLU and DD * GLY and DD * LAC and DD * SOPH up vs LL * CEL and LL * GLU and LL * GLY and LL * LAC and LL * SOPH	47.8981	52.8288	1.22549	1
TRIRE2_57737	3.38202e-07	2.4394e-06	2.16839	2.16839	DD * CEL and DD * GLU and DD * GLY and DD * LAC and DD * SOPH up vs LL * CEL and LL * GLU and LL * GLY and LL * LAC and LL * SOPH	51.4764	31.7237	0.684751	1
TRIRE2_121308	2.22565e-07	0.000184019	2.17509	2.17509	DD * CEL and DD * GLU and DD * GLY and DD * LAC and DD * SOPH up vs LL * CEL and LL * GLU and LL * GLY and LL * LAC and LL * SOPH	56.1248	95.8545	1.89765	1
TRIRE2_73924	2.70451e-05	0.000408486	2.17718	2.17718	DD * CEL and DD * GLU and DD * GLY and DD * LAC and DD * SOPH up vs LL * CEL and LL * GLU and LL * GLY and LL * LAC and LL * SOPH	20.3837	42.942	2.34076	1
TRIRE2_105455	3.47411e-05	0.00035566	2.18693	2.18693	DD * CEL and DD * GLU and DD * GLY and DD * LAC and DD * SOPH up vs LL * CEL and LL * GLU and LL * GLY and LL * LAC and LL * SOPH	19.2996	39.6433	2.28234	1
TRIRE2_79931	1.5217e-07	2.14051e-07	2.20973	2.20973	DD * CEL and DD * GLU and DD * GLY and DD * LAC and DD * SOPH up vs LL * CEL and LL * GLU and LL * GLY and LL * LAC and LL * SOPH	60.6995	23.2335	0.425292	1
TRIRE2_107850	2.44193e-05	4.01648e-06	2.22986	2.22986	DD * CEL and DD * GLU and DD * GLY and DD * LAC and DD * SOPH up vs LL * CEL and LL * GLU and LL * GLY and LL * LAC and LL * SOPH	20.8416	15.3961	0.820798	1
TRIRE2_122941	1.89183e-06	7.34175e-07	2.23184	2.23184	DD * CEL and DD * GLU and DD * GLY and DD * LAC and DD * SOPH up vs LL * CEL and LL * GLU and LL * GLY and LL * LAC and LL * SOPH	35.9618	18.3622	0.567337	1
TRIRE2_36608	0.00949428	0.000347984	2.24226	2.24226	DD * CEL and DD * GLU and DD * GLY and DD * LAC and DD * SOPH up vs LL * CEL and LL * GLU and LL * GLY and LL * LAC and LL * SOPH	5.01454	10.9057	2.41646	1
TRIRE2_67350	2.70934e-05	3.16391e-05	2.25431	2.25431	DD * CEL and DD * GLU and DD * GLY and DD * LAC and DD * SOPH up vs LL * CEL and LL * GLU and LL * GLY and LL * LAC and LL * SOPH	20.3758	24.7747	1.35099	1
TRIRE2_122794	1.39797e-05	8.24716e-07	2.26186	2.26186	DD * CEL and DD * GLU and DD * GLY and DD * LAC and DD * SOPH up vs LL * CEL and LL * GLU and LL * GLY and LL * LAC and LL * SOPH	23.5141	12.7245	0.601269	1
TRIRE2_38441	7.09793e-07	3.18954e-07	2.27616	2.27616	DD * CEL and DD * GLU and DD * GLY and DD * LAC and DD * SOPH up vs LL * CEL and LL * GLU and LL * GLY and LL * LAC and LL * SOPH	44.1378	19.7872	0.498116	1
TRIRE2_72004	0.000912079	1.99871e-05	2.30228	2.30228	DD * CEL and DD * GLU and DD * GLY and DD * LAC and DD * SOPH up vs LL * CEL and LL * GLU and LL * GLY and LL * LAC and LL * SOPH	9.1569	10.5253	1.27716	1
TRIRE2_121412	4.18373e-08	3.79817e-07	2.30898	2.30898	DD * CEL and DD * GLU and DD * GLY and DD * LAC and DD * SOPH up vs LL * CEL and LL * GLU and LL * GLY and LL * LAC and LL * SOPH	79.1074	38.102	0.535166	1
TRIRE2_123968	3.03713e-08	5.09516e-07	2.36842	2.36842	DD * CEL and DD * GLU and DD * GLY and DD * LAC and DD * SOPH up vs LL * CEL and LL * GLU and LL * GLY and LL * LAC and LL * SOPH	84.4578	45.9876	0.605004	1
TRIRE2_73587	5.33771e-08	2.80254e-08	2.37608	2.37608	DD * CEL and DD * GLU and DD * GLY and DD * LAC and DD * SOPH up vs LL * CEL and LL * GLU and LL * GLY and LL * LAC and LL * SOPH	75.2615	22.4112	0.330865	1
TRIRE2_59482	6.19888e-08	9.35522e-06	2.37989	2.37989	DD * CEL and DD * GLU and DD * GLY and DD * LAC and DD * SOPH up vs LL * CEL and LL * GLU and LL * GLY and LL * LAC and LL * SOPH	72.9912	76.2085	1.16009	1
TRIRE2_120697	5.65977e-06	0.000107695	2.39338	2.39338	DD * CEL and DD * GLU and DD * GLY and DD * LAC and DD * SOPH up vs LL * CEL and LL * GLU and LL * GLY and LL * LAC and LL * SOPH	28.5317	53.7342	2.09257	1
TRIRE2_74364	1.38873e-06	9.12836e-07	2.40058	2.40058	DD * CEL and DD * GLU and DD * GLY and DD * LAC and DD * SOPH up vs LL * CEL and LL * GLU and LL * GLY and LL * LAC and LL * SOPH	38.3694	24.432	0.707507	1
TRIRE2_70829	2.96602e-06	5.82754e-05	2.42185	2.42185	DD * CEL and DD * GLU and DD * GLY and DD * LAC and DD * SOPH up vs LL * CEL and LL * GLU and LL * GLY and LL * LAC and LL * SOPH	32.7149	54.4795	1.85031	1
TRIRE2_106646	3.48844e-07	1.43195e-05	2.42413	2.42413	DD * CEL and DD * GLU and DD * GLY and DD * LAC and DD * SOPH up vs LL * CEL and LL * GLU and LL * GLY and LL * LAC and LL * SOPH	51.1475	61.3777	1.33335	1
TRIRE2_80980	6.1344e-07	0.000564209	2.42514	2.42514	DD * CEL and DD * GLU and DD * GLY and DD * LAC and DD * SOPH up vs LL * CEL and LL * GLU and LL * GLY and LL * LAC and LL * SOPH	45.4974	135.56	3.31056	1
TRIRE2_124198	1.42117e-05	9.41982e-05	2.43522	2.43522	DD * CEL and DD * GLU and DD * GLY and DD * LAC and DD * SOPH up vs LL * CEL and LL * GLU and LL * GLY and LL * LAC and LL * SOPH	23.431	44.4063	2.10578	1
TRIRE2_122992	0.000105133	0.000395571	2.44866	2.44866	DD * CEL and DD * GLU and DD * GLY and DD * LAC and DD * SOPH up vs LL * CEL and LL * GLU and LL * GLY and LL * LAC and LL * SOPH	15.1045	41.7995	3.07484	1
TRIRE2_103149	0.00554045	0.000419034	2.45572	2.45572	DD * CEL and DD * GLU and DD * GLY and DD * LAC and DD * SOPH up vs LL * CEL and LL * GLU and LL * GLY and LL * LAC and LL * SOPH	5.807	16.4237	3.14252	1
TRIRE2_50212	0.000343911	0.000458011	2.46307	2.46307	DD * CEL and DD * GLU and DD * GLY and DD * LAC and DD * SOPH up vs LL * CEL and LL * GLU and LL * GLY and LL * LAC and LL * SOPH	11.5295	33.6164	3.23965	1
TRIRE2_102437	1.27985e-06	1.15236e-06	2.47188	2.47188	DD * CEL and DD * GLU and DD * GLY and DD * LAC and DD * SOPH up vs LL * CEL and LL * GLU and LL * GLY and LL * LAC and LL * SOPH	39.0305	27.9158	0.794701	1
TRIRE2_55887	6.55594e-07	4.15165e-05	2.48845	2.48845	DD * CEL and DD * GLU and DD * GLY and DD * LAC and DD * SOPH up vs LL * CEL and LL * GLU and LL * GLY and LL * LAC and LL * SOPH	44.8731	73.191	1.8123	1
TRIRE2_41035	1.79703e-06	1.98395e-05	2.50027	2.50027	DD * CEL and DD * GLU and DD * GLY and DD * LAC and DD * SOPH up vs LL * CEL and LL * GLU and LL * GLY and LL * LAC and LL * SOPH	36.3519	50.3743	1.53971	1
TRIRE2_123616	9.59592e-07	8.08561e-05	2.50468	2.50468	DD * CEL and DD * GLU and DD * GLY and DD * LAC and DD * SOPH up vs LL * CEL and LL * GLU and LL * GLY and LL * LAC and LL * SOPH	41.4503	80.5265	2.15858	1
TRIRE2_69904	1.34037e-05	6.4152e-06	2.50623	2.50623	DD * CEL and DD * GLU and DD * GLY and DD * LAC and DD * SOPH up vs LL * CEL and LL * GLU and LL * GLY and LL * LAC and LL * SOPH	23.7281	25.5465	1.19626	1
TRIRE2_3327	1.73992e-06	1.02636e-06	2.51761	2.51761	DD * CEL and DD * GLU and DD * GLY and DD * LAC and DD * SOPH up vs LL * CEL and LL * GLU and LL * GLY and LL * LAC and LL * SOPH	36.599	26.5724	0.806713	1
TRIRE2_65406	8.38673e-07	1.43708e-06	2.53485	2.53485	DD * CEL and DD * GLU and DD * GLY and DD * LAC and DD * SOPH up vs LL * CEL and LL * GLU and LL * GLY and LL * LAC and LL * SOPH	42.6308	33.7931	0.88077	1
TRIRE2_55272	4.26085e-07	0.00033319	2.53684	2.53684	DD * CEL and DD * GLU and DD * GLY and DD * LAC and DD * SOPH up vs LL * CEL and LL * GLU and LL * GLY and LL * LAC and LL * SOPH	49.072	140.23	3.17516	1
TRIRE2_73523	7.03631e-06	5.35733e-06	2.59906	2.59906	DD * CEL and DD * GLU and DD * GLY and DD * LAC and DD * SOPH up vs LL * CEL and LL * GLU and LL * GLY and LL * LAC and LL * SOPH	27.2396	30.4397	1.24164	1
TRIRE2_37525	8.22231e-06	0.000215033	2.6016	2.6016	DD * CEL and DD * GLU and DD * GLY and DD * LAC and DD * SOPH up vs LL * CEL and LL * GLU and LL * GLY and LL * LAC and LL * SOPH	26.349	70.8927	2.98948	1
TRIRE2_47733	1.06829e-06	2.51552e-06	2.62436	2.62436	DD * CEL and DD * GLU and DD * GLY and DD * LAC and DD * SOPH up vs LL * CEL and LL * GLU and LL * GLY and LL * LAC and LL * SOPH	40.5324	39.0805	1.07131	1
TRIRE2_122696	2.6388e-09	1.22016e-07	2.6317	2.6317	DD * CEL and DD * GLU and DD * GLY and DD * LAC and DD * SOPH up vs LL * CEL and LL * GLU and LL * GLY and LL * LAC and LL * SOPH	138.788	70.2665	0.56254	1
TRIRE2_64869	7.85093e-07	4.20658e-06	2.66228	2.66228	DD * CEL and DD * GLU and DD * GLY and DD * LAC and DD * SOPH up vs LL * CEL and LL * GLU and LL * GLY and LL * LAC and LL * SOPH	43.2211	48.0936	1.23637	1
TRIRE2_37783	0.00295742	0.000339339	2.66816	2.66816	DD * CEL and DD * GLU and DD * GLY and DD * LAC and DD * SOPH up vs LL * CEL and LL * GLU and LL * GLY and LL * LAC and LL * SOPH	6.84114	21.8316	3.54581	1
TRIRE2_106270	2.13045e-06	3.93461e-06	2.68374	2.68374	DD * CEL and DD * GLU and DD * GLY and DD * LAC and DD * SOPH up vs LL * CEL and LL * GLU and LL * GLY and LL * LAC and LL * SOPH	35.0755	39.0872	1.23819	1
TRIRE2_69863	2.1304e-06	1.22627e-06	2.68826	2.68826	DD * CEL and DD * GLU and DD * GLY and DD * LAC and DD * SOPH up vs LL * CEL and LL * GLU and LL * GLY and LL * LAC and LL * SOPH	35.0757	30.3623	0.961802	1
TRIRE2_121350	8.61746e-05	6.94666e-07	2.73058	2.73058	DD * CEL and DD * GLU and DD * GLY and DD * LAC and DD * SOPH up vs LL * CEL and LL * GLU and LL * GLY and LL * LAC and LL * SOPH	15.7913	12.4738	0.877686	1
TRIRE2_76995	4.83884e-07	2.46125e-05	2.73699	2.73699	DD * CEL and DD * GLU and DD * GLY and DD * LAC and DD * SOPH up vs LL * CEL and LL * GLU and LL * GLY and LL * LAC and LL * SOPH	47.7946	84.0649	1.95431	1
TRIRE2_68813	2.75618e-07	3.57733e-07	2.80451	2.80451	DD * CEL and DD * GLU and DD * GLY and DD * LAC and DD * SOPH up vs LL * CEL and LL * GLU and LL * GLY and LL * LAC and LL * SOPH	53.7011	38.7816	0.802416	1
TRIRE2_123009	5.5985e-06	0.000256756	2.8326	2.8326	DD * CEL and DD * GLU and DD * GLY and DD * LAC and DD * SOPH up vs LL * CEL and LL * GLU and LL * GLY and LL * LAC and LL * SOPH	28.5978	95.51	3.71086	1
TRIRE2_59368	2.31641e-09	6.0691e-07	2.87414	2.87414	DD * CEL and DD * GLU and DD * GLY and DD * LAC and DD * SOPH up vs LL * CEL and LL * GLU and LL * GLY and LL * LAC and LL * SOPH	142.499	120.78	0.941757	1
TRIRE2_121306	2.27859e-06	1.38089e-06	2.89692	2.89692	DD * CEL and DD * GLU and DD * GLY and DD * LAC and DD * SOPH up vs LL * CEL and LL * GLU and LL * GLY and LL * LAC and LL * SOPH	34.5832	35.539	1.14182	1
TRIRE2_123786	1.93827e-07	5.48159e-06	2.89766	2.89766	DD * CEL and DD * GLU and DD * GLY and DD * LAC and DD * SOPH up vs LL * CEL and LL * GLU and LL * GLY and LL * LAC and LL * SOPH	57.7481	80.4764	1.54842	1
TRIRE2_77254	5.46543e-05	7.15529e-06	2.92501	2.92501	DD * CEL and DD * GLU and DD * GLY and DD * LAC and DD * SOPH up vs LL * CEL and LL * GLU and LL * GLY and LL * LAC and LL * SOPH	17.4704	26.3064	1.67308	1
TRIRE2_119876	3.92394e-08	1.80559e-08	2.93909	2.93909	DD * CEL and DD * GLU and DD * GLY and DD * LAC and DD * SOPH up vs LL * CEL and LL * GLU and LL * GLY and LL * LAC and LL * SOPH	80.151	33.8088	0.468682	1
TRIRE2_54768	1.33692e-05	4.99862e-05	2.94064	2.94064	DD * CEL and DD * GLU and DD * GLY and DD * LAC and DD * SOPH up vs LL * CEL and LL * GLU and LL * GLY and LL * LAC and LL * SOPH	23.7413	56.6628	2.65187	1
TRIRE2_124295	0.00412338	0.000186501	2.9498	2.9498	DD * CEL and DD * GLU and DD * GLY and DD * LAC and DD * SOPH up vs LL * CEL and LL * GLU and LL * GLY and LL * LAC and LL * SOPH	6.27792	20.8487	3.68994	1
TRIRE2_124113	7.94024e-06	1.76102e-06	2.95322	2.95322	DD * CEL and DD * GLU and DD * GLY and DD * LAC and DD * SOPH up vs LL * CEL and LL * GLU and LL * GLY and LL * LAC and LL * SOPH	26.5462	29.8164	1.24799	1
TRIRE2_54675	3.68777e-07	6.7934e-07	2.965	2.965	DD * CEL and DD * GLU and DD * GLY and DD * LAC and DD * SOPH up vs LL * CEL and LL * GLU and LL * GLY and LL * LAC and LL * SOPH	50.5625	46.5344	1.02259	1
TRIRE2_39587	8.95644e-08	1.49825e-05	3.03842	3.03842	DD * CEL and DD * GLU and DD * GLY and DD * LAC and DD * SOPH up vs LL * CEL and LL * GLU and LL * GLY and LL * LAC and LL * SOPH	67.6861	129.284	2.12228	1
TRIRE2_70984	1.5203e-05	1.43516e-05	3.08691	3.08691	DD * CEL and DD * GLU and DD * GLY and DD * LAC and DD * SOPH up vs LL * CEL and LL * GLU and LL * GLY and LL * LAC and LL * SOPH	23.0929	44.9283	2.16171	1
TRIRE2_77093	6.48488e-05	1.66489e-05	3.17906	3.17906	DD * CEL and DD * GLU and DD * GLY and DD * LAC and DD * SOPH up vs LL * CEL and LL * GLU and LL * GLY and LL * LAC and LL * SOPH	16.8218	35.6556	2.35512	1
TRIRE2_109346	0.000810103	6.94828e-05	3.19022	3.19022	DD * CEL and DD * GLU and DD * GLY and DD * LAC and DD * SOPH up vs LL * CEL and LL * GLU and LL * GLY and LL * LAC and LL * SOPH	9.42147	28.1607	3.3211	1
TRIRE2_105840	7.10618e-08	2.21753e-07	3.24596	3.24596	DD * CEL and DD * GLU and DD * GLY and DD * LAC and DD * SOPH up vs LL * CEL and LL * GLU and LL * GLY and LL * LAC and LL * SOPH	70.9763	60.3604	0.944922	1
TRIRE2_44362	7.11073e-07	1.4109e-07	3.27899	3.27899	DD * CEL and DD * GLU and DD * GLY and DD * LAC and DD * SOPH up vs LL * CEL and LL * GLU and LL * GLY and LL * LAC and LL * SOPH	44.1212	34.6904	0.873612	1
TRIRE2_124084	3.81114e-07	7.33684e-08	3.3672	3.3672	DD * CEL and DD * GLU and DD * GLY and DD * LAC and DD * SOPH up vs LL * CEL and LL * GLU and LL * GLY and LL * LAC and LL * SOPH	50.2192	35.9708	0.795863	1
TRIRE2_108143	1.6943e-05	6.95164e-06	3.39035	3.39035	DD * CEL and DD * GLU and DD * GLY and DD * LAC and DD * SOPH up vs LL * CEL and LL * GLU and LL * GLY and LL * LAC and LL * SOPH	22.5592	43.6717	2.15097	1
TRIRE2_123955	2.83797e-06	7.68144e-06	3.41677	3.41677	DD * CEL and DD * GLU and DD * GLY and DD * LAC and DD * SOPH up vs LL * CEL and LL * GLU and LL * GLY and LL * LAC and LL * SOPH	33.0208	66.2129	2.22798	1
TRIRE2_73774	1.13567e-07	3.49797e-09	3.44729	3.44729	DD * CEL and DD * GLU and DD * GLY and DD * LAC and DD * SOPH up vs LL * CEL and LL * GLU and LL * GLY and LL * LAC and LL * SOPH	64.4647	25.5524	0.44042	1
TRIRE2_68924	2.99549e-07	3.11192e-07	3.49289	3.49289	DD * CEL and DD * GLU and DD * GLY and DD * LAC and DD * SOPH up vs LL * CEL and LL * GLU and LL * GLY and LL * LAC and LL * SOPH	52.7849	54.4344	1.14583	1
TRIRE2_69611	0.000259022	0.000143777	3.50632	3.50632	DD * CEL and DD * GLU and DD * GLY and DD * LAC and DD * SOPH up vs LL * CEL and LL * GLU and LL * GLY and LL * LAC and LL * SOPH	12.3096	51.487	4.64742	1
TRIRE2_64448	1.69668e-07	6.43452e-08	3.51973	3.51973	DD * CEL and DD * GLU and DD * GLY and DD * LAC and DD * SOPH up vs LL * CEL and LL * GLU and LL * GLY and LL * LAC and LL * SOPH	59.3542	44.4358	0.831839	1
TRIRE2_67964	0.000192472	1.61779e-05	3.60872	3.60872	DD * CEL and DD * GLU and DD * GLY and DD * LAC and DD * SOPH up vs LL * CEL and LL * GLU and LL * GLY and LL * LAC and LL * SOPH	13.1753	34.157	2.88056	1
TRIRE2_58603	1.09941e-08	1.86601e-08	3.62223	3.62223	DD * CEL and DD * GLU and DD * GLY and DD * LAC and DD * SOPH up vs LL * CEL and LL * GLU and LL * GLY and LL * LAC and LL * SOPH	103.889	62.8858	0.672572	1
TRIRE2_44230	1.40567e-06	2.86633e-07	3.73426	3.73426	DD * CEL and DD * GLU and DD * GLY and DD * LAC and DD * SOPH up vs LL * CEL and LL * GLU and LL * GLY and LL * LAC and LL * SOPH	38.2722	43.0387	1.24949	1
TRIRE2_120823	3.25788e-08	5.42462e-07	3.90934	3.90934	DD * CEL and DD * GLU and DD * GLY and DD * LAC and DD * SOPH up vs LL * CEL and LL * GLU and LL * GLY and LL * LAC and LL * SOPH	83.2562	114.878	1.53313	1
TRIRE2_80019	7.85167e-09	1.47029e-07	3.97306	3.97306	DD * CEL and DD * GLU and DD * GLY and DD * LAC and DD * SOPH up vs LL * CEL and LL * GLU and LL * GLY and LL * LAC and LL * SOPH	111.248	119.07	1.18923	1
TRIRE2_60945	1.89416e-05	1.08833e-05	4.00975	4.00975	DD * CEL and DD * GLU and DD * GLY and DD * LAC and DD * SOPH up vs LL * CEL and LL * GLU and LL * GLY and LL * LAC and LL * SOPH	22.0219	61.0479	3.08016	1
TRIRE2_76374	9.94511e-06	1.97404e-06	4.02807	4.02807	DD * CEL and DD * GLU and DD * GLY and DD * LAC and DD * SOPH up vs LL * CEL and LL * GLU and LL * GLY and LL * LAC and LL * SOPH	25.2982	48.2284	2.11822	1
TRIRE2_111915	5.46648e-08	1.81904e-06	4.0751	4.0751	DD * CEL and DD * GLU and DD * GLY and DD * LAC and DD * SOPH up vs LL * CEL and LL * GLU and LL * GLY and LL * LAC and LL * SOPH	74.8951	142.593	2.11545	1
TRIRE2_119902	2.39295e-05	5.76002e-06	4.13083	4.13083	DD * CEL and DD * GLU and DD * GLY and DD * LAC and DD * SOPH up vs LL * CEL and LL * GLU and LL * GLY and LL * LAC and LL * SOPH	20.9336	52.4367	2.78323	1
TRIRE2_108232	0.000271985	0.000447316	4.15859	4.15859	DD * CEL and DD * GLU and DD * GLY and DD * LAC and DD * SOPH up vs LL * CEL and LL * GLU and LL * GLY and LL * LAC and LL * SOPH	12.172	88.155	8.04713	1
TRIRE2_124051	5.76376e-07	1.1546e-07	4.2024	4.2024	DD * CEL and DD * GLU and DD * GLY and DD * LAC and DD * SOPH up vs LL * CEL and LL * GLU and LL * GLY and LL * LAC and LL * SOPH	46.0903	50.7737	1.22401	1
TRIRE2_74282	9.82341e-06	1.56757e-05	4.21604	4.21604	DD * CEL and DD * GLU and DD * GLY and DD * LAC and DD * SOPH up vs LL * CEL and LL * GLU and LL * GLY and LL * LAC and LL * SOPH	25.365	82.0668	3.59492	1
TRIRE2_49274	0.00112182	0.000231783	4.35488	4.35488	DD * CEL and DD * GLU and DD * GLY and DD * LAC and DD * SOPH up vs LL * CEL and LL * GLU and LL * GLY and LL * LAC and LL * SOPH	8.70962	56.5689	7.21666	1
TRIRE2_123967	1.15811e-06	0.000159077	4.48612	4.48612	DD * CEL and DD * GLU and DD * GLY and DD * LAC and DD * SOPH up vs LL * CEL and LL * GLU and LL * GLY and LL * LAC and LL * SOPH	39.8547	244.767	6.82387	1
TRIRE2_76590	5.0891e-08	1.62173e-08	4.79239	4.79239	DD * CEL and DD * GLU and DD * GLY and DD * LAC and DD * SOPH up vs LL * CEL and LL * GLU and LL * GLY and LL * LAC and LL * SOPH	75.9998	66.2392	0.968412	1
TRIRE2_55990	6.17866e-08	6.11545e-08	5.09036	5.09036	DD * CEL and DD * GLU and DD * GLY and DD * LAC and DD * SOPH up vs LL * CEL and LL * GLU and LL * GLY and LL * LAC and LL * SOPH	73.04	90.4809	1.37643	1
TRIRE2_119963	5.54018e-09	1.23095e-09	5.32061	5.32061	DD * CEL and DD * GLU and DD * GLY and DD * LAC and DD * SOPH up vs LL * CEL and LL * GLU and LL * GLY and LL * LAC and LL * SOPH	119.411	69.7396	0.648923	1
TRIRE2_63868	6.26238e-06	7.88442e-08	5.78223	5.78223	DD * CEL and DD * GLU and DD * GLY and DD * LAC and DD * SOPH up vs LL * CEL and LL * GLU and LL * GLY and LL * LAC and LL * SOPH	27.9242	42.4197	1.68789	1
TRIRE2_76763	3.59548e-05	5.39714e-06	5.8729	5.8729	DD * CEL and DD * GLU and DD * GLY and DD * LAC and DD * SOPH up vs LL * CEL and LL * GLU and LL * GLY and LL * LAC and LL * SOPH	19.1551	73.6577	4.2726	1
TRIRE2_119989	0.000424297	0.000289815	6.16296	6.16296	DD * CEL and DD * GLU and DD * GLY and DD * LAC and DD * SOPH up vs LL * CEL and LL * GLU and LL * GLY and LL * LAC and LL * SOPH	10.9791	115.436	11.6824	1
TRIRE2_122824	3.40085e-08	1.95722e-07	6.82007	6.82007	DD * CEL and DD * GLU and DD * GLY and DD * LAC and DD * SOPH up vs LL * CEL and LL * GLU and LL * GLY and LL * LAC and LL * SOPH	82.529	181.738	2.44679	1

## Sheet: 100up funcat
Functional category analysis of genes upregulated in light (100 genes)
FUNCTIONAL CATEGORY	abs SET	rel SET	genes SET	abs GENOME	rel GENOME	rel SET/rel GENOME	P-VALUE
01 METABOLISM	35	35	TRIREDRAFT_74194 TRIREDRAFT_44175 TRIREDRAFT_55802 TRIREDRAFT_36335 TRIREDRAFT_57643 TRIREDRAFT_76822 TRIREDRAFT_59382 TRIREDRAFT_59952 TRIREDRAFT_22093 TRIREDRAFT_31134 TRIREDRAFT_62693 TRIREDRAFT_122102 TRIREDRAFT_49048 TRIREDRAFT_78713 TRIREDRAFT_39942 TRIREDRAFT_78611 TRIREDRAFT_64874 TRIREDRAFT_109078 TRIREDRAFT_4941 TRIREDRAFT_50618 TRIREDRAFT_66394 TRIREDRAFT_123226 TRIREDRAFT_5135 TRIREDR…	2966	32.5	1.07692	0.333418
01.01 amino acid metabolism	4	4	TRIREDRAFT_4941 TRIREDRAFT_27181 TRIREDRAFT_69811 TRIREDRAFT_82619	452	4.95	0.808081	0.737774
01.01.03 assimilation of ammonia, metabolism of the glutamate group	2	2	TRIREDRAFT_27181 TRIREDRAFT_82619	90	0.98	2.04082	0.259524
01.01.03.05 metabolism of arginine	2	2	TRIREDRAFT_27181 TRIREDRAFT_82619	33	0.36	5.55556	0.0504841
01.01.03.05.01 biosynthesis of arginine	1	1	TRIREDRAFT_82619	24	0.26	3.84615	0.232866
01.01.05 metabolism of urea cycle, creatine and polyamines	1	1	TRIREDRAFT_82619	37	0.40	2.5	0.335673
01.01.05.03 metabolism of urea (urea cycle)	1	1	TRIREDRAFT_82619	21	0.23	4.34783	0.206989
01.01.06 metabolism of the aspartate family	2	2	TRIREDRAFT_27181 TRIREDRAFT_82619	99	1.08	1.85185	0.296206
01.01.06.01 metabolism of aspartate	1	1	TRIREDRAFT_82619	16	0.17	5.88235	0.161928
01.01.06.06 metabolism of lysine	1	1	TRIREDRAFT_27181	33	0.36	2.77778	0.305585
01.01.09 metabolism of the cysteine - aromatic group	2	2	TRIREDRAFT_4941 TRIREDRAFT_27181	169	1.85	1.08108	0.556734
01.01.09.04 metabolism of phenylalanine	1	1	TRIREDRAFT_4941	46	0.50	2	0.398732
01.01.09.04.01 biosynthesis of phenylalanine	1	1	TRIREDRAFT_4941	25	0.27	3.7037	0.241304
01.01.09.04.02 degradation of phenylalanine	1	1	TRIREDRAFT_4941	26	0.28	3.57143	0.249651
01.01.09.07 metabolism of histidine	1	1	TRIREDRAFT_27181	16	0.17	5.88235	0.161928
01.02 nitrogen, sulfur and selenium metabolism	1	1	TRIREDRAFT_82619	227	2.49	0.401606	0.92081
01.03 nucleotide/nucleoside/nucleobase metabolism	4	4	TRIREDRAFT_49048 TRIREDRAFT_66394 TRIREDRAFT_67494 TRIREDRAFT_42264	376	4.12	0.970874	0.596218
01.03.01 purin nucleotide/nucleoside/nucleobase metabolism	1	1	TRIREDRAFT_49048	142	1.55	0.645161	0.793776
01.03.04 pyrimidine nucleotide/nucleoside/nucleobase metabolism	1	1	TRIREDRAFT_67494	69	0.75	1.33333	0.534222
01.03.16 polynucleotide degradation	1	1	TRIREDRAFT_42264	112	1.22	0.819672	0.711529
01.03.16.01 RNA degradation	1	1	TRIREDRAFT_42264	68	0.74	1.35135	0.529016
01.04 phosphate metabolism	1	1	TRIREDRAFT_62693	546	5.99	0.166945	0.997995
01.05 C-compound and carbohydrate metabolism	12	12	TRIREDRAFT_74194 TRIREDRAFT_44175 TRIREDRAFT_31134 TRIREDRAFT_78713 TRIREDRAFT_39942 TRIREDRAFT_4941 TRIREDRAFT_50618 TRIREDRAFT_123226 TRIREDRAFT_5135 TRIREDRAFT_72339 TRIREDRAFT_68705 TRIREDRAFT_124228	1145	12.5	0.96	0.61329
01.05.02 sugar, glucoside, polyol and carboxylate metabolism	4	4	TRIREDRAFT_74194 TRIREDRAFT_123226 TRIREDRAFT_72339 TRIREDRAFT_124228	243	2.66	1.50376	0.276954
01.05.02.01 nucleotide-sugar metabolism	1	1	TRIREDRAFT_124228	14	0.15	6.66667	0.143202
01.05.02.04 sugar, glucoside, polyol and carboxylate anabolism	2	2	TRIREDRAFT_74194 TRIREDRAFT_123226	73	0.80	2.5	0.190815
01.05.02.07 sugar, glucoside, polyol and carboxylate catabolism	2	2	TRIREDRAFT_74194 TRIREDRAFT_123226	169	1.85	1.08108	0.556734
01.05.03 polysaccharide metabolism	4	4	TRIREDRAFT_78713 TRIREDRAFT_39942 TRIREDRAFT_72339 TRIREDRAFT_124228	191	2.09	1.91388	0.157704
01.05.03.03 chitin metabolism	2	2	TRIREDRAFT_72339 TRIREDRAFT_124228	26	0.28	7.14286	0.0326421
01.05.03.03.04 chitin anabolism	1	1	TRIREDRAFT_124228	19	0.20	5	0.18926
01.05.03.03.07 chitin catabolism	1	1	TRIREDRAFT_72339	7	0.07	14.2857	0.0743383
01.05.09 aminosaccharide metabolism	2	2	TRIREDRAFT_72339 TRIREDRAFT_124228	53	0.58	3.44828	0.114667
01.05.09.04 aminosaccharide anabolism	1	1	TRIREDRAFT_124228	29	0.31	3.22581	0.274149
01.05.13 transfer of activated C-1 groups	1	1	TRIREDRAFT_31134	80	0.87	1.14943	0.58786
01.05.13.01 S-adenosyl-methionine - homocysteine cycle	1	1	TRIREDRAFT_31134	33	0.36	2.77778	0.305585
01.06 lipid, fatty acid and isoprenoid metabolism	11	11	TRIREDRAFT_74194 TRIREDRAFT_59382 TRIREDRAFT_22093 TRIREDRAFT_31134 TRIREDRAFT_78713 TRIREDRAFT_78611 TRIREDRAFT_109078 TRIREDRAFT_50618 TRIREDRAFT_123865 TRIREDRAFT_69811 TRIREDRAFT_112134	652	7.15	1.53846	0.100518
01.06.02 membrane lipid metabolism	1	1	TRIREDRAFT_78611	124	1.36	0.735294	0.747736
01.06.02.01 phospholipid metabolism	1	1	TRIREDRAFT_78611	99	1.08	0.925926	1
01.06.05 fatty acid metabolism	1	1	TRIREDRAFT_74194	113	1.23	0.813008	0.714733
01.06.06 isoprenoid metabolism	2	2	TRIREDRAFT_22093 TRIREDRAFT_109078	135	1.48	1.35135	0.437902
01.07 metabolism of vitamins, cofactors, and prosthetic groups	2	2	TRIREDRAFT_5135 TRIREDRAFT_69811	281	3.08	0.649351	0.819069
01.07.01 biosynthesis of vitamins, cofactors, and prosthetic groups	2	2	TRIREDRAFT_5135 TRIREDRAFT_69811	160	1.75	1.14286	0.527023
01.20 secondary metabolism	17	17	TRIREDRAFT_55802 TRIREDRAFT_36335 TRIREDRAFT_57643 TRIREDRAFT_76822 TRIREDRAFT_59952 TRIREDRAFT_22093 TRIREDRAFT_122102 TRIREDRAFT_39942 TRIREDRAFT_64874 TRIREDRAFT_4941 TRIREDRAFT_27181 TRIREDRAFT_68705 TRIREDRAFT_111357 TRIREDRAFT_69811 TRIREDRAFT_69972 TRIREDRAFT_112134 TRIREDRAFT_82619	910	9.98	1.70341	0.0197082
01.20.35 metabolism of secondary products derived from L-phenylalanine and L-tyrosine	1	1	TRIREDRAFT_4941	33	0.36	2.77778	0.305585
01.20.35.01 metabolism of phenylpropanoids	1	1	TRIREDRAFT_4941	30	0.32	3.125	0.282137
01.20.37 metabolism of peptide derived compounds	1	1	TRIREDRAFT_69811	37	0.40	2.5	0.335673
01.20.37.01 metabolism of thioredoxin, glutaredoxin, glutathion	1	1	TRIREDRAFT_69811	21	0.23	4.34783	0.206989
01.20.70 regulation of secondary metabolism	1	1	TRIREDRAFT_69972	32	0.35	2.85714	0.297855
02 ENERGY	2	2	TRIREDRAFT_123226 TRIREDRAFT_67588	508	5.57	0.359066	0.978184
02.13 respiration	1	1	TRIREDRAFT_67588	154	1.68	0.595238	0.819741
02.13.03 aerobic respiration	1	1	TRIREDRAFT_67588	97	1.06	0.943396	1
02.19 metabolism of energy reserves (e.g. glycogen, trehalose)	1	1	TRIREDRAFT_123226	52	0.57	1.75439	0.437442
10 CELL CYCLE AND DNA PROCESSING	9	9	TRIREDRAFT_103275 TRIREDRAFT_122160 TRIREDRAFT_107680 TRIREDRAFT_78611 TRIREDRAFT_38080 TRIREDRAFT_66394 TRIREDRAFT_27181 TRIREDRAFT_34221 TRIREDRAFT_124228	1014	11.1	0.810811	0.796077
10.01 DNA processing	5	5	TRIREDRAFT_103275 TRIREDRAFT_107680 TRIREDRAFT_38080 TRIREDRAFT_66394 TRIREDRAFT_34221	554	6.07	0.823723	0.735201
10.01.03 DNA synthesis and replication	1	1	TRIREDRAFT_66394	145	1.59	0.628931	0.800595
10.01.03.05 extension/ polymerization activity	1	1	TRIREDRAFT_66394	45	0.49	2.04082	0.392029
10.01.05 DNA recombination and DNA repair	2	2	TRIREDRAFT_107680 TRIREDRAFT_66394	281	3.08	0.649351	0.819069
10.01.05.01 DNA repair	2	2	TRIREDRAFT_107680 TRIREDRAFT_66394	238	2.61	0.766284	0.740514
10.01.05.03 DNA recombination	1	1	TRIREDRAFT_66394	107	1.17	0.854701	0.694966
10.01.09 DNA restriction or modification	3	3	TRIREDRAFT_103275 TRIREDRAFT_38080 TRIREDRAFT_34221	267	2.92	1.0274	0.565096
10.01.09.05 DNA conformation modification (e.g. chromatin)	3	3	TRIREDRAFT_103275 TRIREDRAFT_38080 TRIREDRAFT_34221	261	2.86	1.04895	0.549554
10.03 cell cycle	5	5	TRIREDRAFT_122160 TRIREDRAFT_78611 TRIREDRAFT_27181 TRIREDRAFT_34221 TRIREDRAFT_124228	662	7.26	0.688705	0.860941
10.03.01 mitotic cell cycle and cell cycle control	3	3	TRIREDRAFT_122160 TRIREDRAFT_27181 TRIREDRAFT_34221	472	5.17	0.580271	0.89715
10.03.01.01 mitotic cell cycle	1	1	TRIREDRAFT_34221	198	2.17	0.460829	0.890116
10.03.01.01.03 G1/S transition of mitotic cell cycle	1	1	TRIREDRAFT_34221	47	0.51	1.96078	0.405362
10.03.02 meiosis	1	1	TRIREDRAFT_78611	111	1.21	0.826446	0.708289
10.03.03 cytokinesis (cell division) /septum formation and hydrolysis	1	1	TRIREDRAFT_124228	167	1.83	0.546448	0.844226
11 TRANSCRIPTION	9	9	TRIREDRAFT_103275 TRIREDRAFT_122160 TRIREDRAFT_49048 TRIREDRAFT_124343 TRIREDRAFT_38080 TRIREDRAFT_81609 TRIREDRAFT_34221 TRIREDRAFT_69972 TRIREDRAFT_42264	1091	11.9	0.756303	0.860791
11.02 RNA synthesis	7	7	TRIREDRAFT_103275 TRIREDRAFT_49048 TRIREDRAFT_124343 TRIREDRAFT_38080 TRIREDRAFT_81609 TRIREDRAFT_34221 TRIREDRAFT_69972	834	9.14	0.765864	0.820969
11.02.03 mRNA synthesis	7	7	TRIREDRAFT_103275 TRIREDRAFT_49048 TRIREDRAFT_124343 TRIREDRAFT_38080 TRIREDRAFT_81609 TRIREDRAFT_34221 TRIREDRAFT_69972	751	8.23	0.850547	0.727424
11.02.03.04 transcriptional control	7	7	TRIREDRAFT_103275 TRIREDRAFT_49048 TRIREDRAFT_124343 TRIREDRAFT_38080 TRIREDRAFT_81609 TRIREDRAFT_34221 TRIREDRAFT_69972	641	7.03	0.995733	0.561525
11.02.03.04.01 transcription activation	4	4	TRIREDRAFT_103275 TRIREDRAFT_81609 TRIREDRAFT_34221 TRIREDRAFT_69972	145	1.59	2.51572	0.0749309
11.04 RNA processing	3	3	TRIREDRAFT_49048 TRIREDRAFT_34221 TRIREDRAFT_42264	428	4.69	0.639659	0.855182
11.04.03 mRNA processing (splicing, 5^-, 3^-end processing)	2	2	TRIREDRAFT_49048 TRIREDRAFT_34221	259	2.84	0.704225	0.781938
11.04.03.01 splicing	1	1	TRIREDRAFT_34221	202	2.21	0.452489	0.894964
11.04.03.11 control of mRNA stability	1	1	TRIREDRAFT_49048	20	0.21	4.7619	0.198173
11.06 RNA modification	1	1	TRIREDRAFT_122160	69	0.75	1.33333	0.534222
11.06.03 mRNA modification	1	1	TRIREDRAFT_122160	5	0.05	20	0.0536757
11.06.03.01 mRNA editing	1	1	TRIREDRAFT_122160	4	0.04	25	0.0431738
12 PROTEIN SYNTHESIS	1	1	TRIREDRAFT_122160	427	4.68	0.213675	0.991971
12.04 translation	1	1	TRIREDRAFT_122160	213	2.33	0.429185	0.90723
14 PROTEIN FATE (folding, modification, destination)	8	8	TRIREDRAFT_47286 TRIREDRAFT_22093 TRIREDRAFT_31134 TRIREDRAFT_122160 TRIREDRAFT_109078 TRIREDRAFT_111357 TRIREDRAFT_123865 TRIREDRAFT_124222	1332	14.6	0.547945	0.984695
14.01 protein folding and stabilization	1	1	TRIREDRAFT_122160	127	1.39	0.719424	0.756061
14.04 protein targeting, sorting and translocation	2	2	TRIREDRAFT_31134 TRIREDRAFT_122160	306	3.35	0.597015	0.854379
14.07 protein modification	6	6	TRIREDRAFT_22093 TRIREDRAFT_31134 TRIREDRAFT_109078 TRIREDRAFT_111357 TRIREDRAFT_123865 TRIREDRAFT_124222	771	8.45	0.710059	0.860197
14.07.01 modification with fatty acids (e.g. myristylation, palmitylation, farnesylation)	3	3	TRIREDRAFT_22093 TRIREDRAFT_31134 TRIREDRAFT_109078	46	0.50	6	0.0138286
14.07.09 posttranslational modification of amino acids (e.g. hydroxylation, methylation)	1	1	TRIREDRAFT_31134	53	0.58	1.72414	0.443649
14.07.11 protein processing (proteolytic)	4	4	TRIREDRAFT_22093 TRIREDRAFT_31134 TRIREDRAFT_123865 TRIREDRAFT_124222	128	1.40	2.85714	0.0519351
14.13 protein/peptide degradation	3	3	TRIREDRAFT_47286 TRIREDRAFT_123865 TRIREDRAFT_124222	384	4.21	0.712589	0.79926
14.13.04 lysosomal and vacuolar protein degradation	1	1	TRIREDRAFT_123865	31	0.34	2.94118	0.290039
16 PROTEIN WITH BINDING FUNCTION OR COFACTOR REQUIREMENT (structural or catalytic)	20	20	TRIREDRAFT_103275 TRIREDRAFT_47286 TRIREDRAFT_22093 TRIREDRAFT_122160 TRIREDRAFT_62693 TRIREDRAFT_107680 TRIREDRAFT_78611 TRIREDRAFT_109078 TRIREDRAFT_38080 TRIREDRAFT_66394 TRIREDRAFT_123226 TRIREDRAFT_5135 TRIREDRAFT_27181 TRIREDRAFT_80875 TRIREDRAFT_72339 TRIREDRAFT_81609 TRIREDRAFT_68705 TRIREDRAFT_123865 TRIREDRAFT_34221 TRIREDRAFT_82619	2682	29.4	0.680272	0.988111
16.01 protein binding	7	7	TRIREDRAFT_22093 TRIREDRAFT_122160 TRIREDRAFT_78611 TRIREDRAFT_66394 TRIREDRAFT_81609 TRIREDRAFT_123865 TRIREDRAFT_34221	1441	15.8	0.443038	0.997549
16.03 nucleic acid binding	6	6	TRIREDRAFT_103275 TRIREDRAFT_107680 TRIREDRAFT_38080 TRIREDRAFT_66394 TRIREDRAFT_81609 TRIREDRAFT_34221	721	7.91	0.758534	0.813151
16.03.01 DNA binding	6	6	TRIREDRAFT_103275 TRIREDRAFT_107680 TRIREDRAFT_38080 TRIREDRAFT_66394 TRIREDRAFT_81609 TRIREDRAFT_34221	396	4.34	1.38249	0.267605
16.05 polysaccharide binding	1	1	TRIREDRAFT_72339	23	0.25	4	0.224335
16.09 lipid binding	2	2	TRIREDRAFT_78611 TRIREDRAFT_123226	64	0.70	2.85714	0.155589
16.13 C-compound binding	1	1	TRIREDRAFT_72339	39	0.42	2.38095	0.350229
16.13.01 sugar binding	1	1	TRIREDRAFT_72339	22	0.24	4.16667	0.215709
16.17 metal binding	8	8	TRIREDRAFT_103275 TRIREDRAFT_47286 TRIREDRAFT_22093 TRIREDRAFT_109078 TRIREDRAFT_38080 TRIREDRAFT_66394 TRIREDRAFT_80875 TRIREDRAFT_68705	628	6.88	1.16279	0.384047
16.17.05 sodium binding	2	2	TRIREDRAFT_66394 TRIREDRAFT_80875	12	0.13	15.3846	0.0073212
16.17.07 magnesium binding	1	1	TRIREDRAFT_66394	105	1.15	0.869565	0.68808
16.17.09 heavy metal binding (Cu, Fe, Zn)	6	6	TRIREDRAFT_103275 TRIREDRAFT_47286 TRIREDRAFT_22093 TRIREDRAFT_109078 TRIREDRAFT_38080 TRIREDRAFT_68705	404	4.43	1.3544	0.282719
16.19 nucleotide/nucleoside/nucleobase binding	4	4	TRIREDRAFT_62693 TRIREDRAFT_27181 TRIREDRAFT_80875 TRIREDRAFT_82619	763	8.37	0.477897	0.972693
16.19.03 ATP binding	4	4	TRIREDRAFT_62693 TRIREDRAFT_27181 TRIREDRAFT_80875 TRIREDRAFT_82619	570	6.25	0.64	0.879493
16.21 complex cofactor/cosubstrate/vitamine binding	3	3	TRIREDRAFT_107680 TRIREDRAFT_5135 TRIREDRAFT_68705	370	4.05	0.740741	0.77809
16.21.01 heme binding	1	1	TRIREDRAFT_68705	62	0.68	1.47059	0.496549
16.21.05 FAD/FMN binding	2	2	TRIREDRAFT_107680 TRIREDRAFT_5135	104	1.14	1.75439	0.316495
18 REGULATION OF METABOLISM AND PROTEIN FUNCTION	2	2	TRIREDRAFT_22093 TRIREDRAFT_81609	481	5.27	0.379507	0.971544
18.02 regulation of protein activity	2	2	TRIREDRAFT_22093 TRIREDRAFT_81609	470	5.15	0.38835	0.968319
18.02.01 enzymatic activity regulation / enzyme regulator	1	1	TRIREDRAFT_81609	295	3.23	0.309598	0.96342
18.02.07 regulator of receptor activity	1	1	TRIREDRAFT_22093	9	0.09	11.1111	0.0945541
20 CELLULAR TRANSPORT, TRANSPORT FACILITIES AND TRANSPORT ROUTES	17	17	TRIREDRAFT_44278 TRIREDRAFT_44175 TRIREDRAFT_55561 TRIREDRAFT_59364 TRIREDRAFT_106356 TRIREDRAFT_59952 TRIREDRAFT_35777 TRIREDRAFT_62693 TRIREDRAFT_78611 TRIREDRAFT_64874 TRIREDRAFT_50618 TRIREDRAFT_5135 TRIREDRAFT_27181 TRIREDRAFT_67494 TRIREDRAFT_80875 TRIREDRAFT_68705 TRIREDRAFT_34221	1503	16.4	1.03659	0.486939
20.01 transported compounds (substrates)	16	16	TRIREDRAFT_44278 TRIREDRAFT_44175 TRIREDRAFT_55561 TRIREDRAFT_59364 TRIREDRAFT_106356 TRIREDRAFT_59952 TRIREDRAFT_35777 TRIREDRAFT_62693 TRIREDRAFT_64874 TRIREDRAFT_50618 TRIREDRAFT_5135 TRIREDRAFT_27181 TRIREDRAFT_67494 TRIREDRAFT_80875 TRIREDRAFT_68705 TRIREDRAFT_34221	1116	12.2	1.31148	0.158386
20.01.01 ion transport	4	4	TRIREDRAFT_35777 TRIREDRAFT_62693 TRIREDRAFT_80875 TRIREDRAFT_34221	223	2.44	1.63934	0.228901
20.01.01.01 cation transport (H+, Na+, K+, Ca2+ , NH4+, etc.)	4	4	TRIREDRAFT_35777 TRIREDRAFT_62693 TRIREDRAFT_80875 TRIREDRAFT_34221	182	1.99	2.01005	0.139424
20.01.01.07 anion transport	1	1	TRIREDRAFT_80875	51	0.55	1.81818	0.431166
20.01.03 C-compound and carbohydrate transport	6	6	TRIREDRAFT_44175 TRIREDRAFT_55561 TRIREDRAFT_59952 TRIREDRAFT_62693 TRIREDRAFT_50618 TRIREDRAFT_80875	200	2.19	2.73973	0.022476
20.01.03.03 C4-dicarboxylate transport (e.g. malate, succinate, fumarate)	1	1	TRIREDRAFT_44175	12	0.13	7.69231	0.124061
20.01.07 amino acid/amino acid derivatives transport	3	3	TRIREDRAFT_44175 TRIREDRAFT_59952 TRIREDRAFT_27181	66	0.72	4.16667	0.0356555
20.01.09 peptide transport	3	3	TRIREDRAFT_44278 TRIREDRAFT_59364 TRIREDRAFT_62693	21	0.23	13.0435	0.00147627
20.01.11 amine / polyamine transport	1	1	TRIREDRAFT_59952	35	0.38	2.63158	0.320794
20.01.13 lipid/fatty acid transport	3	3	TRIREDRAFT_106356 TRIREDRAFT_59952 TRIREDRAFT_50618	99	1.08	2.77778	0.0947894
20.01.15 electron transport	3	3	TRIREDRAFT_5135 TRIREDRAFT_67494 TRIREDRAFT_68705	269	2.95	1.01695	0.570205
20.01.26 neurotransmitter transport	2	2	TRIREDRAFT_59952 TRIREDRAFT_80875	29	0.31	6.45161	0.039925
20.01.27 drug/toxin transport	3	3	TRIREDRAFT_62693 TRIREDRAFT_64874 TRIREDRAFT_27181	112	1.22	2.45902	0.124785
20.03 transport facilities	12	12	TRIREDRAFT_44278 TRIREDRAFT_44175 TRIREDRAFT_55561 TRIREDRAFT_59364 TRIREDRAFT_106356 TRIREDRAFT_59952 TRIREDRAFT_35777 TRIREDRAFT_62693 TRIREDRAFT_64874 TRIREDRAFT_50618 TRIREDRAFT_27181 TRIREDRAFT_80875	542	5.94	2.0202	0.0151906
20.03.02 carrier (electrochemical potential-driven transport)	4	4	TRIREDRAFT_35777 TRIREDRAFT_50618 TRIREDRAFT_27181 TRIREDRAFT_80875	92	1.00	4	0.0182672
20.03.02.02 symporter	2	2	TRIREDRAFT_50618 TRIREDRAFT_80875	42	0.46	4.34783	0.0773105
20.03.02.02.01 proton driven symporter	1	1	TRIREDRAFT_50618	30	0.32	3.125	0.282137
20.03.02.03 antiporter	2	2	TRIREDRAFT_35777 TRIREDRAFT_27181	52	0.57	3.50877	0.111103
20.03.02.03.01 proton driven antiporter	2	2	TRIREDRAFT_35777 TRIREDRAFT_27181	32	0.35	5.71429	0.0477582
20.03.22 transport ATPases	2	2	TRIREDRAFT_106356 TRIREDRAFT_62693	85	0.93	2.15054	0.23916
20.03.25 ABC transporters	2	2	TRIREDRAFT_62693 TRIREDRAFT_64874	73	0.80	2.5	0.190815
20.09 transport routes	8	8	TRIREDRAFT_44278 TRIREDRAFT_59952 TRIREDRAFT_62693 TRIREDRAFT_78611 TRIREDRAFT_64874 TRIREDRAFT_50618 TRIREDRAFT_27181 TRIREDRAFT_80875	995	10.9	0.733945	0.867469
20.09.13 vacuolar/lysosomal transport	1	1	TRIREDRAFT_27181	151	1.65	0.606061	0.81357
20.09.16 cellular export and secretion	6	6	TRIREDRAFT_44278 TRIREDRAFT_62693 TRIREDRAFT_78611 TRIREDRAFT_64874 TRIREDRAFT_50618 TRIREDRAFT_27181	210	2.30	2.6087	0.0277252
20.09.16.01 Type I protein secretion system (ABC-type transport systems)	1	1	TRIREDRAFT_64874	21	0.23	4.34783	0.206989
20.09.16.09 vesicular cellular export	1	1	TRIREDRAFT_78611	40	0.43	2.32558	0.357388
20.09.16.09.03 exocytosis	1	1	TRIREDRAFT_78611	37	0.40	2.5	0.335673
20.09.18 cellular import	4	4	TRIREDRAFT_59952 TRIREDRAFT_78611 TRIREDRAFT_50618 TRIREDRAFT_80875	363	3.98	1.00503	0.568059
20.09.18.07 non-vesicular cellular import	1	1	TRIREDRAFT_50618	151	1.65	0.606061	0.81357
20.09.18.09 vesicular cellular import	1	1	TRIREDRAFT_78611	119	1.30	0.769231	0.733232
20.09.18.09.01 endocytosis	1	1	TRIREDRAFT_78611	119	1.30	0.769231	0.733232
20.09.18.09.01.01 receptor-mediated endocytosis	1	1	TRIREDRAFT_78611	13	0.14	7.14286	0.133684
30 CELLULAR COMMUNICATION/SIGNAL TRANSDUCTION MECHANISM	8	8	TRIREDRAFT_55561 TRIREDRAFT_72627 TRIREDRAFT_22093 TRIREDRAFT_107680 TRIREDRAFT_78611 TRIREDRAFT_109078 TRIREDRAFT_80875 TRIREDRAFT_81609	561	6.15	1.30081	0.272958
30.01 cellular signalling	5	5	TRIREDRAFT_55561 TRIREDRAFT_107680 TRIREDRAFT_78611 TRIREDRAFT_109078 TRIREDRAFT_81609	482	5.28	0.94697	0.615434
30.01.09 second messenger mediated signal transduction	1	1	TRIREDRAFT_78611	92	1.00	1	1
30.01.09.09 fatty acid derivatives mediated signal transduction	1	1	TRIREDRAFT_78611	9	0.09	11.1111	0.0945541
30.05 transmembrane signal transduction	5	5	TRIREDRAFT_72627 TRIREDRAFT_22093 TRIREDRAFT_78611 TRIREDRAFT_80875 TRIREDRAFT_81609	161	1.76	2.84091	0.0318111
30.05.01 receptor enzyme mediated signalling	1	1	TRIREDRAFT_22093	50	0.54	1.85185	0.424821
30.05.01.18 transmembrane receptor protein serine/threonine kinase signalling pathways	1	1	TRIREDRAFT_22093	14	0.15	6.66667	0.143202
30.05.01.18.01 TGF-beta-receptor signalling pathway	1	1	TRIREDRAFT_22093	4	0.04	25	0.0431738
30.05.02 non-enzymatic receptor mediated signalling	3	3	TRIREDRAFT_72627 TRIREDRAFT_22093 TRIREDRAFT_78611	73	0.80	3.75	0.0459009
30.05.02.24 G-protein coupled receptor signalling pathway	3	3	TRIREDRAFT_72627 TRIREDRAFT_22093 TRIREDRAFT_78611	31	0.34	8.82353	0.00460886
30.05.02.24.02 acetyl choline receptor signalling pathway	1	1	TRIREDRAFT_22093	4	0.04	25	0.0431738
32 CELL RESCUE, DEFENSE AND VIRULENCE	13	13	TRIREDRAFT_55561 TRIREDRAFT_106356 TRIREDRAFT_107680 TRIREDRAFT_49048 TRIREDRAFT_64874 TRIREDRAFT_66394 TRIREDRAFT_123226 TRIREDRAFT_5135 TRIREDRAFT_27181 TRIREDRAFT_72339 TRIREDRAFT_68705 TRIREDRAFT_112134 TRIREDRAFT_124228	1050	11.5	1.13043	0.36528
32.01 stress response	6	6	TRIREDRAFT_107680 TRIREDRAFT_66394 TRIREDRAFT_123226 TRIREDRAFT_5135 TRIREDRAFT_27181 TRIREDRAFT_124228	588	6.45	0.930233	0.632082
32.01.01 oxidative stress response	1	1	TRIREDRAFT_5135	90	0.98	1.02041	0.63129
32.01.03 osmotic and salt stress response	1	1	TRIREDRAFT_124228	72	0.78	1.28205	0.549501
32.01.09 DNA damage response	2	2	TRIREDRAFT_107680 TRIREDRAFT_66394	128	1.40	1.42857	0.411375
32.01.11 nutrient starvation response	1	1	TRIREDRAFT_27181	37	0.40	2.5	0.335673
32.01.13 electromagnetic waves stress response (e.g. UV, X-ray)	1	1	TRIREDRAFT_107680	14	0.15	6.66667	0.143202
32.05 disease, virulence and defense	8	8	TRIREDRAFT_55561 TRIREDRAFT_107680 TRIREDRAFT_49048 TRIREDRAFT_64874 TRIREDRAFT_5135 TRIREDRAFT_27181 TRIREDRAFT_72339 TRIREDRAFT_68705	298	3.26	2.45399	0.0164334
32.05.01 resistance proteins	3	3	TRIREDRAFT_107680 TRIREDRAFT_64874 TRIREDRAFT_27181	125	1.37	2.18978	0.157729
32.05.01.07 electromagnetic waves resistance (e.g. UV)	1	1	TRIREDRAFT_107680	3	0.03	33.3333	0.0325566
32.05.05 virulence, disease factors	4	4	TRIREDRAFT_55561 TRIREDRAFT_5135 TRIREDRAFT_72339 TRIREDRAFT_68705	103	1.13	3.53982	0.0264038
32.05.05.01 toxins	2	2	TRIREDRAFT_72339 TRIREDRAFT_68705	24	0.26	7.69231	0.0281148
32.07 detoxification	5	5	TRIREDRAFT_106356 TRIREDRAFT_64874 TRIREDRAFT_27181 TRIREDRAFT_68705 TRIREDRAFT_112134	329	3.60	1.38889	0.293495
32.07.01 detoxification involving cytochrome P450	1	1	TRIREDRAFT_68705	52	0.57	1.75439	0.437442
32.07.05 detoxification by export	2	2	TRIREDRAFT_64874 TRIREDRAFT_27181	86	0.94	2.12766	0.243227
34 INTERACTION WITH THE ENVIRONMENT	7	7	TRIREDRAFT_103275 TRIREDRAFT_35777 TRIREDRAFT_121670 TRIREDRAFT_50618 TRIREDRAFT_80875 TRIREDRAFT_72339 TRIREDRAFT_81609	626	6.86	1.02041	0.535803
34.01 homeostasis	2	2	TRIREDRAFT_35777 TRIREDRAFT_50618	263	2.88	0.694444	0.789146
34.01.01 homeostasis of cations	2	2	TRIREDRAFT_35777 TRIREDRAFT_50618	224	2.45	0.816327	0.709355
34.01.01.01 homeostasis of metal ions (Na, K, Ca etc.)	1	1	TRIREDRAFT_35777	149	1.63	0.613497	0.809341
34.01.01.03 homeostasis of protons	2	2	TRIREDRAFT_35777 TRIREDRAFT_50618	57	0.62	3.22581	0.129209
34.03 membrane excitability	1	1	TRIREDRAFT_80875	27	0.29	3.44828	0.257906
34.03.01 synaptic transmission	1	1	TRIREDRAFT_80875	24	0.26	3.84615	0.232866
34.11 cellular sensing and response to external stimulus	5	5	TRIREDRAFT_103275 TRIREDRAFT_121670 TRIREDRAFT_80875 TRIREDRAFT_72339 TRIREDRAFT_81609	272	2.98	1.67785	0.178494
34.11.01 photoperception and response	1	1	TRIREDRAFT_81609	43	0.47	2.12766	0.3784
34.11.03 chemoperception and response	2	2	TRIREDRAFT_80875 TRIREDRAFT_72339	118	1.29	1.55039	0.372484
34.11.03.03 chemotaxis	1	1	TRIREDRAFT_80875	9	0.09	11.1111	0.0945541
34.11.03.11 pH response	1	1	TRIREDRAFT_72339	15	0.16	6.25	0.152616
34.11.10 response to biotic stimulus	1	1	TRIREDRAFT_72339	14	0.15	6.66667	0.143202
34.11.11 rhythm (e.g. circadian, ultradian)	2	2	TRIREDRAFT_121670 TRIREDRAFT_81609	20	0.21	9.52381	0.0199102
34.11.12 perception of nutrients and nutritional adaptation	2	2	TRIREDRAFT_103275 TRIREDRAFT_72339	57	0.62	3.22581	0.129209
40 CELL FATE	4	4	TRIREDRAFT_55802 TRIREDRAFT_78713 TRIREDRAFT_66394 TRIREDRAFT_81609	465	5.10	0.784314	0.757868
40.01 cell growth / morphogenesis	3	3	TRIREDRAFT_55802 TRIREDRAFT_78713 TRIREDRAFT_81609	325	3.56	0.842697	0.69775
40.01.03 directional cell growth (morphogenesis)	2	2	TRIREDRAFT_55802 TRIREDRAFT_81609	91	0.99	2.0202	0.263602
40.10 cell death	1	1	TRIREDRAFT_66394	141	1.54	0.649351	0.791452
40.10.02 apoptosis (type I programmed cell death)	1	1	TRIREDRAFT_66394	126	1.38	0.724638	0.753316
40.10.02.01 anti-apoptosis	1	1	TRIREDRAFT_66394	22	0.24	4.16667	0.215709
42 BIOGENESIS OF CELLULAR COMPONENTS	9	9	TRIREDRAFT_103275 TRIREDRAFT_55802 TRIREDRAFT_78713 TRIREDRAFT_39942 TRIREDRAFT_38080 TRIREDRAFT_27181 TRIREDRAFT_123865 TRIREDRAFT_34221 TRIREDRAFT_124228	1026	11.2	0.803571	0.807391
42.01 cell wall	4	4	TRIREDRAFT_55802 TRIREDRAFT_78713 TRIREDRAFT_39942 TRIREDRAFT_124228	239	2.62	1.52672	0.267191
42.04 cytoskeleton/structural proteins	1	1	TRIREDRAFT_55802	267	2.92	0.342466	0.949688
42.10 nucleus	3	3	TRIREDRAFT_103275 TRIREDRAFT_38080 TRIREDRAFT_34221	284	3.11	0.96463	0.607347
42.10.03 organization of chromosome structure	3	3	TRIREDRAFT_103275 TRIREDRAFT_38080 TRIREDRAFT_34221	240	2.63	1.14068	0.492778
42.25 vacuole or lysosome	2	2	TRIREDRAFT_27181 TRIREDRAFT_123865	55	0.60	3.33333	0.121884
43 CELL TYPE DIFFERENTIATION	7	7	TRIREDRAFT_74771 TRIREDRAFT_55802 TRIREDRAFT_55561 TRIREDRAFT_59364 TRIREDRAFT_78713 TRIREDRAFT_78611 TRIREDRAFT_124228	498	5.46	1.28205	0.305279
43.01 fungal/microorganismic cell type differentiation	7	7	TRIREDRAFT_74771 TRIREDRAFT_55802 TRIREDRAFT_55561 TRIREDRAFT_59364 TRIREDRAFT_78713 TRIREDRAFT_78611 TRIREDRAFT_124228	498	5.46	1.28205	0.305279
43.01.03 fungal and other eukaryotic cell type differentiation	7	7	TRIREDRAFT_74771 TRIREDRAFT_55802 TRIREDRAFT_55561 TRIREDRAFT_59364 TRIREDRAFT_78713 TRIREDRAFT_78611 TRIREDRAFT_124228	498	5.46	1.28205	0.305279
43.01.03.05 budding, cell polarity and filament formation	3	3	TRIREDRAFT_55802 TRIREDRAFT_78713 TRIREDRAFT_124228	258	2.83	1.06007	0.541665
43.01.03.09 development of asco- basidio- or zygospore	4	4	TRIREDRAFT_74771 TRIREDRAFT_59364 TRIREDRAFT_78611 TRIREDRAFT_124228	169	1.85	2.16216	0.114689
99 UNCLASSIFIED PROTEINS	46	46	TRIREDRAFT_53824 TRIREDRAFT_1999 TRIREDRAFT_73516 TRIREDRAFT_55709 TRIREDRAFT_72183 TRIREDRAFT_104425 TRIREDRAFT_105106 TRIREDRAFT_57914 TRIREDRAFT_46035 TRIREDRAFT_105763 TRIREDRAFT_46763 TRIREDRAFT_105765 TRIREDRAFT_124341 TRIREDRAFT_106181 TRIREDRAFT_107055 TRIREDRAFT_48080 TRIREDRAFT_107340 TRIREDRAFT_107494 TRIREDRAFT_48211 TRIREDRAFT_35552 TRIREDRAFT_63914 TRIREDRAFT_64018 TRIREDRAFT_49589 …	3705	40.6	1.133	0.160215

## Sheet: 106down funcat
Functional category analysis of genes downregulated in light (106 genes)
FUNCTIONAL CATEGORY	abs SET	rel SET	genes SET	abs GENOME	rel GENOME	rel SET/rel GENOME	P-VALUE
01 METABOLISM	36	33.9	TRIREDRAFT_73774 TRIREDRAFT_73523 TRIREDRAFT_54675 TRIREDRAFT_73924 TRIREDRAFT_55887 TRIREDRAFT_59368 TRIREDRAFT_59482 TRIREDRAFT_76880 TRIREDRAFT_121412 TRIREDRAFT_106646 TRIREDRAFT_77093 TRIREDRAFT_121308 TRIREDRAFT_39587 TRIREDRAFT_76995 TRIREDRAFT_60945 TRIREDRAFT_122031 TRIREDRAFT_107850 TRIREDRAFT_49274 TRIREDRAFT_4561 TRIREDRAFT_64869 TRIREDRAFT_64790 TRIREDRAFT_80019 TRIREDRAFT_36608 TRIR…	2966	32.5	1.04308	0.412404
01.01 amino acid metabolism	6	1966-05-01	TRIREDRAFT_73523 TRIREDRAFT_55887 TRIREDRAFT_106646 TRIREDRAFT_123786 TRIREDRAFT_69863 TRIREDRAFT_70984	452	4.95	1.14343	0.430262
01.01.09 metabolism of the cysteine - aromatic group	1	0.94	TRIREDRAFT_70984	169	1.85	0.508108	0.864041
01.01.09.04 metabolism of phenylalanine	1	0.94	TRIREDRAFT_70984	46	0.50	1.88	0.416912
01.01.09.04.01 biosynthesis of phenylalanine	1	0.94	TRIREDRAFT_70984	25	0.27	3.48148	0.253844
01.01.09.04.02 degradation of phenylalanine	1	0.94	TRIREDRAFT_70984	26	0.28	3.35714	0.262546
01.02 nitrogen, sulfur and selenium metabolism	3	1983-02-01	TRIREDRAFT_64790 TRIREDRAFT_50786 TRIREDRAFT_80980	227	2.49	1.13655	0.494434
01.02.02 nitrogen metabolism	1	0.94	TRIREDRAFT_80980	46	0.50	1.88	0.416912
01.02.02.09 catabolism of nitrogenous compounds	1	0.94	TRIREDRAFT_80980	22	0.24	3.91667	0.227127
01.03 nucleotide/nucleoside/nucleobase metabolism	2	1988-01-01	TRIREDRAFT_76880 TRIREDRAFT_64790	376	4.12	0.456311	0.937096
01.03.01 purin nucleotide/nucleoside/nucleobase metabolism	1	0.94	TRIREDRAFT_76880	142	1.55	0.606452	0.812519
01.03.16 polynucleotide degradation	1	0.94	TRIREDRAFT_64790	112	1.22	0.770492	0.732381
01.03.16.03 DNA degradation	1	0.94	TRIREDRAFT_64790	14	0.15	6.26667	0.151156
01.04 phosphate metabolism	4	1977-03-01	TRIREDRAFT_54675 TRIREDRAFT_73924 TRIREDRAFT_76880 TRIREDRAFT_71092	546	5.99	0.629382	0.886375
01.05 C-compound and carbohydrate metabolism	14	2014-02-13	TRIREDRAFT_73774 TRIREDRAFT_73523 TRIREDRAFT_76880 TRIREDRAFT_121308 TRIREDRAFT_60945 TRIREDRAFT_49274 TRIREDRAFT_4561 TRIREDRAFT_64790 TRIREDRAFT_80019 TRIREDRAFT_67964 TRIREDRAFT_68924 TRIREDRAFT_70907 TRIREDRAFT_70984 TRIREDRAFT_71092	1145	12.5	1.056	0.463955
01.05.03 polysaccharide metabolism	1	0.94	TRIREDRAFT_73523	191	2.09	0.449761	0.895435
01.05.06 C-2 compound and organic acid metabolism	2	1988-01-01	TRIREDRAFT_73774 TRIREDRAFT_121308	31	0.34	5.52941	0.0500612
01.05.06.07 C-2 compound and organic acid catabolism	2	1988-01-01	TRIREDRAFT_73774 TRIREDRAFT_121308	27	0.29	6.48276	0.0389319
01.05.13 transfer of activated C-1 groups	2	1988-01-01	TRIREDRAFT_76880 TRIREDRAFT_70907	80	0.87	2.16092	0.238345
01.05.13.01 S-adenosyl-methionine - homocysteine cycle	1	0.94	TRIREDRAFT_70907	33	0.36	2.61111	0.320702
01.05.25 regulation of C-compound and carbohydrate metabolism	1	0.94	TRIREDRAFT_64790	159	1.74	0.54023	0.846841
01.06 lipid, fatty acid and isoprenoid metabolism	6	1966-05-01	TRIREDRAFT_106646 TRIREDRAFT_77093 TRIREDRAFT_60945 TRIREDRAFT_64869 TRIREDRAFT_51893 TRIREDRAFT_68924	652	7.15	0.791608	0.779182
01.06.02 membrane lipid metabolism	2	1988-01-01	TRIREDRAFT_106646 TRIREDRAFT_77093	124	1.36	1.38235	0.424476
01.06.02.01 phospholipid metabolism	2	1988-01-01	TRIREDRAFT_106646 TRIREDRAFT_77093	99	1.08	1.74074	0.320297
01.06.05 fatty acid metabolism	1	0.94	TRIREDRAFT_51893	113	1.23	0.764228	0.735532
01.06.06 isoprenoid metabolism	1	0.94	TRIREDRAFT_64869	135	1.48	0.635135	0.796264
01.06.06.11 tetracyclic and pentacyclic triterpenes (cholesterin, steroids and hopanoids) metabolism	1	0.94	TRIREDRAFT_64869	104	1.14	0.824561	1
01.07 metabolism of vitamins, cofactors, and prosthetic groups	2	1988-01-01	TRIREDRAFT_73774 TRIREDRAFT_80019	281	3.08	0.61039	0.843454
01.07.01 biosynthesis of vitamins, cofactors, and prosthetic groups	1	0.94	TRIREDRAFT_73774	160	1.75	0.537143	0.848654
01.20 secondary metabolism	16	15.0	TRIREDRAFT_59368 TRIREDRAFT_59482 TRIREDRAFT_121412 TRIREDRAFT_106646 TRIREDRAFT_121308 TRIREDRAFT_39587 TRIREDRAFT_76995 TRIREDRAFT_122031 TRIREDRAFT_107850 TRIREDRAFT_80019 TRIREDRAFT_36608 TRIREDRAFT_81670 TRIREDRAFT_123786 TRIREDRAFT_51893 TRIREDRAFT_124113 TRIREDRAFT_70829	910	9.98	1.50301	0.0605315
01.20.05 metabolism of acetic acid derivatives	2	1988-01-01	TRIREDRAFT_59482 TRIREDRAFT_51893	43	0.47	4	0.0889576
01.20.05.09 metabolism of eicosanoids	1	0.94	TRIREDRAFT_51893	8	0.08	11.75	0.0893665
01.20.05.11 metabolism of polyketides	1	0.94	TRIREDRAFT_59482	21	0.23	4.08696	0.218012
01.20.36 non-ribosomal peptide synthesis	1	0.94	TRIREDRAFT_123786	17	0.18	5.22222	0.180475
01.20.37 metabolism of peptide derived compounds	2	1988-01-01	TRIREDRAFT_106646 TRIREDRAFT_123786	37	0.40	4.7	0.0685788
01.20.37.03 metabolism of peptide antibiotics	2	1988-01-01	TRIREDRAFT_106646 TRIREDRAFT_123786	8	0.08	23.5	0.00358369
01.25 extracellular metabolism	1	0.94	TRIREDRAFT_73523	48	0.52	1.80769	0.430464
01.25.01 extracellular polysaccharide degradation	1	0.94	TRIREDRAFT_73523	22	0.24	3.91667	0.227127
02 ENERGY	4	1977-03-01	TRIREDRAFT_73774 TRIREDRAFT_38441 TRIREDRAFT_3327 TRIREDRAFT_121308	508	5.57	0.67684	0.849625
02.10 tricarboxylic-acid pathway (citrate cycle, Krebs cycle, TCA cycle)	1	0.94	TRIREDRAFT_73774	51	0.55	1.70909	0.450208
02.11 electron transport and membrane-associated energy conservation	2	1988-01-01	TRIREDRAFT_3327 TRIREDRAFT_121308	131	1.43	1.31469	0.452237
02.13 respiration	1	0.94	TRIREDRAFT_38441	154	1.68	0.559524	0.83745
02.16 fermentation	2	1988-01-01	TRIREDRAFT_73774 TRIREDRAFT_121308	72	0.78	2.41026	0.204069
02.16.01 alcohol fermentation	1	0.94	TRIREDRAFT_121308	36	0.39	2.41026	0.344213
02.16.13 acetate fermentation	1	0.94	TRIREDRAFT_73774	4	0.04	23.5	0.045719
02.45 energy conversion and regeneration	2	1988-01-01	TRIREDRAFT_73774 TRIREDRAFT_3327	74	0.81	2.32099	0.212592
10 CELL CYCLE AND DNA PROCESSING	5	1971-04-01	TRIREDRAFT_38441 TRIREDRAFT_76880 TRIREDRAFT_64790 TRIREDRAFT_50786 TRIREDRAFT_70907	1014	11.1	0.424324	0.993892
10.01 DNA processing	2	1988-01-01	TRIREDRAFT_64790 TRIREDRAFT_70907	554	6.07	0.30972	0.990088
10.01.05 DNA recombination and DNA repair	1	0.94	TRIREDRAFT_70907	281	3.08	0.305195	0.964521
10.01.05.01 DNA repair	1	0.94	TRIREDRAFT_70907	238	2.61	0.360153	0.940455
10.01.09 DNA restriction or modification	1	0.94	TRIREDRAFT_70907	267	2.92	0.321918	0.957994
10.01.09.05 DNA conformation modification (e.g. chromatin)	1	0.94	TRIREDRAFT_70907	261	2.86	0.328671	0.954845
10.03 cell cycle	4	1977-03-01	TRIREDRAFT_38441 TRIREDRAFT_76880 TRIREDRAFT_64790 TRIREDRAFT_50786	662	7.26	0.519284	0.954878
10.03.01 mitotic cell cycle and cell cycle control	3	1983-02-01	TRIREDRAFT_38441 TRIREDRAFT_76880 TRIREDRAFT_50786	472	5.17	0.547389	0.917824
10.03.02 meiosis	1	0.94	TRIREDRAFT_64790	111	1.21	0.77686	0.729193
14 PROTEIN FATE (folding, modification, destination)	8	1954-07-01	TRIREDRAFT_119876 TRIREDRAFT_121306 TRIREDRAFT_4561 TRIREDRAFT_50786 TRIREDRAFT_110267 TRIREDRAFT_69863 TRIREDRAFT_124051 TRIREDRAFT_70907	1332	14.6	0.516438	0.991329
14.01 protein folding and stabilization	1	0.94	TRIREDRAFT_50786	127	1.39	0.676259	0.775972
14.07 protein modification	7	1960-06-01	TRIREDRAFT_119876 TRIREDRAFT_121306 TRIREDRAFT_4561 TRIREDRAFT_50786 TRIREDRAFT_69863 TRIREDRAFT_124051 TRIREDRAFT_70907	771	8.45	0.781065	0.803692
14.07.02 modification with sugar residues (e.g. glycosylation, deglycosylation)	1	0.94	TRIREDRAFT_4561	77	0.84	1.11905	0.595253
14.07.02.02 N-directed glycosylation, deglycosylation	1	0.94	TRIREDRAFT_4561	41	0.44	2.13636	0.38162
14.07.09 posttranslational modification of amino acids (e.g. hydroxylation, methylation)	2	1988-01-01	TRIREDRAFT_69863 TRIREDRAFT_70907	53	0.58	3.24138	0.126172
14.07.11 protein processing (proteolytic)	3	1983-02-01	TRIREDRAFT_119876 TRIREDRAFT_121306 TRIREDRAFT_124051	128	1.40	2.02143	0.186591
14.13 protein/peptide degradation	4	1977-03-01	TRIREDRAFT_119876 TRIREDRAFT_121306 TRIREDRAFT_110267 TRIREDRAFT_124051	384	4.21	0.895487	0.658704
14.13.01 cytoplasmic and nuclear protein degradation	1	0.94	TRIREDRAFT_121306	258	2.83	0.332155	0.953184
16 PROTEIN WITH BINDING FUNCTION OR COFACTOR REQUIREMENT (structural or catalytic)	9	1949-08-01	TRIREDRAFT_73924 TRIREDRAFT_74282 TRIREDRAFT_76590 TRIREDRAFT_3327 TRIREDRAFT_76880 TRIREDRAFT_106646 TRIREDRAFT_77093 TRIREDRAFT_51893 TRIREDRAFT_70907	2682	29.4	0.288776	1
16.01 protein binding	4	1977-03-01	TRIREDRAFT_74282 TRIREDRAFT_76880 TRIREDRAFT_77093 TRIREDRAFT_70907	1441	15.8	0.238608	0.999983
16.01.01 receptor binding	1	0.94	TRIREDRAFT_74282	18	0.19	4.94737	0.190023
16.03 nucleic acid binding	3	1983-02-01	TRIREDRAFT_76590 TRIREDRAFT_76880 TRIREDRAFT_70907	721	7.91	0.357775	0.992025
16.03.01 DNA binding	2	1988-01-01	TRIREDRAFT_76590 TRIREDRAFT_70907	396	4.34	0.43318	0.948479
16.05 polysaccharide binding	1	0.94	TRIREDRAFT_74282	23	0.25	3.76	0.236136
16.17 metal binding	3	1983-02-01	TRIREDRAFT_76590 TRIREDRAFT_51893 TRIREDRAFT_70907	628	6.88	0.411337	0.980167
16.17.09 heavy metal binding (Cu, Fe, Zn)	3	1983-02-01	TRIREDRAFT_76590 TRIREDRAFT_51893 TRIREDRAFT_70907	404	4.43	0.638826	0.855166
16.19 nucleotide/nucleoside/nucleobase binding	4	1977-03-01	TRIREDRAFT_73924 TRIREDRAFT_76880 TRIREDRAFT_106646 TRIREDRAFT_70907	763	8.37	0.450418	0.981189
16.19.03 ATP binding	2	1988-01-01	TRIREDRAFT_73924 TRIREDRAFT_70907	570	6.25	0.3008	0.991662
16.19.05 GTP binding	1	0.94	TRIREDRAFT_76880	124	1.36	0.691176	0.767857
16.21 complex cofactor/cosubstrate/vitamine binding	1	0.94	TRIREDRAFT_3327	370	4.05	0.232099	0.987949
16.21.05 FAD/FMN binding	1	0.94	TRIREDRAFT_3327	104	1.14	0.824561	1
20 CELLULAR TRANSPORT, TRANSPORT FACILITIES AND TRANSPORT ROUTES	11	2014-03-10	TRIREDRAFT_73924 TRIREDRAFT_103149 TRIREDRAFT_58767 TRIREDRAFT_3327 TRIREDRAFT_60945 TRIREDRAFT_64790 TRIREDRAFT_81670 TRIREDRAFT_68813 TRIREDRAFT_69611 TRIREDRAFT_124113 TRIREDRAFT_70829	1503	16.4	0.628049	0.972857
20.01 transported compounds (substrates)	10	1943-09-01	TRIREDRAFT_73924 TRIREDRAFT_58767 TRIREDRAFT_3327 TRIREDRAFT_60945 TRIREDRAFT_64790 TRIREDRAFT_81670 TRIREDRAFT_68813 TRIREDRAFT_69611 TRIREDRAFT_124113 TRIREDRAFT_70829	1116	12.2	0.772951	0.85125
20.01.01 ion transport	2	1988-01-01	TRIREDRAFT_64790 TRIREDRAFT_68813	223	2.44	0.770492	0.73693
20.01.01.01 cation transport (H+, Na+, K+, Ca2+ , NH4+, etc.)	1	0.94	TRIREDRAFT_64790	182	1.99	0.472362	0.88357
20.01.03 C-compound and carbohydrate transport	5	1971-04-01	TRIREDRAFT_58767 TRIREDRAFT_60945 TRIREDRAFT_64790 TRIREDRAFT_81670 TRIREDRAFT_124113	200	2.19	2.15068	0.0834076
20.01.13 lipid/fatty acid transport	1	0.94	TRIREDRAFT_60945	99	1.08	0.87037	1
20.01.15 electron transport	1	0.94	TRIREDRAFT_3327	269	2.95	0.318644	0.958995
20.01.23 allantoin and allantoate transport	2	1988-01-01	TRIREDRAFT_68813 TRIREDRAFT_69611	34	0.37	5.08108	0.0590651
20.01.25 vitamine/cofactor transport	1	0.94	TRIREDRAFT_69611	39	0.42	2.2381	0.366918
20.01.27 drug/toxin transport	2	1988-01-01	TRIREDRAFT_73924 TRIREDRAFT_70829	112	1.22	1.54098	0.375315
20.03 transport facilities	9	1949-08-01	TRIREDRAFT_73924 TRIREDRAFT_103149 TRIREDRAFT_58767 TRIREDRAFT_60945 TRIREDRAFT_64790 TRIREDRAFT_81670 TRIREDRAFT_68813 TRIREDRAFT_69611 TRIREDRAFT_124113	542	5.94	1.42929	0.178415
20.03.02 carrier (electrochemical potential-driven transport)	2	1988-01-01	TRIREDRAFT_60945 TRIREDRAFT_64790	92	1.00	1.88	0.290183
20.03.02.02 symporter	1	0.94	TRIREDRAFT_60945	42	0.46	2.04348	0.388844
20.03.02.02.01 proton driven symporter	1	0.94	TRIREDRAFT_60945	30	0.32	2.9375	0.296356
20.03.02.03 antiporter	1	0.94	TRIREDRAFT_64790	52	0.57	1.64912	0.456638
20.03.02.03.01 proton driven antiporter	1	0.94	TRIREDRAFT_64790	32	0.35	2.68571	0.312681
20.03.22 transport ATPases	2	1988-01-01	TRIREDRAFT_73924 TRIREDRAFT_103149	85	0.93	2.02151	0.259931
20.03.25 ABC transporters	1	0.94	TRIREDRAFT_73924	73	0.80	1.175	0.5757
20.09 transport routes	7	1960-06-01	TRIREDRAFT_73924 TRIREDRAFT_103149 TRIREDRAFT_60945 TRIREDRAFT_64790 TRIREDRAFT_81670 TRIREDRAFT_68813 TRIREDRAFT_69611	995	10.9	0.605505	0.9525
20.09.16 cellular export and secretion	4	1977-03-01	TRIREDRAFT_73924 TRIREDRAFT_103149 TRIREDRAFT_60945 TRIREDRAFT_64790	210	2.30	1.63913	0.228008
20.09.16.01 Type I protein secretion system (ABC-type transport systems)	1	0.94	TRIREDRAFT_73924	21	0.23	4.08696	0.218012
20.09.18 cellular import	4	1977-03-01	TRIREDRAFT_60945 TRIREDRAFT_81670 TRIREDRAFT_68813 TRIREDRAFT_69611	363	3.98	0.947236	0.614417
20.09.18.07 non-vesicular cellular import	4	1977-03-01	TRIREDRAFT_60945 TRIREDRAFT_81670 TRIREDRAFT_68813 TRIREDRAFT_69611	151	1.65	2.28485	0.0989691
30 CELLULAR COMMUNICATION/SIGNAL TRANSDUCTION MECHANISM	7	1960-06-01	TRIREDRAFT_76763 TRIREDRAFT_76880 TRIREDRAFT_39587 TRIREDRAFT_122824 TRIREDRAFT_72004 TRIREDRAFT_124113 TRIREDRAFT_70907	561	6.15	1.07317	0.480293
30.01 cellular signalling	6	1966-05-01	TRIREDRAFT_76763 TRIREDRAFT_76880 TRIREDRAFT_39587 TRIREDRAFT_122824 TRIREDRAFT_124113 TRIREDRAFT_70907	482	5.28	1.07197	0.492382
30.01.05 enzyme mediated signal transduction	1	0.94	TRIREDRAFT_76880	284	3.11	0.302251	0.965783
30.01.05.05 G-protein mediated signal transduction	1	0.94	TRIREDRAFT_76880	131	1.43	0.657343	0.786357
30.01.05.05.01 small GTPase mediated signal transduction	1	0.94	TRIREDRAFT_76880	96	1.05	0.895238	1
30.05 transmembrane signal transduction	1	0.94	TRIREDRAFT_72004	161	1.76	0.534091	0.850446
30.05.02 non-enzymatic receptor mediated signalling	1	0.94	TRIREDRAFT_72004	73	0.80	1.175	0.5757
30.05.02.24 G-protein coupled receptor signalling pathway	1	0.94	TRIREDRAFT_72004	31	0.34	2.76471	0.304566
32 CELL RESCUE, DEFENSE AND VIRULENCE	20	2014-08-18	TRIREDRAFT_73523 TRIREDRAFT_73924 TRIREDRAFT_119876 TRIREDRAFT_38441 TRIREDRAFT_58767 TRIREDRAFT_59482 TRIREDRAFT_76763 TRIREDRAFT_106646 TRIREDRAFT_39587 TRIREDRAFT_64869 TRIREDRAFT_122824 TRIREDRAFT_67964 TRIREDRAFT_123786 TRIREDRAFT_51893 TRIREDRAFT_123955 TRIREDRAFT_69904 TRIREDRAFT_124113 TRIREDRAFT_70829 TRIREDRAFT_70907 TRIREDRAFT_70984	1050	11.5	1.63478	0.0173357
32.01 stress response	2	1988-01-01	TRIREDRAFT_38441 TRIREDRAFT_70907	588	6.45	0.291473	0.993144
32.01.01 oxidative stress response	1	0.94	TRIREDRAFT_38441	90	0.98	0.959184	1
32.01.09 DNA damage response	1	0.94	TRIREDRAFT_70907	128	1.40	0.671429	0.778614
32.05 disease, virulence and defense	15	2014-01-14	TRIREDRAFT_73924 TRIREDRAFT_119876 TRIREDRAFT_58767 TRIREDRAFT_59482 TRIREDRAFT_76763 TRIREDRAFT_106646 TRIREDRAFT_39587 TRIREDRAFT_122824 TRIREDRAFT_67964 TRIREDRAFT_123786 TRIREDRAFT_123955 TRIREDRAFT_69904 TRIREDRAFT_124113 TRIREDRAFT_70829 TRIREDRAFT_70984	298	3.26	4.32515	1.62288e-06
32.05.01 resistance proteins	1	0.94	TRIREDRAFT_73924	125	1.37	0.686131	0.770594
32.05.03 defense related proteins	4	1977-03-01	TRIREDRAFT_106646 TRIREDRAFT_67964 TRIREDRAFT_123786 TRIREDRAFT_70984	51	0.55	6.85455	0.00283807
32.05.05 virulence, disease factors	8	1954-07-01	TRIREDRAFT_119876 TRIREDRAFT_58767 TRIREDRAFT_59482 TRIREDRAFT_76763 TRIREDRAFT_39587 TRIREDRAFT_122824 TRIREDRAFT_124113 TRIREDRAFT_70829	103	1.13	6.67257	2.44543e-05
32.05.05.01 toxins	2	1988-01-01	TRIREDRAFT_59482 TRIREDRAFT_70829	24	0.26	7.23077	0.0313077
32.07 detoxification	7	1960-06-01	TRIREDRAFT_73523 TRIREDRAFT_73924 TRIREDRAFT_64869 TRIREDRAFT_67964 TRIREDRAFT_51893 TRIREDRAFT_70829 TRIREDRAFT_70984	329	3.60	1.83333	0.0883249
32.07.01 detoxification involving cytochrome P450	3	1983-02-01	TRIREDRAFT_64869 TRIREDRAFT_67964 TRIREDRAFT_70984	52	0.57	4.96491	0.0223774
32.07.05 detoxification by export	2	1988-01-01	TRIREDRAFT_73924 TRIREDRAFT_70829	86	0.94	2	0.264255
32.07.07 oxygen and radical detoxification	1	0.94	TRIREDRAFT_51893	59	0.64	1.46875	0.499607
32.07.07.05 peroxidase reaction	1	0.94	TRIREDRAFT_51893	6	0.06	15.6667	0.0677958
32.10 degradation / modification of foreign (exogenous) compounds	1	0.94	TRIREDRAFT_73523	42	0.46	2.04348	0.388844
32.10.07 degradation / modification of foreign (exogenous) polysaccharides	1	0.94	TRIREDRAFT_73523	23	0.25	3.76	0.236136
34 INTERACTION WITH THE ENVIRONMENT	8	1954-07-01	TRIREDRAFT_73924 TRIREDRAFT_74282 TRIREDRAFT_60945 TRIREDRAFT_80019 TRIREDRAFT_50786 TRIREDRAFT_51893 TRIREDRAFT_123967 TRIREDRAFT_70829	626	6.86	1.09913	0.444541
34.01 homeostasis	2	1988-01-01	TRIREDRAFT_60945 TRIREDRAFT_50786	263	2.88	0.652778	0.81543
34.01.01 homeostasis of cations	2	1988-01-01	TRIREDRAFT_60945 TRIREDRAFT_50786	224	2.45	0.767347	0.739194
34.01.01.01 homeostasis of metal ions (Na, K, Ca etc.)	1	0.94	TRIREDRAFT_50786	149	1.63	0.576687	0.827489
34.01.01.03 homeostasis of protons	1	0.94	TRIREDRAFT_60945	57	0.62	1.51613	0.487686
34.07 cell adhesion	1	0.94	TRIREDRAFT_74282	38	0.41	2.29268	0.359437
34.11 cellular sensing and response to external stimulus	5	1971-04-01	TRIREDRAFT_73924 TRIREDRAFT_80019 TRIREDRAFT_51893 TRIREDRAFT_123967 TRIREDRAFT_70829	272	2.98	1.58054	0.20968
34.11.01 photoperception and response	1	0.94	TRIREDRAFT_80019	43	0.47	2	0.395984
34.11.03 chemoperception and response	2	1988-01-01	TRIREDRAFT_73924 TRIREDRAFT_70829	118	1.29	1.45736	0.400125
34.11.13 gas and metabolite distribution	1	0.94	TRIREDRAFT_51893	6	0.06	15.6667	0.0677958
34.11.13.07 circulation (e.g. blood pressure)	1	0.94	TRIREDRAFT_51893	5	0.05	18.8	0.0568213
40 CELL FATE	6	1966-05-01	TRIREDRAFT_38441 TRIREDRAFT_76880 TRIREDRAFT_4561 TRIREDRAFT_50786 TRIREDRAFT_51893 TRIREDRAFT_123968	465	5.10	1.1098	0.457375
40.01 cell growth / morphogenesis	3	1983-02-01	TRIREDRAFT_76880 TRIREDRAFT_4561 TRIREDRAFT_123968	325	3.56	0.794944	0.734714
40.02.03 activity of intercellular mediators	1	0.94	TRIREDRAFT_50786	11	0.12	7.83333	0.120799
40.02.03.05 growth factors	1	0.94	TRIREDRAFT_50786	5	0.05	18.8	0.0568213
40.10 cell death	2	1988-01-01	TRIREDRAFT_38441 TRIREDRAFT_51893	141	1.54	1.22078	0.49056
40.10.02 apoptosis (type I programmed cell death)	1	0.94	TRIREDRAFT_51893	126	1.38	0.681159	0.773299
40.10.02.01 anti-apoptosis	1	0.94	TRIREDRAFT_51893	22	0.24	3.91667	0.227127
40.20 cell aging	1	0.94	TRIREDRAFT_38441	38	0.41	2.29268	0.359437
41 DEVELOPMENT (Systemic)	1	0.94	TRIREDRAFT_76590	90	0.98	0.959184	1
41.01 fungal/microorganismic development	1	0.94	TRIREDRAFT_76590	90	0.98	0.959184	1
41.01.03 tissue pattern formation	1	0.94	TRIREDRAFT_76590	16	0.17	5.52941	0.170815
41.01.03.01 fruit body development (sexually or asexually derived spores)	1	0.94	TRIREDRAFT_76590	14	0.15	6.26667	0.151156
42 BIOGENESIS OF CELLULAR COMPONENTS	12	2014-03-11	TRIREDRAFT_73774 TRIREDRAFT_102437 TRIREDRAFT_74282 TRIREDRAFT_38441 TRIREDRAFT_76880 TRIREDRAFT_121308 TRIREDRAFT_4561 TRIREDRAFT_80019 TRIREDRAFT_65406 TRIREDRAFT_50786 TRIREDRAFT_123968 TRIREDRAFT_70907	1026	11.2	1.00893	0.537583
42.01 cell wall	4	1977-03-01	TRIREDRAFT_73774 TRIREDRAFT_102437 TRIREDRAFT_4561 TRIREDRAFT_65406	239	2.62	1.43893	0.30248
42.04 cytoskeleton/structural proteins	3	1983-02-01	TRIREDRAFT_38441 TRIREDRAFT_76880 TRIREDRAFT_123968	267	2.92	0.969178	0.604848
42.04.05 microtubule cytoskeleton	1	0.94	TRIREDRAFT_38441	78	0.85	1.10588	0.6
42.10 nucleus	1	0.94	TRIREDRAFT_70907	284	3.11	0.302251	0.965783
42.10.03 organization of chromosome structure	1	0.94	TRIREDRAFT_70907	240	2.63	0.357414	0.941868
42.16 mitochondrion	4	1977-03-01	TRIREDRAFT_38441 TRIREDRAFT_121308 TRIREDRAFT_80019 TRIREDRAFT_50786	145	1.59	2.37107	0.0884277
42.27 extracellular / secretion proteins	1	0.94	TRIREDRAFT_74282	22	0.24	3.91667	0.227127
42.27.01 extracellular matrix	1	0.94	TRIREDRAFT_74282	3	0.03	31.3333	0.0344871
43 CELL TYPE DIFFERENTIATION	7	1960-06-01	TRIREDRAFT_76763 TRIREDRAFT_76880 TRIREDRAFT_39587 TRIREDRAFT_4561 TRIREDRAFT_122824 TRIREDRAFT_123968 TRIREDRAFT_124113	498	5.46	1.20879	0.358971
43.01 fungal/microorganismic cell type differentiation	7	1960-06-01	TRIREDRAFT_76763 TRIREDRAFT_76880 TRIREDRAFT_39587 TRIREDRAFT_4561 TRIREDRAFT_122824 TRIREDRAFT_123968 TRIREDRAFT_124113	498	5.46	1.20879	0.358971
43.01.03 fungal and other eukaryotic cell type differentiation	7	1960-06-01	TRIREDRAFT_76763 TRIREDRAFT_76880 TRIREDRAFT_39587 TRIREDRAFT_4561 TRIREDRAFT_122824 TRIREDRAFT_123968 TRIREDRAFT_124113	498	5.46	1.20879	0.358971
43.01.03.05 budding, cell polarity and filament formation	3	1983-02-01	TRIREDRAFT_76880 TRIREDRAFT_4561 TRIREDRAFT_123968	258	2.83	1	0.581396
99 UNCLASSIFIED PROTEINS	49	46.2	TRIREDRAFT_74364 TRIREDRAFT_44362 TRIREDRAFT_73594 TRIREDRAFT_119963 TRIREDRAFT_119902 TRIREDRAFT_73587 TRIREDRAFT_44230 TRIREDRAFT_54768 TRIREDRAFT_119556 TRIREDRAFT_55990 TRIREDRAFT_119989 TRIREDRAFT_55272 TRIREDRAFT_120823 TRIREDRAFT_57737 TRIREDRAFT_120697 TRIREDRAFT_58603 TRIREDRAFT_76374 TRIREDRAFT_105455 TRIREDRAFT_105840 TRIREDRAFT_106270 TRIREDRAFT_121350 TRIREDRAFT_77254 TRIREDRAFT_4773…	3705	40.6	1.13793	0.140942
