# Supplementary material for: Analysis of Light- and Carbon-Specific Transcriptomes Implicates a Class of G-Protein-Coupled Receptors in Cellulose Sensing
Source: mSphere. 2017 May 10;2(3):e00089-17. doi: 10.1128/mSphere.00089-17 (PMC5425790; doi:10.1128/mSphere.00089-17)
Supplement: DATA SET S2 [file sph003172282sd3.xls]

## Sheet: DD induction
Induction specific genes in darkness (cellulose, sophorose and lactose versus glucose and glycerol)
at least 2fold regulation, p-value 0.01, FDR, 947 genes
Probeset ID	p-value(DD * CEL and DD * LAC and DD * SOPH vs. DD * GLU and DD * GLY)	Ratio(DD * CEL and DD * LAC and DD * SOPH vs. DD * GLU and DD * GLY)	Fold-Change(DD * CEL and DD * LAC and DD * SOPH vs. DD * GLU and DD * GLY)	Fold-Change(DD * CEL and DD * LAC and DD * SOPH vs. DD * GLU and DD * GLY) (Description)	F(light condition)	SS(light condition)	F(carbon source)	SS(carbon source)	F(light condition * carbon source)	SS(light condition * carbon source)	SS(Error)	F(Error)
TRIRE2_122824	7.02949e-09	0.0198591	-50.3547	DD * CEL and DD * LAC and DD * SOPH down vs DD * GLU and DD * GLY	156.771	38.3586	117.49	114.989	29.0074	28.39	2.44679	1
TRIRE2_39587	2.276e-08	0.0394464	-25.3508	DD * CEL and DD * LAC and DD * SOPH down vs DD * GLU and DD * GLY	60.5631	12.8532	117.222	99.5113	19.9309	16.9196	2.12228	1
TRIRE2_66616	1.55138e-10	0.0402798	-24.8263	DD * CEL and DD * LAC and DD * SOPH down vs DD * GLU and DD * GLY	50.1614	3.78589	374.006	112.911	5.27473	1.59242	0.754742	1
TRIRE2_76995	6.75069e-08	0.062658	-15.9597	DD * CEL and DD * LAC and DD * SOPH down vs DD * GLU and DD * GLY	53.9837	10.5501	75.6922	59.1704	18.3498	14.3445	1.95431	1
TRIRE2_57015	1.51687e-08	0.0784106	-12.7534	DD * CEL and DD * LAC and DD * SOPH down vs DD * GLU and DD * GLY	22.4884	2.72111	128.765	62.3229	10.1889	4.93145	1.21001	1
TRIRE2_70829	2.28952e-07	0.0934739	-10.6982	DD * CEL and DD * LAC and DD * SOPH down vs DD * GLU and DD * GLY	44.0047	8.14225	58.094	42.9968	4.51339	3.34047	1.85031	1
TRIRE2_3914	4.46354e-06	0.107882	-9.26942	DD * CEL and DD * LAC and DD * SOPH down vs DD * GLU and DD * GLY	1.99582	0.620652	36.1466	44.963	1.38317	1.72054	3.10977	1
TRIRE2_121686	4.09327e-05	0.108439	-9.22179	DD * CEL and DD * LAC and DD * SOPH down vs DD * GLU and DD * GLY	3.61979	1.86357	22.0195	45.345	0.999959	2.05922	5.14827	1
TRIRE2_111237	2.32568e-06	0.118934	-8.40801	DD * CEL and DD * LAC and DD * SOPH down vs DD * GLU and DD * GLY	2.22213	0.546951	142.346	140.147	10.83	10.6627	2.46138	1
TRIRE2_105224	7.47842e-07	0.119021	-8.40189	DD * CEL and DD * LAC and DD * SOPH down vs DD * GLU and DD * GLY	7.62082	1.46453	64.0441	49.2306	0.55361	0.425559	1.92175	1
TRIRE2_68941	6.74715e-05	0.125382	-7.9756	DD * CEL and DD * LAC and DD * SOPH down vs DD * GLU and DD * GLY	8.03905	4.07629	41.0258	83.2105	4.714	9.56116	5.07062	1
TRIRE2_104261	1.52895e-06	0.131267	-7.61805	DD * CEL and DD * LAC and DD * SOPH down vs DD * GLU and DD * GLY	4.61772	0.943019	53.1588	43.4238	10.6775	8.72214	2.04217	1
TRIRE2_66598	3.00699e-08	0.136526	-7.32462	DD * CEL and DD * LAC and DD * SOPH down vs DD * GLU and DD * GLY	57.7074	4.9231	150.507	51.3598	17.3938	5.93557	0.853114	1
TRIRE2_106270	3.22504e-07	0.154201	-6.48506	DD * CEL and DD * LAC and DD * SOPH down vs DD * GLU and DD * GLY	81.9129	10.1424	42.8912	21.243	15.5505	7.70182	1.23819	1
TRIRE2_76620	3.99055e-07	0.157695	-6.34135	DD * CEL and DD * LAC and DD * SOPH down vs DD * GLU and DD * GLY	0.276689	0.0349968	62.5254	31.634	5.88814	2.97903	1.26484	1
TRIRE2_62522	2.1867e-05	0.160552	-6.22852	DD * CEL and DD * LAC and DD * SOPH down vs DD * GLU and DD * GLY	2.48977	0.749857	60.8062	73.2532	0.729408	0.878718	3.01175	1
TRIRE2_105406	6.94368e-06	0.166215	-6.01632	DD * CEL and DD * LAC and DD * SOPH down vs DD * GLU and DD * GLY	14.1275	3.15007	37.6235	33.5562	4.74192	4.22929	2.22974	1
TRIRE2_67806	2.11217e-07	0.175597	-5.69485	DD * CEL and DD * LAC and DD * SOPH down vs DD * GLU and DD * GLY	27.6658	2.71097	67.4874	26.4523	6.4741	2.53758	0.979897	1
TRIRE2_109122	1.33608e-05	0.178056	-5.61621	DD * CEL and DD * LAC and DD * SOPH down vs DD * GLU and DD * GLY	1.91308	0.457693	33.8878	32.4298	5.08213	4.86348	2.39244	1
TRIRE2_105840	2.04231e-07	0.180084	-5.55296	DD * CEL and DD * LAC and DD * SOPH down vs DD * GLU and DD * GLY	152.679	14.427	107.962	40.8062	13.5649	5.12712	0.944922	1
TRIRE2_5088	4.98051e-05	0.181899	-5.49756	DD * CEL and DD * LAC and DD * SOPH down vs DD * GLU and DD * GLY	6.66555	2.11643	59.9147	76.0958	1.03738	1.31754	3.17517	1
TRIRE2_109234	0.000578166	0.184092	-5.43206	DD * CEL and DD * LAC and DD * SOPH down vs DD * GLU and DD * GLY	7.72885	4.51184	11.9663	27.9422	1.38326	3.23	5.83766	1
TRIRE2_54260	3.52592e-06	0.184822	-5.4106	DD * CEL and DD * LAC and DD * SOPH down vs DD * GLU and DD * GLY	2.66497	0.452127	106.725	72.4262	7.28623	4.94461	1.69656	1
TRIRE2_68508	3.53803e-06	0.193897	-5.15737	DD * CEL and DD * LAC and DD * SOPH down vs DD * GLU and DD * GLY	1.70015	0.272502	50.8774	32.6187	5.00951	3.21172	1.60281	1
TRIRE2_121856	0.000407053	0.194217	-5.14889	DD * CEL and DD * LAC and DD * SOPH down vs DD * GLU and DD * GLY	9.93966	4.9501	41.9066	83.4805	12.8561	25.6102	4.98015	1
TRIRE2_44628	0.00013255	0.19447	-5.14219	DD * CEL and DD * LAC and DD * SOPH down vs DD * GLU and DD * GLY	0.239623	0.0892277	58.5688	87.2365	1.80542	2.68911	3.72368	1
TRIRE2_123631	0.00111957	0.195259	-5.1214	DD * CEL and DD * LAC and DD * SOPH down vs DD * GLU and DD * GLY	3.19978	2.09343	10.9934	28.7694	0.435571	1.13988	6.54243	1
TRIRE2_2501	1.34442e-06	0.19751	-5.06304	DD * CEL and DD * LAC and DD * SOPH down vs DD * GLU and DD * GLY	5.34295	0.676982	46.5421	23.5886	8.08892	4.09965	1.26706	1
TRIRE2_81586	1.50547e-05	0.202077	-4.9486	DD * CEL and DD * LAC and DD * SOPH down vs DD * GLU and DD * GLY	5.39783	1.13974	24.2988	20.5225	5.67224	4.79073	2.11148	1
TRIRE2_123174	8.87772e-05	0.203261	-4.91978	DD * CEL and DD * LAC and DD * SOPH down vs DD * GLU and DD * GLY	0.255819	0.081662	16.5441	21.1247	2.24222	2.86303	3.19218	1
TRIRE2_69574	4.70067e-06	0.207175	-4.82684	DD * CEL and DD * LAC and DD * SOPH down vs DD * GLU and DD * GLY	10.6746	1.67832	87.9484	55.3111	7.20725	4.53267	1.57226	1
TRIRE2_105455	2.78934e-05	0.21274	-4.70057	DD * CEL and DD * LAC and DD * SOPH down vs DD * GLU and DD * GLY	27.9194	6.37215	34.4366	31.4384	2.00758	1.83279	2.28234	1
TRIRE2_54564	3.97039e-06	0.214602	-4.65979	DD * CEL and DD * LAC and DD * SOPH down vs DD * GLU and DD * GLY	2.71539	0.392985	50.0558	28.9773	11.4413	6.62336	1.44725	1
TRIRE2_111968	0.00119365	0.218515	-4.57635	DD * CEL and DD * LAC and DD * SOPH down vs DD * GLU and DD * GLY	0.701839	0.405499	7.25519	16.7672	4.46952	10.3294	5.77767	1
TRIRE2_65522	7.2755e-05	0.218795	-4.57048	DD * CEL and DD * LAC and DD * SOPH down vs DD * GLU and DD * GLY	18.9664	5.24627	22.8047	25.2318	4.17321	4.61737	2.76608	1
TRIRE2_2521	0.000118575	0.221505	-4.51456	DD * CEL and DD * LAC and DD * SOPH down vs DD * GLU and DD * GLY	0.157563	0.048352	19.2118	23.5824	6.65561	8.16972	3.06874	1
TRIRE2_62198	4.07043e-05	0.223114	-4.48202	DD * CEL and DD * LAC and DD * SOPH down vs DD * GLU and DD * GLY	0.0989541	0.0231965	21.0978	19.7827	0.740248	0.694106	2.34417	1
TRIRE2_56048	0.000268213	0.22336	-4.47707	DD * CEL and DD * LAC and DD * SOPH down vs DD * GLU and DD * GLY	8.01096	2.99114	36.0576	53.8529	1.22286	1.82637	3.73381	1
TRIRE2_66421	4.30248e-06	0.223997	-4.46435	DD * CEL and DD * LAC and DD * SOPH down vs DD * GLU and DD * GLY	8.51383	1.1855	45.5056	25.3456	16.0766	8.95427	1.39244	1
TRIRE2_121706	0.000854149	0.226487	-4.41526	DD * CEL and DD * LAC and DD * SOPH down vs DD * GLU and DD * GLY	3.66264	1.83426	14.8572	29.762	0.629849	1.26172	5.00801	1
TRIRE2_66657	4.27014e-05	0.232912	-4.29346	DD * CEL and DD * LAC and DD * SOPH down vs DD * GLU and DD * GLY	16.5106	3.69359	26.9528	24.1185	8.87094	7.9381	2.23711	1
TRIRE2_78679	0.00113145	0.23309	-4.29019	DD * CEL and DD * LAC and DD * SOPH down vs DD * GLU and DD * GLY	1.40242	0.731567	13.4458	28.0559	0.703572	1.46807	5.21648	1
TRIRE2_56384	0.000121052	0.235174	-4.25217	DD * CEL and DD * LAC and DD * SOPH down vs DD * GLU and DD * GLY	0.0885645	0.0251909	28.7786	32.7427	4.34295	4.94115	2.84436	1
TRIRE2_76784	1.96592e-06	0.238203	-4.1981	DD * CEL and DD * LAC and DD * SOPH down vs DD * GLU and DD * GLY	0.29642	0.0319247	72.6562	31.3006	10.1021	4.35201	1.07701	1
TRIRE2_58227	0.000122272	0.240222	-4.16282	DD * CEL and DD * LAC and DD * SOPH down vs DD * GLU and DD * GLY	6.22108	1.72225	17.1787	19.0231	5.57738	6.1762	2.76841	1
TRIRE2_44956	0.000110891	0.240448	-4.1589	DD * CEL and DD * LAC and DD * SOPH down vs DD * GLU and DD * GLY	1.42154	0.383596	20.8409	22.4952	3.19944	3.45342	2.69845	1
TRIRE2_22271	0.000900814	0.243665	-4.104	DD * CEL and DD * LAC and DD * SOPH down vs DD * GLU and DD * GLY	0.023742	0.0109103	6.53373	12.01	3.57428	6.57008	4.59538	1
TRIRE2_75890	8.85155e-06	0.245748	-4.06921	DD * CEL and DD * LAC and DD * SOPH down vs DD * GLU and DD * GLY	0.0104915	0.00151155	21.4864	12.3825	3.46641	1.99768	1.44074	1
TRIRE2_58689	6.80905e-08	0.246023	-4.06466	DD * CEL and DD * LAC and DD * SOPH down vs DD * GLU and DD * GLY	0.35939	0.0180328	172.889	34.6995	12.5072	2.51024	0.50176	1
TRIRE2_66433	0.000703244	0.249406	-4.00953	DD * CEL and DD * LAC and DD * SOPH down vs DD * GLU and DD * GLY	0.106949	0.0443627	7.69058	12.7603	1.25379	2.0803	4.14802	1
TRIRE2_60182	4.13507e-05	0.251336	-3.97874	DD * CEL and DD * LAC and DD * SOPH down vs DD * GLU and DD * GLY	7.63348	1.52223	28.751	22.9334	8.83133	7.04438	1.99415	1
TRIRE2_122992	0.000239787	0.251543	-3.97546	DD * CEL and DD * LAC and DD * SOPH down vs DD * GLU and DD * GLY	27.1436	8.34622	26.1869	32.2082	1.01232	1.24508	3.07484	1
TRIRE2_53091	0.00178187	0.252547	-3.95965	DD * CEL and DD * LAC and DD * SOPH down vs DD * GLU and DD * GLY	8.34643	4.44142	14.7235	31.3396	2.17621	4.63214	5.32135	1
TRIRE2_4152	0.000790653	0.2526	-3.95883	DD * CEL and DD * LAC and DD * SOPH down vs DD * GLU and DD * GLY	1.935	0.81408	10.2797	17.2993	0.748936	1.26035	4.20712	1
TRIRE2_121486	0.00139642	0.253531	-3.94429	DD * CEL and DD * LAC and DD * SOPH down vs DD * GLU and DD * GLY	1.52953	0.752992	25.0173	49.2644	8.93005	17.5852	4.92304	1
TRIRE2_107524	6.7498e-05	0.253667	-3.94217	DD * CEL and DD * LAC and DD * SOPH down vs DD * GLU and DD * GLY	1.40581	0.311137	6.37617	5.64474	8.02402	7.10356	2.21322	1
TRIRE2_82280	0.000206365	0.255041	-3.92094	DD * CEL and DD * LAC and DD * SOPH down vs DD * GLU and DD * GLY	0.300532	0.0871432	13.4348	15.5824	1.04542	1.21254	2.89963	1
TRIRE2_51130	0.00124082	0.259778	-3.84945	DD * CEL and DD * LAC and DD * SOPH down vs DD * GLU and DD * GLY	3.16213	1.45121	12.3566	22.6836	2.04047	3.74577	4.58935	1
TRIRE2_60847	1.42989e-10	0.260262	-3.84228	DD * CEL and DD * LAC and DD * SOPH down vs DD * GLU and DD * GLY	105.922	1.38106	269.871	14.0749	21.7456	1.13412	0.130385	1
TRIRE2_121818	1.52363e-05	0.261254	-3.82769	DD * CEL and DD * LAC and DD * SOPH down vs DD * GLU and DD * GLY	9.57147	1.42785	40.8391	24.3692	2.07064	1.23557	1.49178	1
TRIRE2_69771	1.51701e-05	0.264794	-3.77651	DD * CEL and DD * LAC and DD * SOPH down vs DD * GLU and DD * GLY	27.4259	4.00569	63.0738	36.8489	4.96993	2.90353	1.46055	1
TRIRE2_122511	0.000446819	0.265462	-3.76702	DD * CEL and DD * LAC and DD * SOPH down vs DD * GLU and DD * GLY	10.9253	3.65362	17.4589	23.3543	1.48846	1.99107	3.34418	1
TRIRE2_68990	1.21245e-06	0.267203	-3.74247	DD * CEL and DD * LAC and DD * SOPH down vs DD * GLU and DD * GLY	2.41679	0.198234	104.207	34.1897	7.42304	2.43546	0.820237	1
TRIRE2_69956	0.000479469	0.26995	-3.70439	DD * CEL and DD * LAC and DD * SOPH down vs DD * GLU and DD * GLY	15.2607	5.0704	9.32753	12.3964	4.73149	6.2882	3.32252	1
TRIRE2_60616	0.000672025	0.270229	-3.70056	DD * CEL and DD * LAC and DD * SOPH down vs DD * GLU and DD * GLY	8.36561	3.04248	21.2955	30.9798	2.85712	4.15641	3.63689	1
TRIRE2_69164	0.000152232	0.270337	-3.69909	DD * CEL and DD * LAC and DD * SOPH down vs DD * GLU and DD * GLY	1.34565	0.331062	29.7652	29.2918	4.65953	4.58542	2.46023	1
TRIRE2_123251	1.65776e-05	0.270509	-3.69674	DD * CEL and DD * LAC and DD * SOPH down vs DD * GLU and DD * GLY	15.2212	2.1967	44.0558	25.4322	1.08492	0.626295	1.44318	1
TRIRE2_46936	2.86608e-06	0.270587	-3.69567	DD * CEL and DD * LAC and DD * SOPH down vs DD * GLU and DD * GLY	2.34884	0.228164	49.3029	19.157	3.88215	1.50844	0.971393	1
TRIRE2_121345	0.00167708	0.272317	-3.67219	DD * CEL and DD * LAC and DD * SOPH down vs DD * GLU and DD * GLY	3.00186	1.40162	11.765	21.9732	0.909654	1.69894	4.66919	1
TRIRE2_67026	6.26739e-06	0.273569	-3.65539	DD * CEL and DD * LAC and DD * SOPH down vs DD * GLU and DD * GLY	0.034827	0.00395942	51.1456	23.2586	3.78161	1.7197	1.13688	1
TRIRE2_5612	4.95026e-05	0.275222	-3.63343	DD * CEL and DD * LAC and DD * SOPH down vs DD * GLU and DD * GLY	0.500221	0.0908865	17.4964	12.7159	3.19162	2.31958	1.81693	1
TRIRE2_79037	0.000784447	0.277143	-3.60824	DD * CEL and DD * LAC and DD * SOPH down vs DD * GLU and DD * GLY	0.00220404	0.000804725	15.4294	22.534	0.817485	1.1939	3.65114	1
TRIRE2_4654	3.76437e-05	0.277438	-3.60441	DD * CEL and DD * LAC and DD * SOPH down vs DD * GLU and DD * GLY	6.68062	1.12307	30.3099	20.3814	0.691193	0.464781	1.68108	1
TRIRE2_122069	0.000330288	0.277587	-3.60247	DD * CEL and DD * LAC and DD * SOPH down vs DD * GLU and DD * GLY	8.29921	2.39189	15.9062	18.3371	1.71454	1.97657	2.88207	1
TRIRE2_56726	8.52176e-07	0.280752	-3.56186	DD * CEL and DD * LAC and DD * SOPH down vs DD * GLU and DD * GLY	0.517226	0.036415	163.703	46.1017	33.98	9.56938	0.704045	1
TRIRE2_120260	0.00039046	0.280789	-3.56139	DD * CEL and DD * LAC and DD * SOPH down vs DD * GLU and DD * GLY	0.567053	0.167775	17.3451	20.5278	1.62168	1.91924	2.95872	1
TRIRE2_5119	0.000304625	0.28223	-3.54321	DD * CEL and DD * LAC and DD * SOPH down vs DD * GLU and DD * GLY	6.20223	1.70501	15.0795	16.5815	0.620475	0.68228	2.74902	1
TRIRE2_62462	2.55232e-05	0.284667	-3.51287	DD * CEL and DD * LAC and DD * SOPH down vs DD * GLU and DD * GLY	23.629	3.48104	43.7191	25.7629	6.74935	3.97729	1.47321	1
TRIRE2_61504	0.000129779	0.285007	-3.50868	DD * CEL and DD * LAC and DD * SOPH down vs DD * GLU and DD * GLY	0.0312794	0.00680832	29.6585	25.822	3.85002	3.352	2.17661	1
TRIRE2_23458	0.000347429	0.285784	-3.49914	DD * CEL and DD * LAC and DD * SOPH down vs DD * GLU and DD * GLY	1.61849	0.451491	11.7355	13.0949	3.03846	3.39042	2.78958	1
TRIRE2_70984	0.000129621	0.286182	-3.49428	DD * CEL and DD * LAC and DD * SOPH down vs DD * GLU and DD * GLY	61.1647	13.2221	24.785	21.4312	11.8829	10.275	2.16171	1
TRIRE2_62475	0.00103699	0.289909	-3.44935	DD * CEL and DD * LAC and DD * SOPH down vs DD * GLU and DD * GLY	0.0747376	0.027487	13.7464	20.2226	7.28931	10.7235	3.67781	1
TRIRE2_121107	1.09101e-06	0.291416	-3.43152	DD * CEL and DD * LAC and DD * SOPH down vs DD * GLU and DD * GLY	4.69598	0.328601	120.634	33.7655	2.5483	0.713269	0.69975	1
TRIRE2_56236	0.00013053	0.292986	-3.41313	DD * CEL and DD * LAC and DD * SOPH down vs DD * GLU and DD * GLY	4.49947	0.938101	19.2095	16.02	2.31893	1.93391	2.08491	1
TRIRE2_53434	9.309e-05	0.293383	-3.40851	DD * CEL and DD * LAC and DD * SOPH down vs DD * GLU and DD * GLY	1.71605e-07	3.28306e-08	12.4479	9.52585	1.12687	0.862349	1.91315	1
TRIRE2_22004	0.000376168	0.295309	-3.38628	DD * CEL and DD * LAC and DD * SOPH down vs DD * GLU and DD * GLY	0.539911	0.145864	13.2966	14.3689	0.735542	0.794864	2.70163	1
TRIRE2_80820	0.00113498	0.295425	-3.38496	DD * CEL and DD * LAC and DD * SOPH down vs DD * GLU and DD * GLY	1.33704	0.489373	10.5734	15.4799	1.38654	2.02996	3.66012	1
TRIRE2_59081	5.29041e-05	0.295508	-3.384	DD * CEL and DD * LAC and DD * SOPH down vs DD * GLU and DD * GLY	12.0178	1.98077	9.65232	6.36357	9.25322	6.10045	1.6482	1
TRIRE2_64545	0.00022668	0.296861	-3.36858	DD * CEL and DD * LAC and DD * SOPH down vs DD * GLU and DD * GLY	0.127884	0.0300119	30.6456	28.7677	8.87391	8.33014	2.3468	1
TRIRE2_108459	0.000532985	0.297109	-3.36576	DD * CEL and DD * LAC and DD * SOPH down vs DD * GLU and DD * GLY	0.34786	0.102155	12.8994	15.1524	0.527988	0.620209	2.93666	1
TRIRE2_105454	9.15584e-05	0.297513	-3.3612	DD * CEL and DD * LAC and DD * SOPH down vs DD * GLU and DD * GLY	3.44053	0.640685	13.5609	10.1011	3.48833	2.59835	1.86217	1
TRIRE2_68178	4.56898e-05	0.297823	-3.3577	DD * CEL and DD * LAC and DD * SOPH down vs DD * GLU and DD * GLY	3.38383	0.531616	24.9322	15.6679	3.21383	2.01963	1.57105	1
TRIRE2_80879	8.3189e-05	0.297975	-3.35599	DD * CEL and DD * LAC and DD * SOPH down vs DD * GLU and DD * GLY	19.9124	3.61264	63.2938	45.9325	2.6225	1.90316	1.81426	1
TRIRE2_3641	1.57542e-05	0.301189	-3.32018	DD * CEL and DD * LAC and DD * SOPH down vs DD * GLU and DD * GLY	1.20175	0.144398	31.8257	15.2963	1.68709	0.81086	1.20156	1
TRIRE2_55630	0.000530496	0.301851	-3.3129	DD * CEL and DD * LAC and DD * SOPH down vs DD * GLU and DD * GLY	3.18954	0.911226	18.5687	21.2196	4.17839	4.77492	2.85692	1
TRIRE2_77656	2.42397e-05	0.301952	-3.31179	DD * CEL and DD * LAC and DD * SOPH down vs DD * GLU and DD * GLY	2.70448	0.357583	25.2388	13.3482	1.42604	0.754197	1.32218	1
TRIRE2_66804	1.14691e-05	0.302599	-3.30471	DD * CEL and DD * LAC and DD * SOPH down vs DD * GLU and DD * GLY	9.89796	1.09725	42.7404	18.9522	3.01132	1.3353	1.10856	1
TRIRE2_79782	5.09165e-06	0.303378	-3.29622	DD * CEL and DD * LAC and DD * SOPH down vs DD * GLU and DD * GLY	3.23779	0.297524	32.328	11.8827	5.4043	1.98643	0.918913	1
TRIRE2_45459	0.00119521	0.303501	-3.29488	DD * CEL and DD * LAC and DD * SOPH down vs DD * GLU and DD * GLY	6.84041	2.43006	10.6009	15.0639	4.62802	6.57643	3.55251	1
TRIRE2_112031	0.000375291	0.308595	-3.24049	DD * CEL and DD * LAC and DD * SOPH down vs DD * GLU and DD * GLY	7.25607	1.82029	11.5495	11.5894	1.23155	1.2358	2.50864	1
TRIRE2_23193	0.000666548	0.311291	-3.21243	DD * CEL and DD * LAC and DD * SOPH down vs DD * GLU and DD * GLY	2.97602	0.859036	10.8689	12.5494	1.13142	1.30635	2.88653	1
TRIRE2_80875	0.000131959	0.314123	-3.18346	DD * CEL and DD * LAC and DD * SOPH down vs DD * GLU and DD * GLY	47.9719	8.92311	25.725	19.1401	7.73103	5.7521	1.86007	1
TRIRE2_60337	6.96303e-05	0.315596	-3.16861	DD * CEL and DD * LAC and DD * SOPH down vs DD * GLU and DD * GLY	4.18375	0.659489	83.7418	52.8012	6.40449	4.03819	1.57631	1
TRIRE2_110653	6.79547e-06	0.317976	-3.14489	DD * CEL and DD * LAC and DD * SOPH down vs DD * GLU and DD * GLY	1.55376	0.140558	42.6476	15.4321	1.09717	0.397011	0.904629	1
TRIRE2_69863	9.18934e-06	0.319232	-3.13251	DD * CEL and DD * LAC and DD * SOPH down vs DD * GLU and DD * GLY	105.811	10.177	36.4868	14.0372	15.9806	6.14808	0.961802	1
TRIRE2_5647	4.9917e-05	0.319727	-3.12767	DD * CEL and DD * LAC and DD * SOPH down vs DD * GLU and DD * GLY	2.9198	0.41523	10.9218	6.21284	6.46786	3.67923	1.42212	1
TRIRE2_54144	1.90114e-06	0.320622	-3.11894	DD * CEL and DD * LAC and DD * SOPH down vs DD * GLU and DD * GLY	38.1807	2.56622	62.7845	16.8796	17.5962	4.73075	0.672125	1
TRIRE2_122104	6.29891e-05	0.321883	-3.10672	DD * CEL and DD * LAC and DD * SOPH down vs DD * GLU and DD * GLY	2.70564	0.402142	16.0152	9.52143	2.11223	1.25577	1.48631	1
TRIRE2_66544	0.00025649	0.322037	-3.10524	DD * CEL and DD * LAC and DD * SOPH down vs DD * GLU and DD * GLY	7.17555	1.51328	50.4579	42.5649	16.9774	14.3217	2.10893	1
TRIRE2_124097	0.00179101	0.32283	-3.0976	DD * CEL and DD * LAC and DD * SOPH down vs DD * GLU and DD * GLY	7.83355	2.81805	20.6769	29.7533	2.74034	3.94325	3.59741	1
TRIRE2_35109	4.50262e-06	0.324967	-3.07724	DD * CEL and DD * LAC and DD * SOPH down vs DD * GLU and DD * GLY	26.6543	2.11624	47.2176	14.9955	8.03354	2.55132	0.793958	1
TRIRE2_119609	0.000123135	0.325266	-3.07441	DD * CEL and DD * LAC and DD * SOPH down vs DD * GLU and DD * GLY	1.13266	0.194797	14.807	10.1861	4.21656	2.90068	1.71981	1
TRIRE2_73523	3.20886e-05	0.325337	-3.07373	DD * CEL and DD * LAC and DD * SOPH down vs DD * GLU and DD * GLY	76.4654	9.49427	22.6162	11.2325	19.5566	9.71293	1.24164	1
TRIRE2_72408	2.09811e-05	0.327303	-3.05528	DD * CEL and DD * LAC and DD * SOPH down vs DD * GLU and DD * GLY	4.64637	0.516737	42.636	18.9667	0.968488	0.430834	1.11213	1
TRIRE2_120079	0.000279454	0.327994	-3.04884	DD * CEL and DD * LAC and DD * SOPH down vs DD * GLU and DD * GLY	1.01239	0.211307	50.7919	42.4052	7.45745	6.22609	2.0872	1
TRIRE2_121031	0.00020014	0.328225	-3.04669	DD * CEL and DD * LAC and DD * SOPH down vs DD * GLU and DD * GLY	0.0142347	0.00272265	10.0657	7.701	5.24808	4.01518	1.91269	1
TRIRE2_64314	0.000126023	0.329052	-3.03903	DD * CEL and DD * LAC and DD * SOPH down vs DD * GLU and DD * GLY	0.356466	0.0603966	27.6119	18.7133	2.47837	1.67966	1.69432	1
TRIRE2_75609	0.000364006	0.329303	-3.03671	DD * CEL and DD * LAC and DD * SOPH down vs DD * GLU and DD * GLY	3.53272	0.784657	16.4182	14.5867	2.34543	2.08378	2.22111	1
TRIRE2_61212	3.75771e-06	0.330199	-3.02847	DD * CEL and DD * LAC and DD * SOPH down vs DD * GLU and DD * GLY	9.49005	0.70334	92.9548	27.5568	24.0035	7.11593	0.741134	1
TRIRE2_60086	0.000217691	0.330611	-3.0247	DD * CEL and DD * LAC and DD * SOPH down vs DD * GLU and DD * GLY	2.52151	0.486389	27.7562	21.4162	4.99531	3.8543	1.92896	1
TRIRE2_81896	0.000445213	0.331025	-3.02092	DD * CEL and DD * LAC and DD * SOPH down vs DD * GLU and DD * GLY	0.000566064	0.00013141	14.5956	13.5533	2.15672	2.0027	2.32147	1
TRIRE2_82434	0.000255184	0.331698	-3.01479	DD * CEL and DD * LAC and DD * SOPH down vs DD * GLU and DD * GLY	0.000120903	2.41527e-05	15.5676	12.4397	1.94228	1.55204	1.99769	1
TRIRE2_103132	0.000162465	0.331949	-3.01251	DD * CEL and DD * LAC and DD * SOPH down vs DD * GLU and DD * GLY	0.715943	0.127256	18.7071	13.3004	1.91202	1.35941	1.77746	1
TRIRE2_2185	0.000194922	0.332979	-3.0032	DD * CEL and DD * LAC and DD * SOPH down vs DD * GLU and DD * GLY	10.7186	1.98413	28.5818	21.1633	2.06301	1.52754	1.85111	1
TRIRE2_21176	0.000233689	0.333879	-2.9951	DD * CEL and DD * LAC and DD * SOPH down vs DD * GLU and DD * GLY	0.152902	0.0295052	17.0505	13.1608	2.91243	2.24803	1.92969	1
TRIRE2_81058	6.33158e-05	0.333901	-2.9949	DD * CEL and DD * LAC and DD * SOPH down vs DD * GLU and DD * GLY	1.49502	0.208329	18.6374	10.3884	23.9518	13.3506	1.39349	1
TRIRE2_105381	3.34883e-05	0.334024	-2.99379	DD * CEL and DD * LAC and DD * SOPH down vs DD * GLU and DD * GLY	11.556	1.38213	26.7627	12.8036	16.6027	7.94296	1.19603	1
TRIRE2_121820	0.000328165	0.334667	-2.98804	DD * CEL and DD * LAC and DD * SOPH down vs DD * GLU and DD * GLY	0.149862	0.0314533	10.8764	9.13108	1.34636	1.13031	2.09882	1
TRIRE2_119788	0.00103165	0.335773	-2.9782	DD * CEL and DD * LAC and DD * SOPH down vs DD * GLU and DD * GLY	0.0231075	0.00659228	13.8019	15.7501	0.713765	0.814511	2.85287	1
TRIRE2_75689	0.000419608	0.337243	-2.96522	DD * CEL and DD * LAC and DD * SOPH down vs DD * GLU and DD * GLY	0.439175	0.097001	6.29462	5.56119	2.50246	2.21088	2.20871	1
TRIRE2_52976	0.00184285	0.338604	-2.9533	DD * CEL and DD * LAC and DD * SOPH down vs DD * GLU and DD * GLY	2.08781	0.694952	11.0753	14.7462	0.835802	1.11282	3.32862	1
TRIRE2_73937	0.000150412	0.339817	-2.94276	DD * CEL and DD * LAC and DD * SOPH down vs DD * GLU and DD * GLY	0.620622	0.103643	20.9607	14.0016	2.89945	1.93681	1.66998	1
TRIRE2_28050	3.38625e-05	0.339955	-2.94157	DD * CEL and DD * LAC and DD * SOPH down vs DD * GLU and DD * GLY	5.1236	0.594844	26.2439	12.1875	4.38965	2.03854	1.16099	1
TRIRE2_3591	6.4976e-05	0.341155	-2.93122	DD * CEL and DD * LAC and DD * SOPH down vs DD * GLU and DD * GLY	0.0869461	0.0117188	29.5436	15.9279	1.65922	0.894535	1.34783	1
TRIRE2_59991	9.95761e-06	0.342377	-2.92075	DD * CEL and DD * LAC and DD * SOPH down vs DD * GLU and DD * GLY	5.14	0.443629	41.4207	14.2999	6.48967	2.24047	0.863092	1
TRIRE2_110767	7.41919e-05	0.345312	-2.89593	DD * CEL and DD * LAC and DD * SOPH down vs DD * GLU and DD * GLY	6.94189	0.94462	38.2802	20.8359	5.55718	3.02478	1.36075	1
TRIRE2_82334	0.000631154	0.346113	-2.88923	DD * CEL and DD * LAC and DD * SOPH down vs DD * GLU and DD * GLY	0.00215453	0.000506373	13.9129	13.0796	1.24622	1.17159	2.35027	1
TRIRE2_46244	0.000257553	0.346919	-2.88251	DD * CEL and DD * LAC and DD * SOPH down vs DD * GLU and DD * GLY	0.270539	0.0498592	13.1303	9.67944	0.807901	0.59557	1.84296	1
TRIRE2_57632	0.000694488	0.347298	-2.87937	DD * CEL and DD * LAC and DD * SOPH down vs DD * GLU and DD * GLY	2.08658	0.500255	24.0539	23.0675	1.93971	1.86017	2.39749	1
TRIRE2_57322	3.90224e-05	0.34747	-2.87795	DD * CEL and DD * LAC and DD * SOPH down vs DD * GLU and DD * GLY	2.30396	0.265521	76.7468	35.379	20.4269	9.41645	1.15246	1
TRIRE2_76722	0.00140212	0.34968	-2.85976	DD * CEL and DD * LAC and DD * SOPH down vs DD * GLU and DD * GLY	3.65269	1.05554	12.1082	13.9959	0.907169	1.0486	2.88976	1
TRIRE2_123738	0.00182271	0.349717	-2.85946	DD * CEL and DD * LAC and DD * SOPH down vs DD * GLU and DD * GLY	4.23738	1.32322	20.0572	25.0534	4.61489	5.76444	3.12274	1
TRIRE2_69823	1.71902e-05	0.350608	-2.85219	DD * CEL and DD * LAC and DD * SOPH down vs DD * GLU and DD * GLY	9.26433	0.866395	52.9305	19.8001	21.5742	8.07043	0.935194	1
TRIRE2_5227	0.00165216	0.351215	-2.84726	DD * CEL and DD * LAC and DD * SOPH down vs DD * GLU and DD * GLY	1.84496	0.554932	6.38366	7.68039	2.09542	2.52106	3.00783	1
TRIRE2_124119	0.00117797	0.35221	-2.83922	DD * CEL and DD * LAC and DD * SOPH down vs DD * GLU and DD * GLY	1.15089	0.311843	12.0181	13.0255	0.432085	0.468307	2.70958	1
TRIRE2_124040	0.000336182	0.35234	-2.83817	DD * CEL and DD * LAC and DD * SOPH down vs DD * GLU and DD * GLY	15.9196	3.05381	42.6864	32.7535	6.80147	5.2188	1.91826	1
TRIRE2_60784	0.00111277	0.356268	-2.80687	DD * CEL and DD * LAC and DD * SOPH down vs DD * GLU and DD * GLY	15.445	4.02706	7.63072	7.95838	2.1378	2.2296	2.60735	1
TRIRE2_112230	1.0231e-06	0.356474	-2.80525	DD * CEL and DD * LAC and DD * SOPH down vs DD * GLU and DD * GLY	20.5407	0.992006	32.8657	6.34894	18.3452	3.5439	0.482946	1
TRIRE2_111179	0.00154543	0.357198	-2.79956	DD * CEL and DD * LAC and DD * SOPH down vs DD * GLU and DD * GLY	4.95113	1.41328	11.8216	13.4977	7.11583	8.12473	2.85446	1
TRIRE2_121255	5.46118e-06	0.35831	-2.79088	DD * CEL and DD * LAC and DD * SOPH down vs DD * GLU and DD * GLY	3.71067	0.256456	62.1604	17.1843	9.92719	2.74439	0.69113	1
TRIRE2_70201	1.8301e-06	0.358605	-2.78858	DD * CEL and DD * LAC and DD * SOPH down vs DD * GLU and DD * GLY	14.4605	0.783457	75.7313	16.4122	6.31295	1.36812	0.54179	1
TRIRE2_124149	0.00138207	0.358655	-2.78819	DD * CEL and DD * LAC and DD * SOPH down vs DD * GLU and DD * GLY	0.0911379	0.024976	10.6136	11.6345	1.24305	1.36261	2.74046	1
TRIRE2_59197	0.000132472	0.359471	-2.78186	DD * CEL and DD * LAC and DD * SOPH down vs DD * GLU and DD * GLY	0.000472448	6.86697e-05	45.1965	26.277	7.85439	4.5665	1.45349	1
TRIRE2_121693	8.60407e-05	0.359559	-2.78118	DD * CEL and DD * LAC and DD * SOPH down vs DD * GLU and DD * GLY	0.108366	0.0141488	13.3734	6.98436	4.74705	2.47917	1.30564	1
TRIRE2_108637	0.000892479	0.360165	-2.7765	DD * CEL and DD * LAC and DD * SOPH down vs DD * GLU and DD * GLY	2.01018	0.481933	8.48673	8.13865	4.03916	3.8735	2.39746	1
TRIRE2_122572	0.000881216	0.360631	-2.77291	DD * CEL and DD * LAC and DD * SOPH down vs DD * GLU and DD * GLY	1.68873	0.4024	12.4982	11.9126	1.89749	1.80858	2.38286	1
TRIRE2_22277	0.000134605	0.361704	-2.76469	DD * CEL and DD * LAC and DD * SOPH down vs DD * GLU and DD * GLY	3.84067	0.553706	21.0818	12.1574	4.23394	2.44161	1.44169	1
TRIRE2_79737	0.000181596	0.361797	-2.76398	DD * CEL and DD * LAC and DD * SOPH down vs DD * GLU and DD * GLY	0.0196029	0.00304619	37.471	23.2912	4.86265	3.02252	1.55395	1
TRIRE2_60346	1.05639e-06	0.361995	-2.76247	DD * CEL and DD * LAC and DD * SOPH down vs DD * GLU and DD * GLY	0.359462	0.0169638	62.8543	11.865	8.17323	1.54286	0.471924	1
TRIRE2_111739	1.10863e-05	0.362111	-2.76158	DD * CEL and DD * LAC and DD * SOPH down vs DD * GLU and DD * GLY	36.3548	2.88796	29.6979	9.43659	7.2614	2.30733	0.794382	1
TRIRE2_58767	5.87828e-05	0.363323	-2.75237	DD * CEL and DD * LAC and DD * SOPH down vs DD * GLU and DD * GLY	43.1499	5.03161	17.6314	8.22382	4.80927	2.24319	1.16608	1
TRIRE2_63687	0.000523892	0.363956	-2.74759	DD * CEL and DD * LAC and DD * SOPH down vs DD * GLU and DD * GLY	2.19367	0.444707	16.0521	13.0165	1.55412	1.26022	2.02723	1
TRIRE2_53498	2.53229e-05	0.365712	-2.7344	DD * CEL and DD * LAC and DD * SOPH down vs DD * GLU and DD * GLY	4.41472	0.416109	18.9776	7.15493	4.04868	1.52643	0.942548	1
TRIRE2_22453	0.000193104	0.366416	-2.72914	DD * CEL and DD * LAC and DD * SOPH down vs DD * GLU and DD * GLY	13.3622	2.05683	16.5745	10.2052	1.38972	0.855674	1.53929	1
TRIRE2_112491	7.96569e-06	0.366857	-2.72586	DD * CEL and DD * LAC and DD * SOPH down vs DD * GLU and DD * GLY	35.7988	2.57107	17.2109	4.94432	4.2053	1.2081	0.718198	1
TRIRE2_121051	0.00033148	0.366889	-2.72562	DD * CEL and DD * LAC and DD * SOPH down vs DD * GLU and DD * GLY	0.012675	0.00223812	9.6392	6.80825	1.91371	1.35167	1.76577	1
TRIRE2_120558	0.000481425	0.367088	-2.72415	DD * CEL and DD * LAC and DD * SOPH down vs DD * GLU and DD * GLY	16.0678	3.13001	8.21879	6.4041	6.69115	5.21376	1.94801	1
TRIRE2_55123	0.00011905	0.367378	-2.72199	DD * CEL and DD * LAC and DD * SOPH down vs DD * GLU and DD * GLY	0.88191	0.119563	14.8389	8.04699	5.8088	3.15005	1.35572	1
TRIRE2_76374	0.000664381	0.367817	-2.71874	DD * CEL and DD * LAC and DD * SOPH down vs DD * GLU and DD * GLY	95.374	20.2023	22.1201	18.742	10.9574	9.2841	2.11822	1
TRIRE2_81339	0.000301326	0.368062	-2.71693	DD * CEL and DD * LAC and DD * SOPH down vs DD * GLU and DD * GLY	0.146143	0.0250083	19.8702	13.601	3.39377	2.323	1.71122	1
TRIRE2_60445	1.43048e-05	0.368477	-2.71388	DD * CEL and DD * LAC and DD * SOPH down vs DD * GLU and DD * GLY	5.83588	0.474711	46.4532	15.1147	8.882	2.88998	0.813437	1
TRIRE2_122074	0.000471375	0.368998	-2.71004	DD * CEL and DD * LAC and DD * SOPH down vs DD * GLU and DD * GLY	11.5619	2.21638	14.1622	10.8594	0.616807	0.472959	1.91696	1
TRIRE2_52924	0.000424318	0.369707	-2.70485	DD * CEL and DD * LAC and DD * SOPH down vs DD * GLU and DD * GLY	9.06945	1.68376	6.37881	4.73694	5.43223	4.03401	1.85652	1
TRIRE2_2223	0.00108571	0.371554	-2.6914	DD * CEL and DD * LAC and DD * SOPH down vs DD * GLU and DD * GLY	2.91228	0.69386	3.47217	3.30902	9.08717	8.6602	2.38253	1
TRIRE2_67718	0.000112077	0.372296	-2.68604	DD * CEL and DD * LAC and DD * SOPH down vs DD * GLU and DD * GLY	1.00323	0.130452	17.895	9.3077	7.02111	3.65188	1.30032	1
TRIRE2_105597	0.000467171	0.372313	-2.68591	DD * CEL and DD * LAC and DD * SOPH down vs DD * GLU and DD * GLY	2.11347	0.396949	8.86042	6.65662	3.8592	2.89932	1.87819	1
TRIRE2_49197	0.00126911	0.373152	-2.67987	DD * CEL and DD * LAC and DD * SOPH down vs DD * GLU and DD * GLY	0.587652	0.145187	7.99549	7.90153	2.71707	2.68514	2.47062	1
TRIRE2_121620	0.000390572	0.37413	-2.67287	DD * CEL and DD * LAC and DD * SOPH down vs DD * GLU and DD * GLY	0.696017	0.123392	46.8624	33.2316	2.33173	1.6535	1.77283	1
TRIRE2_3394	0.000114309	0.374697	-2.66883	DD * CEL and DD * LAC and DD * SOPH down vs DD * GLU and DD * GLY	7.90235	1.01921	21.1883	10.931	3.75479	1.9371	1.28975	1
TRIRE2_121870	4.72447e-05	0.379792	-2.63302	DD * CEL and DD * LAC and DD * SOPH down vs DD * GLU and DD * GLY	23.3502	2.36236	19.1995	7.76974	8.62147	3.48897	1.01171	1
TRIRE2_123220	1.99707e-05	0.380723	-2.62658	DD * CEL and DD * LAC and DD * SOPH down vs DD * GLU and DD * GLY	1.55063	0.127454	30.6188	10.0668	3.50677	1.15295	0.821949	1
TRIRE2_63526	0.00146281	0.381078	-2.62414	DD * CEL and DD * LAC and DD * SOPH down vs DD * GLU and DD * GLY	6.11369	1.50801	13.5456	13.3648	3.07177	3.03076	2.46662	1
TRIRE2_122745	3.20523e-07	0.38285	-2.61199	DD * CEL and DD * LAC and DD * SOPH down vs DD * GLU and DD * GLY	0.747964	0.0243945	280.793	36.6318	55.7862	7.27777	0.326146	1
TRIRE2_68813	2.07716e-05	0.386819	-2.58519	DD * CEL and DD * LAC and DD * SOPH down vs DD * GLU and DD * GLY	137.921	11.067	62.2885	19.9925	24.0587	7.72204	0.802416	1
TRIRE2_82146	0.000477884	0.390168	-2.563	DD * CEL and DD * LAC and DD * SOPH down vs DD * GLU and DD * GLY	10.1647	1.74299	15.1213	10.3717	0.791018	0.542558	1.71475	1
TRIRE2_112105	0.000397087	0.390203	-2.56277	DD * CEL and DD * LAC and DD * SOPH down vs DD * GLU and DD * GLY	14.0231	2.28791	14.3129	9.34082	2.54308	1.65965	1.63153	1
TRIRE2_61279	0.000589644	0.391186	-2.55633	DD * CEL and DD * LAC and DD * SOPH down vs DD * GLU and DD * GLY	0.0218854	0.00395091	10.2093	7.37218	1.83035	1.32171	1.80527	1
TRIRE2_123820	0.000151053	0.392479	-2.54791	DD * CEL and DD * LAC and DD * SOPH down vs DD * GLU and DD * GLY	0.183022	0.0229739	20.9829	10.5355	7.78715	3.90993	1.25525	1
TRIRE2_81188	0.00155457	0.392937	-2.54494	DD * CEL and DD * LAC and DD * SOPH down vs DD * GLU and DD * GLY	14.1973	3.34238	11.4883	10.8185	1.35433	1.27536	2.35424	1
TRIRE2_58356	0.000199209	0.394952	-2.53196	DD * CEL and DD * LAC and DD * SOPH down vs DD * GLU and DD * GLY	0.282182	0.0374858	62.3688	33.1409	6.92126	3.67775	1.32843	1
TRIRE2_31248	8.44652e-09	0.395449	-2.52877	DD * CEL and DD * LAC and DD * SOPH down vs DD * GLU and DD * GLY	59.4299	0.846253	354.456	20.1892	12.504	0.712203	0.142395	1
TRIRE2_102676	2.38921e-05	0.396311	-2.52327	DD * CEL and DD * LAC and DD * SOPH down vs DD * GLU and DD * GLY	1.1313	0.0890569	33.1571	10.4406	4.18829	1.31883	0.787211	1
TRIRE2_75262	0.000379607	0.397859	-2.51345	DD * CEL and DD * LAC and DD * SOPH down vs DD * GLU and DD * GLY	0.876067	0.135462	15.3216	9.47647	7.6264	4.71695	1.54626	1
TRIRE2_112081	1.14897e-05	0.398171	-2.51148	DD * CEL and DD * LAC and DD * SOPH down vs DD * GLU and DD * GLY	48.6176	3.19995	33.5452	8.83163	4.73299	1.24608	0.658188	1
TRIRE2_80792	0.000286931	0.398432	-2.50984	DD * CEL and DD * LAC and DD * SOPH down vs DD * GLU and DD * GLY	1.83208	0.26237	18.452	10.57	4.20654	2.40966	1.43209	1
TRIRE2_112330	8.94918e-05	0.399849	-2.50094	DD * CEL and DD * LAC and DD * SOPH down vs DD * GLU and DD * GLY	15.4631	1.63714	54.8544	23.2307	10.8008	4.57411	1.05874	1
TRIRE2_122653	0.000393208	0.40027	-2.49831	DD * CEL and DD * LAC and DD * SOPH down vs DD * GLU and DD * GLY	2.9696	0.457433	9.93119	6.11915	2.41469	1.48782	1.54039	1
TRIRE2_58651	0.00070752	0.401213	-2.49244	DD * CEL and DD * LAC and DD * SOPH down vs DD * GLU and DD * GLY	0.646675	0.116211	10.0028	7.19024	0.795028	0.571482	1.79705	1
TRIRE2_64010	0.000462844	0.402133	-2.48674	DD * CEL and DD * LAC and DD * SOPH down vs DD * GLU and DD * GLY	4.99272	0.795187	8.4712	5.39681	5.22336	3.32768	1.59269	1
TRIRE2_44449	0.000652763	0.404201	-2.47401	DD * CEL and DD * LAC and DD * SOPH down vs DD * GLU and DD * GLY	2.84564	0.492039	14.0279	9.70222	1.66747	1.15329	1.72909	1
TRIRE2_67642	0.00100018	0.407757	-2.45244	DD * CEL and DD * LAC and DD * SOPH down vs DD * GLU and DD * GLY	1.39881	0.267283	30.2087	23.089	1.62407	1.2413	1.91079	1
TRIRE2_75324	0.000110748	0.407876	-2.45172	DD * CEL and DD * LAC and DD * SOPH down vs DD * GLU and DD * GLY	1.8939	0.20227	10.9639	4.68382	3.49501	1.49308	1.06801	1
TRIRE2_63419	0.000144243	0.408102	-2.45037	DD * CEL and DD * LAC and DD * SOPH down vs DD * GLU and DD * GLY	0.155044	0.0176653	21.6247	9.85542	1.12035	0.5106	1.13937	1
TRIRE2_66854	1.63696e-05	0.408866	-2.44579	DD * CEL and DD * LAC and DD * SOPH down vs DD * GLU and DD * GLY	0.431541	0.0290577	51.433	13.8529	0.655376	0.176518	0.673346	1
TRIRE2_74252	0.000795881	0.40965	-2.44111	DD * CEL and DD * LAC and DD * SOPH down vs DD * GLU and DD * GLY	5.69811	1.01037	12.8417	9.10816	0.447441	0.317355	1.77317	1
TRIRE2_78713	6.62184e-05	0.411235	-2.4317	DD * CEL and DD * LAC and DD * SOPH down vs DD * GLU and DD * GLY	103.216	9.5416	3.13685	1.15992	29.3207	10.842	0.924429	1
TRIRE2_111897	2.66182e-05	0.411409	-2.43067	DD * CEL and DD * LAC and DD * SOPH down vs DD * GLU and DD * GLY	0.0277133	0.00206029	38.4859	11.4447	7.44795	2.21482	0.743433	1
TRIRE2_80621	9.26497e-06	0.412297	-2.42544	DD * CEL and DD * LAC and DD * SOPH down vs DD * GLU and DD * GLY	6.07936	0.352714	81.3268	18.8738	6.59802	1.53123	0.580183	1
TRIRE2_74453	2.34764e-05	0.41331	-2.41949	DD * CEL and DD * LAC and DD * SOPH down vs DD * GLU and DD * GLY	0.637249	0.0455289	104.226	29.786	9.27304	2.65008	0.714459	1
TRIRE2_78738	0.000125865	0.41441	-2.41307	DD * CEL and DD * LAC and DD * SOPH down vs DD * GLU and DD * GLY	5.61031	0.596828	13.2301	5.62972	2.14299	0.911889	1.0638	1
TRIRE2_75506	4.69193e-05	0.414525	-2.4124	DD * CEL and DD * LAC and DD * SOPH down vs DD * GLU and DD * GLY	0.122276	0.0102186	22.8421	7.63568	2.85899	0.955704	0.835701	1
TRIRE2_110499	0.00117959	0.415131	-2.40888	DD * CEL and DD * LAC and DD * SOPH down vs DD * GLU and DD * GLY	0.964139	0.185499	4.8073	3.69968	3.02299	2.32648	1.92399	1
TRIRE2_61550	0.00103222	0.415512	-2.40667	DD * CEL and DD * LAC and DD * SOPH down vs DD * GLU and DD * GLY	0.211651	0.0391108	20.4495	15.1154	3.06359	2.26447	1.84789	1
TRIRE2_46490	0.000150093	0.415577	-2.40629	DD * CEL and DD * LAC and DD * SOPH down vs DD * GLU and DD * GLY	0.561153	0.0619888	18.6002	8.21883	2.8527	1.26052	1.10467	1
TRIRE2_65948	3.0411e-05	0.416834	-2.39904	DD * CEL and DD * LAC and DD * SOPH down vs DD * GLU and DD * GLY	21.9541	1.63467	42.6974	12.7167	12.3698	3.68413	0.744583	1
TRIRE2_66436	5.23316e-05	0.418853	-2.38747	DD * CEL and DD * LAC and DD * SOPH down vs DD * GLU and DD * GLY	0.0356203	0.00298398	31.4107	10.5254	6.33574	2.12303	0.83772	1
TRIRE2_52489	0.00143103	0.419708	-2.38261	DD * CEL and DD * LAC and DD * SOPH down vs DD * GLU and DD * GLY	20.5957	4.08773	12.4674	9.89787	0.56037	0.444878	1.98475	1
TRIRE2_58560	0.000285427	0.421252	-2.37388	DD * CEL and DD * LAC and DD * SOPH down vs DD * GLU and DD * GLY	1.42065	0.179323	16.4668	8.31417	3.1222	1.57641	1.26226	1
TRIRE2_120114	0.000306564	0.422849	-2.36491	DD * CEL and DD * LAC and DD * SOPH down vs DD * GLU and DD * GLY	3.29491e-05	4.20032e-06	19.9616	10.1788	10.4678	5.33771	1.27479	1
TRIRE2_110171	0.000435662	0.423358	-2.36207	DD * CEL and DD * LAC and DD * SOPH down vs DD * GLU and DD * GLY	0.001413	0.000197127	15.0086	8.37538	0.697892	0.389451	1.3951	1
TRIRE2_81599	0.000397087	0.423797	-2.35962	DD * CEL and DD * LAC and DD * SOPH down vs DD * GLU and DD * GLY	0.00490905	0.000666523	15.2795	8.29826	2.70214	1.46752	1.35774	1
TRIRE2_105444	7.42021e-06	0.424599	-2.35516	DD * CEL and DD * LAC and DD * SOPH down vs DD * GLU and DD * GLY	26.9131	1.38805	75.7596	15.6293	3.85948	0.796216	0.515753	1
TRIRE2_76740	7.25897e-05	0.425628	-2.34947	DD * CEL and DD * LAC and DD * SOPH down vs DD * GLU and DD * GLY	1.46809	0.128238	22.1021	7.72248	5.35611	1.87143	0.873502	1
TRIRE2_76238	0.00101318	0.426062	-2.34707	DD * CEL and DD * LAC and DD * SOPH down vs DD * GLU and DD * GLY	3.67552	0.637575	17.736	12.3063	1.50182	1.04205	1.73465	1
TRIRE2_106627	0.000315248	0.426192	-2.34636	DD * CEL and DD * LAC and DD * SOPH down vs DD * GLU and DD * GLY	14.7645	1.86145	11.5003	5.79964	2.35791	1.1891	1.26076	1
TRIRE2_74442	0.000140156	0.427488	-2.33925	DD * CEL and DD * LAC and DD * SOPH down vs DD * GLU and DD * GLY	0.096354	0.00979988	27.6962	11.2676	5.75219	2.34015	1.01707	1
TRIRE2_47603	4.16963e-05	0.429869	-2.32629	DD * CEL and DD * LAC and DD * SOPH down vs DD * GLU and DD * GLY	0.227745	0.0170085	93.6496	27.9759	12.5086	3.73669	0.746823	1
TRIRE2_120864	0.000329409	0.430778	-2.32138	DD * CEL and DD * LAC and DD * SOPH down vs DD * GLU and DD * GLY	6.44254	0.801182	19.7106	9.80467	1.63001	0.81082	1.24358	1
TRIRE2_72615	0.00061323	0.431201	-2.3191	DD * CEL and DD * LAC and DD * SOPH down vs DD * GLU and DD * GLY	0.0378155	0.00554259	10.0877	5.91416	0.757746	0.444249	1.46569	1
TRIRE2_42181	0.000158878	0.433384	-2.30742	DD * CEL and DD * LAC and DD * SOPH down vs DD * GLU and DD * GLY	7.36867	0.74872	26.7431	10.8693	2.088	0.848635	1.01609	1
TRIRE2_104684	0.00180647	0.434002	-2.30414	DD * CEL and DD * LAC and DD * SOPH down vs DD * GLU and DD * GLY	4.57225	0.898808	6.17612	4.85638	3.49982	2.75197	1.96579	1
TRIRE2_122641	0.000242323	0.436213	-2.29246	DD * CEL and DD * LAC and DD * SOPH down vs DD * GLU and DD * GLY	7.10513	0.791574	15.7352	7.01213	1.55836	0.694458	1.11409	1
TRIRE2_50793	0.000513976	0.436754	-2.28962	DD * CEL and DD * LAC and DD * SOPH down vs DD * GLU and DD * GLY	13.4619	1.82374	23.3438	12.6499	5.373	2.91161	1.35474	1
TRIRE2_73840	0.00102474	0.437792	-2.28419	DD * CEL and DD * LAC and DD * SOPH down vs DD * GLU and DD * GLY	0.298834	0.048747	10.0057	6.52865	1.86345	1.21589	1.63124	1
TRIRE2_59068	0.000260937	0.438536	-2.28031	DD * CEL and DD * LAC and DD * SOPH down vs DD * GLU and DD * GLY	0.721101	0.0808441	8.82822	3.959	3.17965	1.42591	1.12112	1
TRIRE2_42152	0.000236113	0.439744	-2.27405	DD * CEL and DD * LAC and DD * SOPH down vs DD * GLU and DD * GLY	11.3682	1.23372	17.582	7.63229	5.61182	2.43608	1.08524	1
TRIRE2_81803	0.00191195	0.439832	-2.27359	DD * CEL and DD * LAC and DD * SOPH down vs DD * GLU and DD * GLY	3.70369	0.7171	15.3503	11.8883	1.58406	1.22681	1.93618	1
TRIRE2_79644	0.000355926	0.440677	-2.26923	DD * CEL and DD * LAC and DD * SOPH down vs DD * GLU and DD * GLY	5.30858	0.637904	18.0323	8.66736	4.34393	2.08795	1.20165	1
TRIRE2_106452	0.000423664	0.440835	-2.26842	DD * CEL and DD * LAC and DD * SOPH down vs DD * GLU and DD * GLY	1.88613	0.237173	19.8798	9.99916	1.32483	0.666364	1.25745	1
TRIRE2_124059	0.00149752	0.441819	-2.26337	DD * CEL and DD * LAC and DD * SOPH down vs DD * GLU and DD * GLY	21.8464	3.88988	11.6792	8.31819	5.14136	3.6618	1.78056	1
TRIRE2_78062	0.000196768	0.443791	-2.25331	DD * CEL and DD * LAC and DD * SOPH down vs DD * GLU and DD * GLY	2.57371	0.260644	26.4464	10.7131	3.33845	1.35236	1.01272	1
TRIRE2_120929	1.14844e-06	0.443931	-2.2526	DD * CEL and DD * LAC and DD * SOPH down vs DD * GLU and DD * GLY	24.7825	0.760666	19.9718	2.45203	12.7767	1.56866	0.306937	1
TRIRE2_67639	0.00045185	0.445146	-2.24645	DD * CEL and DD * LAC and DD * SOPH down vs DD * GLU and DD * GLY	1.71804	0.2146	96.9213	48.4256	20.5076	10.2464	1.2491	1
TRIRE2_51499	0.00157982	0.445222	-2.24607	DD * CEL and DD * LAC and DD * SOPH down vs DD * GLU and DD * GLY	1.0556	0.187378	15.1534	10.7594	0.73172	0.519546	1.77509	1
TRIRE2_124101	0.000186556	0.445777	-2.24327	DD * CEL and DD * LAC and DD * SOPH down vs DD * GLU and DD * GLY	4.29758	0.424646	8.6258	3.40928	1.83529	0.725384	0.988105	1
TRIRE2_108332	0.000116414	0.449063	-2.22686	DD * CEL and DD * LAC and DD * SOPH down vs DD * GLU and DD * GLY	3.70803	0.319549	33.3534	11.4973	5.91323	2.03835	0.861775	1
TRIRE2_119731	0.00058361	0.44929	-2.22573	DD * CEL and DD * LAC and DD * SOPH down vs DD * GLU and DD * GLY	7.39242	0.967045	20.7825	10.8747	1.39685	0.730921	1.30816	1
TRIRE2_82616	0.000961689	0.450592	-2.2193	DD * CEL and DD * LAC and DD * SOPH down vs DD * GLU and DD * GLY	4.43978	0.662511	5.47611	3.26862	3.27453	1.95453	1.49222	1
TRIRE2_123611	5.93211e-05	0.453535	-2.2049	DD * CEL and DD * LAC and DD * SOPH down vs DD * GLU and DD * GLY	0.255188	0.0181881	56.3349	16.0608	8.76299	2.49828	0.712736	1
TRIRE2_3327	9.89103e-05	0.453676	-2.20421	DD * CEL and DD * LAC and DD * SOPH down vs DD * GLU and DD * GLY	109.975	8.87185	34.2029	11.0368	20.6511	6.66381	0.806713	1
TRIRE2_56819	0.000481436	0.45403	-2.2025	DD * CEL and DD * LAC and DD * SOPH down vs DD * GLU and DD * GLY	15.351	1.85637	13.9554	6.75041	3.9345	1.90317	1.20928	1
TRIRE2_69879	0.000495559	0.454164	-2.20185	DD * CEL and DD * LAC and DD * SOPH down vs DD * GLU and DD * GLY	11.8188	1.43934	18.5081	9.01597	5.29492	2.57934	1.21784	1
TRIRE2_105647	0.000338804	0.45501	-2.19776	DD * CEL and DD * LAC and DD * SOPH down vs DD * GLU and DD * GLY	0.260549	0.0285375	15.793	6.91913	2.68127	1.1747	1.09528	1
TRIRE2_102416	0.00155462	0.455239	-2.19665	DD * CEL and DD * LAC and DD * SOPH down vs DD * GLU and DD * GLY	0.589004	0.098414	8.50398	5.68356	0.882737	0.589969	1.67085	1
TRIRE2_77703	0.00146973	0.456487	-2.19064	DD * CEL and DD * LAC and DD * SOPH down vs DD * GLU and DD * GLY	13.2435	2.16134	25.1835	16.4398	1.6702	1.09031	1.632	1
TRIRE2_80151	0.000442523	0.456789	-2.18919	DD * CEL and DD * LAC and DD * SOPH down vs DD * GLU and DD * GLY	0.00612361	0.000712878	15.9581	7.43101	6.40936	2.98457	1.16415	1
TRIRE2_123468	0.00154105	0.457723	-2.18473	DD * CEL and DD * LAC and DD * SOPH down vs DD * GLU and DD * GLY	12.4741	2.05019	13.9209	9.15191	2.20713	1.45102	1.64355	1
TRIRE2_81522	9.19141e-06	0.45802	-2.18331	DD * CEL and DD * LAC and DD * SOPH down vs DD * GLU and DD * GLY	4.88529	0.219745	50.7585	9.13265	10.7634	1.9366	0.449809	1
TRIRE2_22489	0.00103317	0.45816	-2.18264	DD * CEL and DD * LAC and DD * SOPH down vs DD * GLU and DD * GLY	4.39296	0.641363	17.9596	10.4883	3.17361	1.85336	1.45998	1
TRIRE2_49112	2.671e-05	0.459528	-2.17615	DD * CEL and DD * LAC and DD * SOPH down vs DD * GLU and DD * GLY	8.85258	0.50482	45.4969	10.3779	35.0435	7.99344	0.570252	1
TRIRE2_67003	0.000225376	0.461109	-2.16869	DD * CEL and DD * LAC and DD * SOPH down vs DD * GLU and DD * GLY	0.962145	0.0916017	14.9693	5.70065	1.99965	0.761512	0.952057	1
TRIRE2_74943	0.000516072	0.46149	-2.16689	DD * CEL and DD * LAC and DD * SOPH down vs DD * GLU and DD * GLY	0.277594	0.0328072	10.3643	4.89959	3.03999	1.43712	1.18184	1
TRIRE2_45912	0.000302054	0.462657	-2.16143	DD * CEL and DD * LAC and DD * SOPH down vs DD * GLU and DD * GLY	7.42584	0.756145	17.4428	7.10453	4.06335	1.65502	1.01826	1
TRIRE2_79690	0.000664116	0.462684	-2.1613	DD * CEL and DD * LAC and DD * SOPH down vs DD * GLU and DD * GLY	0.349619	0.0439697	18.2735	9.19264	6.36602	3.20248	1.25765	1
TRIRE2_22689	0.000373311	0.462937	-2.16012	DD * CEL and DD * LAC and DD * SOPH down vs DD * GLU and DD * GLY	0.619948	0.0666409	22.4134	9.63725	3.56593	1.53327	1.07494	1
TRIRE2_76833	0.000544427	0.463437	-2.15779	DD * CEL and DD * LAC and DD * SOPH down vs DD * GLU and DD * GLY	13.1486	1.55954	19.2547	9.13508	1.80098	0.854446	1.18608	1
TRIRE2_76324	0.00168753	0.464101	-2.1547	DD * CEL and DD * LAC and DD * SOPH down vs DD * GLU and DD * GLY	1.44417	0.235278	28.4339	18.5293	1.43547	0.935439	1.62915	1
TRIRE2_78377	0.000785989	0.464398	-2.15332	DD * CEL and DD * LAC and DD * SOPH down vs DD * GLU and DD * GLY	5.66038	0.738779	19.7094	10.2897	3.47262	1.81295	1.30518	1
TRIRE2_66154	0.000927065	0.4645	-2.15285	DD * CEL and DD * LAC and DD * SOPH down vs DD * GLU and DD * GLY	5.151	0.703796	17.1995	9.4001	3.70063	2.02251	1.36633	1
TRIRE2_70365	0.00176295	0.464983	-2.15062	DD * CEL and DD * LAC and DD * SOPH down vs DD * GLU and DD * GLY	8.22399	1.3507	7.52492	4.94356	0.787635	0.517443	1.6424	1
TRIRE2_80025	0.00140383	0.465834	-2.14669	DD * CEL and DD * LAC and DD * SOPH down vs DD * GLU and DD * GLY	5.37136	0.820756	12.9607	7.92173	2.61461	1.59808	1.52802	1
TRIRE2_57494	0.000827923	0.467201	-2.1404	DD * CEL and DD * LAC and DD * SOPH down vs DD * GLU and DD * GLY	0.612797	0.0798831	12.4883	6.51182	0.35902	0.187205	1.30358	1
TRIRE2_64066	0.00034127	0.46791	-2.13716	DD * CEL and DD * LAC and DD * SOPH down vs DD * GLU and DD * GLY	2.30985	0.235798	17.9454	7.32773	5.29761	2.1632	1.02084	1
TRIRE2_21388	0.00170629	0.46794	-2.13703	DD * CEL and DD * LAC and DD * SOPH down vs DD * GLU and DD * GLY	0.390091	0.0624005	10.7735	6.89346	1.88566	1.20655	1.59964	1
TRIRE2_68608	0.000513444	0.469741	-2.12883	DD * CEL and DD * LAC and DD * SOPH down vs DD * GLU and DD * GLY	0.749462	0.084445	50.6053	22.8076	1.60713	0.724328	1.12674	1
TRIRE2_112493	9.57754e-05	0.470708	-2.12446	DD * CEL and DD * LAC and DD * SOPH down vs DD * GLU and DD * GLY	5.00701	0.36423	14.1587	4.11984	3.20606	0.932889	0.727442	1
TRIRE2_122584	0.00173941	0.4713	-2.12179	DD * CEL and DD * LAC and DD * SOPH down vs DD * GLU and DD * GLY	3.18188	0.502314	17.681	11.165	1.12717	0.71177	1.57867	1
TRIRE2_122736	0.000431893	0.472095	-2.11822	DD * CEL and DD * LAC and DD * SOPH down vs DD * GLU and DD * GLY	2.95737	0.313878	13.3474	5.66645	21.4635	9.11205	1.06134	1
TRIRE2_55055	0.000550815	0.473509	-2.11189	DD * CEL and DD * LAC and DD * SOPH down vs DD * GLU and DD * GLY	0.49461	0.0556067	21.645	9.7338	0.942876	0.424012	1.12425	1
TRIRE2_120646	0.000122505	0.473807	-2.11056	DD * CEL and DD * LAC and DD * SOPH down vs DD * GLU and DD * GLY	2.10917	0.160243	15.942	4.84474	4.54348	1.38076	0.759746	1
TRIRE2_66541	1.9882e-05	0.474136	-2.1091	DD * CEL and DD * LAC and DD * SOPH down vs DD * GLU and DD * GLY	2.74907	0.134801	36.7554	7.20922	8.64959	1.69653	0.490351	1
TRIRE2_23295	9.68797e-05	0.475228	-2.10425	DD * CEL and DD * LAC and DD * SOPH down vs DD * GLU and DD * GLY	2.64151	0.18784	25.5327	7.26261	2.34152	0.666031	0.71111	1
TRIRE2_121801	0.000550808	0.475776	-2.10183	DD * CEL and DD * LAC and DD * SOPH down vs DD * GLU and DD * GLY	3.19766	0.354917	16.0789	7.13857	2.84551	1.26333	1.10993	1
TRIRE2_63038	6.0328e-06	0.476057	-2.10059	DD * CEL and DD * LAC and DD * SOPH down vs DD * GLU and DD * GLY	9.84818	0.363974	43.1021	6.37196	2.55685	0.377989	0.369585	1
TRIRE2_74364	9.82873e-05	0.476753	-2.09752	DD * CEL and DD * LAC and DD * SOPH down vs DD * GLU and DD * GLY	112.8	7.98068	22.2261	6.29004	35.9051	10.1612	0.707507	1
TRIRE2_123196	0.00153636	0.476955	-2.09663	DD * CEL and DD * LAC and DD * SOPH down vs DD * GLU and DD * GLY	3.88809	0.572977	7.07023	4.16768	3.91527	2.30793	1.47367	1
TRIRE2_121826	0.000673021	0.477274	-2.09523	DD * CEL and DD * LAC and DD * SOPH down vs DD * GLU and DD * GLY	0.239866	0.0278875	11.3401	5.27371	5.24131	2.43748	1.16263	1
TRIRE2_119555	0.000159274	0.478095	-2.09163	DD * CEL and DD * LAC and DD * SOPH down vs DD * GLU and DD * GLY	0.35974	0.0284899	15.9187	5.04278	1.43604	0.454914	0.791959	1
TRIRE2_82145	6.41366e-05	0.478281	-2.09082	DD * CEL and DD * LAC and DD * SOPH down vs DD * GLU and DD * GLY	3.21902	0.203435	15.059	3.80678	2.51053	0.63464	0.631978	1
TRIRE2_121166	0.000547124	0.479497	-2.08552	DD * CEL and DD * LAC and DD * SOPH down vs DD * GLU and DD * GLY	1.45448	0.15778	9.00567	3.90769	2.9476	1.27901	1.08479	1
TRIRE2_120851	3.4032e-06	0.482279	-2.07349	DD * CEL and DD * LAC and DD * SOPH down vs DD * GLU and DD * GLY	69.1082	2.17015	27.6718	3.47583	9.0363	1.13504	0.314022	1
TRIRE2_77242	0.00171751	0.486522	-2.05541	DD * CEL and DD * LAC and DD * SOPH down vs DD * GLU and DD * GLY	1.68	0.242357	13.112	7.56615	2.17005	1.25221	1.4426	1
TRIRE2_81906	0.000169061	0.486708	-2.05462	DD * CEL and DD * LAC and DD * SOPH down vs DD * GLU and DD * GLY	0.994317	0.0761197	21.2579	6.50959	4.90668	1.50252	0.765548	1
TRIRE2_60338	0.00163598	0.486748	-2.05445	DD * CEL and DD * LAC and DD * SOPH down vs DD * GLU and DD * GLY	3.85797	0.547847	11.8084	6.70734	0.931345	0.529019	1.42004	1
TRIRE2_112613	0.000390929	0.487186	-2.05261	DD * CEL and DD * LAC and DD * SOPH down vs DD * GLU and DD * GLY	16.4971	1.56505	13.6859	5.19343	3.22922	1.2254	0.948685	1
TRIRE2_73110	0.00145977	0.487309	-2.05208	DD * CEL and DD * LAC and DD * SOPH down vs DD * GLU and DD * GLY	10.0153	1.37074	2.85486	1.56291	3.11544	1.70557	1.36864	1
TRIRE2_123946	0.000690929	0.487631	-2.05073	DD * CEL and DD * LAC and DD * SOPH down vs DD * GLU and DD * GLY	1.72106	0.190021	9.44877	4.17292	2.21311	0.977391	1.10409	1
TRIRE2_81742	9.92695e-05	0.48795	-2.04939	DD * CEL and DD * LAC and DD * SOPH down vs DD * GLU and DD * GLY	6.20949	0.413235	26.5847	7.07673	3.64907	0.971368	0.665489	1
TRIRE2_4561	0.000886331	0.489392	-2.04335	DD * CEL and DD * LAC and DD * SOPH down vs DD * GLU and DD * GLY	47.7464	5.59432	26.165	12.2627	7.9803	3.74012	1.17167	1
TRIRE2_123588	0.000266404	0.48957	-2.04261	DD * CEL and DD * LAC and DD * SOPH down vs DD * GLU and DD * GLY	0.873932	0.0739529	20.0107	6.7733	3.51795	1.19077	0.84621	1
TRIRE2_81450	8.24082e-05	0.489664	-2.04222	DD * CEL and DD * LAC and DD * SOPH down vs DD * GLU and DD * GLY	7.30141	0.459664	27.9606	7.0411	5.32992	1.34219	0.629554	1
TRIRE2_68184	0.00188516	0.490051	-2.0406	DD * CEL and DD * LAC and DD * SOPH down vs DD * GLU and DD * GLY	5.82276	0.846522	16.3049	9.48175	1.42146	0.826618	1.45382	1
TRIRE2_77593	0.000148598	0.491614	-2.03412	DD * CEL and DD * LAC and DD * SOPH down vs DD * GLU and DD * GLY	2.53495	0.182653	16.8788	4.86471	3.84693	1.10874	0.720537	1
TRIRE2_63657	0.00035651	0.492827	-2.02911	DD * CEL and DD * LAC and DD * SOPH down vs DD * GLU and DD * GLY	2.23679	0.200505	9.73967	3.49224	1.71924	0.616448	0.896396	1
TRIRE2_58815	0.000115584	0.493192	-2.02761	DD * CEL and DD * LAC and DD * SOPH down vs DD * GLU and DD * GLY	2.61622	0.175443	19.5037	5.23164	0.921874	0.247282	0.670597	1
TRIRE2_76910	7.53586e-05	0.493534	-2.0262	DD * CEL and DD * LAC and DD * SOPH down vs DD * GLU and DD * GLY	8.06137	0.48566	128.167	30.8858	10.0242	2.41565	0.602453	1
TRIRE2_46619	0.000424326	0.493976	-2.02439	DD * CEL and DD * LAC and DD * SOPH down vs DD * GLU and DD * GLY	0.261617	0.0244	11.2652	4.20265	1.78464	0.665786	0.932662	1
TRIRE2_112286	0.000161599	0.494309	-2.02302	DD * CEL and DD * LAC and DD * SOPH down vs DD * GLU and DD * GLY	3.12034	0.22611	8.35862	2.42278	2.80877	0.814133	0.724634	1
TRIRE2_120064	0.00110697	0.494965	-2.02035	DD * CEL and DD * LAC and DD * SOPH down vs DD * GLU and DD * GLY	0.215616	0.0260647	22.5427	10.9003	1.66601	0.805582	1.20885	1
TRIRE2_22013	0.000305337	0.495552	-2.01795	DD * CEL and DD * LAC and DD * SOPH down vs DD * GLU and DD * GLY	0.0600901	0.00509119	35.5304	12.0414	4.8837	1.6551	0.847258	1
TRIRE2_58264	0.00084358	0.496054	-2.01591	DD * CEL and DD * LAC and DD * SOPH down vs DD * GLU and DD * GLY	0.800965	0.0890828	8.70915	3.87451	2.51435	1.11858	1.11219	1
TRIRE2_40945	0.00148195	0.496149	-2.01552	DD * CEL and DD * LAC and DD * SOPH down vs DD * GLU and DD * GLY	1.68646	0.22039	7.50161	3.9213	0.580024	0.303195	1.30682	1
TRIRE2_70397	0.000570736	0.496347	-2.01472	DD * CEL and DD * LAC and DD * SOPH down vs DD * GLU and DD * GLY	3.67704	0.366465	54.3916	21.6834	6.86003	2.73477	0.996631	1
TRIRE2_123382	2.26856e-05	0.496863	-2.01263	DD * CEL and DD * LAC and DD * SOPH down vs DD * GLU and DD * GLY	1.3043	0.0579324	39.7124	7.05551	1.31442	0.233527	0.444163	1
TRIRE2_66963	9.84301e-05	0.497552	-2.00984	DD * CEL and DD * LAC and DD * SOPH down vs DD * GLU and DD * GLY	1.33714	0.0840412	36.0344	9.05925	2.90079	0.729276	0.628514	1
TRIRE2_55928	0.000300633	0.49781	-2.0088	DD * CEL and DD * LAC and DD * SOPH down vs DD * GLU and DD * GLY	0.0646261	0.00538292	20.43	6.80671	7.35129	2.44925	0.832932	1
TRIRE2_76363	0.000785559	0.498807	-2.00478	DD * CEL and DD * LAC and DD * SOPH down vs DD * GLU and DD * GLY	7.75989	0.832708	29.2634	12.5609	6.5566	2.81434	1.07309	1
TRIRE2_120473	0.000806223	0.498957	-2.00418	DD * CEL and DD * LAC and DD * SOPH down vs DD * GLU and DD * GLY	4.72497	0.510282	61.5452	26.5867	18.5769	8.02498	1.07997	1
TRIRE2_110689	6.31551e-05	0.499691	-2.00124	DD * CEL and DD * LAC and DD * SOPH down vs DD * GLU and DD * GLY	6.13516	0.341777	39.6174	8.82802	1.62418	0.361919	0.557079	1
TRIRE2_64385	0.000423997	0.499689	-2.00124	DD * CEL and DD * LAC and DD * SOPH down vs DD * GLU and DD * GLY	4.4137	0.398252	10.7195	3.8689	3.37983	1.21986	0.902307	1
TRIRE2_53080	0.0017007	0.499795	-2.00082	DD * CEL and DD * LAC and DD * SOPH down vs DD * GLU and DD * GLY	3.81548	0.508571	9.36423	4.99269	1.86045	0.991931	1.33292	1
TRIRE2_104609	0.00122939	0.499922	-2.00031	DD * CEL and DD * LAC and DD * SOPH down vs DD * GLU and DD * GLY	2.81423	0.340769	13.0899	6.3401	1.13039	0.547507	1.21088	1
TRIRE2_66792	1.24656e-07	2.00056	2.00056	DD * CEL and DD * LAC and DD * SOPH up vs DD * GLU and DD * GLY	1.6061	0.0223721	129.235	7.20072	3.53699	0.197074	0.139295	1
TRIRE2_62181	4.59972e-07	2.00091	2.00091	DD * CEL and DD * LAC and DD * SOPH up vs DD * GLU and DD * GLY	16.1248	0.296457	106.313	7.81834	13.4424	0.988561	0.183852	1
TRIRE2_27398	4.5874e-05	2.00242	2.00242	DD * CEL and DD * LAC and DD * SOPH up vs DD * GLU and DD * GLY	7.2485	0.374584	27.7349	5.73307	2.2231	0.459537	0.516775	1
TRIRE2_121056	1.77651e-05	2.00386	2.00386	DD * CEL and DD * LAC and DD * SOPH up vs DD * GLU and DD * GLY	0.307759	0.0127549	33.0837	5.48455	0.303593	0.0503291	0.414446	1
TRIRE2_120752	0.000155819	2.00506	2.00506	DD * CEL and DD * LAC and DD * SOPH up vs DD * GLU and DD * GLY	10.4712	0.732918	32.2246	9.02212	3.72598	1.04319	0.69994	1
TRIRE2_70577	1.7559e-05	2.0093	2.0093	DD * CEL and DD * LAC and DD * SOPH up vs DD * GLU and DD * GLY	0.280664	0.0116915	38.0255	6.33603	0.990674	0.165072	0.416565	1
ADDLSEQ_TR_37515_RID1	0.000965516	2.00939	2.00939	DD * CEL and DD * LAC and DD * SOPH up vs DD * GLU and DD * GLY	17.1793	1.96654	11.7405	5.37579	3.36357	1.54013	1.14471	1
TRIRE2_106828	0.00115196	2.01024	2.01024	DD * CEL and DD * LAC and DD * SOPH up vs DD * GLU and DD * GLY	6.82283	0.822419	41.3053	19.9157	0.825904	0.398216	1.20539	1
TRIRE2_80771	1.5822e-05	2.01101	2.01101	DD * CEL and DD * LAC and DD * SOPH up vs DD * GLU and DD * GLY	2.63865	0.107568	61.1924	9.97836	1.11462	0.181756	0.407663	1
TRIRE2_6067	0.000818601	2.01188	2.01188	DD * CEL and DD * LAC and DD * SOPH up vs DD * GLU and DD * GLY	0.456755	0.0500864	32.2546	14.1478	0.523718	0.229717	1.09657	1
TRIRE2_43877	1.01308e-06	2.01318	2.01318	DD * CEL and DD * LAC and DD * SOPH up vs DD * GLU and DD * GLY	5.87509	0.130286	75.6376	6.70934	3.64612	0.323424	0.221759	1
TRIRE2_51528	0.000688717	2.01339	2.01339	DD * CEL and DD * LAC and DD * SOPH up vs DD * GLU and DD * GLY	0.286361	0.029993	16.2459	6.80627	3.14322	1.31686	1.04738	1
TRIRE2_31227	2.78734e-05	2.01406	2.01406	DD * CEL and DD * LAC and DD * SOPH up vs DD * GLU and DD * GLY	48.7979	2.27892	79.4254	14.837	13.2474	2.47467	0.467011	1
TRIRE2_107460	0.000895978	2.01613	2.01613	DD * CEL and DD * LAC and DD * SOPH up vs DD * GLU and DD * GLY	2.88092	0.32599	32.6715	14.7877	0.238791	0.108081	1.13155	1
TRIRE2_54870	4.48914e-07	2.01921	2.01921	DD * CEL and DD * LAC and DD * SOPH up vs DD * GLU and DD * GLY	3.85502	0.0723701	212.939	15.99	3.58806	0.269434	0.18773	1
TRIRE2_40996	0.00188645	2.01937	2.01937	DD * CEL and DD * LAC and DD * SOPH up vs DD * GLU and DD * GLY	3.83868	0.541937	14.2044	8.02137	0.968141	0.546721	1.41178	1
TRIRE2_103669	8.76603e-05	2.02053	2.02053	DD * CEL and DD * LAC and DD * SOPH up vs DD * GLU and DD * GLY	0.533207	0.0330684	20.5822	5.10585	4.49731	1.11565	0.620179	1
TRIRE2_124157	0.000175638	2.02217	2.02217	DD * CEL and DD * LAC and DD * SOPH up vs DD * GLU and DD * GLY	25.1786	1.86115	35.6587	10.5433	7.56081	2.23553	0.739182	1
TRIRE2_119762	1.8721e-05	2.02331	2.02331	DD * CEL and DD * LAC and DD * SOPH up vs DD * GLU and DD * GLY	5.66716	0.244393	52.8588	9.11803	0.159477	0.0275094	0.431245	1
TRIRE2_53952	0.000901243	2.02339	2.02339	DD * CEL and DD * LAC and DD * SOPH up vs DD * GLU and DD * GLY	12.193	1.3962	18.3214	8.39179	1.6227	0.743251	1.14508	1
TRIRE2_54583	0.000334422	2.02623	2.02623	DD * CEL and DD * LAC and DD * SOPH up vs DD * GLU and DD * GLY	0.13105	0.0115045	20.5553	7.21801	2.88612	1.01346	0.877876	1
TRIRE2_29770	3.31317e-05	2.02864	2.02864	DD * CEL and DD * LAC and DD * SOPH up vs DD * GLU and DD * GLY	13.8473	0.687462	49.1299	9.75641	2.78861	0.553773	0.49646	1
TRIRE2_107682	0.00129296	2.02873	2.02873	DD * CEL and DD * LAC and DD * SOPH up vs DD * GLU and DD * GLY	0.0906797	0.0116	28.4221	14.5433	0.400881	0.205127	1.27923	1
TRIRE2_78988	0.000172512	2.02896	2.02896	DD * CEL and DD * LAC and DD * SOPH up vs DD * GLU and DD * GLY	5.95118	0.442083	21.9659	6.52692	0.612549	0.182012	0.742848	1
TRIRE2_3830	0.000296675	2.02931	2.02931	DD * CEL and DD * LAC and DD * SOPH up vs DD * GLU and DD * GLY	0.0399392	0.00341242	23.6833	8.09404	0.780843	0.266862	0.854404	1
TRIRE2_80713	0.000217151	2.03593	2.03593	DD * CEL and DD * LAC and DD * SOPH up vs DD * GLU and DD * GLY	5.20048	0.41364	23.9625	7.62379	1.19401	0.379881	0.795388	1
TRIRE2_60216	0.000118672	2.03706	2.03706	DD * CEL and DD * LAC and DD * SOPH up vs DD * GLU and DD * GLY	1.76956	0.121023	20.5604	5.62462	0.681161	0.186342	0.683914	1
TRIRE2_120806	0.000199946	2.03791	2.03791	DD * CEL and DD * LAC and DD * SOPH up vs DD * GLU and DD * GLY	0.417724	0.0326199	20.5584	6.42159	1.09258	0.341277	0.780896	1
TRIRE2_71970	0.000595416	2.03818	2.03818	DD * CEL and DD * LAC and DD * SOPH up vs DD * GLU and DD * GLY	3.1281	0.32589	26.7904	11.1642	1.05197	0.438381	1.04181	1
TRIRE2_109275	0.00166567	2.03858	2.03858	DD * CEL and DD * LAC and DD * SOPH up vs DD * GLU and DD * GLY	3.12138	0.436076	16.7854	9.38006	4.41214	2.46561	1.39706	1
TRIRE2_120453	1.24571e-05	2.04001	2.04001	DD * CEL and DD * LAC and DD * SOPH up vs DD * GLU and DD * GLY	2.49631	0.100321	40.0581	6.43938	5.79519	0.931582	0.401877	1
TRIRE2_63011	0.000294575	2.04305	2.04305	DD * CEL and DD * LAC and DD * SOPH up vs DD * GLU and DD * GLY	0.117874	0.0102453	15.2962	5.31803	2.21702	0.770789	0.869173	1
TRIRE2_81984	2.23563e-06	2.044	2.044	DD * CEL and DD * LAC and DD * SOPH up vs DD * GLU and DD * GLY	4.66892	0.12844	43.8689	4.82725	1.94876	0.214438	0.275095	1
TRIRE2_105970	0.00134362	2.04486	2.04486	DD * CEL and DD * LAC and DD * SOPH up vs DD * GLU and DD * GLY	1.01793	0.134647	6.51662	3.44794	4.50016	2.38104	1.32275	1
TRIRE2_78445	8.40429e-05	2.04502	2.04502	DD * CEL and DD * LAC and DD * SOPH up vs DD * GLU and DD * GLY	4.41025	0.280061	45.1118	11.4588	1.14412	0.290616	0.635023	1
TRIRE2_108559	0.000397995	2.04642	2.04642	DD * CEL and DD * LAC and DD * SOPH up vs DD * GLU and DD * GLY	0.775765	0.0733278	19.7047	7.45021	1.10911	0.419346	0.945232	1
TRIRE2_3027	0.00129918	2.05012	2.05012	DD * CEL and DD * LAC and DD * SOPH up vs DD * GLU and DD * GLY	6.51068	0.858935	16.6868	8.80579	2.8393	1.49832	1.31927	1
TRIRE2_80593	0.000653281	2.05402	2.05402	DD * CEL and DD * LAC and DD * SOPH up vs DD * GLU and DD * GLY	5.00091	0.54611	22.3485	9.762	2.27261	0.992693	1.09202	1
TRIRE2_49232	3.43666e-05	2.05427	2.05427	DD * CEL and DD * LAC and DD * SOPH up vs DD * GLU and DD * GLY	12.9677	0.672636	31.6756	6.57206	2.32581	0.48256	0.518701	1
TRIRE2_58613	0.000153651	2.05753	2.05753	DD * CEL and DD * LAC and DD * SOPH up vs DD * GLU and DD * GLY	29.1303	2.18546	40.5475	12.1681	2.94788	0.88464	0.750235	1
TRIRE2_55208	0.00104267	2.06004	2.06004	DD * CEL and DD * LAC and DD * SOPH up vs DD * GLU and DD * GLY	0.165083	0.0207176	12.0833	6.06576	1.49826	0.75212	1.25499	1
TRIRE2_108591	0.00174798	2.06348	2.06348	DD * CEL and DD * LAC and DD * SOPH up vs DD * GLU and DD * GLY	37.439	5.48867	9.42157	5.52491	5.76015	3.37781	1.46603	1
TRIRE2_79835	3.25719e-07	2.0641	2.0641	DD * CEL and DD * LAC and DD * SOPH up vs DD * GLU and DD * GLY	52.9591	0.987423	214.152	15.9715	12.4396	0.927749	0.18645	1
TRIRE2_3372	0.00103447	2.06753	2.06753	DD * CEL and DD * LAC and DD * SOPH up vs DD * GLU and DD * GLY	2.06118	0.260692	7.94815	4.02102	1.30916	0.662314	1.26477	1
TRIRE2_74807	0.00145366	2.06874	2.06874	DD * CEL and DD * LAC and DD * SOPH up vs DD * GLU and DD * GLY	6.34315	0.886693	29.766	16.6436	0.55946	0.312822	1.39787	1
TRIRE2_53053	0.00137108	2.07028	2.07028	DD * CEL and DD * LAC and DD * SOPH up vs DD * GLU and DD * GLY	4.36891	0.601568	10.4259	5.74232	4.50724	2.48246	1.37693	1
TRIRE2_30668	0.000143686	2.07035	2.07035	DD * CEL and DD * LAC and DD * SOPH up vs DD * GLU and DD * GLY	11.7393	0.880976	21.1235	6.34086	1.42291	0.427129	0.75045	1
TRIRE2_1879	0.00118429	2.07099	2.07099	DD * CEL and DD * LAC and DD * SOPH up vs DD * GLU and DD * GLY	0.142301	0.0187961	13.7573	7.26863	1.39758	0.738411	1.32087	1
TRIRE2_65324	2.02428e-05	2.07134	2.07134	DD * CEL and DD * LAC and DD * SOPH up vs DD * GLU and DD * GLY	0.0959885	0.00450044	73.3843	13.7625	2.14294	0.401888	0.468852	1
TRIRE2_75604	3.26382e-05	2.07151	2.07151	DD * CEL and DD * LAC and DD * SOPH up vs DD * GLU and DD * GLY	6.53919	0.342905	52.3116	10.9725	4.75251	0.996856	0.524384	1
TRIRE2_54335	0.00025517	2.0729	2.0729	DD * CEL and DD * LAC and DD * SOPH up vs DD * GLU and DD * GLY	0.953737	0.083134	19.0338	6.63644	2.08206	0.725943	0.871665	1
TRIRE2_56140	1.88346e-06	2.07475	2.07475	DD * CEL and DD * LAC and DD * SOPH up vs DD * GLU and DD * GLY	5.27248	0.145591	62.6094	6.91545	2.51248	0.277513	0.276135	1
TRIRE2_109872	1.51029e-06	2.07527	2.07527	DD * CEL and DD * LAC and DD * SOPH up vs DD * GLU and DD * GLY	4.76879	0.125567	67.7391	7.13455	1.9648	0.206941	0.26331	1
TRIRE2_25874	1.08579e-05	2.07529	2.07529	DD * CEL and DD * LAC and DD * SOPH up vs DD * GLU and DD * GLY	0.0328519	0.00134176	62.7675	10.2543	2.84535	0.464845	0.408426	1
TRIRE2_121133	0.000164316	2.0759	2.0759	DD * CEL and DD * LAC and DD * SOPH up vs DD * GLU and DD * GLY	0.334266	0.0261385	23.2454	7.27085	2.81767	0.881328	0.781966	1
TRIRE2_64272	1.21433e-05	2.07657	2.07657	DD * CEL and DD * LAC and DD * SOPH up vs DD * GLU and DD * GLY	45.1688	1.89571	54.0906	9.08062	5.58307	0.937273	0.419695	1
TRIRE2_74534	2.05027e-05	2.07688	2.07688	DD * CEL and DD * LAC and DD * SOPH up vs DD * GLU and DD * GLY	16.9271	0.801829	119.007	22.5493	0.669376	0.126832	0.473696	1
TRIRE2_66647	0.000338623	2.08334	2.08334	DD * CEL and DD * LAC and DD * SOPH up vs DD * GLU and DD * GLY	0.165162	0.0157145	11.8484	4.50935	1.16109	0.441893	0.951465	1
TRIRE2_22845	0.000102885	2.0912	2.0912	DD * CEL and DD * LAC and DD * SOPH up vs DD * GLU and DD * GLY	4.12448	0.292721	40.0578	11.3718	2.44581	0.694331	0.709715	1
TRIRE2_64777	0.000184945	2.09439	2.09439	DD * CEL and DD * LAC and DD * SOPH up vs DD * GLU and DD * GLY	3.44723	0.284551	20.1412	6.6502	0.549978	0.181591	0.825449	1
TRIRE2_70542	6.74941e-06	2.09636	2.09636	DD * CEL and DD * LAC and DD * SOPH up vs DD * GLU and DD * GLY	66.7489	2.51623	38.5567	5.81388	5.71889	0.862341	0.37697	1
TRIRE2_106818	6.04502e-05	2.09848	2.09848	DD * CEL and DD * LAC and DD * SOPH up vs DD * GLU and DD * GLY	2.5198	0.158544	40.4567	10.182	0.549238	0.138231	0.629194	1
TRIRE2_4737	0.00161501	2.09856	2.09856	DD * CEL and DD * LAC and DD * SOPH up vs DD * GLU and DD * GLY	20.05	3.00613	18.4367	11.057	5.74777	3.44708	1.49931	1
TRIRE2_62577	9.65562e-07	2.09959	2.09959	DD * CEL and DD * LAC and DD * SOPH up vs DD * GLU and DD * GLY	0.658969	0.0162516	107.233	10.5784	3.30034	0.325574	0.246622	1
TRIRE2_124228	0.000613269	2.10092	2.10092	DD * CEL and DD * LAC and DD * SOPH up vs DD * GLU and DD * GLY	110.589	12.625	22.7365	10.3826	10.7603	4.91365	1.14162	1
TRIRE2_70608	0.0013815	2.1016	2.1016	DD * CEL and DD * LAC and DD * SOPH up vs DD * GLU and DD * GLY	27.169	3.90558	15.2562	8.77242	1.65104	0.949356	1.43752	1
TRIRE2_22210	0.000454935	2.10231	2.10231	DD * CEL and DD * LAC and DD * SOPH up vs DD * GLU and DD * GLY	2.06755	0.218067	80.7832	34.0813	4.22737	1.78346	1.05471	1
TRIRE2_81097	4.1217e-07	2.11157	2.11157	DD * CEL and DD * LAC and DD * SOPH up vs DD * GLU and DD * GLY	0.0707771	0.00147603	47.4138	3.9552	11.7316	0.978635	0.208547	1
TRIRE2_67024	0.00133921	2.11164	2.11164	DD * CEL and DD * LAC and DD * SOPH up vs DD * GLU and DD * GLY	0.136289	0.0196649	22.6034	13.0456	2.71236	1.56545	1.44288	1
TRIRE2_62182	1.53091e-06	2.11515	2.11515	DD * CEL and DD * LAC and DD * SOPH up vs DD * GLU and DD * GLY	7.82535e-05	2.17576e-06	47.2852	5.25887	4.64626	0.516739	0.27804	1
TRIRE2_121968	4.36833e-05	2.11542	2.11542	DD * CEL and DD * LAC and DD * SOPH up vs DD * GLU and DD * GLY	1.00121	0.0595456	38.4581	9.14897	2.07454	0.493521	0.594737	1
TRIRE2_107972	8.48066e-05	2.11855	2.11855	DD * CEL and DD * LAC and DD * SOPH up vs DD * GLU and DD * GLY	3.15645	0.221213	26.3683	7.39186	5.37739	1.50745	0.700828	1
TRIRE2_108806	7.17331e-05	2.1224	2.1224	DD * CEL and DD * LAC and DD * SOPH up vs DD * GLU and DD * GLY	9.36936	0.633402	64.0929	17.3317	3.22444	0.871936	0.676036	1
TRIRE2_108929	5.28069e-05	2.12473	2.12473	DD * CEL and DD * LAC and DD * SOPH up vs DD * GLU and DD * GLY	0.0108253	0.000681613	70.1094	17.6578	5.16856	1.30175	0.629651	1
TRIRE2_110615	0.000187829	2.12599	2.12599	DD * CEL and DD * LAC and DD * SOPH up vs DD * GLU and DD * GLY	4.7404	0.408915	18.1045	6.24688	0.815889	0.28152	0.862617	1
TRIRE2_122963	2.54092e-06	2.12687	2.12687	DD * CEL and DD * LAC and DD * SOPH up vs DD * GLU and DD * GLY	3.12959	0.0986706	206.564	26.0504	58.6955	7.40227	0.315283	1
TRIRE2_121252	6.09283e-05	2.12894	2.12894	DD * CEL and DD * LAC and DD * SOPH up vs DD * GLU and DD * GLY	0.0947975	0.00621062	30.7343	8.05418	2.51997	0.66038	0.655146	1
TRIRE2_56390	0.00124319	2.13469	2.13469	DD * CEL and DD * LAC and DD * SOPH up vs DD * GLU and DD * GLY	0.2161	0.0314064	18.7479	10.8988	0.45143	0.26243	1.45333	1
TRIRE2_123540	1.89463e-06	2.13756	2.13756	DD * CEL and DD * LAC and DD * SOPH up vs DD * GLU and DD * GLY	13.8556	0.415044	115.742	13.8682	0.403493	0.0483465	0.29955	1
TRIRE2_22654	4.87777e-05	2.14231	2.14231	DD * CEL and DD * LAC and DD * SOPH up vs DD * GLU and DD * GLY	0.592339	0.0373986	20.9977	5.30294	4.666	1.17839	0.631371	1
TRIRE2_33632	0.000150473	2.14834	2.14834	DD * CEL and DD * LAC and DD * SOPH up vs DD * GLU and DD * GLY	9.7398	0.816511	68.7977	23.0699	2.7354	0.917261	0.838324	1
TRIRE2_106342	5.17706e-05	2.15733	2.15733	DD * CEL and DD * LAC and DD * SOPH up vs DD * GLU and DD * GLY	4.96592	0.323897	57.9773	15.126	1.00497	0.262193	0.65224	1
TRIRE2_120688	0.0010725	2.16016	2.16016	DD * CEL and DD * LAC and DD * SOPH up vs DD * GLU and DD * GLY	2.12129	0.304775	5.32949	3.06285	2.83142	1.62721	1.43675	1
TRIRE2_54616	0.00053805	2.16105	2.16105	DD * CEL and DD * LAC and DD * SOPH up vs DD * GLU and DD * GLY	0.0207448	0.00246228	12.0072	5.70075	2.91432	1.38365	1.18694	1
TRIRE2_37368	0.000303074	2.16608	2.16608	DD * CEL and DD * LAC and DD * SOPH up vs DD * GLU and DD * GLY	2.58747	0.265177	16.8547	6.90946	1.13767	0.466379	1.02485	1
TRIRE2_78828	0.00115693	2.16978	2.16978	DD * CEL and DD * LAC and DD * SOPH up vs DD * GLU and DD * GLY	3.31045	0.491709	16.0428	9.53149	1.97813	1.17527	1.48533	1
TRIRE2_54329	2.37174e-07	2.17464	2.17464	DD * CEL and DD * LAC and DD * SOPH up vs DD * GLU and DD * GLY	8.58255	0.1719	92.4892	7.40988	4.09442	0.328029	0.20029	1
TRIRE2_123324	8.20217e-05	2.18033	2.18033	DD * CEL and DD * LAC and DD * SOPH up vs DD * GLU and DD * GLY	0.0199615	0.00149586	33.2245	9.95903	1.00469	0.301154	0.749373	1
TRIRE2_121061	3.67942e-05	2.1814	2.1814	DD * CEL and DD * LAC and DD * SOPH up vs DD * GLU and DD * GLY	0.437997	0.0271008	28.4919	7.05169	3.52576	0.872619	0.618745	1
TRIRE2_3873	2.6003e-07	2.18291	2.18291	DD * CEL and DD * LAC and DD * SOPH up vs DD * GLU and DD * GLY	3.30782	0.0682206	119.763	9.87996	4.88875	0.403303	0.206241	1
TRIRE2_22164	3.01068e-05	2.18312	2.18312	DD * CEL and DD * LAC and DD * SOPH up vs DD * GLU and DD * GLY	0.358579	0.021204	28.0949	6.64538	1.53744	0.363657	0.591334	1
TRIRE2_74462	3.83567e-06	2.1863	2.1863	DD * CEL and DD * LAC and DD * SOPH up vs DD * GLU and DD * GLY	0.886585	0.0328941	37.0246	5.49475	5.37881	0.79826	0.371021	1
TRIRE2_111689	0.000276433	2.19036	2.19036	DD * CEL and DD * LAC and DD * SOPH up vs DD * GLU and DD * GLY	2.45605	0.252882	83.061	34.2087	0.453674	0.186846	1.02963	1
TRIRE2_76151	0.000929613	2.19101	2.19101	DD * CEL and DD * LAC and DD * SOPH up vs DD * GLU and DD * GLY	0.144514	0.0206766	19.0449	10.8995	1.10464	0.632191	1.43077	1
TRIRE2_106037	4.62461e-06	2.19221	2.19221	DD * CEL and DD * LAC and DD * SOPH up vs DD * GLU and DD * GLY	1.24749	0.0485853	59.1465	9.21422	0.681278	0.106134	0.389466	1
TRIRE2_106798	0.000936948	2.19705	2.19705	DD * CEL and DD * LAC and DD * SOPH up vs DD * GLU and DD * GLY	4.83047	0.697537	12.6891	7.32942	1.37851	0.796248	1.44404	1
TRIRE2_52021	0.000347338	2.19858	2.19858	DD * CEL and DD * LAC and DD * SOPH up vs DD * GLU and DD * GLY	1.49498	0.164977	22.7751	10.0533	0.836294	0.369154	1.10354	1
TRIRE2_65982	0.000123653	2.19894	2.19894	DD * CEL and DD * LAC and DD * SOPH up vs DD * GLU and DD * GLY	2.96413	0.251195	18.4129	6.24161	0.487064	0.165105	0.84745	1
TRIRE2_122576	0.000118484	2.20023	2.20023	DD * CEL and DD * LAC and DD * SOPH up vs DD * GLU and DD * GLY	5.29211	0.444397	40.0798	13.4626	4.40991	1.48126	0.839735	1
TRIRE2_55636	0.00116438	2.20201	2.20201	DD * CEL and DD * LAC and DD * SOPH up vs DD * GLU and DD * GLY	6.19823	0.957792	7.813	4.82927	3.22511	1.99347	1.54527	1
TRIRE2_108826	1.12671e-05	2.20429	2.20429	DD * CEL and DD * LAC and DD * SOPH up vs DD * GLU and DD * GLY	1.8969	0.091571	46.1248	8.90649	2.71095	0.523473	0.482739	1
TRIRE2_47127	5.01129e-06	2.20483	2.20483	DD * CEL and DD * LAC and DD * SOPH up vs DD * GLU and DD * GLY	13.3604	0.537527	58.1475	9.35777	5.05835	0.814048	0.402329	1
TRIRE2_104231	1.12174e-05	2.21132	2.21132	DD * CEL and DD * LAC and DD * SOPH up vs DD * GLU and DD * GLY	0.997507	0.0484931	47.6371	9.26338	4.74722	0.923132	0.486143	1
TRIRE2_72383	1.4807e-05	2.21223	2.21223	DD * CEL and DD * LAC and DD * SOPH up vs DD * GLU and DD * GLY	0.283528	0.0147032	74.5738	15.469	5.10807	1.05958	0.518581	1
TRIRE2_3779	0.00147711	2.21486	2.21486	DD * CEL and DD * LAC and DD * SOPH up vs DD * GLU and DD * GLY	5.29644	0.890099	11.0003	7.39464	1.47068	0.988629	1.68056	1
TRIRE2_41794	9.18142e-06	2.21792	2.21792	DD * CEL and DD * LAC and DD * SOPH up vs DD * GLU and DD * GLY	4.74811	0.222209	50.5983	9.47187	1.28154	0.239901	0.467993	1
TRIRE2_56920	5.5121e-06	2.22358	2.22358	DD * CEL and DD * LAC and DD * SOPH up vs DD * GLU and DD * GLY	7.27782	0.305554	41.4465	6.96041	5.87434	0.986519	0.419843	1
TRIRE2_55747	0.000437075	2.22369	2.22369	DD * CEL and DD * LAC and DD * SOPH up vs DD * GLU and DD * GLY	0.300605	0.0362846	10.7477	5.18922	4.07222	1.96615	1.20705	1
TRIRE2_122176	0.000212784	2.22399	2.22399	DD * CEL and DD * LAC and DD * SOPH up vs DD * GLU and DD * GLY	0.0411299	0.00411356	25.4386	10.1768	0.437246	0.174922	1.00014	1
TRIRE2_49979	0.000269303	2.2355	2.2355	DD * CEL and DD * LAC and DD * SOPH up vs DD * GLU and DD * GLY	0.045787	0.00492926	24.6421	10.6115	1.11092	0.47839	1.07656	1
TRIRE2_69753	0.000574858	2.23665	2.23665	DD * CEL and DD * LAC and DD * SOPH up vs DD * GLU and DD * GLY	10.1814	1.34269	57.7493	30.463	2.32804	1.22805	1.31876	1
TRIRE2_123888	0.000779373	2.23709	2.23709	DD * CEL and DD * LAC and DD * SOPH up vs DD * GLU and DD * GLY	22.8328	3.27629	47.5904	27.3151	2.02526	1.16242	1.43491	1
TRIRE2_66469	0.000169196	2.24362	2.24362	DD * CEL and DD * LAC and DD * SOPH up vs DD * GLU and DD * GLY	43.2662	4.17211	30.6893	11.8373	6.5248	2.51672	0.96429	1
TRIRE2_58130	0.000133591	2.24874	2.24874	DD * CEL and DD * LAC and DD * SOPH up vs DD * GLU and DD * GLY	1.71079	0.156327	26.7334	9.77126	0.813086	0.297189	0.913769	1
TRIRE2_45085	0.000988191	2.24933	2.24933	DD * CEL and DD * LAC and DD * SOPH up vs DD * GLU and DD * GLY	2.24713	0.34941	13.0183	8.09692	1.67341	1.0408	1.55491	1
TRIRE2_73678	9.15571e-05	2.24973	2.24973	DD * CEL and DD * LAC and DD * SOPH up vs DD * GLU and DD * GLY	2.29856	0.191468	27.8991	9.29586	2.64785	0.882252	0.832989	1
TRIRE2_54086	2.66597e-05	2.25118	2.25118	DD * CEL and DD * LAC and DD * SOPH up vs DD * GLU and DD * GLY	0.0746646	0.00463506	30.1036	7.47512	5.33127	1.32382	0.620783	1
TRIRE2_80594	3.78258e-06	2.25187	2.25187	DD * CEL and DD * LAC and DD * SOPH up vs DD * GLU and DD * GLY	11.7986	0.469995	101.335	16.1467	5.43956	0.866736	0.398349	1
TRIRE2_39911	0.000477972	2.255	2.255	DD * CEL and DD * LAC and DD * SOPH up vs DD * GLU and DD * GLY	10.5303	1.34791	26.961	13.8043	3.61523	1.85104	1.28003	1
TRIRE2_119933	5.61724e-05	2.25559	2.25559	DD * CEL and DD * LAC and DD * SOPH up vs DD * GLU and DD * GLY	6.12504	0.45598	38.1731	11.3672	2.03561	0.606166	0.744452	1
TRIRE2_73940	6.61751e-06	2.26098	2.26098	DD * CEL and DD * LAC and DD * SOPH up vs DD * GLU and DD * GLY	0.021677	0.000988194	39.7655	7.25118	9.22076	1.68139	0.455872	1
TRIRE2_107554	0.000130894	2.26273	2.26273	DD * CEL and DD * LAC and DD * SOPH up vs DD * GLU and DD * GLY	1.02634	0.0947405	21.5192	7.94565	2.05099	0.7573	0.92309	1
TRIRE2_65735	9.48993e-05	2.26519	2.26519	DD * CEL and DD * LAC and DD * SOPH up vs DD * GLU and DD * GLY	12.5727	1.07448	28.8736	9.8703	0.639724	0.218687	0.854614	1
TRIRE2_28781	0.00033312	2.2675	2.2675	DD * CEL and DD * LAC and DD * SOPH up vs DD * GLU and DD * GLY	4.98167	0.58717	19.5493	9.21681	2.95123	1.3914	1.17866	1
TRIRE2_67377	6.75525e-05	2.26988	2.26988	DD * CEL and DD * LAC and DD * SOPH up vs DD * GLU and DD * GLY	6.00111	0.474395	21.5309	6.80818	3.35581	1.06112	0.790513	1
TRIRE2_5011	0.000151654	2.2741	2.2741	DD * CEL and DD * LAC and DD * SOPH up vs DD * GLU and DD * GLY	2.4522	0.237765	20.9256	8.11578	1.88478	0.730991	0.969599	1
TRIRE2_80091	0.0017495	2.28208	2.28208	DD * CEL and DD * LAC and DD * SOPH up vs DD * GLU and DD * GLY	22.2963	4.24166	5.30438	4.03643	1.05896	0.805831	1.90241	1
TRIRE2_103215	2.02329e-06	2.28209	2.28209	DD * CEL and DD * LAC and DD * SOPH up vs DD * GLU and DD * GLY	25.6342	0.91897	84.4925	12.116	1.26113	0.180843	0.358494	1
TRIRE2_123697	0.00110763	2.28583	2.28583	DD * CEL and DD * LAC and DD * SOPH up vs DD * GLU and DD * GLY	23.7079	3.96116	18.5606	12.4046	1.24531	0.832276	1.67082	1
TRIRE2_63151	3.38989e-07	2.28725	2.28725	DD * CEL and DD * LAC and DD * SOPH up vs DD * GLU and DD * GLY	0.0417104	0.00102228	82.0288	8.04179	7.953	0.779682	0.245091	1
TRIRE2_53343	0.00074016	2.28948	2.28948	DD * CEL and DD * LAC and DD * SOPH up vs DD * GLU and DD * GLY	10.2949	1.54107	24.082	14.4196	2.19542	1.31455	1.49693	1
TRIRE2_22535	0.00158214	2.28948	2.28948	DD * CEL and DD * LAC and DD * SOPH up vs DD * GLU and DD * GLY	2.78461	0.518184	19.4239	14.4582	2.2389	1.66653	1.86088	1
TRIRE2_109811	0.000997562	2.29061	2.29061	DD * CEL and DD * LAC and DD * SOPH up vs DD * GLU and DD * GLY	11.409	1.85945	18.6323	12.1469	3.77784	2.46288	1.62982	1
TRIRE2_104511	0.000461939	2.29149	2.29149	DD * CEL and DD * LAC and DD * SOPH up vs DD * GLU and DD * GLY	7.40348	0.976456	22.1083	11.6636	2.94097	1.55155	1.31891	1
TRIRE2_123963	4.25149e-07	2.29327	2.29327	DD * CEL and DD * LAC and DD * SOPH up vs DD * GLU and DD * GLY	12.4029	0.321066	109.036	11.2901	10.8857	1.12716	0.258864	1
TRIRE2_38749	0.000453492	2.29995	2.29995	DD * CEL and DD * LAC and DD * SOPH up vs DD * GLU and DD * GLY	1.06359	0.140828	22.3575	11.8413	1.14533	0.606604	1.32408	1
TRIRE2_21293	6.46228e-06	2.30589	2.30589	DD * CEL and DD * LAC and DD * SOPH up vs DD * GLU and DD * GLY	9.69767	0.461197	76.9931	14.6464	2.34801	0.446662	0.475575	1
TRIRE2_57940	0.000202185	2.30605	2.30605	DD * CEL and DD * LAC and DD * SOPH up vs DD * GLU and DD * GLY	6.2013	0.668913	35.0313	15.1148	1.63285	0.704521	1.07867	1
TRIRE2_104219	0.000383017	2.31022	2.31022	DD * CEL and DD * LAC and DD * SOPH up vs DD * GLU and DD * GLY	7.50128	0.959658	21.1629	10.8297	0.995818	0.50959	1.27933	1
TRIRE2_81226	0.00133457	2.31069	2.31069	DD * CEL and DD * LAC and DD * SOPH up vs DD * GLU and DD * GLY	0.865255	0.156592	13.5619	9.81766	3.57273	2.58635	1.80978	1
TRIRE2_61532	5.50067e-05	2.31302	2.31302	DD * CEL and DD * LAC and DD * SOPH up vs DD * GLU and DD * GLY	5.18165	0.407904	31.3787	9.88063	1.23286	0.388208	0.787209	1
TRIRE2_3196	5.77736e-07	2.31378	2.31378	DD * CEL and DD * LAC and DD * SOPH up vs DD * GLU and DD * GLY	0.800005	0.0225923	129.233	14.5982	11.5972	1.31003	0.282401	1
TRIRE2_4748	5.46054e-07	2.31399	2.31399	DD * CEL and DD * LAC and DD * SOPH up vs DD * GLU and DD * GLY	5.13287	0.14324	103.942	11.6026	9.33707	1.04225	0.279064	1
TRIRE2_79010	2.11092e-05	2.31722	2.31722	DD * CEL and DD * LAC and DD * SOPH up vs DD * GLU and DD * GLY	8.71926	0.54977	22.3273	5.63115	4.95669	1.25012	0.630524	1
TRIRE2_62805	0.000126639	2.31749	2.31749	DD * CEL and DD * LAC and DD * SOPH up vs DD * GLU and DD * GLY	0.552212	0.0535596	19.558	7.58782	0.58828	0.228232	0.96991	1
TRIRE2_60988	1.6691e-05	2.31755	2.31755	DD * CEL and DD * LAC and DD * SOPH up vs DD * GLU and DD * GLY	0.00938044	0.000560352	36.0203	8.60686	2.41806	0.577784	0.597362	1
TRIRE2_59668	0.00155195	2.3212	2.3212	DD * CEL and DD * LAC and DD * SOPH up vs DD * GLU and DD * GLY	3.00802	0.575221	15.2379	11.6557	1.9628	1.50137	1.91229	1
TRIRE2_111762	0.00049836	2.32458	2.32458	DD * CEL and DD * LAC and DD * SOPH up vs DD * GLU and DD * GLY	2.09827	0.292309	6.20607	3.45825	3.41252	1.90158	1.39309	1
TRIRE2_70076	1.4198e-05	2.32505	2.32505	DD * CEL and DD * LAC and DD * SOPH up vs DD * GLU and DD * GLY	0.640352	0.0371385	46.1285	10.7012	0.514381	0.11933	0.57997	1
TRIRE2_57016	4.86665e-06	2.32579	2.32579	DD * CEL and DD * LAC and DD * SOPH up vs DD * GLU and DD * GLY	0.166909	0.00760321	97.5377	17.7726	1.48879	0.271276	0.455531	1
TRIRE2_106877	0.000744595	2.3262	2.3262	DD * CEL and DD * LAC and DD * SOPH up vs DD * GLU and DD * GLY	5.76383	0.897755	14.5293	9.05215	2.04634	1.27493	1.55757	1
TRIRE2_120124	4.03512e-06	2.32909	2.32909	DD * CEL and DD * LAC and DD * SOPH up vs DD * GLU and DD * GLY	3.95316	0.173297	76.3548	13.3888	3.22989	0.566362	0.438375	1
TRIRE2_82499	4.22227e-05	2.337	2.337	DD * CEL and DD * LAC and DD * SOPH up vs DD * GLU and DD * GLY	0.00132992	0.000100705	26.0144	7.87955	1.04698	0.317121	0.75723	1
TRIRE2_112520	0.000696573	2.3418	2.3418	DD * CEL and DD * LAC and DD * SOPH up vs DD * GLU and DD * GLY	4.98881	0.774942	13.7909	8.56888	1.29956	0.807476	1.55336	1
TRIRE2_67902	8.80294e-05	2.34308	2.34308	DD * CEL and DD * LAC and DD * SOPH up vs DD * GLU and DD * GLY	0.17279	0.0157204	45.4059	16.5242	1.93878	0.705561	0.909802	1
TRIRE2_76820	1.46815e-05	2.34524	2.34524	DD * CEL and DD * LAC and DD * SOPH up vs DD * GLU and DD * GLY	0.749781	0.0447233	25.4025	6.06089	2.92119	0.696977	0.596485	1
TRIRE2_111253	0.00026447	2.34596	2.34596	DD * CEL and DD * LAC and DD * SOPH up vs DD * GLU and DD * GLY	0.878484	0.105756	21.1314	10.1756	0.485562	0.233817	1.20385	1
TRIRE2_46882	1.1466e-05	2.34845	2.34845	DD * CEL and DD * LAC and DD * SOPH up vs DD * GLU and DD * GLY	1.41391	0.0799531	38.8299	8.78293	0.714973	0.16172	0.565475	1
TRIRE2_119534	0.000910286	2.34951	2.34951	DD * CEL and DD * LAC and DD * SOPH up vs DD * GLU and DD * GLY	4.63873	0.7825	11.3002	7.62487	1.64799	1.11198	1.68688	1
TRIRE2_76880	3.59674e-05	2.35411	2.35411	DD * CEL and DD * LAC and DD * SOPH up vs DD * GLU and DD * GLY	69.3709	5.14412	62.7829	18.6224	12.4915	3.70518	0.741539	1
TRIRE2_81082	7.13899e-05	2.35786	2.35786	DD * CEL and DD * LAC and DD * SOPH up vs DD * GLU and DD * GLY	1.0623	0.0931898	50.0359	17.5576	2.45947	0.863027	0.877249	1
TRIRE2_107962	0.000509498	2.35956	2.35956	DD * CEL and DD * LAC and DD * SOPH up vs DD * GLU and DD * GLY	1.43342	0.208062	12.2264	7.09867	1.27823	0.742142	1.4515	1
TRIRE2_119963	1.94429e-05	2.36484	2.36484	DD * CEL and DD * LAC and DD * SOPH up vs DD * GLU and DD * GLY	448.11	29.0788	103.286	26.8099	53.361	13.8509	0.648923	1
TRIRE2_43129	0.000582545	2.36558	2.36558	DD * CEL and DD * LAC and DD * SOPH up vs DD * GLU and DD * GLY	1.03099	0.156119	17.994	10.899	0.811977	0.491817	1.51426	1
TRIRE2_78645	0.00153784	2.36648	2.36648	DD * CEL and DD * LAC and DD * SOPH up vs DD * GLU and DD * GLY	0.213924	0.0426916	15.4036	12.296	0.831916	0.664084	1.99565	1
TRIRE2_106605	0.000291588	2.36741	2.36741	DD * CEL and DD * LAC and DD * SOPH up vs DD * GLU and DD * GLY	6.21708	0.784166	53.9049	27.1963	1.35588	0.684074	1.26131	1
TRIRE2_104911	8.34295e-05	2.36766	2.36766	DD * CEL and DD * LAC and DD * SOPH up vs DD * GLU and DD * GLY	7.50127	0.690161	27.5296	10.1315	0.779332	0.286812	0.920058	1
TRIRE2_121889	3.8848e-07	2.37225	2.37225	DD * CEL and DD * LAC and DD * SOPH up vs DD * GLU and DD * GLY	7.28829	0.200476	109.563	12.0548	2.68956	0.295922	0.275065	1
TRIRE2_63202	0.000224987	2.37242	2.37242	DD * CEL and DD * LAC and DD * SOPH up vs DD * GLU and DD * GLY	25.9862	3.07986	23.3906	11.089	0.879138	0.41678	1.18519	1
TRIRE2_110415	1.35498e-05	2.37276	2.37276	DD * CEL and DD * LAC and DD * SOPH up vs DD * GLU and DD * GLY	11.3694	0.684146	72.4635	17.4418	1.33231	0.320684	0.601745	1
TRIRE2_57280	0.000460564	2.38211	2.38211	DD * CEL and DD * LAC and DD * SOPH up vs DD * GLU and DD * GLY	6.53497	0.943658	11.6831	6.74824	4.59656	2.655	1.44401	1
TRIRE2_120577	6.18745e-05	2.38217	2.38217	DD * CEL and DD * LAC and DD * SOPH up vs DD * GLU and DD * GLY	0.00171249	0.000148601	47.7705	16.5811	2.20486	0.765305	0.867747	1
TRIRE2_58899	0.000898177	2.38511	2.38511	DD * CEL and DD * LAC and DD * SOPH up vs DD * GLU and DD * GLY	19.8056	3.44658	18.428	12.8274	11.6492	8.1088	1.7402	1
TRIRE2_21211	1.56958e-05	2.38607	2.38607	DD * CEL and DD * LAC and DD * SOPH up vs DD * GLU and DD * GLY	0.862249	0.054365	30.8341	7.77639	1.234	0.311216	0.630502	1
TRIRE2_60897	0.00027572	2.39197	2.39197	DD * CEL and DD * LAC and DD * SOPH up vs DD * GLU and DD * GLY	0.17619	0.0224291	14.2449	7.25352	0.257171	0.130952	1.27301	1
TRIRE2_52463	8.85375e-06	2.39581	2.39581	DD * CEL and DD * LAC and DD * SOPH up vs DD * GLU and DD * GLY	13.4155	0.749152	25.2253	5.63455	7.27205	1.62435	0.558423	1
TRIRE2_78465	0.000382963	2.39669	2.39669	DD * CEL and DD * LAC and DD * SOPH up vs DD * GLU and DD * GLY	9.66542	1.34738	60.2841	33.6149	3.513	1.95888	1.39402	1
TRIRE2_103920	0.000332251	2.39682	2.39682	DD * CEL and DD * LAC and DD * SOPH up vs DD * GLU and DD * GLY	14.2424	1.91255	31.1303	16.7213	3.00085	1.61188	1.34285	1
TRIRE2_109404	0.000119095	2.40073	2.40073	DD * CEL and DD * LAC and DD * SOPH up vs DD * GLU and DD * GLY	22.4128	2.32439	30.2765	12.5597	1.50159	0.622909	1.03708	1
TRIRE2_61632	0.000599236	2.40146	2.40146	DD * CEL and DD * LAC and DD * SOPH up vs DD * GLU and DD * GLY	1.07357	0.169605	8.54282	5.39845	2.5611	1.61843	1.57982	1
TRIRE2_123476	0.00102144	2.40234	2.40234	DD * CEL and DD * LAC and DD * SOPH up vs DD * GLU and DD * GLY	0.516636	0.0947938	33.182	24.3533	8.64217	6.34276	1.83483	1
TRIRE2_41699	0.000920951	2.40871	2.40871	DD * CEL and DD * LAC and DD * SOPH up vs DD * GLU and DD * GLY	8.21715	1.47291	16.5856	11.8917	0.809053	0.580085	1.79248	1
TRIRE2_59542	0.000118147	2.40873	2.40873	DD * CEL and DD * LAC and DD * SOPH up vs DD * GLU and DD * GLY	0.00069874	7.28713e-05	28.2829	11.7985	0.652418	0.272162	1.0429	1
TRIRE2_105196	1.666e-05	2.40894	2.40894	DD * CEL and DD * LAC and DD * SOPH up vs DD * GLU and DD * GLY	6.32809	0.413431	24.3822	6.37182	5.32365	1.39123	0.653327	1
TRIRE2_65494	0.000454602	2.41139	2.41139	DD * CEL and DD * LAC and DD * SOPH up vs DD * GLU and DD * GLY	0.24784	0.0366746	15.6307	9.25191	1.8668	1.10497	1.47977	1
TRIRE2_112482	0.000120819	2.41169	2.41169	DD * CEL and DD * LAC and DD * SOPH up vs DD * GLU and DD * GLY	12.9289	1.35967	20.914	8.79772	1.41133	0.59369	1.05165	1
TRIRE2_5249	0.000171443	2.41433	2.41433	DD * CEL and DD * LAC and DD * SOPH up vs DD * GLU and DD * GLY	1.07868	0.124165	16.2204	7.46835	0.457727	0.210751	1.15108	1
TRIRE2_23367	5.02343e-06	2.4158	2.4158	DD * CEL and DD * LAC and DD * SOPH up vs DD * GLU and DD * GLY	1.27358	0.0638029	86.1213	17.2578	4.1857	0.83877	0.500974	1
TRIRE2_120583	1.12337e-05	2.42273	2.42273	DD * CEL and DD * LAC and DD * SOPH up vs DD * GLU and DD * GLY	1.67197	0.101095	82.6231	19.9832	1.41071	0.341194	0.604649	1
TRIRE2_52520	7.49225e-07	2.42293	2.42293	DD * CEL and DD * LAC and DD * SOPH up vs DD * GLU and DD * GLY	0.00360957	0.000119966	67.1676	8.9294	6.84507	0.909998	0.332355	1
TRIRE2_107294	3.19678e-05	2.42477	2.42477	DD * CEL and DD * LAC and DD * SOPH up vs DD * GLU and DD * GLY	18.93	1.46115	76.1001	23.4957	4.99026	1.54073	0.771868	1
TRIRE2_73604	8.93902e-06	2.42518	2.42518	DD * CEL and DD * LAC and DD * SOPH up vs DD * GLU and DD * GLY	0.00304465	0.000175175	39.0201	8.98015	3.25741	0.749665	0.575354	1
TRIRE2_23292	0.000398881	2.42533	2.42533	DD * CEL and DD * LAC and DD * SOPH up vs DD * GLU and DD * GLY	14.6504	2.12101	23.0801	13.3656	10.9437	6.33745	1.44774	1
TRIRE2_106781	5.6322e-05	2.42763	2.42763	DD * CEL and DD * LAC and DD * SOPH up vs DD * GLU and DD * GLY	3.6136	0.320037	17.7117	6.27451	1.881	0.666359	0.885645	1
TRIRE2_77579	4.78124e-06	2.42948	2.42948	DD * CEL and DD * LAC and DD * SOPH up vs DD * GLU and DD * GLY	0.0654587	0.00328499	48.9207	9.82018	3.30355	0.663144	0.501842	1
TRIRE2_4726	1.56563e-05	2.43117	2.43117	DD * CEL and DD * LAC and DD * SOPH up vs DD * GLU and DD * GLY	5.62361	0.369788	85.7912	22.5653	7.83394	2.06052	0.657563	1
TRIRE2_61720	0.000669529	2.43584	2.43584	DD * CEL and DD * LAC and DD * SOPH up vs DD * GLU and DD * GLY	1.84938	0.311054	19.6785	13.2392	0.300152	0.201935	1.68194	1
TRIRE2_69287	8.11645e-06	2.43606	2.43606	DD * CEL and DD * LAC and DD * SOPH up vs DD * GLU and DD * GLY	9.3813	0.533443	25.3327	5.7619	10.2055	2.32124	0.568623	1
TRIRE2_103455	1.21401e-06	2.43683	2.43683	DD * CEL and DD * LAC and DD * SOPH up vs DD * GLU and DD * GLY	105.163	3.93011	146.946	21.9664	1.57268	0.235093	0.373715	1
TRIRE2_110878	0.000603801	2.43881	2.43881	DD * CEL and DD * LAC and DD * SOPH up vs DD * GLU and DD * GLY	3.53376	0.579309	16.0077	10.4969	0.366126	0.240084	1.63936	1
TRIRE2_81430	0.00191493	2.44365	2.44365	DD * CEL and DD * LAC and DD * SOPH up vs DD * GLU and DD * GLY	1.76719	0.405083	13.8867	12.7327	0.454229	0.416482	2.29225	1
TRIRE2_108833	7.54187e-05	2.44574	2.44574	DD * CEL and DD * LAC and DD * SOPH up vs DD * GLU and DD * GLY	2.58955	0.250285	15.9313	6.15918	2.51042	0.970546	0.966519	1
TRIRE2_110987	0.000870787	2.44838	2.44838	DD * CEL and DD * LAC and DD * SOPH up vs DD * GLU and DD * GLY	16.6595	3.04968	13.7977	10.1032	1.92723	1.41118	1.83059	1
TRIRE2_62826	0.000458684	2.45267	2.45267	DD * CEL and DD * LAC and DD * SOPH up vs DD * GLU and DD * GLY	2.55123	0.393163	17.2854	10.6553	0.487606	0.300575	1.54108	1
TRIRE2_59388	0.000932586	2.45437	2.45437	DD * CEL and DD * LAC and DD * SOPH up vs DD * GLU and DD * GLY	0.514156	0.0964829	24.9478	18.7261	0.549322	0.412327	1.87653	1
TRIRE2_122943	0.000144283	2.45575	2.45575	DD * CEL and DD * LAC and DD * SOPH up vs DD * GLU and DD * GLY	2.01126	0.230296	62.6497	28.6944	1.93164	0.884719	1.14503	1
TRIRE2_3362	0.000110877	2.45975	2.45975	DD * CEL and DD * LAC and DD * SOPH up vs DD * GLU and DD * GLY	5.33216	0.573806	23.9721	10.3188	4.51691	1.9443	1.07612	1
TRIRE2_43312	0.000120207	2.46336	2.46336	DD * CEL and DD * LAC and DD * SOPH up vs DD * GLU and DD * GLY	4.81279	0.530137	17.0172	7.49788	1.22886	0.541443	1.10152	1
TRIRE2_103147	0.000102289	2.46677	2.46677	DD * CEL and DD * LAC and DD * SOPH up vs DD * GLU and DD * GLY	7.98552	0.847708	109.582	46.5312	4.05559	1.72209	1.06156	1
TRIRE2_54502	0.000138547	2.47011	2.47011	DD * CEL and DD * LAC and DD * SOPH up vs DD * GLU and DD * GLY	17.2137	1.97648	17.1168	7.86144	1.41404	0.649442	1.1482	1
TRIRE2_58026	9.2891e-05	2.47118	2.47118	DD * CEL and DD * LAC and DD * SOPH up vs DD * GLU and DD * GLY	5.28728	0.550279	65.9792	27.4674	4.77101	1.98619	1.04076	1
TRIRE2_78688	8.1681e-07	2.47666	2.47666	DD * CEL and DD * LAC and DD * SOPH up vs DD * GLU and DD * GLY	0.371001	0.0131926	97.1199	13.8141	3.60955	0.513415	0.355595	1
TRIRE2_69384	0.000530719	2.47707	2.47707	DD * CEL and DD * LAC and DD * SOPH up vs DD * GLU and DD * GLY	3.42469	0.561139	18.9147	12.3968	2.23855	1.46715	1.63851	1
TRIRE2_57185	0.000115162	2.47794	2.47794	DD * CEL and DD * LAC and DD * SOPH up vs DD * GLU and DD * GLY	4.85069	0.53559	21.447	9.47231	4.6975	2.0747	1.10415	1
TRIRE2_122476	7.40889e-08	2.48038	2.48038	DD * CEL and DD * LAC and DD * SOPH up vs DD * GLU and DD * GLY	172.036	3.68688	120.359	10.3176	10.2311	0.877045	0.214309	1
TRIRE2_119607	5.43299e-05	2.48442	2.48442	DD * CEL and DD * LAC and DD * SOPH up vs DD * GLU and DD * GLY	28.8497	2.66682	35.6679	13.1883	3.11168	1.15056	0.924385	1
TRIRE2_106229	3.69659e-05	2.49367	2.49367	DD * CEL and DD * LAC and DD * SOPH up vs DD * GLU and DD * GLY	1.31713	0.111976	22.4293	7.62732	3.95338	1.34439	0.850151	1
TRIRE2_55802	0.000240023	2.49723	2.49723	DD * CEL and DD * LAC and DD * SOPH up vs DD * GLU and DD * GLY	65.2701	8.82706	31.6037	17.0962	11.6671	6.3114	1.35239	1
TRIRE2_124051	0.000157238	2.50655	2.50655	DD * CEL and DD * LAC and DD * SOPH up vs DD * GLU and DD * GLY	175.24	21.4496	36.102	17.6758	23.7912	11.6483	1.22401	1
TRIRE2_51415	0.00180702	2.50811	2.50811	DD * CEL and DD * LAC and DD * SOPH up vs DD * GLU and DD * GLY	11.4553	2.73304	16.4005	15.6516	2.52834	2.41288	2.38583	1
TRIRE2_61526	8.9394e-05	2.51047	2.51047	DD * CEL and DD * LAC and DD * SOPH up vs DD * GLU and DD * GLY	16.6776	1.77993	23.9417	10.2208	3.65443	1.56009	1.06726	1
TRIRE2_80240	0.000483924	2.51048	2.51048	DD * CEL and DD * LAC and DD * SOPH up vs DD * GLU and DD * GLY	0.433069	0.0712701	21.0419	13.8514	2.84252	1.87117	1.6457	1
TRIRE2_76098	2.75396e-07	2.5119	2.5119	DD * CEL and DD * LAC and DD * SOPH up vs DD * GLU and DD * GLY	74.5547	2.16661	93.6254	10.8833	22.3455	2.5975	0.290607	1
TRIRE2_103498	0.00175745	2.51336	2.51336	DD * CEL and DD * LAC and DD * SOPH up vs DD * GLU and DD * GLY	0.883892	0.210085	7.37909	7.01551	0.308735	0.293523	2.37682	1
TRIRE2_27181	0.00016785	2.5148	2.5148	DD * CEL and DD * LAC and DD * SOPH up vs DD * GLU and DD * GLY	133.803	16.7695	29.6823	14.8802	10.8849	5.4568	1.25329	1
TRIRE2_103751	5.4247e-05	2.52861	2.52861	DD * CEL and DD * LAC and DD * SOPH up vs DD * GLU and DD * GLY	0.506287	0.0486134	53.9795	20.7323	6.11655	2.34923	0.960196	1
TRIRE2_41617	0.000241075	2.53129	2.53129	DD * CEL and DD * LAC and DD * SOPH up vs DD * GLU and DD * GLY	5.60658	0.781723	12.024	6.70601	2.16605	1.20805	1.39429	1
TRIRE2_44251	6.92184e-06	2.53827	2.53827	DD * CEL and DD * LAC and DD * SOPH up vs DD * GLU and DD * GLY	49.4629	2.96962	64.3689	15.4581	5.31945	1.27746	0.600373	1
TRIRE2_106249	0.000398709	2.54048	2.54048	DD * CEL and DD * LAC and DD * SOPH up vs DD * GLU and DD * GLY	0.620592	0.0994891	19.2271	12.3294	1.4029	0.899615	1.60313	1
TRIRE2_107137	0.000288125	2.54194	2.54194	DD * CEL and DD * LAC and DD * SOPH up vs DD * GLU and DD * GLY	21.7956	3.21163	51.8462	30.5586	0.503845	0.29697	1.47352	1
TRIRE2_106314	1.65684e-05	2.54882	2.54882	DD * CEL and DD * LAC and DD * SOPH up vs DD * GLU and DD * GLY	1.01985	0.0753634	23.514	6.95041	16.5771	4.89995	0.738966	1
TRIRE2_41664	0.000667582	2.5568	2.5568	DD * CEL and DD * LAC and DD * SOPH up vs DD * GLU and DD * GLY	0.706198	0.131957	23.946	17.8977	1.42769	1.06708	1.86855	1
TRIRE2_26462	4.36508e-05	2.55786	2.55786	DD * CEL and DD * LAC and DD * SOPH up vs DD * GLU and DD * GLY	1.31427	0.12279	32.0878	11.9916	2.25873	0.844113	0.934279	1
TRIRE2_80695	6.14402e-06	2.56436	2.56436	DD * CEL and DD * LAC and DD * SOPH up vs DD * GLU and DD * GLY	15.0338	0.898118	52.3648	12.5131	1.63028	0.389573	0.5974	1
TRIRE2_104927	0.00169067	2.56541	2.56541	DD * CEL and DD * LAC and DD * SOPH up vs DD * GLU and DD * GLY	0.401245	0.0985126	5.42408	5.32683	2.52517	2.4799	2.45517	1
TRIRE2_121089	5.62103e-05	2.57583	2.57583	DD * CEL and DD * LAC and DD * SOPH up vs DD * GLU and DD * GLY	0.0427102	0.00430288	17.0697	6.87881	2.73718	1.10304	1.00746	1
TRIRE2_64667	0.00133755	2.57598	2.57598	DD * CEL and DD * LAC and DD * SOPH up vs DD * GLU and DD * GLY	53.7247	12.4182	12.4532	11.514	1.79784	1.66225	2.31146	1
TRIRE2_65949	0.00111972	2.57872	2.57872	DD * CEL and DD * LAC and DD * SOPH up vs DD * GLU and DD * GLY	0.00491386	0.0010813	8.39744	7.39147	3.82314	3.36515	2.20051	1
TRIRE2_75713	0.000442852	2.58432	2.58432	DD * CEL and DD * LAC and DD * SOPH up vs DD * GLU and DD * GLY	2.4097	0.412002	30.7839	21.0533	0.614407	0.420196	1.70976	1
TRIRE2_71029	1.21759e-05	2.58497	2.58497	DD * CEL and DD * LAC and DD * SOPH up vs DD * GLU and DD * GLY	3.35275	0.237842	43.5108	12.3465	5.32381	1.51067	0.709393	1
TRIRE2_107848	3.43389e-07	2.59579	2.59579	DD * CEL and DD * LAC and DD * SOPH up vs DD * GLU and DD * GLY	0.136867	0.00447135	80.1874	10.4786	2.24072	0.292809	0.326692	1
TRIRE2_108543	8.01327e-06	2.61044	2.61044	DD * CEL and DD * LAC and DD * SOPH up vs DD * GLU and DD * GLY	0.503895	0.0331789	39.1116	10.3012	2.55987	0.674218	0.65845	1
TRIRE2_1977	1.58741e-05	2.61216	2.61216	DD * CEL and DD * LAC and DD * SOPH up vs DD * GLU and DD * GLY	6.54774	0.504575	59.622	18.3781	1.44913	0.446685	0.770609	1
TRIRE2_123261	0.000964172	2.61295	2.61295	DD * CEL and DD * LAC and DD * SOPH up vs DD * GLU and DD * GLY	7.75607	1.68128	9.3076	8.07042	9.28208	8.04829	2.1677	1
TRIRE2_104469	4.1086e-05	2.61747	2.61747	DD * CEL and DD * LAC and DD * SOPH up vs DD * GLU and DD * GLY	4.44021	0.429208	34.2882	13.2577	2.25373	0.871416	0.966639	1
TRIRE2_2392	0.000141	2.61767	2.61767	DD * CEL and DD * LAC and DD * SOPH up vs DD * GLU and DD * GLY	22.4824	2.93623	35.0839	18.328	6.45216	3.37063	1.30601	1
TRIRE2_108144	0.000132492	2.62734	2.62734	DD * CEL and DD * LAC and DD * SOPH up vs DD * GLU and DD * GLY	8.12728	1.05304	6.32256	3.27682	7.59853	3.93813	1.29569	1
TRIRE2_78042	1.30698e-06	2.62817	2.62817	DD * CEL and DD * LAC and DD * SOPH up vs DD * GLU and DD * GLY	67.7248	3.02695	73.7441	13.1839	14.0022	2.5033	0.446948	1
TRIRE2_75854	4.01262e-07	2.6338	2.6338	DD * CEL and DD * LAC and DD * SOPH up vs DD * GLU and DD * GLY	0.397778	0.0138467	65.3226	9.09553	3.26889	0.455162	0.348101	1
TRIRE2_124283	1.49926e-05	2.63644	2.63644	DD * CEL and DD * LAC and DD * SOPH up vs DD * GLU and DD * GLY	7.97783	0.618496	45.8818	14.2283	3.27359	1.01516	0.775269	1
TRIRE2_111887	0.000192036	2.6462	2.6462	DD * CEL and DD * LAC and DD * SOPH up vs DD * GLU and DD * GLY	13.9359	2.01244	11.5635	6.67936	1.89912	1.09698	1.44407	1
TRIRE2_122304	0.000112361	2.64628	2.64628	DD * CEL and DD * LAC and DD * SOPH up vs DD * GLU and DD * GLY	1.64878	0.208103	18.6505	9.41601	2.16417	1.09261	1.26216	1
TRIRE2_109325	0.000448466	2.65076	2.65076	DD * CEL and DD * LAC and DD * SOPH up vs DD * GLU and DD * GLY	0.64607	0.116842	13.2312	9.57146	0.83382	0.603184	1.8085	1
TRIRE2_64018	0.000428485	2.65311	2.65311	DD * CEL and DD * LAC and DD * SOPH up vs DD * GLU and DD * GLY	72.3546	12.9501	24.918	17.8395	1.84731	1.32254	1.78982	1
TRIRE2_80758	6.38126e-06	2.6568	2.6568	DD * CEL and DD * LAC and DD * SOPH up vs DD * GLU and DD * GLY	4.4135	0.286292	92.6859	24.0491	3.19109	0.827988	0.648672	1
TRIRE2_122160	4.36811e-05	2.65759	2.65759	DD * CEL and DD * LAC and DD * SOPH up vs DD * GLU and DD * GLY	83.9459	8.49616	33.9726	13.7535	19.631	7.94742	1.0121	1
TRIRE2_23173	2.69133e-08	2.65877	2.65877	DD * CEL and DD * LAC and DD * SOPH up vs DD * GLU and DD * GLY	5.61131	0.112816	181.679	14.6107	2.82193	0.226941	0.201051	1
TRIRE2_111694	9.5332e-05	2.66267	2.66267	DD * CEL and DD * LAC and DD * SOPH up vs DD * GLU and DD * GLY	22.2368	2.72926	38.3242	18.8151	2.65342	1.30268	1.22736	1
TRIRE2_46708	4.70118e-06	2.67151	2.67151	DD * CEL and DD * LAC and DD * SOPH up vs DD * GLU and DD * GLY	1.08487	0.066464	67.3181	16.4969	3.12807	0.766562	0.612647	1
TRIRE2_109094	0.000297819	2.67397	2.67397	DD * CEL and DD * LAC and DD * SOPH up vs DD * GLU and DD * GLY	10.4184	1.72114	18.3557	12.1296	2.67157	1.76539	1.65201	1
TRIRE2_63919	0.00071976	2.67403	2.67403	DD * CEL and DD * LAC and DD * SOPH up vs DD * GLU and DD * GLY	5.1181	1.07193	28.6248	23.9806	4.14322	3.471	2.09439	1
TRIRE2_111990	0.000142307	2.67953	2.67953	DD * CEL and DD * LAC and DD * SOPH up vs DD * GLU and DD * GLY	11.8659	1.62962	22.5088	12.3651	2.11248	1.16048	1.37336	1
TRIRE2_66828	1.53558e-05	2.68719	2.68719	DD * CEL and DD * LAC and DD * SOPH up vs DD * GLU and DD * GLY	69.9906	5.67285	42.0714	13.6398	3.95305	1.2816	0.810516	1
TRIRE2_63868	0.000298144	2.70214	2.70214	DD * CEL and DD * LAC and DD * SOPH up vs DD * GLU and DD * GLY	189.856	32.0457	6.41252	4.32945	8.95286	6.04458	1.68789	1
TRIRE2_27600	3.91814e-06	2.70346	2.70346	DD * CEL and DD * LAC and DD * SOPH up vs DD * GLU and DD * GLY	1.09787	0.0661592	54.4466	13.1242	2.50273	0.603275	0.602616	1
TRIRE2_52446	2.22273e-05	2.70517	2.70517	DD * CEL and DD * LAC and DD * SOPH up vs DD * GLU and DD * GLY	11.7371	1.05033	49.7443	17.8062	6.83655	2.44717	0.894886	1
TRIRE2_58389	0.00166618	2.70629	2.70629	DD * CEL and DD * LAC and DD * SOPH up vs DD * GLU and DD * GLY	7.07695	1.93189	13.9214	15.2012	5.47418	5.97744	2.72983	1
TRIRE2_21817	8.19449e-06	2.71042	2.71042	DD * CEL and DD * LAC and DD * SOPH up vs DD * GLU and DD * GLY	6.94318	0.496189	42.0832	12.0298	3.53878	1.01158	0.714643	1
TRIRE2_120837	9.7238e-07	2.71229	2.71229	DD * CEL and DD * LAC and DD * SOPH up vs DD * GLU and DD * GLY	9.44776	0.422277	47.1845	8.43583	12.6489	2.26142	0.44696	1
TRIRE2_79599	5.43192e-08	2.71973	2.71973	DD * CEL and DD * LAC and DD * SOPH up vs DD * GLU and DD * GLY	1.47716	0.0359886	149.581	14.5772	17.2736	1.68337	0.243633	1
TRIRE2_79116	2.79066e-06	2.72703	2.72703	DD * CEL and DD * LAC and DD * SOPH up vs DD * GLU and DD * GLY	21.0439	1.197	53.7864	12.2377	5.12496	1.16605	0.568811	1
TRIRE2_2703	1.3637e-05	2.72841	2.72841	DD * CEL and DD * LAC and DD * SOPH up vs DD * GLU and DD * GLY	0.000168117	1.36712e-05	27.834	9.05378	3.11689	1.01386	0.813195	1
TRIRE2_121682	8.02119e-05	2.72894	2.72894	DD * CEL and DD * LAC and DD * SOPH up vs DD * GLU and DD * GLY	17.9157	2.21488	13.9939	6.92017	2.83935	1.40409	1.23628	1
TRIRE2_120381	7.70962e-05	2.73384	2.73384	DD * CEL and DD * LAC and DD * SOPH up vs DD * GLU and DD * GLY	18.9081	2.32336	34.7875	17.0983	9.76528	4.79969	1.22876	1
TRIRE2_61078	0.000849749	2.7341	2.7341	DD * CEL and DD * LAC and DD * SOPH up vs DD * GLU and DD * GLY	0.230541	0.0528831	5.7526	5.27829	2.83691	2.603	2.29387	1
TRIRE2_47635	9.04338e-09	2.73417	2.73417	DD * CEL and DD * LAC and DD * SOPH up vs DD * GLU and DD * GLY	8.22448	0.13961	204.9	13.9127	3.72402	0.25286	0.169749	1
TRIRE2_107494	0.00166645	2.74036	2.74036	DD * CEL and DD * LAC and DD * SOPH up vs DD * GLU and DD * GLY	49.6429	13.8952	15.7118	17.5911	2.56615	2.87308	2.79902	1
TRIRE2_120801	0.000208897	2.74231	2.74231	DD * CEL and DD * LAC and DD * SOPH up vs DD * GLU and DD * GLY	13.7625	2.18219	13.0501	8.27689	3.179	2.01626	1.58561	1
TRIRE2_121412	1.9995e-06	2.74399	2.74399	DD * CEL and DD * LAC and DD * SOPH up vs DD * GLU and DD * GLY	136.17	7.28735	134.712	28.8374	9.23677	1.97728	0.535166	1
TRIRE2_108996	4.03074e-05	2.74714	2.74714	DD * CEL and DD * LAC and DD * SOPH up vs DD * GLU and DD * GLY	0.650855	0.0690815	19.4326	8.25028	2.29138	0.972824	1.0614	1
TRIRE2_68097	6.55761e-08	2.75478	2.75478	DD * CEL and DD * LAC and DD * SOPH up vs DD * GLU and DD * GLY	8.85424	0.230163	125.959	13.0971	9.75455	1.01426	0.259947	1
TRIRE2_75794	0.00108451	2.75744	2.75744	DD * CEL and DD * LAC and DD * SOPH up vs DD * GLU and DD * GLY	3.16215	0.790491	19.3178	19.3167	7.65058	7.65014	2.49985	1
TRIRE2_102837	0.000782145	2.75776	2.75776	DD * CEL and DD * LAC and DD * SOPH up vs DD * GLU and DD * GLY	4.81619	1.09801	10.2116	9.31231	3.06728	2.79716	2.27984	1
TRIRE2_61576	0.000253275	2.76602	2.76602	DD * CEL and DD * LAC and DD * SOPH up vs DD * GLU and DD * GLY	14.1606	2.39987	22.4813	15.2401	2.59853	1.76155	1.69475	1
TRIRE2_67971	0.000137656	2.76643	2.76643	DD * CEL and DD * LAC and DD * SOPH up vs DD * GLU and DD * GLY	1.57446	0.228549	21.2119	12.3165	2.41064	1.39971	1.4516	1
TRIRE2_79960	2.55145e-05	2.77172	2.77172	DD * CEL and DD * LAC and DD * SOPH up vs DD * GLU and DD * GLY	13.0491	1.26555	34.7476	13.4798	1.53405	0.595109	0.969833	1
TRIRE2_60517	1.85419e-05	2.77727	2.77727	DD * CEL and DD * LAC and DD * SOPH up vs DD * GLU and DD * GLY	4.1086	0.371406	54.1479	19.5792	2.35292	0.850788	0.903971	1
TRIRE2_121178	0.000249881	2.78579	2.78579	DD * CEL and DD * LAC and DD * SOPH up vs DD * GLU and DD * GLY	0.117891	0.0201898	43.4192	29.7436	2.383	1.63244	1.71258	1
TRIRE2_123571	1.43871e-06	2.79476	2.79476	DD * CEL and DD * LAC and DD * SOPH up vs DD * GLU and DD * GLY	10.8125	0.558235	84.4924	17.4489	4.66791	0.963992	0.516286	1
TRIRE2_122952	4.92461e-06	2.80272	2.80272	DD * CEL and DD * LAC and DD * SOPH up vs DD * GLU and DD * GLY	0.438112	0.0298316	33.3897	9.09418	2.7771	0.756386	0.680913	1
TRIRE2_120931	6.83124e-06	2.80362	2.80362	DD * CEL and DD * LAC and DD * SOPH up vs DD * GLU and DD * GLY	0.540491	0.039629	36.8036	10.7938	6.90262	2.02441	0.733204	1
TRIRE2_75939	8.57663e-06	2.80529	2.80529	DD * CEL and DD * LAC and DD * SOPH up vs DD * GLU and DD * GLY	21.5775	1.66738	52.973	16.3737	2.32536	0.718759	0.772738	1
TRIRE2_123673	0.000432727	2.80699	2.80699	DD * CEL and DD * LAC and DD * SOPH up vs DD * GLU and DD * GLY	4.16861e-05	8.37018e-06	46.1889	37.0972	4.79652	3.85239	2.00791	1
TRIRE2_121579	0.000319698	2.81012	2.81012	DD * CEL and DD * LAC and DD * SOPH up vs DD * GLU and DD * GLY	0.744105	0.138196	16.2383	12.0632	0.977597	0.726241	1.85721	1
TRIRE2_59796	0.000325008	2.81119	2.81119	DD * CEL and DD * LAC and DD * SOPH up vs DD * GLU and DD * GLY	9.73709	1.81755	25.8376	19.2916	2.36488	1.76574	1.86663	1
TRIRE2_65869	0.000813166	2.81649	2.81649	DD * CEL and DD * LAC and DD * SOPH up vs DD * GLU and DD * GLY	5.04776	1.21222	20.6652	19.851	0.783515	0.752645	2.4015	1
TRIRE2_122198	1.0523e-07	2.82533	2.82533	DD * CEL and DD * LAC and DD * SOPH up vs DD * GLU and DD * GLY	2.88443	0.0869822	107.025	12.9097	19.284	2.3261	0.301558	1
TRIRE2_110658	5.49697e-07	2.82804	2.82804	DD * CEL and DD * LAC and DD * SOPH up vs DD * GLU and DD * GLY	2.57119	0.110327	112.445	19.2994	2.24428	0.385197	0.429087	1
TRIRE2_37067	2.72156e-07	2.82874	2.82874	DD * CEL and DD * LAC and DD * SOPH up vs DD * GLU and DD * GLY	3.26918	0.120788	115.685	17.0971	5.34947	0.790596	0.369474	1
TRIRE2_120805	3.44079e-06	2.84306	2.84306	DD * CEL and DD * LAC and DD * SOPH up vs DD * GLU and DD * GLY	8.69001	0.561616	59.9887	15.5077	4.96697	1.28402	0.646278	1
TRIRE2_79089	1.85539e-06	2.8443	2.8443	DD * CEL and DD * LAC and DD * SOPH up vs DD * GLU and DD * GLY	0.544738	0.0307552	50.9688	11.5105	1.68359	0.380214	0.564587	1
TRIRE2_103065	0.00126831	2.85135	2.85135	DD * CEL and DD * LAC and DD * SOPH up vs DD * GLU and DD * GLY	3.87273	1.0808	17.5868	19.6324	1.69074	1.8874	2.79079	1
TRIRE2_50593	0.000582509	2.85346	2.85346	DD * CEL and DD * LAC and DD * SOPH up vs DD * GLU and DD * GLY	4.53631	1.01866	17.894	16.0728	1.46383	1.31485	2.24557	1
TRIRE2_111638	9.87726e-05	2.85407	2.85407	DD * CEL and DD * LAC and DD * SOPH up vs DD * GLU and DD * GLY	5.82482	0.827047	18.1342	10.2993	3.40959	1.93646	1.41987	1
TRIRE2_107644	0.000284927	2.85494	2.85494	DD * CEL and DD * LAC and DD * SOPH up vs DD * GLU and DD * GLY	15.1571	2.81583	16.0526	11.9287	0.985944	0.732659	1.85776	1
TRIRE2_45112	9.64228e-07	2.85816	2.85816	DD * CEL and DD * LAC and DD * SOPH up vs DD * GLU and DD * GLY	1.25846	0.0621957	59.7004	11.8021	1.91752	0.379072	0.494221	1
TRIRE2_3508	1.85346e-05	2.8679	2.8679	DD * CEL and DD * LAC and DD * SOPH up vs DD * GLU and DD * GLY	0.0444222	0.00427171	40.4316	15.5519	0.617962	0.237697	0.961616	1
TRIRE2_122271	0.00123252	2.86794	2.86794	DD * CEL and DD * LAC and DD * SOPH up vs DD * GLU and DD * GLY	0.0233585	0.00653677	14.7305	16.489	1.53107	1.71385	2.79846	1
TRIRE2_123255	0.00164118	2.8725	2.8725	DD * CEL and DD * LAC and DD * SOPH up vs DD * GLU and DD * GLY	0.0341465	0.010424	10.7605	13.1396	3.88476	4.74365	3.05274	1
TRIRE2_103179	1.38517e-05	2.87961	2.87961	DD * CEL and DD * LAC and DD * SOPH up vs DD * GLU and DD * GLY	22.4939	2.03836	166.674	60.4148	5.91872	2.14538	0.906181	1
TRIRE2_42825	9.3942e-07	2.89772	2.89772	DD * CEL and DD * LAC and DD * SOPH up vs DD * GLU and DD * GLY	0.35608	0.0179604	77.492	15.6345	3.26766	0.659273	0.504392	1
TRIRE2_58602	0.000185775	2.89993	2.89993	DD * CEL and DD * LAC and DD * SOPH up vs DD * GLU and DD * GLY	1.41936	0.243289	31.7544	21.7717	6.82469	4.67921	1.71407	1
TRIRE2_104437	0.00011691	2.90076	2.90076	DD * CEL and DD * LAC and DD * SOPH up vs DD * GLU and DD * GLY	6.35261	0.969746	27.258	16.6441	3.14611	1.92105	1.52653	1
TRIRE2_74057	5.33615e-05	2.90123	2.90123	DD * CEL and DD * LAC and DD * SOPH up vs DD * GLU and DD * GLY	1.17556	0.148221	28.741	14.4953	0.981899	0.495214	1.26086	1
TRIRE2_122666	4.92304e-06	2.91845	2.91845	DD * CEL and DD * LAC and DD * SOPH up vs DD * GLU and DD * GLY	2.4506	0.180212	37.2585	10.9596	1.62699	0.478581	0.735377	1
TRIRE2_56149	1.6032e-07	2.92251	2.92251	DD * CEL and DD * LAC and DD * SOPH up vs DD * GLU and DD * GLY	1.03955	0.0365232	103.059	14.4834	2.35264	0.330627	0.351337	1
TRIRE2_40830	7.75664e-05	2.92655	2.92655	DD * CEL and DD * LAC and DD * SOPH up vs DD * GLU and DD * GLY	7.29888	1.02398	45.0916	25.3042	8.17952	4.59013	1.40293	1
TRIRE2_122582	4.55268e-05	2.93456	2.93456	DD * CEL and DD * LAC and DD * SOPH up vs DD * GLU and DD * GLY	1.16453	0.144402	23.8837	11.8463	5.11001	2.53456	1.24	1
TRIRE2_120654	6.37183e-05	2.94732	2.94732	DD * CEL and DD * LAC and DD * SOPH up vs DD * GLU and DD * GLY	0.965746	0.130874	24.7764	13.4304	5.06979	2.74815	1.35516	1
TRIRE2_80340	1.2813e-05	2.97232	2.97232	DD * CEL and DD * LAC and DD * SOPH up vs DD * GLU and DD * GLY	32.6535	3.08338	31.1752	11.7751	13.2353	4.99908	0.944273	1
TRIRE2_107279	0.00039423	2.97472	2.97472	DD * CEL and DD * LAC and DD * SOPH up vs DD * GLU and DD * GLY	11.689	2.55419	21.1141	18.4548	4.1543	3.63106	2.18512	1
TRIRE2_23062	2.72656e-05	2.98115	2.98115	DD * CEL and DD * LAC and DD * SOPH up vs DD * GLU and DD * GLY	2.02668	0.229178	33.5469	15.174	5.59628	2.53132	1.13081	1
TRIRE2_63653	5.70726e-05	2.98133	2.98133	DD * CEL and DD * LAC and DD * SOPH up vs DD * GLU and DD * GLY	4.7316	0.637714	18.4948	9.97073	1.11142	0.59918	1.34778	1
TRIRE2_123130	8.25373e-07	2.99327	2.99327	DD * CEL and DD * LAC and DD * SOPH up vs DD * GLU and DD * GLY	14.1743	0.738273	151.045	31.4689	2.43429	0.507163	0.520852	1
TRIRE2_67117	0.000700136	2.99338	2.99338	DD * CEL and DD * LAC and DD * SOPH up vs DD * GLU and DD * GLY	2.34695	0.606113	11.777	12.1659	1.67289	1.72813	2.58256	1
TRIRE2_120060	2.14031e-05	2.9982	2.9982	DD * CEL and DD * LAC and DD * SOPH up vs DD * GLU and DD * GLY	0.336671	0.0363563	34.6125	14.9509	0.850226	0.367256	1.07988	1
TRIRE2_108261	0.000376858	2.99835	2.99835	DD * CEL and DD * LAC and DD * SOPH up vs DD * GLU and DD * GLY	0.348221	0.0762809	10.6116	9.29827	1.45781	1.27738	2.19059	1
TRIRE2_41035	9.2582e-05	3.0067	3.0067	DD * CEL and DD * LAC and DD * SOPH up vs DD * GLU and DD * GLY	56.761	8.73956	58.3859	35.959	9.21565	5.67578	1.53971	1
TRIRE2_76359	8.21539e-05	3.00772	3.00772	DD * CEL and DD * LAC and DD * SOPH up vs DD * GLU and DD * GLY	8.00929	1.19833	34.8591	20.8621	3.7035	2.21643	1.49617	1
TRIRE2_64656	0.000106382	3.01531	3.01531	DD * CEL and DD * LAC and DD * SOPH up vs DD * GLU and DD * GLY	43.4987	6.96705	38.4136	24.6104	2.28249	1.46232	1.60167	1
TRIRE2_43430	3.54859e-08	3.03554	3.03554	DD * CEL and DD * LAC and DD * SOPH up vs DD * GLU and DD * GLY	4.58017	0.125763	98.7468	10.8456	4.69029	0.515146	0.274581	1
TRIRE2_60282	7.18528e-07	3.0368	3.0368	DD * CEL and DD * LAC and DD * SOPH up vs DD * GLU and DD * GLY	35.53	1.84372	43.986	9.1301	5.06293	1.0509	0.518921	1
TRIRE2_111561	1.07856e-06	3.03706	3.03706	DD * CEL and DD * LAC and DD * SOPH up vs DD * GLU and DD * GLY	0.217064	0.0122989	61.1363	13.8559	6.2575	1.4182	0.5666	1
TRIRE2_119896	6.39129e-05	3.04143	3.04143	DD * CEL and DD * LAC and DD * SOPH up vs DD * GLU and DD * GLY	13.5304	1.94322	29.7058	17.0652	8.81985	5.06678	1.43619	1
TRIRE2_119857	1.43167e-05	3.04735	3.04735	DD * CEL and DD * LAC and DD * SOPH up vs DD * GLU and DD * GLY	21.3293	2.16161	35.4282	14.3618	12.0164	4.87116	1.01344	1
TRIRE2_69081	0.000300937	3.05201	3.05201	DD * CEL and DD * LAC and DD * SOPH up vs DD * GLU and DD * GLY	0.0270735	0.00577177	14.0053	11.9431	0.261968	0.223395	2.13189	1
TRIRE2_107776	2.52195e-07	3.05989	3.05989	DD * CEL and DD * LAC and DD * SOPH up vs DD * GLU and DD * GLY	0.00513426	0.000215917	304.66	51.2488	19.8313	3.33594	0.420541	1
TRIRE2_67418	1.28444e-05	3.0661	3.0661	DD * CEL and DD * LAC and DD * SOPH up vs DD * GLU and DD * GLY	0.0613669	0.00613336	52.901	21.1489	1.20915	0.483396	0.999457	1
TRIRE2_46764	0.00103372	3.0709	3.0709	DD * CEL and DD * LAC and DD * SOPH up vs DD * GLU and DD * GLY	6.61292	1.99518	17.0266	20.5483	5.10841	6.16501	3.01709	1
TRIRE2_108655	0.00133331	3.08606	3.08606	DD * CEL and DD * LAC and DD * SOPH up vs DD * GLU and DD * GLY	0.563709	0.184634	17.0899	22.3901	4.07492	5.33871	3.27534	1
TRIRE2_124115	0.000125533	3.09738	3.09738	DD * CEL and DD * LAC and DD * SOPH up vs DD * GLU and DD * GLY	14.6705	2.56892	112.167	78.5652	4.28821	3.00359	1.75108	1
TRIRE2_69123	5.45537e-07	3.11492	3.11492	DD * CEL and DD * LAC and DD * SOPH up vs DD * GLU and DD * GLY	40.8219	2.08893	81.5702	16.6964	4.08395	0.835933	0.511719	1
TRIRE2_108540	0.000875135	3.13197	3.13197	DD * CEL and DD * LAC and DD * SOPH up vs DD * GLU and DD * GLY	10.6961	3.1874	6.17334	7.35856	1.70551	2.03295	2.97998	1
TRIRE2_22755	2.55631e-05	3.13499	3.13499	DD * CEL and DD * LAC and DD * SOPH up vs DD * GLU and DD * GLY	8.92917	1.08834	47.2742	23.0482	5.32196	2.59468	1.21886	1
TRIRE2_81271	4.83821e-05	3.15137	3.15137	DD * CEL and DD * LAC and DD * SOPH up vs DD * GLU and DD * GLY	2.74003	0.3919	44.9735	25.7298	2.46794	1.41193	1.43028	1
TRIRE2_54391	0.000323556	3.15155	3.15155	DD * CEL and DD * LAC and DD * SOPH up vs DD * GLU and DD * GLY	0.86637	0.199225	12.0092	11.0462	1.04273	0.959116	2.29954	1
TRIRE2_80920	8.88891e-06	3.16313	3.16313	DD * CEL and DD * LAC and DD * SOPH up vs DD * GLU and DD * GLY	2.91968	0.283475	29.9724	11.6402	7.01106	2.72285	0.970912	1
TRIRE2_124198	0.000218113	3.17765	3.17765	DD * CEL and DD * LAC and DD * SOPH up vs DD * GLU and DD * GLY	39.1494	8.24399	22.3983	18.8663	20.5341	17.2961	2.10578	1
TRIRE2_56218	1.78159e-05	3.18469	3.18469	DD * CEL and DD * LAC and DD * SOPH up vs DD * GLU and DD * GLY	16.0892	1.85316	37.7414	17.3882	4.87226	2.24474	1.1518	1
TRIRE2_45598	0.000714744	3.19696	3.19696	DD * CEL and DD * LAC and DD * SOPH up vs DD * GLU and DD * GLY	0.0244069	0.00712304	12.1542	14.1886	1.72031	2.00825	2.91845	1
TRIRE2_103886	5.55753e-06	3.20035	3.20035	DD * CEL and DD * LAC and DD * SOPH up vs DD * GLU and DD * GLY	6.86647	0.611999	48.2662	17.2076	5.65477	2.016	0.891285	1
TRIRE2_110666	0.000489231	3.20644	3.20644	DD * CEL and DD * LAC and DD * SOPH up vs DD * GLU and DD * GLY	0.15589	0.041228	28.9173	30.5909	2.40209	2.54111	2.64469	1
TRIRE2_107037	7.40753e-05	3.21574	3.21574	DD * CEL and DD * LAC and DD * SOPH up vs DD * GLU and DD * GLY	0.292104	0.0479469	19.0182	12.4868	2.89628	1.90162	1.64144	1
TRIRE2_122087	9.96171e-05	3.25774	3.25774	DD * CEL and DD * LAC and DD * SOPH up vs DD * GLU and DD * GLY	5.03086	0.90779	33.4215	24.1229	3.1595	2.28046	1.80444	1
TRIRE2_53776	3.66447e-07	3.26149	3.26149	DD * CEL and DD * LAC and DD * SOPH up vs DD * GLU and DD * GLY	0.293719	0.0149438	69.9708	14.2398	6.56165	1.33537	0.508778	1
TRIRE2_82074	8.72788e-07	3.26176	3.26176	DD * CEL and DD * LAC and DD * SOPH up vs DD * GLU and DD * GLY	7.3761	0.452169	51.4598	12.6183	9.39549	2.30384	0.613019	1
TRIRE2_61517	2.81937e-07	3.26975	3.26975	DD * CEL and DD * LAC and DD * SOPH up vs DD * GLU and DD * GLY	55.9361	2.70292	148.321	28.6684	3.98636	0.770508	0.483216	1
TRIRE2_47971	5.84509e-06	3.2713	3.2713	DD * CEL and DD * LAC and DD * SOPH up vs DD * GLU and DD * GLY	14.9722	1.40098	77.5152	29.013	2.86892	1.0738	0.93572	1
TRIRE2_105718	0.00115483	3.27502	3.27502	DD * CEL and DD * LAC and DD * SOPH up vs DD * GLU and DD * GLY	5.7769	2.01146	18.7357	26.0943	3.99599	5.56546	3.4819	1
TRIRE2_107704	0.000264709	3.27717	3.27717	DD * CEL and DD * LAC and DD * SOPH up vs DD * GLU and DD * GLY	0.125757	0.029343	11.2452	10.4954	1.41536	1.32098	2.3333	1
TRIRE2_70845	0.000293302	3.2816	3.2816	DD * CEL and DD * LAC and DD * SOPH up vs DD * GLU and DD * GLY	1.41362	0.339533	15.2327	14.6349	3.57399	3.43371	2.40187	1
TRIRE2_21422	2.9438e-05	3.31153	3.31153	DD * CEL and DD * LAC and DD * SOPH up vs DD * GLU and DD * GLY	9.50164	1.31461	35.7148	19.7654	6.60099	3.65314	1.38356	1
TRIRE2_122629	0.000168245	3.31387	3.31387	DD * CEL and DD * LAC and DD * SOPH up vs DD * GLU and DD * GLY	17.5543	3.71575	47.7271	40.41	3.49249	2.95705	2.11672	1
TRIRE2_123313	4.09705e-06	3.32462	3.32462	DD * CEL and DD * LAC and DD * SOPH up vs DD * GLU and DD * GLY	6.23779	0.553973	49.8391	17.7047	12.9605	4.60403	0.888092	1
TRIRE2_69489	3.22268e-06	3.35634	3.35634	DD * CEL and DD * LAC and DD * SOPH up vs DD * GLU and DD * GLY	1.71781	0.146942	34.9196	11.9481	2.35715	0.806524	0.855404	1
TRIRE2_108642	0.000138709	3.3568	3.3568	DD * CEL and DD * LAC and DD * SOPH up vs DD * GLU and DD * GLY	5.10465	1.05149	77.5354	63.8848	0.593031	0.488624	2.05986	1
TRIRE2_58580	0.00016315	3.36221	3.36221	DD * CEL and DD * LAC and DD * SOPH up vs DD * GLU and DD * GLY	0.38656	0.0831648	49.3667	42.4832	7.94883	6.84046	2.15141	1
TRIRE2_123244	0.000160341	3.36317	3.36317	DD * CEL and DD * LAC and DD * SOPH up vs DD * GLU and DD * GLY	13.5801	2.91023	13.9486	11.9568	5.15388	4.41792	2.14301	1
TRIRE2_122448	0.000133409	3.36524	3.36524	DD * CEL and DD * LAC and DD * SOPH up vs DD * GLU and DD * GLY	29.1356	5.96796	28.589	23.424	2.77468	2.2734	2.04834	1
TRIRE2_121843	2.61374e-05	3.37429	3.37429	DD * CEL and DD * LAC and DD * SOPH up vs DD * GLU and DD * GLY	7.7446	1.07498	67.5278	37.4924	11.9748	6.64856	1.38804	1
TRIRE2_106645	0.000137362	3.39006	3.39006	DD * CEL and DD * LAC and DD * SOPH up vs DD * GLU and DD * GLY	1.1505	0.240274	13.1968	11.0242	2.29102	1.91385	2.08842	1
TRIRE2_81623	2.31004e-07	3.39865	3.39865	DD * CEL and DD * LAC and DD * SOPH up vs DD * GLU and DD * GLY	762.97	37.6854	65.1439	12.8706	10.5005	2.07461	0.49393	1
TRIRE2_23228	1.81543e-05	3.40669	3.40669	DD * CEL and DD * LAC and DD * SOPH up vs DD * GLU and DD * GLY	0.888725	0.115119	99.7594	51.6885	3.84874	1.99416	1.29533	1
TRIRE2_72788	2.28916e-06	3.4105	3.4105	DD * CEL and DD * LAC and DD * SOPH up vs DD * GLU and DD * GLY	6.13029	0.499243	77.4868	25.2417	2.74193	0.893198	0.814387	1
TRIRE2_58366	0.00166123	3.42002	3.42002	DD * CEL and DD * LAC and DD * SOPH up vs DD * GLU and DD * GLY	9.86153	4.10304	19.9755	33.2445	3.08449	5.13341	4.16066	1
TRIRE2_119981	1.28982e-06	3.42126	3.42126	DD * CEL and DD * LAC and DD * SOPH up vs DD * GLU and DD * GLY	7.75295	0.559861	52.6635	15.2119	2.63705	0.761714	0.722126	1
TRIRE2_77512	1.03107e-05	3.43142	3.43142	DD * CEL and DD * LAC and DD * SOPH up vs DD * GLU and DD * GLY	35.7174	4.11174	32.6982	15.0567	13.7282	6.32148	1.15119	1
TRIRE2_56531	7.91201e-07	3.4507	3.4507	DD * CEL and DD * LAC and DD * SOPH up vs DD * GLU and DD * GLY	23.0549	1.51863	45.0003	11.8567	4.95324	1.30508	0.6587	1
TRIRE2_112669	8.17702e-06	3.45997	3.45997	DD * CEL and DD * LAC and DD * SOPH up vs DD * GLU and DD * GLY	1.22946	0.136094	129.437	57.3116	3.11266	1.37822	1.10694	1
TRIRE2_70803	0.000263674	3.46083	3.46083	DD * CEL and DD * LAC and DD * SOPH up vs DD * GLU and DD * GLY	11.878	3.02889	32.3602	33.0075	6.72121	6.85566	2.55001	1
TRIRE2_82208	2.70854e-05	3.46738	3.46738	DD * CEL and DD * LAC and DD * SOPH up vs DD * GLU and DD * GLY	9.76996	1.42935	45.8107	26.8084	1.4261	0.834554	1.463	1
TRIRE2_103421	2.45415e-06	3.48736	3.48736	DD * CEL and DD * LAC and DD * SOPH up vs DD * GLU and DD * GLY	0.147624	0.0126552	96.9492	33.2443	5.17032	1.77293	0.857261	1
TRIRE2_62285	8.20612e-06	3.48925	3.48925	DD * CEL and DD * LAC and DD * SOPH up vs DD * GLU and DD * GLY	5.84341	0.656173	41.4886	18.6355	5.3056	2.38312	1.12293	1
TRIRE2_4886	5.54225e-05	3.51927	3.51927	DD * CEL and DD * LAC and DD * SOPH up vs DD * GLU and DD * GLY	3.78464	0.672006	24.9867	17.7467	4.07479	2.8941	1.77561	1
TRIRE2_108356	8.25311e-05	3.52585	3.52585	DD * CEL and DD * LAC and DD * SOPH up vs DD * GLU and DD * GLY	3.97925	0.780505	27.6093	21.6615	1.96468	1.54144	1.96144	1
TRIRE2_50618	2.30258e-05	3.56607	3.56607	DD * CEL and DD * LAC and DD * SOPH up vs DD * GLU and DD * GLY	44.8493	6.60559	133.656	78.7416	24.1186	14.2091	1.47284	1
TRIRE2_34252	7.0252e-05	3.56981	3.56981	DD * CEL and DD * LAC and DD * SOPH up vs DD * GLU and DD * GLY	80.7481	15.5295	57.6176	44.3241	2.35741	1.81351	1.9232	1
TRIRE2_51893	2.18931e-06	3.59149	3.59149	DD * CEL and DD * LAC and DD * SOPH up vs DD * GLU and DD * GLY	66.7361	5.84515	38.9581	13.6487	39.0085	13.6664	0.87586	1
TRIRE2_109828	0.00013764	3.61675	3.61675	DD * CEL and DD * LAC and DD * SOPH up vs DD * GLU and DD * GLY	72.1815	16.7239	25.9947	24.0911	25.8958	23.9994	2.31692	1
TRIRE2_122817	9.55078e-08	3.62846	3.62846	DD * CEL and DD * LAC and DD * SOPH up vs DD * GLU and DD * GLY	28.6367	1.30289	100.706	18.3272	2.4475	0.445416	0.454971	1
TRIRE2_119999	9.42646e-07	3.63614	3.63614	DD * CEL and DD * LAC and DD * SOPH up vs DD * GLU and DD * GLY	24.572	1.82604	61.9765	18.4228	2.41423	0.717641	0.743138	1
TRIRE2_65915	0.000591782	3.63764	3.63764	DD * CEL and DD * LAC and DD * SOPH up vs DD * GLU and DD * GLY	1.40198	0.479572	17.0107	23.2753	1.14875	1.5718	3.42068	1
TRIRE2_41518	1.77318e-09	3.63821	3.63821	DD * CEL and DD * LAC and DD * SOPH up vs DD * GLU and DD * GLY	146.064	2.92603	266.581	21.3611	34.0505	2.72846	0.200325	1
TRIRE2_62166	3.98799e-05	3.64593	3.64593	DD * CEL and DD * LAC and DD * SOPH up vs DD * GLU and DD * GLY	5.65353	0.980801	95.9508	66.584	2.55823	1.77526	1.73485	1
TRIRE2_54511	7.68047e-07	3.66741	3.66741	DD * CEL and DD * LAC and DD * SOPH up vs DD * GLU and DD * GLY	3.57772	0.257757	70.5239	20.3236	2.3254	0.670135	0.720452	1
TRIRE2_55319	9.92271e-06	3.67659	3.67659	DD * CEL and DD * LAC and DD * SOPH up vs DD * GLU and DD * GLY	0.000820895	0.00010446	45.6964	23.2597	15.3604	7.8185	1.27251	1
TRIRE2_56077	1.29057e-07	3.67874	3.67874	DD * CEL and DD * LAC and DD * SOPH up vs DD * GLU and DD * GLY	12.484	0.618107	79.8923	15.8225	7.39114	1.4638	0.49512	1
TRIRE2_123650	9.97103e-07	3.68487	3.68487	DD * CEL and DD * LAC and DD * SOPH up vs DD * GLU and DD * GLY	5.62249	0.431704	65.0371	19.9746	6.35441	1.95161	0.767817	1
TRIRE2_42752	2.16698e-08	3.68761	3.68761	DD * CEL and DD * LAC and DD * SOPH up vs DD * GLU and DD * GLY	3.29957	0.11295	152.699	20.9086	6.12221	0.838293	0.342316	1
TRIRE2_112126	0.000203731	3.69394	3.69394	DD * CEL and DD * LAC and DD * SOPH up vs DD * GLU and DD * GLY	13.7414	3.63231	26.9828	28.5298	0.998509	1.05576	2.64333	1
TRIRE2_63395	1.77752e-05	3.70643	3.70643	DD * CEL and DD * LAC and DD * SOPH up vs DD * GLU and DD * GLY	0.166691	0.024545	46.4982	27.3873	4.77937	2.81503	1.47249	1
TRIRE2_123508	3.90929e-06	3.72382	3.72382	DD * CEL and DD * LAC and DD * SOPH up vs DD * GLU and DD * GLY	0.398245	0.04192	42.069	17.7131	1.26535	0.532774	1.05262	1
TRIRE2_122579	5.94934e-07	3.73051	3.73051	DD * CEL and DD * LAC and DD * SOPH up vs DD * GLU and DD * GLY	42.3734	2.96594	54.9897	15.3961	11.452	3.20633	0.699953	1
TRIRE2_68192	3.15648e-06	3.73521	3.73521	DD * CEL and DD * LAC and DD * SOPH up vs DD * GLU and DD * GLY	3.40944	0.343858	45.457	18.3382	4.42163	1.78377	1.00855	1
TRIRE2_102904	0.000467612	3.77379	3.77379	DD * CEL and DD * LAC and DD * SOPH up vs DD * GLU and DD * GLY	0.0164666	0.00558948	22.1305	30.0482	1.62149	2.20161	3.39443	1
TRIRE2_61798	3.5934e-07	3.78898	3.78898	DD * CEL and DD * LAC and DD * SOPH up vs DD * GLU and DD * GLY	6.42843	0.413545	62.0122	15.9571	2.69037	0.692292	0.643306	1
TRIRE2_65162	7.81947e-05	3.79552	3.79552	DD * CEL and DD * LAC and DD * SOPH up vs DD * GLU and DD * GLY	0.273369	0.0592883	28.9556	25.1196	0.512995	0.445033	2.1688	1
TRIRE2_30084	1.47356e-06	3.80011	3.80011	DD * CEL and DD * LAC and DD * SOPH up vs DD * GLU and DD * GLY	1.08392	0.0949211	73.9268	25.8958	4.31006	1.50977	0.875724	1
TRIRE2_106538	0.000126346	3.80106	3.80106	DD * CEL and DD * LAC and DD * SOPH up vs DD * GLU and DD * GLY	1.4759	0.361096	9.24032	9.04302	2.75891	2.7	2.44662	1
TRIRE2_75998	1.59582e-05	3.80622	3.80622	DD * CEL and DD * LAC and DD * SOPH up vs DD * GLU and DD * GLY	14.5256	2.1718	39.0497	23.3541	3.55955	2.12883	1.49515	1
TRIRE2_109972	0.000185692	3.83411	3.83411	DD * CEL and DD * LAC and DD * SOPH up vs DD * GLU and DD * GLY	15.2897	4.17538	14.0756	15.3753	2.6714	2.91806	2.73084	1
TRIRE2_65483	1.80268e-06	3.83469	3.83469	DD * CEL and DD * LAC and DD * SOPH up vs DD * GLU and DD * GLY	4.71717	0.437557	58.7198	21.787	3.62711	1.34578	0.927584	1
TRIRE2_122415	1.44675e-07	3.83543	3.83543	DD * CEL and DD * LAC and DD * SOPH up vs DD * GLU and DD * GLY	49.0504	2.64965	87.7606	18.9629	13.2231	2.8572	0.54019	1
TRIRE2_2916	7.99454e-08	3.83557	3.83557	DD * CEL and DD * LAC and DD * SOPH up vs DD * GLU and DD * GLY	68.6897	3.27562	100.037	19.0821	14.0408	2.67827	0.476873	1
TRIRE2_23238	1.47134e-05	3.85378	3.85378	DD * CEL and DD * LAC and DD * SOPH up vs DD * GLU and DD * GLY	459.242	68.6505	26.9612	16.1213	5.17107	3.09202	1.49487	1
TRIRE2_56996	0.000196665	3.86899	3.86899	DD * CEL and DD * LAC and DD * SOPH up vs DD * GLU and DD * GLY	1.26245	0.354563	52.8489	59.3713	2.02722	2.27741	2.80854	1
TRIRE2_120156	5.19467e-06	3.9236	3.9236	DD * CEL and DD * LAC and DD * SOPH up vs DD * GLU and DD * GLY	4.24941	0.515197	41.6985	20.222	2.91059	1.41151	1.2124	1
TRIRE2_120224	4.12755e-07	3.92415	3.92415	DD * CEL and DD * LAC and DD * SOPH up vs DD * GLU and DD * GLY	29.4339	2.05433	118.418	33.0599	9.3641	2.61426	0.697948	1
TRIRE2_68706	3.50661e-07	3.94784	3.94784	DD * CEL and DD * LAC and DD * SOPH up vs DD * GLU and DD * GLY	983.677	66.8931	59.5453	16.1971	13.3754	3.63828	0.680031	1
TRIRE2_102851	0.000209758	3.95589	3.95589	DD * CEL and DD * LAC and DD * SOPH up vs DD * GLU and DD * GLY	0.0654085	0.0192936	17.5475	20.7041	1.00113	1.18122	2.94971	1
TRIRE2_55886	0.000706944	3.97057	3.97057	DD * CEL and DD * LAC and DD * SOPH up vs DD * GLU and DD * GLY	0.359634	0.1473	18.4333	30.2001	0.67121	1.09967	4.09584	1
TRIRE2_36727	1.8791e-06	3.97113	3.97113	DD * CEL and DD * LAC and DD * SOPH up vs DD * GLU and DD * GLY	1.78167	0.175562	79.7435	31.431	0.706148	0.278329	0.985379	1
TRIRE2_103537	7.37819e-07	3.97665	3.97665	DD * CEL and DD * LAC and DD * SOPH up vs DD * GLU and DD * GLY	0.07017	0.00565576	287.19	92.5909	0.354121	0.11417	0.806007	1
TRIRE2_122007	4.0241e-06	3.99422	3.99422	DD * CEL and DD * LAC and DD * SOPH up vs DD * GLU and DD * GLY	5.0936	0.598698	44.3968	20.8735	0.941734	0.442763	1.17539	1
TRIRE2_62872	0.000272228	4.0043	4.0043	DD * CEL and DD * LAC and DD * SOPH up vs DD * GLU and DD * GLY	6.49427	2.08524	22.6918	29.1444	0.813963	1.04542	3.2109	1
TRIRE2_123659	1.30549e-05	4.00454	4.00454	DD * CEL and DD * LAC and DD * SOPH up vs DD * GLU and DD * GLY	4.05604	0.623953	72.7057	44.7381	8.1536	5.01717	1.53833	1
TRIRE2_78626	6.64393e-10	4.02677	4.02677	DD * CEL and DD * LAC and DD * SOPH up vs DD * GLU and DD * GLY	129.661	2.4733	242.558	18.5072	17.9034	1.36603	0.19075	1
TRIRE2_80149	1.31975e-06	4.03807	4.03807	DD * CEL and DD * LAC and DD * SOPH up vs DD * GLU and DD * GLY	8.10929	0.757828	48.0663	17.9675	2.61803	0.97864	0.934518	1
TRIRE2_62751	2.67884e-08	4.0459	4.0459	DD * CEL and DD * LAC and DD * SOPH up vs DD * GLU and DD * GLY	4.27961	0.175617	110.845	18.1945	12.1515	1.99459	0.410358	1
TRIRE2_76690	6.15851e-05	4.09874	4.09874	DD * CEL and DD * LAC and DD * SOPH up vs DD * GLU and DD * GLY	17.4267	3.98954	24.3979	22.3419	0.8714	0.797966	2.28932	1
TRIRE2_81778	9.2912e-05	4.10512	4.10512	DD * CEL and DD * LAC and DD * SOPH up vs DD * GLU and DD * GLY	1.66829	0.42311	31.1048	31.555	10.1486	10.2955	2.53619	1
TRIRE2_121226	5.05564e-06	4.11406	4.11406	DD * CEL and DD * LAC and DD * SOPH up vs DD * GLU and DD * GLY	33.1835	4.28096	74.5385	38.4644	4.43106	2.28658	1.29008	1
TRIRE2_58282	8.34456e-07	4.11985	4.11985	DD * CEL and DD * LAC and DD * SOPH up vs DD * GLU and DD * GLY	4.01531	0.349593	73.4957	25.5956	4.98387	1.73569	0.870652	1
TRIRE2_74745	0.000438794	4.12229	4.12229	DD * CEL and DD * LAC and DD * SOPH up vs DD * GLU and DD * GLY	8.88617	3.37288	19.8782	30.1802	7.10612	10.7889	3.79565	1
TRIRE2_107507	7.42322e-05	4.12865	4.12865	DD * CEL and DD * LAC and DD * SOPH up vs DD * GLU and DD * GLY	4.24217	1.02667	24.672	23.8839	2.48041	2.40118	2.42014	1
TRIRE2_68997	5.69313e-06	4.13269	4.13269	DD * CEL and DD * LAC and DD * SOPH up vs DD * GLU and DD * GLY	14.3177	1.90899	74.1433	39.5422	8.32055	4.43752	1.3333	1
TRIRE2_22785	3.81687e-05	4.13309	4.13309	DD * CEL and DD * LAC and DD * SOPH up vs DD * GLU and DD * GLY	15.5309	3.20856	58.0258	47.9506	2.84684	2.35253	2.06592	1
TRIRE2_64710	1.21849e-06	4.13873	4.13873	DD * CEL and DD * LAC and DD * SOPH up vs DD * GLU and DD * GLY	3.93761	0.37452	95.1643	36.2057	10.101	3.84298	0.951137	1
TRIRE2_55443	9.42607e-06	4.15754	4.15754	DD * CEL and DD * LAC and DD * SOPH up vs DD * GLU and DD * GLY	0.883578	0.133111	39.72	23.9352	2.36336	1.42416	1.5065	1
TRIRE2_22284	5.37665e-07	4.16181	4.16181	DD * CEL and DD * LAC and DD * SOPH up vs DD * GLU and DD * GLY	7.42947	0.596941	138.592	44.5421	7.10067	2.28209	0.803477	1
TRIRE2_58011	1.23079e-07	4.17099	4.17099	DD * CEL and DD * LAC and DD * SOPH up vs DD * GLU and DD * GLY	12.8355	0.756365	89.8347	21.1749	2.42219	0.570934	0.589275	1
TRIRE2_3739	2.411e-05	4.20706	4.20706	DD * CEL and DD * LAC and DD * SOPH up vs DD * GLU and DD * GLY	0.769108	0.146206	48.8779	37.1663	3.28646	2.499	1.90098	1
TRIRE2_62488	7.64909e-05	4.23338	4.23338	DD * CEL and DD * LAC and DD * SOPH up vs DD * GLU and DD * GLY	0.579058	0.146199	38.767	39.1513	1.06399	1.07453	2.52478	1
TRIRE2_121839	0.000353329	4.2338	4.2338	DD * CEL and DD * LAC and DD * SOPH up vs DD * GLU and DD * GLY	16.3476	6.08061	31.1663	46.3701	4.9857	7.41787	3.71957	1
TRIRE2_78357	1.40073e-06	4.258	4.258	DD * CEL and DD * LAC and DD * SOPH up vs DD * GLU and DD * GLY	41.7297	4.2565	77.862	31.7682	4.54756	1.85544	1.02002	1
TRIRE2_54768	9.04203e-05	4.25849	4.25849	DD * CEL and DD * LAC and DD * SOPH up vs DD * GLU and DD * GLY	45.6573	12.1077	32.0525	33.9996	9.95102	10.5555	2.65187	1
TRIRE2_123865	6.91151e-05	4.26329	4.26329	DD * CEL and DD * LAC and DD * SOPH up vs DD * GLU and DD * GLY	43.6515	10.8577	58.3601	58.0652	7.92916	7.88909	2.48737	1
TRIRE2_23083	4.85136e-05	4.30275	4.30275	DD * CEL and DD * LAC and DD * SOPH up vs DD * GLU and DD * GLY	1.27391	0.294674	27.1533	25.1238	1.10631	1.02362	2.31314	1
TRIRE2_63413	1.52422e-06	4.35137	4.35137	DD * CEL and DD * LAC and DD * SOPH up vs DD * GLU and DD * GLY	15.7696	1.68784	90.6316	38.8016	0.456974	0.195642	1.07031	1
TRIRE2_62213	1.54941e-08	4.35189	4.35189	DD * CEL and DD * LAC and DD * SOPH up vs DD * GLU and DD * GLY	4.70824	0.190942	166.28	26.9739	10.9	1.76819	0.405549	1
TRIRE2_123204	0.000101734	4.37013	4.37013	DD * CEL and DD * LAC and DD * SOPH up vs DD * GLU and DD * GLY	19.403	5.48786	26.5393	30.0251	1.88166	2.1288	2.82836	1
TRIRE2_106051	1.84628e-06	4.38119	4.38119	DD * CEL and DD * LAC and DD * SOPH up vs DD * GLU and DD * GLY	1.23501	0.139119	48.9515	22.0569	1.92739	0.868453	1.12646	1
TRIRE2_106120	7.92725e-06	4.42289	4.42289	DD * CEL and DD * LAC and DD * SOPH up vs DD * GLU and DD * GLY	13.3799	2.11014	41.6245	26.2582	5.15363	3.2511	1.57709	1
TRIRE2_68924	1.82644e-06	4.44477	4.44477	DD * CEL and DD * LAC and DD * SOPH up vs DD * GLU and DD * GLY	142.078	16.2797	72.9291	33.4258	10.3175	4.72887	1.14583	1
TRIRE2_123327	1.19724e-05	4.45375	4.45375	DD * CEL and DD * LAC and DD * SOPH up vs DD * GLU and DD * GLY	0.43556	0.0761436	22.3979	15.6622	3.18123	2.22454	1.74817	1
TRIRE2_62502	1.82549e-06	4.46638	4.46638	DD * CEL and DD * LAC and DD * SOPH up vs DD * GLU and DD * GLY	11.5056	1.32678	79.2323	36.5472	2.08954	0.963833	1.15317	1
TRIRE2_49976	0.000100455	4.46983	4.46983	DD * CEL and DD * LAC and DD * SOPH up vs DD * GLU and DD * GLY	0.0743729	0.0216161	19.0805	22.1827	8.86151	10.3022	2.90646	1
TRIRE2_71170	0.000527342	4.55244	4.55244	DD * CEL and DD * LAC and DD * SOPH up vs DD * GLU and DD * GLY	0.179773	0.0820993	17.632	32.2089	0.217554	0.397412	4.56683	1
TRIRE2_47733	1.11963e-06	4.57844	4.57844	DD * CEL and DD * LAC and DD * SOPH up vs DD * GLU and DD * GLY	90.4301	9.68787	65.2175	27.9473	3.37277	1.44531	1.07131	1
TRIRE2_122208	5.95734e-06	4.5909	4.5909	DD * CEL and DD * LAC and DD * SOPH up vs DD * GLU and DD * GLY	17.0371	2.6475	82.5414	51.3063	8.27429	5.14315	1.55396	1
TRIRE2_123456	0.000787137	4.60892	4.60892	DD * CEL and DD * LAC and DD * SOPH up vs DD * GLU and DD * GLY	0.0126349	0.00654719	14.3911	29.8289	3.14774	6.52443	5.18184	1
TRIRE2_55561	1.37019e-06	4.61103	4.61103	DD * CEL and DD * LAC and DD * SOPH up vs DD * GLU and DD * GLY	84.4596	9.54241	49.4574	22.3512	20.2965	9.17255	1.12982	1
TRIRE2_121883	1.03886e-05	4.61374	4.61374	DD * CEL and DD * LAC and DD * SOPH up vs DD * GLU and DD * GLY	0.0504891	0.00895395	52.3771	37.1551	3.2841	2.32967	1.77344	1
TRIRE2_57098	7.63624e-06	4.61799	4.61799	DD * CEL and DD * LAC and DD * SOPH up vs DD * GLU and DD * GLY	1.27634	0.211356	44.5556	29.5127	2.41527	1.59983	1.65595	1
TRIRE2_70630	6.50817e-06	4.65756	4.65756	DD * CEL and DD * LAC and DD * SOPH up vs DD * GLU and DD * GLY	1.12267	0.18134	35.9361	23.2184	3.60274	2.32774	1.61525	1
TRIRE2_1885	3.34164e-07	4.65838	4.65838	DD * CEL and DD * LAC and DD * SOPH up vs DD * GLU and DD * GLY	6.48544	0.548089	116.661	39.4362	14.9716	5.06104	0.845107	1
TRIRE2_122971	1.95371e-06	4.68762	4.68762	DD * CEL and DD * LAC and DD * SOPH up vs DD * GLU and DD * GLY	2.63434	0.328573	58.6086	29.2403	1.88875	0.942311	1.24727	1
TRIRE2_120017	5.97956e-08	4.69183	4.69183	DD * CEL and DD * LAC and DD * SOPH up vs DD * GLU and DD * GLY	60.9973	3.61929	241.231	57.2541	5.42271	1.28703	0.593352	1
TRIRE2_102966	7.10601e-07	4.71045	4.71045	DD * CEL and DD * LAC and DD * SOPH up vs DD * GLU and DD * GLY	4.29133	0.432437	108.816	43.8613	6.17449	2.48881	1.0077	1
TRIRE2_53372	7.75493e-05	4.74211	4.74211	DD * CEL and DD * LAC and DD * SOPH up vs DD * GLU and DD * GLY	0.965719	0.284633	29.3722	34.6283	2.34017	2.75893	2.94737	1
TRIRE2_105533	4.01352e-05	4.75029	4.75029	DD * CEL and DD * LAC and DD * SOPH up vs DD * GLU and DD * GLY	5.23243	1.31906	40.9979	41.3411	4.20121	4.23638	2.52093	1
TRIRE2_123199	0.000892896	4.77335	4.77335	DD * CEL and DD * LAC and DD * SOPH up vs DD * GLU and DD * GLY	12.334	6.92854	11.3441	25.4899	1.92234	4.31946	5.61745	1
TRIRE2_76734	4.38587e-07	4.81815	4.81815	DD * CEL and DD * LAC and DD * SOPH up vs DD * GLU and DD * GLY	2.07253	0.193842	74.9164	28.0274	22.1872	8.30058	0.93529	1
TRIRE2_122240	7.64145e-08	4.83228	4.83228	DD * CEL and DD * LAC and DD * SOPH up vs DD * GLU and DD * GLY	15.9759	1.03631	118.872	30.8433	14.1392	3.66866	0.648669	1
TRIRE2_57370	3.67608e-07	4.87456	4.87456	DD * CEL and DD * LAC and DD * SOPH up vs DD * GLU and DD * GLY	3.1628	0.289102	106.246	38.8466	4.11718	1.50536	0.91407	1
TRIRE2_78833	3.0386e-07	4.94816	4.94816	DD * CEL and DD * LAC and DD * SOPH up vs DD * GLU and DD * GLY	1.97157	0.17634	81.1164	29.0205	3.47384	1.24282	0.894411	1
TRIRE2_61642	1.85621e-06	4.95595	4.95595	DD * CEL and DD * LAC and DD * SOPH up vs DD * GLU and DD * GLY	11.786	1.56029	41.6814	22.0719	4.17682	2.21179	1.32385	1
TRIRE2_56206	1.45677e-07	4.96563	4.96563	DD * CEL and DD * LAC and DD * SOPH up vs DD * GLU and DD * GLY	22.8507	1.75677	81.5535	25.0794	8.94474	2.7507	0.768803	1
TRIRE2_106330	4.88965e-05	4.9878	4.9878	DD * CEL and DD * LAC and DD * SOPH up vs DD * GLU and DD * GLY	0.054663	0.0153631	34.6724	38.979	0.0610479	0.0686306	2.81052	1
TRIRE2_102737	0.000136603	5.00524	5.00524	DD * CEL and DD * LAC and DD * SOPH up vs DD * GLU and DD * GLY	2.73111	0.991164	19.7205	28.6275	3.4147	4.957	3.62916	1
TRIRE2_105631	3.56027e-08	5.01251	5.01251	DD * CEL and DD * LAC and DD * SOPH up vs DD * GLU and DD * GLY	61.49	3.56056	59.7035	13.8284	27.3421	6.33295	0.579047	1
TRIRE2_3889	3.3363e-05	5.01533	5.01533	DD * CEL and DD * LAC and DD * SOPH up vs DD * GLU and DD * GLY	1.97418	0.510145	19.1678	19.8125	1.15546	1.19432	2.58409	1
TRIRE2_69692	1.14545e-06	5.02268	5.02268	DD * CEL and DD * LAC and DD * SOPH up vs DD * GLU and DD * GLY	0.0934778	0.0113265	180.845	87.6507	3.86386	1.87271	1.21168	1
TRIRE2_104797	0.000119142	5.03313	5.03313	DD * CEL and DD * LAC and DD * SOPH up vs DD * GLU and DD * GLY	3.77923	1.33468	20.3478	28.7444	0.595117	0.840694	3.53163	1
TRIRE2_81383	6.8554e-05	5.03363	5.03363	DD * CEL and DD * LAC and DD * SOPH up vs DD * GLU and DD * GLY	8.30527	2.56114	19.6225	24.2044	6.11549	7.54347	3.08375	1
TRIRE2_67275	1.24081e-06	5.04168	5.04168	DD * CEL and DD * LAC and DD * SOPH up vs DD * GLU and DD * GLY	11.5059	1.42521	78.5429	38.9156	1.66936	0.827117	1.23867	1
TRIRE2_121475	0.000310445	5.08501	5.08501	DD * CEL and DD * LAC and DD * SOPH up vs DD * GLU and DD * GLY	1.1237	0.513067	19.5546	35.7137	1.70732	3.11818	4.56589	1
TRIRE2_4213	1.39196e-05	5.1364	5.1364	DD * CEL and DD * LAC and DD * SOPH up vs DD * GLU and DD * GLY	11.1084	2.41222	35.0729	30.4648	2.72804	2.36961	2.17154	1
TRIRE2_56211	1.06416e-06	5.342	5.342	DD * CEL and DD * LAC and DD * SOPH up vs DD * GLU and DD * GLY	1.31756	0.169347	87.9278	45.2058	2.62189	1.34798	1.28531	1
TRIRE2_76949	2.11619e-06	5.37743	5.37743	DD * CEL and DD * LAC and DD * SOPH up vs DD * GLU and DD * GLY	11.9167	1.79336	57.5494	34.6428	4.67105	2.81181	1.50491	1
TRIRE2_65965	1.30242e-07	5.38535	5.38535	DD * CEL and DD * LAC and DD * SOPH up vs DD * GLU and DD * GLY	0.260946	0.0216279	70.0784	23.2331	5.77607	1.91494	0.828827	1
TRIRE2_81122	0.000170067	5.46278	5.46278	DD * CEL and DD * LAC and DD * SOPH up vs DD * GLU and DD * GLY	2.24859	0.958547	21.9093	37.3587	4.5864	7.82052	4.26288	1
TRIRE2_73643	2.75805e-06	5.4702	5.4702	DD * CEL and DD * LAC and DD * SOPH up vs DD * GLU and DD * GLY	17.3835	2.82969	111.244	72.4334	5.90835	3.84706	1.62781	1
TRIRE2_70373	1.74012e-05	5.49793	5.49793	DD * CEL and DD * LAC and DD * SOPH up vs DD * GLU and DD * GLY	0.0338896	0.00840474	39.6637	39.347	2.59709	2.57635	2.48004	1
TRIRE2_67752	3.02362e-05	5.50363	5.50363	DD * CEL and DD * LAC and DD * SOPH up vs DD * GLU and DD * GLY	1.07556	0.303762	24.5226	27.7027	1.55687	1.75877	2.82421	1
TRIRE2_120415	0.000115054	5.52595	5.52595	DD * CEL and DD * LAC and DD * SOPH up vs DD * GLU and DD * GLY	15.0056	5.87858	37.1087	58.1507	6.57089	10.2968	3.91759	1
TRIRE2_64397	1.48512e-05	5.59347	5.59347	DD * CEL and DD * LAC and DD * SOPH up vs DD * GLU and DD * GLY	0.324384	0.0791401	31.116	30.3655	1.26051	1.23011	2.43971	1
TRIRE2_73924	1.23361e-05	5.59893	5.59893	DD * CEL and DD * LAC and DD * SOPH up vs DD * GLU and DD * GLY	26.9124	6.29956	35.7503	33.4732	3.38485	3.16925	2.34076	1
TRIRE2_123797	4.9697e-07	5.62881	5.62881	DD * CEL and DD * LAC and DD * SOPH up vs DD * GLU and DD * GLY	10.4655	1.21404	68.396	31.7371	22.3825	10.3859	1.16005	1
TRIRE2_123538	2.88805e-07	5.64176	5.64176	DD * CEL and DD * LAC and DD * SOPH up vs DD * GLU and DD * GLY	11.185	1.15868	94.7459	39.2599	3.24256	1.34362	1.03593	1
TRIRE2_69611	0.00019722	5.69634	5.69634	DD * CEL and DD * LAC and DD * SOPH up vs DD * GLU and DD * GLY	35.2448	16.3798	17.0885	31.7671	1.79682	3.34024	4.64742	1
TRIRE2_76141	3.94526e-08	5.71204	5.71204	DD * CEL and DD * LAC and DD * SOPH up vs DD * GLU and DD * GLY	0.0193587	0.00133833	113.815	31.4736	3.64786	1.00876	0.691333	1
TRIRE2_27992	1.25935e-05	5.72421	5.72421	DD * CEL and DD * LAC and DD * SOPH up vs DD * GLU and DD * GLY	3.82576	0.923025	29.1804	28.1609	4.34417	4.19239	2.41265	1
TRIRE2_77513	2.98532e-05	5.75077	5.75077	DD * CEL and DD * LAC and DD * SOPH up vs DD * GLU and DD * GLY	3.81668	1.13076	35.0089	41.488	2.64735	3.13729	2.96268	1
TRIRE2_66788	0.000167289	5.77249	5.77249	DD * CEL and DD * LAC and DD * SOPH up vs DD * GLU and DD * GLY	20.2051	9.14357	16.5019	29.871	2.88258	5.2179	4.52538	1
TRIRE2_64869	5.76271e-07	5.78777	5.78777	DD * CEL and DD * LAC and DD * SOPH up vs DD * GLU and DD * GLY	80.7045	9.97809	60.1859	29.7649	16.8853	8.35063	1.23637	1
TRIRE2_63981	5.47152e-07	5.79362	5.79362	DD * CEL and DD * LAC and DD * SOPH up vs DD * GLU and DD * GLY	29.6577	3.63041	53.9069	26.395	17.7025	8.66789	1.2241	1
TRIRE2_109779	0.000268451	5.79631	5.79631	DD * CEL and DD * LAC and DD * SOPH up vs DD * GLU and DD * GLY	0.0178105	0.00914107	7.03628	14.4452	3.62254	7.43692	5.1324	1
TRIRE2_82227	2.63169e-05	5.95534	5.95534	DD * CEL and DD * LAC and DD * SOPH up vs DD * GLU and DD * GLY	0.140877	0.0421566	43.6229	52.2156	2.0271	2.4264	2.99244	1
TRIRE2_123968	1.57402e-08	6.00911	6.00911	DD * CEL and DD * LAC and DD * SOPH up vs DD * GLU and DD * GLY	127.88	7.73676	123.548	29.8988	34.5124	8.35207	0.605004	1
TRIRE2_65711	1.62992e-08	6.1393	6.1393	DD * CEL and DD * LAC and DD * SOPH up vs DD * GLU and DD * GLY	8.42344	0.525658	168.031	41.9433	18.3749	4.58668	0.624042	1
TRIRE2_71092	4.03646e-07	6.14667	6.14667	DD * CEL and DD * LAC and DD * SOPH up vs DD * GLU and DD * GLY	50.2917	6.16319	90.8846	44.5513	4.31328	2.11435	1.22549	1
TRIRE2_68812	1.03269e-05	6.15135	6.15135	DD * CEL and DD * LAC and DD * SOPH up vs DD * GLU and DD * GLY	3.41151	0.852887	73.4058	73.4065	1.42044	1.42046	2.50002	1
TRIRE2_72379	0.000301912	6.15243	6.15243	DD * CEL and DD * LAC and DD * SOPH up vs DD * GLU and DD * GLY	0.0158199	0.00894949	26.2647	59.4331	0.658062	1.4891	5.65712	1
TRIRE2_56095	0.000196988	6.15589	6.15589	DD * CEL and DD * LAC and DD * SOPH up vs DD * GLU and DD * GLY	4.6708	2.36792	20.8722	42.3258	1.83292	3.7169	5.06963	1
TRIRE2_120803	6.74023e-07	6.20255	6.20255	DD * CEL and DD * LAC and DD * SOPH up vs DD * GLU and DD * GLY	3.30169	0.456133	73.1584	40.4277	0.864325	0.47763	1.38151	1
TRIRE2_111849	1.15746e-06	6.24001	6.24001	DD * CEL and DD * LAC and DD * SOPH up vs DD * GLU and DD * GLY	5.42258	0.847535	222.437	139.065	2.21022	1.3818	1.56297	1
TRIRE2_111758	8.9623e-07	6.32125	6.32125	DD * CEL and DD * LAC and DD * SOPH up vs DD * GLU and DD * GLY	15.9958	2.39894	52.6324	31.5737	9.79476	5.87578	1.49972	1
TRIRE2_76672	0.00109556	6.37831	6.37831	DD * CEL and DD * LAC and DD * SOPH up vs DD * GLU and DD * GLY	0.0498711	0.0417248	12.5498	41.9991	3.16008	10.5755	8.36652	1
TRIRE2_72526	4.14579e-05	6.43048	6.43048	DD * CEL and DD * LAC and DD * SOPH up vs DD * GLU and DD * GLY	1.79057	0.648883	55.6694	80.6957	2.60582	3.77727	3.62388	1
TRIRE2_106646	4.69133e-07	6.44909	6.44909	DD * CEL and DD * LAC and DD * SOPH up vs DD * GLU and DD * GLY	61.1962	8.15958	98.088	52.3142	1.69473	0.903865	1.33335	1
TRIRE2_81149	4.34042e-06	6.51354	6.51354	DD * CEL and DD * LAC and DD * SOPH up vs DD * GLU and DD * GLY	2.61773	0.572929	38.183	33.4276	2.19588	1.9224	2.18865	1
TRIRE2_122422	3.9481e-06	6.63606	6.63606	DD * CEL and DD * LAC and DD * SOPH up vs DD * GLU and DD * GLY	15.5383	3.39643	23.9825	20.9688	7.78119	6.80338	2.18584	1
TRIRE2_106879	0.000139232	6.64327	6.64327	DD * CEL and DD * LAC and DD * SOPH up vs DD * GLU and DD * GLY	5.92806	2.98853	12.2295	24.6613	4.08891	8.24542	5.04133	1
TRIRE2_106164	6.73393e-07	6.65918	6.65918	DD * CEL and DD * LAC and DD * SOPH up vs DD * GLU and DD * GLY	0.00339649	0.000506368	107.363	64.0251	1.39468	0.831705	1.49086	1
TRIRE2_122140	8.41991e-06	6.67947	6.67947	DD * CEL and DD * LAC and DD * SOPH up vs DD * GLU and DD * GLY	1.67708	0.437417	39.4971	41.2067	1.03308	1.07779	2.60821	1
TRIRE2_108586	9.17477e-08	6.71751	6.71751	DD * CEL and DD * LAC and DD * SOPH up vs DD * GLU and DD * GLY	0.399615	0.0393775	179.774	70.8587	22.4901	8.86455	0.985385	1
TRIRE2_120504	1.56352e-06	6.79676	6.79676	DD * CEL and DD * LAC and DD * SOPH up vs DD * GLU and DD * GLY	0.00602983	0.00110229	75.4313	55.157	17.9298	13.1107	1.82806	1
TRIRE2_44747	5.89975e-07	6.82036	6.82036	DD * CEL and DD * LAC and DD * SOPH up vs DD * GLU and DD * GLY	6.27322	0.932117	85.5498	50.8462	3.311	1.96788	1.48587	1
TRIRE2_32712	5.69575e-07	6.88568	6.88568	DD * CEL and DD * LAC and DD * SOPH up vs DD * GLU and DD * GLY	4.24625	0.632422	70.3605	41.917	2.43526	1.45079	1.48936	1
TRIRE2_122197	3.02548e-09	6.92723	6.92723	DD * CEL and DD * LAC and DD * SOPH up vs DD * GLU and DD * GLY	1.85654	0.0931774	159.799	32.0804	11.6648	2.34177	0.501887	1
TRIRE2_79726	4.35307e-09	7.01947	7.01947	DD * CEL and DD * LAC and DD * SOPH up vs DD * GLU and DD * GLY	68.9553	3.78003	166.98	36.6145	20.7583	4.55177	0.548186	1
TRIRE2_108143	2.46965e-06	7.22321	7.22321	DD * CEL and DD * LAC and DD * SOPH up vs DD * GLU and DD * GLY	72.1223	15.5133	18.4964	15.9141	14.2312	12.2444	2.15097	1
TRIRE2_80058	6.29981e-06	7.24266	7.24266	DD * CEL and DD * LAC and DD * SOPH up vs DD * GLU and DD * GLY	2.89084	0.767757	46.4614	49.3574	1.92068	2.0404	2.65582	1
TRIRE2_108232	0.000582769	7.27747	7.27747	DD * CEL and DD * LAC and DD * SOPH up vs DD * GLU and DD * GLY	26.2673	21.1376	14.4857	46.6272	6.33462	20.3902	8.04713	1
TRIRE2_104320	2.24756e-07	7.2804	7.2804	DD * CEL and DD * LAC and DD * SOPH up vs DD * GLU and DD * GLY	1.93841	0.250649	55.4127	28.6609	8.15604	4.21852	1.29307	1
TRIRE2_73048	6.6405e-08	7.31053	7.31053	DD * CEL and DD * LAC and DD * SOPH up vs DD * GLU and DD * GLY	1.05156	0.105623	95.6884	38.4454	3.35339	1.34731	1.00444	1
TRIRE2_22459	5.33872e-06	7.41366	7.41366	DD * CEL and DD * LAC and DD * SOPH up vs DD * GLU and DD * GLY	11.9116	3.12055	27.3227	28.6315	5.25739	5.50923	2.61975	1
TRIRE2_109716	6.05782e-06	7.42505	7.42505	DD * CEL and DD * LAC and DD * SOPH up vs DD * GLU and DD * GLY	0.801917	0.216447	35.3296	38.1436	0.480915	0.51922	2.69912	1
TRIRE2_123818	5.98284e-06	7.79674	7.79674	DD * CEL and DD * LAC and DD * SOPH up vs DD * GLU and DD * GLY	8.56536	2.41915	93.9575	106.147	10.928	12.3458	2.82434	1
TRIRE2_74282	1.69672e-05	7.83032	7.83032	DD * CEL and DD * LAC and DD * SOPH up vs DD * GLU and DD * GLY	59.9362	21.5466	28.553	41.0584	13.5343	19.4619	3.59492	1
TRIRE2_102908	7.31741e-07	8.16748	8.16748	DD * CEL and DD * LAC and DD * SOPH up vs DD * GLU and DD * GLY	9.20974	1.71507	55.2564	41.1602	1.74384	1.29898	1.86224	1
TRIRE2_121717	5.87023e-06	8.26961	8.26961	DD * CEL and DD * LAC and DD * SOPH up vs DD * GLU and DD * GLY	2.95767	0.880175	40.3884	48.0769	0.841281	1.00143	2.97591	1
TRIRE2_123232	0.000219458	8.27117	8.27117	DD * CEL and DD * LAC and DD * SOPH up vs DD * GLU and DD * GLY	0.00920673	0.00648468	22.1246	62.3332	8.21494	23.1445	7.04341	1
TRIRE2_66583	3.1443e-07	8.40483	8.40483	DD * CEL and DD * LAC and DD * SOPH up vs DD * GLU and DD * GLY	13.8526	2.21205	88.75	56.6882	2.20483	1.40832	1.59685	1
TRIRE2_120697	1.07821e-06	8.45669	8.45669	DD * CEL and DD * LAC and DD * SOPH up vs DD * GLU and DD * GLY	37.8769	7.92602	45.8276	38.359	8.89947	7.44912	2.09257	1
TRIRE2_70907	2.20115e-07	8.47261	8.47261	DD * CEL and DD * LAC and DD * SOPH up vs DD * GLU and DD * GLY	34.0301	5.0758	96.2655	57.4344	18.413	10.9856	1.49156	1
TRIRE2_67761	9.85112e-08	8.5063	8.5063	DD * CEL and DD * LAC and DD * SOPH up vs DD * GLU and DD * GLY	14.5469	1.83805	145.063	73.3168	5.56079	2.8105	1.26353	1
TRIRE2_76696	3.62076e-07	8.54517	8.54517	DD * CEL and DD * LAC and DD * SOPH up vs DD * GLU and DD * GLY	2.10955	0.352565	98.6192	65.9283	1.81951	1.21637	1.67128	1
TRIRE2_119989	0.00122872	8.61622	8.61622	DD * CEL and DD * LAC and DD * SOPH up vs DD * GLU and DD * GLY	29.4605	34.417	6.08833	28.4506	11.2495	52.5688	11.6824	1
TRIRE2_108663	9.9909e-07	8.77903	8.77903	DD * CEL and DD * LAC and DD * SOPH up vs DD * GLU and DD * GLY	13.5058	2.87819	83.1306	70.8632	4.32359	3.68556	2.13108	1
TRIRE2_73632	4.11974e-05	8.91903	8.91903	DD * CEL and DD * LAC and DD * SOPH up vs DD * GLU and DD * GLY	0.0193374	0.00967331	48.7353	97.5168	5.40583	10.8168	5.00237	1
TRIRE2_47432	4.03054e-07	8.96554	8.96554	DD * CEL and DD * LAC and DD * SOPH up vs DD * GLU and DD * GLY	20.7472	3.70831	98.0043	70.0683	4.26561	3.0497	1.78738	1
TRIRE2_102999	1.11624e-06	9.05895	9.05895	DD * CEL and DD * LAC and DD * SOPH up vs DD * GLU and DD * GLY	5.72929	1.28704	78.0239	70.11	4.524	4.06514	2.24643	1
TRIRE2_121746	0.000778744	9.19471	9.19471	DD * CEL and DD * LAC and DD * SOPH up vs DD * GLU and DD * GLY	3.98521	4.34072	20.3354	88.5978	1.57805	6.87529	10.8921	1
TRIRE2_45445	5.36821e-05	9.27911	9.27911	DD * CEL and DD * LAC and DD * SOPH up vs DD * GLU and DD * GLY	6.66255	3.68011	18.5039	40.883	1.14517	2.53017	5.52358	1
TRIRE2_74580	3.7181e-07	9.38703	9.38703	DD * CEL and DD * LAC and DD * SOPH up vs DD * GLU and DD * GLY	9.7892	1.79262	71.4194	52.314	1.34764	0.987128	1.83122	1
TRIRE2_44640	6.77226e-07	9.49811	9.49811	DD * CEL and DD * LAC and DD * SOPH up vs DD * GLU and DD * GLY	6.36389	1.33906	71.4296	60.1196	0.635443	0.534829	2.10416	1
TRIRE2_123978	5.44079e-06	9.57607	9.57607	DD * CEL and DD * LAC and DD * SOPH up vs DD * GLU and DD * GLY	5.07666	1.69868	45.2946	60.6234	5.08575	6.80689	3.34606	1
TRIRE2_124141	3.01648e-08	9.62942	9.62942	DD * CEL and DD * LAC and DD * SOPH up vs DD * GLU and DD * GLY	17.4942	1.932	117.895	52.0795	7.01445	3.0986	1.10436	1
TRIRE2_121415	4.05191e-06	9.81118	9.81118	DD * CEL and DD * LAC and DD * SOPH up vs DD * GLU and DD * GLY	14.4017	4.60964	51.7089	66.2033	3.52344	4.51109	3.20077	1
TRIRE2_22129	5.19418e-09	9.8132	9.8132	DD * CEL and DD * LAC and DD * SOPH up vs DD * GLU and DD * GLY	62.5295	4.88174	141.364	44.1456	15.0627	4.70384	0.780709	1
TRIRE2_4999	1.98867e-06	9.85689	9.85689	DD * CEL and DD * LAC and DD * SOPH up vs DD * GLU and DD * GLY	12.6208	3.46654	65.1554	71.5846	5.0987	5.60182	2.74669	1
TRIRE2_56840	0.000103213	9.95901	9.95901	DD * CEL and DD * LAC and DD * SOPH up vs DD * GLU and DD * GLY	0.37421	0.257998	28.3	78.0456	2.5097	6.92123	6.89448	1
TRIRE2_120008	2.09769e-09	10.2209	10.2209	DD * CEL and DD * LAC and DD * SOPH up vs DD * GLU and DD * GLY	27.0051	1.81366	155.066	41.6568	15.055	4.04436	0.6716	1
TRIRE2_74198	2.38694e-05	10.2306	10.2306	DD * CEL and DD * LAC and DD * SOPH up vs DD * GLU and DD * GLY	1.31606	0.653814	21.5763	42.8762	1.28938	2.56224	4.96797	1
TRIRE2_69276	5.98263e-05	10.364	10.364	DD * CEL and DD * LAC and DD * SOPH up vs DD * GLU and DD * GLY	3.26347	2.03848	49.3775	123.371	7.78923	19.4617	6.24634	1
TRIRE2_121418	8.20632e-05	10.4639	10.4639	DD * CEL and DD * LAC and DD * SOPH up vs DD * GLU and DD * GLY	0.560029	0.380826	45.4992	123.76	3.12689	8.50528	6.80011	1
TRIRE2_37525	2.28833e-06	10.4927	10.4927	DD * CEL and DD * LAC and DD * SOPH up vs DD * GLU and DD * GLY	31.8239	9.51369	44.6093	53.3434	6.71988	8.03558	2.98948	1
TRIRE2_73818	2.4103e-06	10.5451	10.5451	DD * CEL and DD * LAC and DD * SOPH up vs DD * GLU and DD * GLY	0.783581	0.237945	37.1705	45.1492	1.09272	1.32727	3.03663	1
TRIRE2_123009	5.85563e-06	10.5881	10.5881	DD * CEL and DD * LAC and DD * SOPH up vs DD * GLU and DD * GLY	30.4025	11.2819	46.0518	68.3566	10.6926	15.8715	3.71086	1
TRIRE2_23171	4.00422e-06	10.7334	10.7334	DD * CEL and DD * LAC and DD * SOPH up vs DD * GLU and DD * GLY	9.08342	3.13241	59.9994	82.763	3.95134	5.45046	3.44849	1
TRIRE2_79921	4.42536e-07	10.7586	10.7586	DD * CEL and DD * LAC and DD * SOPH up vs DD * GLU and DD * GLY	22.2254	4.75439	70.9161	60.6806	3.15671	2.70109	2.13917	1
TRIRE2_56546	2.0072e-06	10.9493	10.9493	DD * CEL and DD * LAC and DD * SOPH up vs DD * GLU and DD * GLY	14.7359	4.43687	47.0702	56.6901	2.65773	3.2009	3.01093	1
TRIRE2_22197	1.38734e-09	11.0037	11.0037	DD * CEL and DD * LAC and DD * SOPH up vs DD * GLU and DD * GLY	8.04048	0.528254	450.175	118.305	4.50716	1.18447	0.656993	1
TRIRE2_52476	1.92682e-06	11.0458	11.0458	DD * CEL and DD * LAC and DD * SOPH up vs DD * GLU and DD * GLY	22.1426	6.65613	49.5773	59.6123	4.51326	5.42679	3.00602	1
TRIRE2_123786	8.22347e-08	11.1924	11.1924	DD * CEL and DD * LAC and DD * SOPH up vs DD * GLU and DD * GLY	76.0739	11.7794	94.3159	58.4162	16.5989	10.2808	1.54842	1
TRIRE2_55990	4.5693e-08	11.2623	11.2623	DD * CEL and DD * LAC and DD * SOPH up vs DD * GLU and DD * GLY	200.229	27.5601	81.1499	44.6788	33.1329	18.242	1.37643	1
TRIRE2_123713	1.29146e-07	11.529	11.529	DD * CEL and DD * LAC and DD * SOPH up vs DD * GLU and DD * GLY	12.1029	2.11139	91.7771	64.0432	5.5236	3.85443	1.74453	1
TRIRE2_73638	1.05464e-06	11.6594	11.6594	DD * CEL and DD * LAC and DD * SOPH up vs DD * GLU and DD * GLY	2.0066	0.553069	101.062	111.421	12.4689	13.747	2.75625	1
TRIRE2_72091	2.07143e-08	11.8233	11.8233	DD * CEL and DD * LAC and DD * SOPH up vs DD * GLU and DD * GLY	20.7016	2.51526	87.8373	42.6893	13.6717	6.64449	1.21501	1
TRIRE2_121739	4.55633e-05	11.9156	11.9156	DD * CEL and DD * LAC and DD * SOPH up vs DD * GLU and DD * GLY	6.33487	4.16214	27.1182	71.2691	1.40577	3.69448	6.57021	1
TRIRE2_123207	9.2156e-10	12.0133	12.0133	DD * CEL and DD * LAC and DD * SOPH up vs DD * GLU and DD * GLY	4.92334	0.319742	271.786	70.6038	10.6652	2.77057	0.649442	1
TRIRE2_123955	3.2401e-07	12.2623	12.2623	DD * CEL and DD * LAC and DD * SOPH up vs DD * GLU and DD * GLY	70.5172	15.7111	45.7589	40.78	10.9086	9.72171	2.22798	1
TRIRE2_122374	3.04791e-06	12.3911	12.3911	DD * CEL and DD * LAC and DD * SOPH up vs DD * GLU and DD * GLY	5.2734	1.92524	31.6842	46.2698	5.30347	7.74487	3.65085	1
TRIRE2_59482	1.32278e-08	12.5316	12.5316	DD * CEL and DD * LAC and DD * SOPH up vs DD * GLU and DD * GLY	67.4403	7.82367	129.344	60.0201	18.0262	8.36479	1.16009	1
TRIRE2_4124	5.03568e-07	12.532	12.532	DD * CEL and DD * LAC and DD * SOPH up vs DD * GLU and DD * GLY	11.9598	2.97881	73.1883	72.9158	6.63874	6.61402	2.49069	1
TRIRE2_106248	2.69922e-07	13.4051	13.4051	DD * CEL and DD * LAC and DD * SOPH up vs DD * GLU and DD * GLY	7.1599	1.64547	82.2769	75.6345	7.95357	7.31146	2.29817	1
TRIRE2_122081	8.46984e-06	13.8997	13.8997	DD * CEL and DD * LAC and DD * SOPH up vs DD * GLU and DD * GLY	0.444903	0.223177	56.6492	113.668	7.62547	15.3007	5.0163	1
TRIRE2_33827	8.26762e-07	14.0706	14.0706	DD * CEL and DD * LAC and DD * SOPH up vs DD * GLU and DD * GLY	22.4837	6.81366	64.8264	78.5822	6.62913	8.03579	3.03049	1
TRIRE2_120031	6.20659e-07	14.5234	14.5234	DD * CEL and DD * LAC and DD * SOPH up vs DD * GLU and DD * GLY	12.8574	3.75142	62.8624	73.3654	10.0423	11.7201	2.9177	1
TRIRE2_121308	7.84546e-08	14.6873	14.6873	DD * CEL and DD * LAC and DD * SOPH up vs DD * GLU and DD * GLY	33.1148	6.28403	112.508	85.4001	5.49423	4.17045	1.89765	1
TRIRE2_50894	2.98811e-05	16.1913	16.1913	DD * CEL and DD * LAC and DD * SOPH up vs DD * GLU and DD * GLY	4.97149	3.73257	38.273	114.941	2.70827	8.13344	7.50796	1
TRIRE2_76897	4.57332e-06	17.1289	17.1289	DD * CEL and DD * LAC and DD * SOPH up vs DD * GLU and DD * GLY	1.21354	0.617552	36.6755	74.6545	1.28954	2.62492	5.08886	1
TRIRE2_121127	1.33191e-06	17.1867	17.1867	DD * CEL and DD * LAC and DD * SOPH up vs DD * GLU and DD * GLY	0.00111996	0.000435443	104.074	161.857	4.45477	6.9281	3.88802	1
TRIRE2_123992	8.19781e-06	17.3156	17.3156	DD * CEL and DD * LAC and DD * SOPH up vs DD * GLU and DD * GLY	1.90392	1.11296	68.0672	159.157	4.50651	10.5373	5.84559	1
TRIRE2_104549	5.63618e-08	17.893	17.893	DD * CEL and DD * LAC and DD * SOPH up vs DD * GLU and DD * GLY	8.75023	1.78549	94.5964	77.2098	6.83349	5.57751	2.04051	1
TRIRE2_108357	1.81774e-08	18.1287	18.1287	DD * CEL and DD * LAC and DD * SOPH up vs DD * GLU and DD * GLY	18.3571	2.98714	118.653	77.2309	6.18286	4.02439	1.62724	1
TRIRE2_54632	4.37294e-07	18.3317	18.3317	DD * CEL and DD * LAC and DD * SOPH up vs DD * GLU and DD * GLY	2.36298	0.755769	141.661	181.234	2.09253	2.67707	3.19837	1
TRIRE2_104322	1.50844e-06	18.9523	18.9523	DD * CEL and DD * LAC and DD * SOPH up vs DD * GLU and DD * GLY	4.27566	1.82754	62.3967	106.68	0.982895	1.68047	4.27428	1
TRIRE2_55887	2.56513e-08	19.1166	19.1166	DD * CEL and DD * LAC and DD * SOPH up vs DD * GLU and DD * GLY	47.7262	8.64939	70.0293	50.7655	19.0037	13.7761	1.8123	1
TRIRE2_120823	1.07136e-08	19.5001	19.5001	DD * CEL and DD * LAC and DD * SOPH up vs DD * GLU and DD * GLY	126.174	19.344	129.666	79.5181	26.1166	16.016	1.53313	1
TRIRE2_78639	1.70999e-07	19.6939	19.6939	DD * CEL and DD * LAC and DD * SOPH up vs DD * GLU and DD * GLY	4.77059	1.31216	65.9977	72.6113	6.48397	7.13373	2.75052	1
TRIRE2_123616	5.37285e-08	19.7184	19.7184	DD * CEL and DD * LAC and DD * SOPH up vs DD * GLU and DD * GLY	40.6431	8.77314	61.9419	53.4826	21.1605	18.2707	2.15858	1
TRIRE2_76075	1.81995e-08	20.5823	20.5823	DD * CEL and DD * LAC and DD * SOPH up vs DD * GLU and DD * GLY	0.0302213	0.00535939	122.205	86.6863	3.69588	2.62168	1.77338	1
TRIRE2_120961	1.08062e-07	20.7766	20.7766	DD * CEL and DD * LAC and DD * SOPH up vs DD * GLU and DD * GLY	5.04646	1.30571	139.693	144.576	26.3	27.2192	2.58738	1
TRIRE2_103275	2.73737e-08	21.0934	21.0934	DD * CEL and DD * LAC and DD * SOPH up vs DD * GLU and DD * GLY	212.367	41.6555	55.1017	43.2326	18.1442	14.2358	1.96149	1
TRIRE2_122108	1.81001e-08	21.6465	21.6465	DD * CEL and DD * LAC and DD * SOPH up vs DD * GLU and DD * GLY	8.1737	1.49653	114.315	83.72	8.52174	6.24102	1.83091	1
TRIRE2_79202	9.46311e-11	21.8307	21.8307	DD * CEL and DD * LAC and DD * SOPH up vs DD * GLU and DD * GLY	0.177752	0.0111851	758.974	191.034	1.064	0.26781	0.629252	1
TRIRE2_80019	2.13785e-09	21.9139	21.9139	DD * CEL and DD * LAC and DD * SOPH up vs DD * GLU and DD * GLY	166.539	19.8055	154.281	73.3903	54.3922	25.874	1.18923	1
TRIRE2_120312	2.52931e-07	21.95	21.95	DD * CEL and DD * LAC and DD * SOPH up vs DD * GLU and DD * GLY	0.903996	0.290159	122.239	156.942	14.5337	18.6597	3.20974	1
TRIRE2_122127	4.65541e-07	22.0313	22.0313	DD * CEL and DD * LAC and DD * SOPH up vs DD * GLU and DD * GLY	2.4927	0.913368	74.1742	108.715	4.22125	6.18696	3.66417	1
TRIRE2_120749	4.72913e-07	23.6625	23.6625	DD * CEL and DD * LAC and DD * SOPH up vs DD * GLU and DD * GLY	0.173571	0.0667952	168.862	259.934	0.546567	0.841342	3.8483	1
TRIRE2_72567	3.16447e-07	25.0676	25.0676	DD * CEL and DD * LAC and DD * SOPH up vs DD * GLU and DD * GLY	0.0954214	0.0349434	125.281	183.512	9.52384	13.9506	3.66201	1
TRIRE2_59368	3.9868e-10	26.0532	26.0532	DD * CEL and DD * LAC and DD * SOPH up vs DD * GLU and DD * GLY	123.17	11.5996	242.773	91.4532	47.0582	17.7269	0.941757	1
TRIRE2_111915	1.68055e-08	27.956	27.956	DD * CEL and DD * LAC and DD * SOPH up vs DD * GLU and DD * GLY	97.0967	20.5403	128.777	108.968	15.4632	13.0846	2.11545	1
TRIRE2_55272	9.96567e-08	29.6521	29.6521	DD * CEL and DD * LAC and DD * SOPH up vs DD * GLU and DD * GLY	28.4038	9.01865	96.3927	122.425	6.91843	8.78685	3.17516	1
TRIRE2_54667	1.50234e-05	30.7939	30.7939	DD * CEL and DD * LAC and DD * SOPH up vs DD * GLU and DD * GLY	1.33516	1.2944	32.9507	127.779	1.25397	4.86273	9.69469	1
TRIRE2_80980	1.09364e-07	30.7965	30.7965	DD * CEL and DD * LAC and DD * SOPH up vs DD * GLU and DD * GLY	24.6705	8.16733	86.5962	114.673	9.60526	12.7195	3.31056	1
TRIRE2_3405	4.84337e-10	33.4952	33.4952	DD * CEL and DD * LAC and DD * SOPH up vs DD * GLU and DD * GLY	1.54009	0.175048	497.113	226.01	0.210241	0.095585	1.13661	1
TRIRE2_123079	2.58003e-06	35.2646	35.2646	DD * CEL and DD * LAC and DD * SOPH up vs DD * GLU and DD * GLY	8.03032	5.66244	40.4197	114.005	4.01255	11.3175	7.05133	1
TRIRE2_122780	3.51994e-07	38.3612	38.3612	DD * CEL and DD * LAC and DD * SOPH up vs DD * GLU and DD * GLY	8.82405	4.23627	64.1515	123.192	2.34906	4.51098	4.80082	1
TRIRE2_123989	7.78419e-10	42.0863	42.0863	DD * CEL and DD * LAC and DD * SOPH up vs DD * GLU and DD * GLY	1.15651	0.164219	463.832	263.448	5.99981	3.40778	1.41995	1
TRIRE2_5836	6.2449e-08	50.0647	50.0647	DD * CEL and DD * LAC and DD * SOPH up vs DD * GLU and DD * GLY	19.8524	7.61796	96.1702	147.614	3.87347	5.94547	3.8373	1
TRIRE2_123967	2.9436e-07	84.0713	84.0713	DD * CEL and DD * LAC and DD * SOPH up vs DD * GLU and DD * GLY	34.3592	23.4463	71.2942	194.601	9.78894	26.7194	6.82387	1

## Sheet: DD induction 5fold
Induction specific genes in darkness (cellulose, sophorose and lactose versus glucose and glycerol)
at least 5fold regulation, p-value 0.001, FDR, 150 genes
Probeset ID	p-value(DD * CEL and DD * LAC and DD * SOPH vs. DD * GLU and DD * GLY)	Ratio(DD * CEL and DD * LAC and DD * SOPH vs. DD * GLU and DD * GLY)	Fold-Change(DD * CEL and DD * LAC and DD * SOPH vs. DD * GLU and DD * GLY)	Fold-Change(DD * CEL and DD * LAC and DD * SOPH vs. DD * GLU and DD * GLY) (Description)	F(light condition)	SS(light condition)	F(carbon source)	SS(carbon source)	F(light condition * carbon source)	SS(light condition * carbon source)	SS(Error)	F(Error)
TRIRE2_122824	7.02949e-09	0.0198591	-50.3547	DD * CEL and DD * LAC and DD * SOPH down vs DD * GLU and DD * GLY	156.771	38.3586	117.49	114.989	29.0074	28.39	2.44679	1
TRIRE2_39587	2.276e-08	0.0394464	-25.3508	DD * CEL and DD * LAC and DD * SOPH down vs DD * GLU and DD * GLY	60.5631	12.8532	117.222	99.5113	19.9309	16.9196	2.12228	1
TRIRE2_66616	1.55138e-10	0.0402798	-24.8263	DD * CEL and DD * LAC and DD * SOPH down vs DD * GLU and DD * GLY	50.1614	3.78589	374.006	112.911	5.27473	1.59242	0.754742	1
TRIRE2_76995	6.75069e-08	0.062658	-15.9597	DD * CEL and DD * LAC and DD * SOPH down vs DD * GLU and DD * GLY	53.9837	10.5501	75.6922	59.1704	18.3498	14.3445	1.95431	1
TRIRE2_57015	1.51687e-08	0.0784106	-12.7534	DD * CEL and DD * LAC and DD * SOPH down vs DD * GLU and DD * GLY	22.4884	2.72111	128.765	62.3229	10.1889	4.93145	1.21001	1
TRIRE2_70829	2.28952e-07	0.0934739	-10.6982	DD * CEL and DD * LAC and DD * SOPH down vs DD * GLU and DD * GLY	44.0047	8.14225	58.094	42.9968	4.51339	3.34047	1.85031	1
TRIRE2_3914	4.46354e-06	0.107882	-9.26942	DD * CEL and DD * LAC and DD * SOPH down vs DD * GLU and DD * GLY	1.99582	0.620652	36.1466	44.963	1.38317	1.72054	3.10977	1
TRIRE2_121686	4.09327e-05	0.108439	-9.22179	DD * CEL and DD * LAC and DD * SOPH down vs DD * GLU and DD * GLY	3.61979	1.86357	22.0195	45.345	0.999959	2.05922	5.14827	1
TRIRE2_111237	2.32568e-06	0.118934	-8.40801	DD * CEL and DD * LAC and DD * SOPH down vs DD * GLU and DD * GLY	2.22213	0.546951	142.346	140.147	10.83	10.6627	2.46138	1
TRIRE2_105224	7.47842e-07	0.119021	-8.40189	DD * CEL and DD * LAC and DD * SOPH down vs DD * GLU and DD * GLY	7.62082	1.46453	64.0441	49.2306	0.55361	0.425559	1.92175	1
TRIRE2_104261	1.52895e-06	0.131267	-7.61805	DD * CEL and DD * LAC and DD * SOPH down vs DD * GLU and DD * GLY	4.61772	0.943019	53.1588	43.4238	10.6775	8.72214	2.04217	1
TRIRE2_66598	3.00699e-08	0.136526	-7.32462	DD * CEL and DD * LAC and DD * SOPH down vs DD * GLU and DD * GLY	57.7074	4.9231	150.507	51.3598	17.3938	5.93557	0.853114	1
TRIRE2_106270	3.22504e-07	0.154201	-6.48506	DD * CEL and DD * LAC and DD * SOPH down vs DD * GLU and DD * GLY	81.9129	10.1424	42.8912	21.243	15.5505	7.70182	1.23819	1
TRIRE2_76620	3.99055e-07	0.157695	-6.34135	DD * CEL and DD * LAC and DD * SOPH down vs DD * GLU and DD * GLY	0.276689	0.0349968	62.5254	31.634	5.88814	2.97903	1.26484	1
TRIRE2_62522	2.1867e-05	0.160552	-6.22852	DD * CEL and DD * LAC and DD * SOPH down vs DD * GLU and DD * GLY	2.48977	0.749857	60.8062	73.2532	0.729408	0.878718	3.01175	1
TRIRE2_105406	6.94368e-06	0.166215	-6.01632	DD * CEL and DD * LAC and DD * SOPH down vs DD * GLU and DD * GLY	14.1275	3.15007	37.6235	33.5562	4.74192	4.22929	2.22974	1
TRIRE2_67806	2.11217e-07	0.175597	-5.69485	DD * CEL and DD * LAC and DD * SOPH down vs DD * GLU and DD * GLY	27.6658	2.71097	67.4874	26.4523	6.4741	2.53758	0.979897	1
TRIRE2_109122	1.33608e-05	0.178056	-5.61621	DD * CEL and DD * LAC and DD * SOPH down vs DD * GLU and DD * GLY	1.91308	0.457693	33.8878	32.4298	5.08213	4.86348	2.39244	1
TRIRE2_105840	2.04231e-07	0.180084	-5.55296	DD * CEL and DD * LAC and DD * SOPH down vs DD * GLU and DD * GLY	152.679	14.427	107.962	40.8062	13.5649	5.12712	0.944922	1
TRIRE2_5088	4.98051e-05	0.181899	-5.49756	DD * CEL and DD * LAC and DD * SOPH down vs DD * GLU and DD * GLY	6.66555	2.11643	59.9147	76.0958	1.03738	1.31754	3.17517	1
TRIRE2_54260	3.52592e-06	0.184822	-5.4106	DD * CEL and DD * LAC and DD * SOPH down vs DD * GLU and DD * GLY	2.66497	0.452127	106.725	72.4262	7.28623	4.94461	1.69656	1
TRIRE2_68508	3.53803e-06	0.193897	-5.15737	DD * CEL and DD * LAC and DD * SOPH down vs DD * GLU and DD * GLY	1.70015	0.272502	50.8774	32.6187	5.00951	3.21172	1.60281	1
TRIRE2_2501	1.34442e-06	0.19751	-5.06304	DD * CEL and DD * LAC and DD * SOPH down vs DD * GLU and DD * GLY	5.34295	0.676982	46.5421	23.5886	8.08892	4.09965	1.26706	1
TRIRE2_105631	3.56027e-08	5.01251	5.01251	DD * CEL and DD * LAC and DD * SOPH up vs DD * GLU and DD * GLY	61.49	3.56056	59.7035	13.8284	27.3421	6.33295	0.579047	1
TRIRE2_3889	3.3363e-05	5.01533	5.01533	DD * CEL and DD * LAC and DD * SOPH up vs DD * GLU and DD * GLY	1.97418	0.510145	19.1678	19.8125	1.15546	1.19432	2.58409	1
TRIRE2_69692	1.14545e-06	5.02268	5.02268	DD * CEL and DD * LAC and DD * SOPH up vs DD * GLU and DD * GLY	0.0934778	0.0113265	180.845	87.6507	3.86386	1.87271	1.21168	1
TRIRE2_67275	1.24081e-06	5.04168	5.04168	DD * CEL and DD * LAC and DD * SOPH up vs DD * GLU and DD * GLY	11.5059	1.42521	78.5429	38.9156	1.66936	0.827117	1.23867	1
TRIRE2_4213	1.39196e-05	5.1364	5.1364	DD * CEL and DD * LAC and DD * SOPH up vs DD * GLU and DD * GLY	11.1084	2.41222	35.0729	30.4648	2.72804	2.36961	2.17154	1
TRIRE2_56211	1.06416e-06	5.342	5.342	DD * CEL and DD * LAC and DD * SOPH up vs DD * GLU and DD * GLY	1.31756	0.169347	87.9278	45.2058	2.62189	1.34798	1.28531	1
TRIRE2_76949	2.11619e-06	5.37743	5.37743	DD * CEL and DD * LAC and DD * SOPH up vs DD * GLU and DD * GLY	11.9167	1.79336	57.5494	34.6428	4.67105	2.81181	1.50491	1
TRIRE2_65965	1.30242e-07	5.38535	5.38535	DD * CEL and DD * LAC and DD * SOPH up vs DD * GLU and DD * GLY	0.260946	0.0216279	70.0784	23.2331	5.77607	1.91494	0.828827	1
TRIRE2_73643	2.75805e-06	5.4702	5.4702	DD * CEL and DD * LAC and DD * SOPH up vs DD * GLU and DD * GLY	17.3835	2.82969	111.244	72.4334	5.90835	3.84706	1.62781	1
TRIRE2_70373	1.74012e-05	5.49793	5.49793	DD * CEL and DD * LAC and DD * SOPH up vs DD * GLU and DD * GLY	0.0338896	0.00840474	39.6637	39.347	2.59709	2.57635	2.48004	1
TRIRE2_67752	3.02362e-05	5.50363	5.50363	DD * CEL and DD * LAC and DD * SOPH up vs DD * GLU and DD * GLY	1.07556	0.303762	24.5226	27.7027	1.55687	1.75877	2.82421	1
TRIRE2_64397	1.48512e-05	5.59347	5.59347	DD * CEL and DD * LAC and DD * SOPH up vs DD * GLU and DD * GLY	0.324384	0.0791401	31.116	30.3655	1.26051	1.23011	2.43971	1
TRIRE2_73924	1.23361e-05	5.59893	5.59893	DD * CEL and DD * LAC and DD * SOPH up vs DD * GLU and DD * GLY	26.9124	6.29956	35.7503	33.4732	3.38485	3.16925	2.34076	1
TRIRE2_123797	4.9697e-07	5.62881	5.62881	DD * CEL and DD * LAC and DD * SOPH up vs DD * GLU and DD * GLY	10.4655	1.21404	68.396	31.7371	22.3825	10.3859	1.16005	1
TRIRE2_123538	2.88805e-07	5.64176	5.64176	DD * CEL and DD * LAC and DD * SOPH up vs DD * GLU and DD * GLY	11.185	1.15868	94.7459	39.2599	3.24256	1.34362	1.03593	1
TRIRE2_76141	3.94526e-08	5.71204	5.71204	DD * CEL and DD * LAC and DD * SOPH up vs DD * GLU and DD * GLY	0.0193587	0.00133833	113.815	31.4736	3.64786	1.00876	0.691333	1
TRIRE2_27992	1.25935e-05	5.72421	5.72421	DD * CEL and DD * LAC and DD * SOPH up vs DD * GLU and DD * GLY	3.82576	0.923025	29.1804	28.1609	4.34417	4.19239	2.41265	1
TRIRE2_77513	2.98532e-05	5.75077	5.75077	DD * CEL and DD * LAC and DD * SOPH up vs DD * GLU and DD * GLY	3.81668	1.13076	35.0089	41.488	2.64735	3.13729	2.96268	1
TRIRE2_64869	5.76271e-07	5.78777	5.78777	DD * CEL and DD * LAC and DD * SOPH up vs DD * GLU and DD * GLY	80.7045	9.97809	60.1859	29.7649	16.8853	8.35063	1.23637	1
TRIRE2_63981	5.47152e-07	5.79362	5.79362	DD * CEL and DD * LAC and DD * SOPH up vs DD * GLU and DD * GLY	29.6577	3.63041	53.9069	26.395	17.7025	8.66789	1.2241	1
TRIRE2_82227	2.63169e-05	5.95534	5.95534	DD * CEL and DD * LAC and DD * SOPH up vs DD * GLU and DD * GLY	0.140877	0.0421566	43.6229	52.2156	2.0271	2.4264	2.99244	1
TRIRE2_123968	1.57402e-08	6.00911	6.00911	DD * CEL and DD * LAC and DD * SOPH up vs DD * GLU and DD * GLY	127.88	7.73676	123.548	29.8988	34.5124	8.35207	0.605004	1
TRIRE2_65711	1.62992e-08	6.1393	6.1393	DD * CEL and DD * LAC and DD * SOPH up vs DD * GLU and DD * GLY	8.42344	0.525658	168.031	41.9433	18.3749	4.58668	0.624042	1
TRIRE2_71092	4.03646e-07	6.14667	6.14667	DD * CEL and DD * LAC and DD * SOPH up vs DD * GLU and DD * GLY	50.2917	6.16319	90.8846	44.5513	4.31328	2.11435	1.22549	1
TRIRE2_68812	1.03269e-05	6.15135	6.15135	DD * CEL and DD * LAC and DD * SOPH up vs DD * GLU and DD * GLY	3.41151	0.852887	73.4058	73.4065	1.42044	1.42046	2.50002	1
TRIRE2_120803	6.74023e-07	6.20255	6.20255	DD * CEL and DD * LAC and DD * SOPH up vs DD * GLU and DD * GLY	3.30169	0.456133	73.1584	40.4277	0.864325	0.47763	1.38151	1
TRIRE2_111849	1.15746e-06	6.24001	6.24001	DD * CEL and DD * LAC and DD * SOPH up vs DD * GLU and DD * GLY	5.42258	0.847535	222.437	139.065	2.21022	1.3818	1.56297	1
TRIRE2_111758	8.9623e-07	6.32125	6.32125	DD * CEL and DD * LAC and DD * SOPH up vs DD * GLU and DD * GLY	15.9958	2.39894	52.6324	31.5737	9.79476	5.87578	1.49972	1
TRIRE2_72526	4.14579e-05	6.43048	6.43048	DD * CEL and DD * LAC and DD * SOPH up vs DD * GLU and DD * GLY	1.79057	0.648883	55.6694	80.6957	2.60582	3.77727	3.62388	1
TRIRE2_106646	4.69133e-07	6.44909	6.44909	DD * CEL and DD * LAC and DD * SOPH up vs DD * GLU and DD * GLY	61.1962	8.15958	98.088	52.3142	1.69473	0.903865	1.33335	1
TRIRE2_81149	4.34042e-06	6.51354	6.51354	DD * CEL and DD * LAC and DD * SOPH up vs DD * GLU and DD * GLY	2.61773	0.572929	38.183	33.4276	2.19588	1.9224	2.18865	1
TRIRE2_122422	3.9481e-06	6.63606	6.63606	DD * CEL and DD * LAC and DD * SOPH up vs DD * GLU and DD * GLY	15.5383	3.39643	23.9825	20.9688	7.78119	6.80338	2.18584	1
TRIRE2_106164	6.73393e-07	6.65918	6.65918	DD * CEL and DD * LAC and DD * SOPH up vs DD * GLU and DD * GLY	0.00339649	0.000506368	107.363	64.0251	1.39468	0.831705	1.49086	1
TRIRE2_122140	8.41991e-06	6.67947	6.67947	DD * CEL and DD * LAC and DD * SOPH up vs DD * GLU and DD * GLY	1.67708	0.437417	39.4971	41.2067	1.03308	1.07779	2.60821	1
TRIRE2_108586	9.17477e-08	6.71751	6.71751	DD * CEL and DD * LAC and DD * SOPH up vs DD * GLU and DD * GLY	0.399615	0.0393775	179.774	70.8587	22.4901	8.86455	0.985385	1
TRIRE2_120504	1.56352e-06	6.79676	6.79676	DD * CEL and DD * LAC and DD * SOPH up vs DD * GLU and DD * GLY	0.00602983	0.00110229	75.4313	55.157	17.9298	13.1107	1.82806	1
TRIRE2_44747	5.89975e-07	6.82036	6.82036	DD * CEL and DD * LAC and DD * SOPH up vs DD * GLU and DD * GLY	6.27322	0.932117	85.5498	50.8462	3.311	1.96788	1.48587	1
TRIRE2_32712	5.69575e-07	6.88568	6.88568	DD * CEL and DD * LAC and DD * SOPH up vs DD * GLU and DD * GLY	4.24625	0.632422	70.3605	41.917	2.43526	1.45079	1.48936	1
TRIRE2_122197	3.02548e-09	6.92723	6.92723	DD * CEL and DD * LAC and DD * SOPH up vs DD * GLU and DD * GLY	1.85654	0.0931774	159.799	32.0804	11.6648	2.34177	0.501887	1
TRIRE2_79726	4.35307e-09	7.01947	7.01947	DD * CEL and DD * LAC and DD * SOPH up vs DD * GLU and DD * GLY	68.9553	3.78003	166.98	36.6145	20.7583	4.55177	0.548186	1
TRIRE2_108143	2.46965e-06	7.22321	7.22321	DD * CEL and DD * LAC and DD * SOPH up vs DD * GLU and DD * GLY	72.1223	15.5133	18.4964	15.9141	14.2312	12.2444	2.15097	1
TRIRE2_80058	6.29981e-06	7.24266	7.24266	DD * CEL and DD * LAC and DD * SOPH up vs DD * GLU and DD * GLY	2.89084	0.767757	46.4614	49.3574	1.92068	2.0404	2.65582	1
TRIRE2_104320	2.24756e-07	7.2804	7.2804	DD * CEL and DD * LAC and DD * SOPH up vs DD * GLU and DD * GLY	1.93841	0.250649	55.4127	28.6609	8.15604	4.21852	1.29307	1
TRIRE2_73048	6.6405e-08	7.31053	7.31053	DD * CEL and DD * LAC and DD * SOPH up vs DD * GLU and DD * GLY	1.05156	0.105623	95.6884	38.4454	3.35339	1.34731	1.00444	1
TRIRE2_22459	5.33872e-06	7.41366	7.41366	DD * CEL and DD * LAC and DD * SOPH up vs DD * GLU and DD * GLY	11.9116	3.12055	27.3227	28.6315	5.25739	5.50923	2.61975	1
TRIRE2_109716	6.05782e-06	7.42505	7.42505	DD * CEL and DD * LAC and DD * SOPH up vs DD * GLU and DD * GLY	0.801917	0.216447	35.3296	38.1436	0.480915	0.51922	2.69912	1
TRIRE2_123818	5.98284e-06	7.79674	7.79674	DD * CEL and DD * LAC and DD * SOPH up vs DD * GLU and DD * GLY	8.56536	2.41915	93.9575	106.147	10.928	12.3458	2.82434	1
TRIRE2_74282	1.69672e-05	7.83032	7.83032	DD * CEL and DD * LAC and DD * SOPH up vs DD * GLU and DD * GLY	59.9362	21.5466	28.553	41.0584	13.5343	19.4619	3.59492	1
TRIRE2_102908	7.31741e-07	8.16748	8.16748	DD * CEL and DD * LAC and DD * SOPH up vs DD * GLU and DD * GLY	9.20974	1.71507	55.2564	41.1602	1.74384	1.29898	1.86224	1
TRIRE2_121717	5.87023e-06	8.26961	8.26961	DD * CEL and DD * LAC and DD * SOPH up vs DD * GLU and DD * GLY	2.95767	0.880175	40.3884	48.0769	0.841281	1.00143	2.97591	1
TRIRE2_66583	3.1443e-07	8.40483	8.40483	DD * CEL and DD * LAC and DD * SOPH up vs DD * GLU and DD * GLY	13.8526	2.21205	88.75	56.6882	2.20483	1.40832	1.59685	1
TRIRE2_120697	1.07821e-06	8.45669	8.45669	DD * CEL and DD * LAC and DD * SOPH up vs DD * GLU and DD * GLY	37.8769	7.92602	45.8276	38.359	8.89947	7.44912	2.09257	1
TRIRE2_70907	2.20115e-07	8.47261	8.47261	DD * CEL and DD * LAC and DD * SOPH up vs DD * GLU and DD * GLY	34.0301	5.0758	96.2655	57.4344	18.413	10.9856	1.49156	1
TRIRE2_67761	9.85112e-08	8.5063	8.5063	DD * CEL and DD * LAC and DD * SOPH up vs DD * GLU and DD * GLY	14.5469	1.83805	145.063	73.3168	5.56079	2.8105	1.26353	1
TRIRE2_76696	3.62076e-07	8.54517	8.54517	DD * CEL and DD * LAC and DD * SOPH up vs DD * GLU and DD * GLY	2.10955	0.352565	98.6192	65.9283	1.81951	1.21637	1.67128	1
TRIRE2_108663	9.9909e-07	8.77903	8.77903	DD * CEL and DD * LAC and DD * SOPH up vs DD * GLU and DD * GLY	13.5058	2.87819	83.1306	70.8632	4.32359	3.68556	2.13108	1
TRIRE2_73632	4.11974e-05	8.91903	8.91903	DD * CEL and DD * LAC and DD * SOPH up vs DD * GLU and DD * GLY	0.0193374	0.00967331	48.7353	97.5168	5.40583	10.8168	5.00237	1
TRIRE2_47432	4.03054e-07	8.96554	8.96554	DD * CEL and DD * LAC and DD * SOPH up vs DD * GLU and DD * GLY	20.7472	3.70831	98.0043	70.0683	4.26561	3.0497	1.78738	1
TRIRE2_102999	1.11624e-06	9.05895	9.05895	DD * CEL and DD * LAC and DD * SOPH up vs DD * GLU and DD * GLY	5.72929	1.28704	78.0239	70.11	4.524	4.06514	2.24643	1
TRIRE2_45445	5.36821e-05	9.27911	9.27911	DD * CEL and DD * LAC and DD * SOPH up vs DD * GLU and DD * GLY	6.66255	3.68011	18.5039	40.883	1.14517	2.53017	5.52358	1
TRIRE2_74580	3.7181e-07	9.38703	9.38703	DD * CEL and DD * LAC and DD * SOPH up vs DD * GLU and DD * GLY	9.7892	1.79262	71.4194	52.314	1.34764	0.987128	1.83122	1
TRIRE2_44640	6.77226e-07	9.49811	9.49811	DD * CEL and DD * LAC and DD * SOPH up vs DD * GLU and DD * GLY	6.36389	1.33906	71.4296	60.1196	0.635443	0.534829	2.10416	1
TRIRE2_123978	5.44079e-06	9.57607	9.57607	DD * CEL and DD * LAC and DD * SOPH up vs DD * GLU and DD * GLY	5.07666	1.69868	45.2946	60.6234	5.08575	6.80689	3.34606	1
TRIRE2_124141	3.01648e-08	9.62942	9.62942	DD * CEL and DD * LAC and DD * SOPH up vs DD * GLU and DD * GLY	17.4942	1.932	117.895	52.0795	7.01445	3.0986	1.10436	1
TRIRE2_121415	4.05191e-06	9.81118	9.81118	DD * CEL and DD * LAC and DD * SOPH up vs DD * GLU and DD * GLY	14.4017	4.60964	51.7089	66.2033	3.52344	4.51109	3.20077	1
TRIRE2_22129	5.19418e-09	9.8132	9.8132	DD * CEL and DD * LAC and DD * SOPH up vs DD * GLU and DD * GLY	62.5295	4.88174	141.364	44.1456	15.0627	4.70384	0.780709	1
TRIRE2_4999	1.98867e-06	9.85689	9.85689	DD * CEL and DD * LAC and DD * SOPH up vs DD * GLU and DD * GLY	12.6208	3.46654	65.1554	71.5846	5.0987	5.60182	2.74669	1
TRIRE2_120008	2.09769e-09	10.2209	10.2209	DD * CEL and DD * LAC and DD * SOPH up vs DD * GLU and DD * GLY	27.0051	1.81366	155.066	41.6568	15.055	4.04436	0.6716	1
TRIRE2_74198	2.38694e-05	10.2306	10.2306	DD * CEL and DD * LAC and DD * SOPH up vs DD * GLU and DD * GLY	1.31606	0.653814	21.5763	42.8762	1.28938	2.56224	4.96797	1
TRIRE2_69276	5.98263e-05	10.364	10.364	DD * CEL and DD * LAC and DD * SOPH up vs DD * GLU and DD * GLY	3.26347	2.03848	49.3775	123.371	7.78923	19.4617	6.24634	1
TRIRE2_37525	2.28833e-06	10.4927	10.4927	DD * CEL and DD * LAC and DD * SOPH up vs DD * GLU and DD * GLY	31.8239	9.51369	44.6093	53.3434	6.71988	8.03558	2.98948	1
TRIRE2_73818	2.4103e-06	10.5451	10.5451	DD * CEL and DD * LAC and DD * SOPH up vs DD * GLU and DD * GLY	0.783581	0.237945	37.1705	45.1492	1.09272	1.32727	3.03663	1
TRIRE2_123009	5.85563e-06	10.5881	10.5881	DD * CEL and DD * LAC and DD * SOPH up vs DD * GLU and DD * GLY	30.4025	11.2819	46.0518	68.3566	10.6926	15.8715	3.71086	1
TRIRE2_23171	4.00422e-06	10.7334	10.7334	DD * CEL and DD * LAC and DD * SOPH up vs DD * GLU and DD * GLY	9.08342	3.13241	59.9994	82.763	3.95134	5.45046	3.44849	1
TRIRE2_79921	4.42536e-07	10.7586	10.7586	DD * CEL and DD * LAC and DD * SOPH up vs DD * GLU and DD * GLY	22.2254	4.75439	70.9161	60.6806	3.15671	2.70109	2.13917	1
TRIRE2_56546	2.0072e-06	10.9493	10.9493	DD * CEL and DD * LAC and DD * SOPH up vs DD * GLU and DD * GLY	14.7359	4.43687	47.0702	56.6901	2.65773	3.2009	3.01093	1
TRIRE2_22197	1.38734e-09	11.0037	11.0037	DD * CEL and DD * LAC and DD * SOPH up vs DD * GLU and DD * GLY	8.04048	0.528254	450.175	118.305	4.50716	1.18447	0.656993	1
TRIRE2_52476	1.92682e-06	11.0458	11.0458	DD * CEL and DD * LAC and DD * SOPH up vs DD * GLU and DD * GLY	22.1426	6.65613	49.5773	59.6123	4.51326	5.42679	3.00602	1
TRIRE2_123786	8.22347e-08	11.1924	11.1924	DD * CEL and DD * LAC and DD * SOPH up vs DD * GLU and DD * GLY	76.0739	11.7794	94.3159	58.4162	16.5989	10.2808	1.54842	1
TRIRE2_55990	4.5693e-08	11.2623	11.2623	DD * CEL and DD * LAC and DD * SOPH up vs DD * GLU and DD * GLY	200.229	27.5601	81.1499	44.6788	33.1329	18.242	1.37643	1
TRIRE2_123713	1.29146e-07	11.529	11.529	DD * CEL and DD * LAC and DD * SOPH up vs DD * GLU and DD * GLY	12.1029	2.11139	91.7771	64.0432	5.5236	3.85443	1.74453	1
TRIRE2_73638	1.05464e-06	11.6594	11.6594	DD * CEL and DD * LAC and DD * SOPH up vs DD * GLU and DD * GLY	2.0066	0.553069	101.062	111.421	12.4689	13.747	2.75625	1
TRIRE2_72091	2.07143e-08	11.8233	11.8233	DD * CEL and DD * LAC and DD * SOPH up vs DD * GLU and DD * GLY	20.7016	2.51526	87.8373	42.6893	13.6717	6.64449	1.21501	1
TRIRE2_121739	4.55633e-05	11.9156	11.9156	DD * CEL and DD * LAC and DD * SOPH up vs DD * GLU and DD * GLY	6.33487	4.16214	27.1182	71.2691	1.40577	3.69448	6.57021	1
TRIRE2_123207	9.2156e-10	12.0133	12.0133	DD * CEL and DD * LAC and DD * SOPH up vs DD * GLU and DD * GLY	4.92334	0.319742	271.786	70.6038	10.6652	2.77057	0.649442	1
TRIRE2_123955	3.2401e-07	12.2623	12.2623	DD * CEL and DD * LAC and DD * SOPH up vs DD * GLU and DD * GLY	70.5172	15.7111	45.7589	40.78	10.9086	9.72171	2.22798	1
TRIRE2_122374	3.04791e-06	12.3911	12.3911	DD * CEL and DD * LAC and DD * SOPH up vs DD * GLU and DD * GLY	5.2734	1.92524	31.6842	46.2698	5.30347	7.74487	3.65085	1
TRIRE2_59482	1.32278e-08	12.5316	12.5316	DD * CEL and DD * LAC and DD * SOPH up vs DD * GLU and DD * GLY	67.4403	7.82367	129.344	60.0201	18.0262	8.36479	1.16009	1
TRIRE2_4124	5.03568e-07	12.532	12.532	DD * CEL and DD * LAC and DD * SOPH up vs DD * GLU and DD * GLY	11.9598	2.97881	73.1883	72.9158	6.63874	6.61402	2.49069	1
TRIRE2_106248	2.69922e-07	13.4051	13.4051	DD * CEL and DD * LAC and DD * SOPH up vs DD * GLU and DD * GLY	7.1599	1.64547	82.2769	75.6345	7.95357	7.31146	2.29817	1
TRIRE2_122081	8.46984e-06	13.8997	13.8997	DD * CEL and DD * LAC and DD * SOPH up vs DD * GLU and DD * GLY	0.444903	0.223177	56.6492	113.668	7.62547	15.3007	5.0163	1
TRIRE2_33827	8.26762e-07	14.0706	14.0706	DD * CEL and DD * LAC and DD * SOPH up vs DD * GLU and DD * GLY	22.4837	6.81366	64.8264	78.5822	6.62913	8.03579	3.03049	1
TRIRE2_120031	6.20659e-07	14.5234	14.5234	DD * CEL and DD * LAC and DD * SOPH up vs DD * GLU and DD * GLY	12.8574	3.75142	62.8624	73.3654	10.0423	11.7201	2.9177	1
TRIRE2_121308	7.84546e-08	14.6873	14.6873	DD * CEL and DD * LAC and DD * SOPH up vs DD * GLU and DD * GLY	33.1148	6.28403	112.508	85.4001	5.49423	4.17045	1.89765	1
TRIRE2_50894	2.98811e-05	16.1913	16.1913	DD * CEL and DD * LAC and DD * SOPH up vs DD * GLU and DD * GLY	4.97149	3.73257	38.273	114.941	2.70827	8.13344	7.50796	1
TRIRE2_76897	4.57332e-06	17.1289	17.1289	DD * CEL and DD * LAC and DD * SOPH up vs DD * GLU and DD * GLY	1.21354	0.617552	36.6755	74.6545	1.28954	2.62492	5.08886	1
TRIRE2_121127	1.33191e-06	17.1867	17.1867	DD * CEL and DD * LAC and DD * SOPH up vs DD * GLU and DD * GLY	0.00111996	0.000435443	104.074	161.857	4.45477	6.9281	3.88802	1
TRIRE2_123992	8.19781e-06	17.3156	17.3156	DD * CEL and DD * LAC and DD * SOPH up vs DD * GLU and DD * GLY	1.90392	1.11296	68.0672	159.157	4.50651	10.5373	5.84559	1
TRIRE2_104549	5.63618e-08	17.893	17.893	DD * CEL and DD * LAC and DD * SOPH up vs DD * GLU and DD * GLY	8.75023	1.78549	94.5964	77.2098	6.83349	5.57751	2.04051	1
TRIRE2_108357	1.81774e-08	18.1287	18.1287	DD * CEL and DD * LAC and DD * SOPH up vs DD * GLU and DD * GLY	18.3571	2.98714	118.653	77.2309	6.18286	4.02439	1.62724	1
TRIRE2_54632	4.37294e-07	18.3317	18.3317	DD * CEL and DD * LAC and DD * SOPH up vs DD * GLU and DD * GLY	2.36298	0.755769	141.661	181.234	2.09253	2.67707	3.19837	1
TRIRE2_104322	1.50844e-06	18.9523	18.9523	DD * CEL and DD * LAC and DD * SOPH up vs DD * GLU and DD * GLY	4.27566	1.82754	62.3967	106.68	0.982895	1.68047	4.27428	1
TRIRE2_55887	2.56513e-08	19.1166	19.1166	DD * CEL and DD * LAC and DD * SOPH up vs DD * GLU and DD * GLY	47.7262	8.64939	70.0293	50.7655	19.0037	13.7761	1.8123	1
TRIRE2_120823	1.07136e-08	19.5001	19.5001	DD * CEL and DD * LAC and DD * SOPH up vs DD * GLU and DD * GLY	126.174	19.344	129.666	79.5181	26.1166	16.016	1.53313	1
TRIRE2_78639	1.70999e-07	19.6939	19.6939	DD * CEL and DD * LAC and DD * SOPH up vs DD * GLU and DD * GLY	4.77059	1.31216	65.9977	72.6113	6.48397	7.13373	2.75052	1
TRIRE2_123616	5.37285e-08	19.7184	19.7184	DD * CEL and DD * LAC and DD * SOPH up vs DD * GLU and DD * GLY	40.6431	8.77314	61.9419	53.4826	21.1605	18.2707	2.15858	1
TRIRE2_76075	1.81995e-08	20.5823	20.5823	DD * CEL and DD * LAC and DD * SOPH up vs DD * GLU and DD * GLY	0.0302213	0.00535939	122.205	86.6863	3.69588	2.62168	1.77338	1
TRIRE2_120961	1.08062e-07	20.7766	20.7766	DD * CEL and DD * LAC and DD * SOPH up vs DD * GLU and DD * GLY	5.04646	1.30571	139.693	144.576	26.3	27.2192	2.58738	1
TRIRE2_103275	2.73737e-08	21.0934	21.0934	DD * CEL and DD * LAC and DD * SOPH up vs DD * GLU and DD * GLY	212.367	41.6555	55.1017	43.2326	18.1442	14.2358	1.96149	1
TRIRE2_122108	1.81001e-08	21.6465	21.6465	DD * CEL and DD * LAC and DD * SOPH up vs DD * GLU and DD * GLY	8.1737	1.49653	114.315	83.72	8.52174	6.24102	1.83091	1
TRIRE2_79202	9.46311e-11	21.8307	21.8307	DD * CEL and DD * LAC and DD * SOPH up vs DD * GLU and DD * GLY	0.177752	0.0111851	758.974	191.034	1.064	0.26781	0.629252	1
TRIRE2_80019	2.13785e-09	21.9139	21.9139	DD * CEL and DD * LAC and DD * SOPH up vs DD * GLU and DD * GLY	166.539	19.8055	154.281	73.3903	54.3922	25.874	1.18923	1
TRIRE2_120312	2.52931e-07	21.95	21.95	DD * CEL and DD * LAC and DD * SOPH up vs DD * GLU and DD * GLY	0.903996	0.290159	122.239	156.942	14.5337	18.6597	3.20974	1
TRIRE2_122127	4.65541e-07	22.0313	22.0313	DD * CEL and DD * LAC and DD * SOPH up vs DD * GLU and DD * GLY	2.4927	0.913368	74.1742	108.715	4.22125	6.18696	3.66417	1
TRIRE2_120749	4.72913e-07	23.6625	23.6625	DD * CEL and DD * LAC and DD * SOPH up vs DD * GLU and DD * GLY	0.173571	0.0667952	168.862	259.934	0.546567	0.841342	3.8483	1
TRIRE2_72567	3.16447e-07	25.0676	25.0676	DD * CEL and DD * LAC and DD * SOPH up vs DD * GLU and DD * GLY	0.0954214	0.0349434	125.281	183.512	9.52384	13.9506	3.66201	1
TRIRE2_59368	3.9868e-10	26.0532	26.0532	DD * CEL and DD * LAC and DD * SOPH up vs DD * GLU and DD * GLY	123.17	11.5996	242.773	91.4532	47.0582	17.7269	0.941757	1
TRIRE2_111915	1.68055e-08	27.956	27.956	DD * CEL and DD * LAC and DD * SOPH up vs DD * GLU and DD * GLY	97.0967	20.5403	128.777	108.968	15.4632	13.0846	2.11545	1
TRIRE2_55272	9.96567e-08	29.6521	29.6521	DD * CEL and DD * LAC and DD * SOPH up vs DD * GLU and DD * GLY	28.4038	9.01865	96.3927	122.425	6.91843	8.78685	3.17516	1
TRIRE2_54667	1.50234e-05	30.7939	30.7939	DD * CEL and DD * LAC and DD * SOPH up vs DD * GLU and DD * GLY	1.33516	1.2944	32.9507	127.779	1.25397	4.86273	9.69469	1
TRIRE2_80980	1.09364e-07	30.7965	30.7965	DD * CEL and DD * LAC and DD * SOPH up vs DD * GLU and DD * GLY	24.6705	8.16733	86.5962	114.673	9.60526	12.7195	3.31056	1
TRIRE2_3405	4.84337e-10	33.4952	33.4952	DD * CEL and DD * LAC and DD * SOPH up vs DD * GLU and DD * GLY	1.54009	0.175048	497.113	226.01	0.210241	0.095585	1.13661	1
TRIRE2_123079	2.58003e-06	35.2646	35.2646	DD * CEL and DD * LAC and DD * SOPH up vs DD * GLU and DD * GLY	8.03032	5.66244	40.4197	114.005	4.01255	11.3175	7.05133	1
TRIRE2_122780	3.51994e-07	38.3612	38.3612	DD * CEL and DD * LAC and DD * SOPH up vs DD * GLU and DD * GLY	8.82405	4.23627	64.1515	123.192	2.34906	4.51098	4.80082	1
TRIRE2_123989	7.78419e-10	42.0863	42.0863	DD * CEL and DD * LAC and DD * SOPH up vs DD * GLU and DD * GLY	1.15651	0.164219	463.832	263.448	5.99981	3.40778	1.41995	1
TRIRE2_5836	6.2449e-08	50.0647	50.0647	DD * CEL and DD * LAC and DD * SOPH up vs DD * GLU and DD * GLY	19.8524	7.61796	96.1702	147.614	3.87347	5.94547	3.8373	1
TRIRE2_123967	2.9436e-07	84.0713	84.0713	DD * CEL and DD * LAC and DD * SOPH up vs DD * GLU and DD * GLY	34.3592	23.4463	71.2942	194.601	9.78894	26.7194	6.82387	1

## Sheet: LL induction
Induction specific genes in light (cellulose, sophorose and lactose versus glucose and glycerol)
at least 2fold regulation, p-value 0.01, FDR, 907 genes
Probeset ID	p-value(light condition)	p-value(carbon source)	p-value(light condition * carbon source)	p-value(LL * CEL and LL * LAC and LL * SOPH vs. LL * GLU and LL * GLY)	Ratio(LL * CEL and LL * LAC and LL * SOPH vs. LL * GLU and LL * GLY)	Fold-Change(LL * CEL and LL * LAC and LL * SOPH vs. LL * GLU and LL * GLY)	Fold-Change(LL * CEL and LL * LAC and LL * SOPH vs. LL * GLU and LL * GLY) (Description)	F(light condition)	SS(light condition)	F(carbon source)	SS(carbon source)	F(light condition * carbon source)	SS(light condition * carbon source)	SS(Error)	F(Error)
TRIRE2_66616	3.36516e-05	7.70163e-11	0.0150994	1.24947e-09	0.0744177	-13.4377	LL * CEL and LL * LAC and LL * SOPH down vs LL * GLU and LL * GLY	50.1614	3.78589	374.006	112.911	5.27473	1.59242	0.754742	1
TRIRE2_68941	0.0176897	3.5712e-06	0.0213289	1.22477e-05	0.0790726	-12.6466	LL * CEL and LL * LAC and LL * SOPH down vs LL * GLU and LL * GLY	8.03905	4.07629	41.0258	83.2105	4.714	9.56116	5.07062	1
TRIRE2_39587	1.49825e-05	2.34077e-08	9.36019e-05	8.93183e-07	0.111436	-8.97377	LL * CEL and LL * LAC and LL * SOPH down vs LL * GLU and LL * GLY	60.5631	12.8532	117.222	99.5113	19.9309	16.9196	2.12228	1
TRIRE2_122824	1.95722e-07	2.31482e-08	1.7623e-05	2.5634e-06	0.122425	-8.16829	LL * CEL and LL * LAC and LL * SOPH down vs LL * GLU and LL * GLY	156.771	38.3586	117.49	114.989	29.0074	28.39	2.44679	1
TRIRE2_121486	0.244441	3.43265e-05	0.00245596	6.30986e-05	0.127122	-7.86649	LL * CEL and LL * LAC and LL * SOPH down vs LL * GLU and LL * GLY	1.52953	0.752992	25.0173	49.2644	8.93005	17.5852	4.92304	1
TRIRE2_121416	0.0456196	3.8097e-05	0.483612	0.00018152	0.127318	-7.85434	LL * CEL and LL * LAC and LL * SOPH down vs LL * GLU and LL * GLY	5.20815	3.3258	24.4402	62.4277	0.931944	2.38047	6.38576	1
TRIRE2_80879	0.00121173	4.60208e-07	0.0985633	1.20136e-06	0.140193	-7.13301	LL * CEL and LL * LAC and LL * SOPH down vs LL * GLU and LL * GLY	19.9124	3.61264	63.2938	45.9325	2.6225	1.90316	1.81426	1
TRIRE2_120953	0.00269947	9.05403e-05	0.026974	1.15732e-05	0.143599	-6.96385	LL * CEL and LL * LAC and LL * SOPH down vs LL * GLU and LL * GLY	15.6579	4.58493	20.0837	23.5235	4.35338	5.099	2.92819	1
TRIRE2_105224	0.0201096	4.34999e-07	0.701238	2.91215e-06	0.15956	-6.26724	LL * CEL and LL * LAC and LL * SOPH down vs LL * GLU and LL * GLY	7.62082	1.46453	64.0441	49.2306	0.55361	0.425559	1.92175	1
TRIRE2_76763	5.39714e-06	0.000255733	0.00328365	9.31746e-05	0.160035	-6.24863	LL * CEL and LL * LAC and LL * SOPH down vs LL * GLU and LL * GLY	76.3388	32.6165	15.7596	26.9337	8.25466	14.1075	4.2726	1
TRIRE2_121686	0.0862553	6.04962e-05	0.451574	0.000219534	0.164272	-6.08746	LL * CEL and LL * LAC and LL * SOPH down vs LL * GLU and LL * GLY	3.61979	1.86357	22.0195	45.345	0.999959	2.05922	5.14827	1
TRIRE2_80639	0.00256748	0.00154527	0.418282	0.000398648	0.165624	-6.03775	LL * CEL and LL * LAC and LL * SOPH down vs LL * GLU and LL * GLY	15.9043	9.48198	10.0909	24.0644	1.07591	2.56578	5.96189	1
TRIRE2_105406	0.00373036	5.34198e-06	0.0209537	7.80324e-06	0.17016	-5.87683	LL * CEL and LL * LAC and LL * SOPH down vs LL * GLU and LL * GLY	14.1275	3.15007	37.6235	33.5562	4.74192	4.22929	2.22974	1
TRIRE2_56384	0.772101	1.82675e-05	0.0271622	2.7304e-05	0.176914	-5.65248	LL * CEL and LL * LAC and LL * SOPH down vs LL * GLU and LL * GLY	0.0885645	0.0251909	28.7786	32.7427	4.34295	4.94115	2.84436	1
TRIRE2_121706	0.0846714	0.000327281	0.652314	0.000300274	0.180747	-5.53258	LL * CEL and LL * LAC and LL * SOPH down vs LL * GLU and LL * GLY	3.66264	1.83426	14.8572	29.762	0.629849	1.26172	5.00801	1
TRIRE2_109122	0.196721	8.65899e-06	0.0169579	1.46521e-05	0.181321	-5.51508	LL * CEL and LL * LAC and LL * SOPH down vs LL * GLU and LL * GLY	1.91308	0.457693	33.8878	32.4298	5.08213	4.86348	2.39244	1
TRIRE2_40290	0.223301	4.5768e-05	0.125617	0.00116625	0.183108	-5.46126	LL * CEL and LL * LAC and LL * SOPH down vs LL * GLU and LL * GLY	1.68579	1.20547	23.4531	67.0831	2.3403	6.69397	7.15076	1
TRIRE2_68990	0.151092	4.15271e-08	0.00481154	1.26473e-07	0.186351	-5.36622	LL * CEL and LL * LAC and LL * SOPH down vs LL * GLU and LL * GLY	2.41679	0.198234	104.207	34.1897	7.42304	2.43546	0.820237	1
TRIRE2_105840	2.21753e-07	3.49558e-08	0.00047658	3.00516e-07	0.192919	-5.18351	LL * CEL and LL * LAC and LL * SOPH down vs LL * GLU and LL * GLY	152.679	14.427	107.962	40.8062	13.5649	5.12712	0.944922	1
TRIRE2_51130	0.105729	0.000696036	0.164315	0.000317722	0.196808	-5.0811	LL * CEL and LL * LAC and LL * SOPH down vs LL * GLU and LL * GLY	3.16213	1.45121	12.3566	22.6836	2.04047	3.74577	4.58935	1
TRIRE2_62522	0.145668	5.57298e-07	0.592007	6.00112e-05	0.197289	-5.06872	LL * CEL and LL * LAC and LL * SOPH down vs LL * GLU and LL * GLY	2.48977	0.749857	60.8062	73.2532	0.729408	0.878718	3.01175	1
TRIRE2_70829	5.82754e-05	6.92641e-07	0.0242737	7.57825e-06	0.198166	-5.04626	LL * CEL and LL * LAC and LL * SOPH down vs LL * GLU and LL * GLY	44.0047	8.14225	58.094	42.9968	4.51339	3.34047	1.85031	1
TRIRE2_66544	0.0231434	1.35135e-06	0.000186664	1.38205e-05	0.199106	-5.02244	LL * CEL and LL * LAC and LL * SOPH down vs LL * GLU and LL * GLY	7.17555	1.51328	50.4579	42.5649	16.9774	14.3217	2.10893	1
TRIRE2_78679	0.263703	0.0004941	0.607233	0.000633344	0.205992	-4.85455	LL * CEL and LL * LAC and LL * SOPH down vs LL * GLU and LL * GLY	1.40242	0.731567	13.4458	28.0559	0.703572	1.46807	5.21648	1
TRIRE2_104261	0.0571716	1.05588e-06	0.0012415	1.66198e-05	0.211224	-4.7343	LL * CEL and LL * LAC and LL * SOPH down vs LL * GLU and LL * GLY	4.61772	0.943019	53.1588	43.4238	10.6775	8.72214	2.04217	1
TRIRE2_57015	0.000789493	1.47963e-08	0.00148883	1.6436e-06	0.212098	-4.71479	LL * CEL and LL * LAC and LL * SOPH down vs LL * GLU and LL * GLY	22.4884	2.72111	128.765	62.3229	10.1889	4.93145	1.21001	1
TRIRE2_120260	0.468789	0.000170378	0.243604	8.51082e-05	0.213984	-4.67324	LL * CEL and LL * LAC and LL * SOPH down vs LL * GLU and LL * GLY	0.567053	0.167775	17.3451	20.5278	1.62168	1.91924	2.95872	1
TRIRE2_44628	0.635039	6.66315e-07	0.204419	0.000226838	0.216604	-4.61673	LL * CEL and LL * LAC and LL * SOPH down vs LL * GLU and LL * GLY	0.239623	0.0892277	58.5688	87.2365	1.80542	2.68911	3.72368	1
TRIRE2_62462	0.000660463	2.65286e-06	0.00670596	4.63329e-06	0.217348	-4.60092	LL * CEL and LL * LAC and LL * SOPH down vs LL * GLU and LL * GLY	23.629	3.48104	43.7191	25.7629	6.74935	3.97729	1.47321	1
TRIRE2_123251	0.0029541	2.55917e-06	0.4145	4.28997e-06	0.217919	-4.58887	LL * CEL and LL * LAC and LL * SOPH down vs LL * GLU and LL * GLY	15.2212	2.1967	44.0558	25.4322	1.08492	0.626295	1.44318	1
TRIRE2_3914	0.188093	6.43024e-06	0.307585	0.000120847	0.220078	-4.54384	LL * CEL and LL * LAC and LL * SOPH down vs LL * GLU and LL * GLY	1.99582	0.620652	36.1466	44.963	1.38317	1.72054	3.10977	1
TRIRE2_111237	0.166898	9.05782e-09	0.0011746	4.67495e-05	0.220476	-4.53564	LL * CEL and LL * LAC and LL * SOPH down vs LL * GLU and LL * GLY	2.22213	0.546951	142.346	140.147	10.83	10.6627	2.46138	1
TRIRE2_69574	0.00847029	9.4564e-08	0.00533889	6.92903e-06	0.221526	-4.51415	LL * CEL and LL * LAC and LL * SOPH down vs LL * GLU and LL * GLY	10.6746	1.67832	87.9484	55.3111	7.20725	4.53267	1.57226	1
TRIRE2_76374	1.97404e-06	5.92936e-05	0.001122	2.74693e-05	0.224545	-4.45345	LL * CEL and LL * LAC and LL * SOPH down vs LL * GLU and LL * GLY	95.374	20.2023	22.1201	18.742	10.9574	9.2841	2.11822	1
TRIRE2_5088	0.0273331	5.97961e-07	0.43485	0.000155645	0.227205	-4.4013	LL * CEL and LL * LAC and LL * SOPH down vs LL * GLU and LL * GLY	6.66555	2.11643	59.9147	76.0958	1.03738	1.31754	3.17517	1
TRIRE2_76995	2.46125e-05	1.95121e-07	0.000133852	2.25244e-05	0.2303	-4.34217	LL * CEL and LL * LAC and LL * SOPH down vs LL * GLU and LL * GLY	53.9837	10.5501	75.6922	59.1704	18.3498	14.3445	1.95431	1
TRIRE2_66041	0.000728789	0.000696765	0.179202	8.06471e-05	0.231842	-4.31329	LL * CEL and LL * LAC and LL * SOPH down vs LL * GLU and LL * GLY	22.9947	6.03452	12.3534	12.9677	1.94624	2.04301	2.62431	1
TRIRE2_66598	1.84726e-05	6.89195e-09	0.000168351	6.06982e-07	0.234491	-4.26456	LL * CEL and LL * LAC and LL * SOPH down vs LL * GLU and LL * GLY	57.7074	4.9231	150.507	51.3598	17.3938	5.93557	0.853114	1
TRIRE2_68813	3.57733e-07	4.96784e-07	4.08638e-05	5.58878e-07	0.24193	-4.13343	LL * CEL and LL * LAC and LL * SOPH down vs LL * GLU and LL * GLY	137.921	11.067	62.2885	19.9925	24.0587	7.72204	0.802416	1
TRIRE2_121818	0.0113705	3.64801e-06	0.159853	1.30597e-05	0.25507	-3.92049	LL * CEL and LL * LAC and LL * SOPH down vs LL * GLU and LL * GLY	9.57147	1.42785	40.8391	24.3692	2.07064	1.23557	1.49178	1
TRIRE2_56048	0.0178408	6.50399e-06	0.360836	0.00071668	0.268724	-3.72128	LL * CEL and LL * LAC and LL * SOPH down vs LL * GLU and LL * GLY	8.01096	2.99114	36.0576	53.8529	1.22286	1.82637	3.73381	1
TRIRE2_67026	0.85569	1.2676e-06	0.0400402	5.76727e-06	0.270265	-3.70007	LL * CEL and LL * LAC and LL * SOPH down vs LL * GLU and LL * GLY	0.034827	0.00395942	51.1456	23.2586	3.78161	1.7197	1.13688	1
TRIRE2_54260	0.13363	3.69721e-08	0.00513822	4.49516e-05	0.283325	-3.52951	LL * CEL and LL * LAC and LL * SOPH down vs LL * GLU and LL * GLY	2.66497	0.452127	106.725	72.4262	7.28623	4.94461	1.69656	1
TRIRE2_122296	0.000602576	0.00172368	0.0409444	0.000509338	0.288507	-3.46612	LL * CEL and LL * LAC and LL * SOPH down vs LL * GLU and LL * GLY	24.2315	7.37348	9.80752	11.9375	3.75053	4.56505	3.04294	1
TRIRE2_111442	0.0220695	2.09536e-05	0.129109	0.000295755	0.295162	-3.38797	LL * CEL and LL * LAC and LL * SOPH down vs LL * GLU and LL * GLY	7.3246	1.85904	27.9198	28.345	2.3091	2.34427	2.53807	1
TRIRE2_44967	0.763732	0.000274228	0.0278232	0.00173001	0.296001	-3.37837	LL * CEL and LL * LAC and LL * SOPH down vs LL * GLU and LL * GLY	0.0954232	0.0393882	15.4996	25.5914	4.30696	7.11121	4.12774	1
TRIRE2_59991	0.0467961	3.41508e-06	0.00766721	3.3291e-06	0.297626	-3.35992	LL * CEL and LL * LAC and LL * SOPH down vs LL * GLU and LL * GLY	5.14	0.443629	41.4207	14.2999	6.48967	2.24047	0.863092	1
TRIRE2_65522	0.00143221	5.18241e-05	0.030454	0.000475026	0.302299	-3.30798	LL * CEL and LL * LAC and LL * SOPH down vs LL * GLU and LL * GLY	18.9664	5.24627	22.8047	25.2318	4.17321	4.61737	2.76608	1
TRIRE2_81803	0.0831883	0.000285583	0.25263	0.000121445	0.303091	-3.29934	LL * CEL and LL * LAC and LL * SOPH down vs LL * GLU and LL * GLY	3.70369	0.7171	15.3503	11.8883	1.58406	1.22681	1.93618	1
TRIRE2_105444	0.000408448	1.94287e-07	0.0378768	3.57949e-07	0.303237	-3.29775	LL * CEL and LL * LAC and LL * SOPH down vs LL * GLU and LL * GLY	26.9131	1.38805	75.7596	15.6293	3.85948	0.796216	0.515753	1
TRIRE2_80268	0.463324	0.000386492	0.604794	0.000662716	0.303953	-3.28998	LL * CEL and LL * LAC and LL * SOPH down vs LL * GLU and LL * GLY	0.581523	0.174513	14.2735	17.1336	0.707675	0.849481	3.00096	1
TRIRE2_2501	0.0433978	1.97767e-06	0.00353545	2.24611e-05	0.306445	-3.26323	LL * CEL and LL * LAC and LL * SOPH down vs LL * GLU and LL * GLY	5.34295	0.676982	46.5421	23.5886	8.08892	4.09965	1.26706	1
TRIRE2_73783	0.170197	0.00153055	0.15838	0.000296422	0.309304	-3.23307	LL * CEL and LL * LAC and LL * SOPH down vs LL * GLU and LL * GLY	2.1845	0.51303	10.1161	9.50305	2.08081	1.95471	2.3485	1
TRIRE2_3327	1.02636e-06	8.29799e-06	8.01748e-05	3.29031e-06	0.30938	-3.23227	LL * CEL and LL * LAC and LL * SOPH down vs LL * GLU and LL * GLY	109.975	8.87185	34.2029	11.0368	20.6511	6.66381	0.806713	1
TRIRE2_69863	1.22627e-06	6.1576e-06	0.00024117	7.2376e-06	0.309414	-3.23191	LL * CEL and LL * LAC and LL * SOPH down vs LL * GLU and LL * GLY	105.811	10.177	36.4868	14.0372	15.9806	6.14808	0.961802	1
TRIRE2_5119	0.0319668	0.000307637	0.658211	0.000583018	0.313488	-3.18992	LL * CEL and LL * LAC and LL * SOPH down vs LL * GLU and LL * GLY	6.20223	1.70501	15.0795	16.5815	0.620475	0.68228	2.74902	1
TRIRE2_67806	0.000368148	3.38553e-07	0.00772988	8.70003e-06	0.313582	-3.18896	LL * CEL and LL * LAC and LL * SOPH down vs LL * GLU and LL * GLY	27.6658	2.71097	67.4874	26.4523	6.4741	2.53758	0.979897	1
TRIRE2_61550	0.655317	8.3686e-05	0.0687595	0.000169881	0.326907	-3.05898	LL * CEL and LL * LAC and LL * SOPH down vs LL * GLU and LL * GLY	0.211651	0.0391108	20.4495	15.1154	3.06359	2.26447	1.84789	1
TRIRE2_102738	0.000903945	0.000684391	0.0480456	0.000405842	0.327628	-3.05224	LL * CEL and LL * LAC and LL * SOPH down vs LL * GLU and LL * GLY	21.6501	4.99516	12.4085	11.4517	3.53163	3.25929	2.30722	1
TRIRE2_21176	0.703979	0.000183286	0.0775934	0.00020716	0.328218	-3.04675	LL * CEL and LL * LAC and LL * SOPH down vs LL * GLU and LL * GLY	0.152902	0.0295052	17.0505	13.1608	2.91243	2.24803	1.92969	1
TRIRE2_108459	0.568413	0.000585074	0.718124	0.00104605	0.331197	-3.01936	LL * CEL and LL * LAC and LL * SOPH down vs LL * GLU and LL * GLY	0.34786	0.102155	12.8994	15.1524	0.527988	0.620209	2.93666	1
TRIRE2_74442	0.762623	2.17292e-05	0.0114457	1.5922e-05	0.331972	-3.01231	LL * CEL and LL * LAC and LL * SOPH down vs LL * GLU and LL * GLY	0.096354	0.00979988	27.6962	11.2676	5.75219	2.34015	1.01707	1
TRIRE2_107936	4.71759e-05	3.05443e-06	1.03723e-06	1.76554e-05	0.332139	-3.01079	LL * CEL and LL * LAC and LL * SOPH down vs LL * GLU and LL * GLY	46.2939	4.81761	42.422	17.6587	53.3591	22.2114	1.04066	1
TRIRE2_66436	0.854077	1.22639e-05	0.00831482	6.92395e-06	0.332781	-3.00498	LL * CEL and LL * LAC and LL * SOPH down vs LL * GLU and LL * GLY	0.0356203	0.00298398	31.4107	10.5254	6.33574	2.12303	0.83772	1
TRIRE2_110653	0.240989	2.9796e-06	0.409418	9.72682e-06	0.332785	-3.00494	LL * CEL and LL * LAC and LL * SOPH down vs LL * GLU and LL * GLY	1.55376	0.140558	42.6476	15.4321	1.09717	0.397011	0.904629	1
TRIRE2_120064	0.652346	5.45415e-05	0.233427	3.50812e-05	0.334082	-2.99328	LL * CEL and LL * LAC and LL * SOPH down vs LL * GLU and LL * GLY	0.215616	0.0260647	22.5427	10.9003	1.66601	0.805582	1.20885	1
TRIRE2_3049	0.486552	1.61912e-09	0.000326626	7.47059e-06	0.334778	-2.98705	LL * CEL and LL * LAC and LL * SOPH down vs LL * GLU and LL * GLY	0.521978	0.044	202.062	68.1312	14.8644	5.01195	0.842948	1
TRIRE2_105455	0.00035566	8.04183e-06	0.169342	0.000468564	0.336651	-2.97044	LL * CEL and LL * LAC and LL * SOPH down vs LL * GLU and LL * GLY	27.9194	6.37215	34.4366	31.4384	2.00758	1.83279	2.28234	1
TRIRE2_82434	0.991443	0.000269243	0.179859	0.000297606	0.339024	-2.94964	LL * CEL and LL * LAC and LL * SOPH down vs LL * GLU and LL * GLY	0.000120903	2.41527e-05	15.5676	12.4397	1.94228	1.55204	1.99769	1
TRIRE2_82280	0.595574	0.000495755	0.431338	0.0012126	0.341298	-2.92999	LL * CEL and LL * LAC and LL * SOPH down vs LL * GLU and LL * GLY	0.300532	0.0871432	13.4348	15.5824	1.04542	1.21254	2.89963	1
TRIRE2_57632	0.179191	4.09005e-05	0.180288	0.000626588	0.342097	-2.92315	LL * CEL and LL * LAC and LL * SOPH down vs LL * GLU and LL * GLY	2.08658	0.500255	24.0539	23.0675	1.93971	1.86017	2.39749	1
TRIRE2_64545	0.728069	1.37256e-05	0.0025144	0.00059607	0.343508	-2.91114	LL * CEL and LL * LAC and LL * SOPH down vs LL * GLU and LL * GLY	0.127884	0.0300119	30.6456	28.7677	8.87391	8.33014	2.3468	1
TRIRE2_123174	0.623969	0.000208321	0.136981	0.00176478	0.343902	-2.90781	LL * CEL and LL * LAC and LL * SOPH down vs LL * GLU and LL * GLY	0.255819	0.081662	16.5441	21.1247	2.24222	2.86303	3.19218	1
TRIRE2_122572	0.222927	0.000664819	0.187507	0.000671452	0.346711	-2.88424	LL * CEL and LL * LAC and LL * SOPH down vs LL * GLU and LL * GLY	1.68873	0.4024	12.4982	11.9126	1.89749	1.80858	2.38286	1
TRIRE2_66804	0.0104017	2.94948e-06	0.0716732	3.31537e-05	0.347519	-2.87754	LL * CEL and LL * LAC and LL * SOPH down vs LL * GLU and LL * GLY	9.89796	1.09725	42.7404	18.9522	3.01132	1.3353	1.10856	1
TRIRE2_4654	0.0271966	1.44322e-05	0.614635	0.000183788	0.347903	-2.87437	LL * CEL and LL * LAC and LL * SOPH down vs LL * GLU and LL * GLY	6.68062	1.12307	30.3099	20.3814	0.691193	0.464781	1.68108	1
TRIRE2_123738	0.0665553	9.10625e-05	0.0227271	0.00179991	0.349023	-2.86514	LL * CEL and LL * LAC and LL * SOPH down vs LL * GLU and LL * GLY	4.23738	1.32322	20.0572	25.0534	4.61489	5.76444	3.12274	1
TRIRE2_122992	0.000395571	2.797e-05	0.445981	0.00173092	0.349716	-2.85947	LL * CEL and LL * LAC and LL * SOPH down vs LL * GLU and LL * GLY	27.1436	8.34622	26.1869	32.2082	1.01232	1.24508	3.07484	1
TRIRE2_105307	0.0146644	0.00399759	0.180957	0.00125466	0.350255	-2.85506	LL * CEL and LL * LAC and LL * SOPH down vs LL * GLU and LL * GLY	8.67189	2.41855	7.81863	8.72232	1.93572	2.15945	2.78895	1
TRIRE2_102676	0.312508	9.57144e-06	0.0301431	8.44049e-06	0.352393	-2.83774	LL * CEL and LL * LAC and LL * SOPH down vs LL * GLU and LL * GLY	1.1313	0.0890569	33.1571	10.4406	4.18829	1.31883	0.787211	1
TRIRE2_4561	4.14426e-05	2.80753e-05	0.00371306	4.781e-05	0.353321	-2.83029	LL * CEL and LL * LAC and LL * SOPH down vs LL * GLU and LL * GLY	47.7464	5.59432	26.165	12.2627	7.9803	3.74012	1.17167	1
TRIRE2_62198	0.759553	7.30046e-05	0.585711	0.00072475	0.353599	-2.82806	LL * CEL and LL * LAC and LL * SOPH down vs LL * GLU and LL * GLY	0.0989541	0.0231965	21.0978	19.7827	0.740248	0.694106	2.34417	1
TRIRE2_66154	0.0466037	0.000176614	0.0424472	9.56794e-05	0.356	-2.80898	LL * CEL and LL * LAC and LL * SOPH down vs LL * GLU and LL * GLY	5.151	0.703796	17.1995	9.4001	3.70063	2.02251	1.36633	1
TRIRE2_44956	0.260675	7.70306e-05	0.0618157	0.0012832	0.357518	-2.79706	LL * CEL and LL * LAC and LL * SOPH down vs LL * GLU and LL * GLY	1.42154	0.383596	20.8409	22.4952	3.19944	3.45342	2.69845	1
TRIRE2_119731	0.0216011	7.79819e-05	0.303452	8.48738e-05	0.35859	-2.7887	LL * CEL and LL * LAC and LL * SOPH down vs LL * GLU and LL * GLY	7.39242	0.967045	20.7825	10.8747	1.39685	0.730921	1.30816	1
TRIRE2_75609	0.0895894	0.000215168	0.125054	0.000666282	0.359238	-2.78367	LL * CEL and LL * LAC and LL * SOPH down vs LL * GLU and LL * GLY	3.53272	0.784657	16.4182	14.5867	2.34543	2.08378	2.22111	1
TRIRE2_49373	0.168659	0.000102008	0.0467966	0.000113508	0.359823	-2.77914	LL * CEL and LL * LAC and LL * SOPH down vs LL * GLU and LL * GLY	2.20193	0.307377	19.5404	10.9109	3.56724	1.99187	1.39594	1
TRIRE2_124149	0.768921	0.00127088	0.353616	0.00142382	0.360258	-2.77579	LL * CEL and LL * LAC and LL * SOPH down vs LL * GLU and LL * GLY	0.0911379	0.024976	10.6136	11.6345	1.24305	1.36261	2.74046	1
TRIRE2_103132	0.417265	0.00012318	0.184986	0.000301394	0.361088	-2.76941	LL * CEL and LL * LAC and LL * SOPH down vs LL * GLU and LL * GLY	0.715943	0.127256	18.7071	13.3004	1.91202	1.35941	1.77746	1
TRIRE2_52489	0.00107761	0.00067147	0.696816	0.000458684	0.361257	-2.76811	LL * CEL and LL * LAC and LL * SOPH down vs LL * GLU and LL * GLY	20.5957	4.08773	12.4674	9.89787	0.56037	0.444878	1.98475	1
TRIRE2_68508	0.221483	1.29949e-06	0.0177286	0.000204241	0.361611	-2.7654	LL * CEL and LL * LAC and LL * SOPH down vs LL * GLU and LL * GLY	1.70015	0.272502	50.8774	32.6187	5.00951	3.21172	1.60281	1
TRIRE2_60847	1.22041e-06	3.87894e-10	6.39251e-05	2.29656e-09	0.362499	-2.75863	LL * CEL and LL * LAC and LL * SOPH down vs LL * GLU and LL * GLY	105.922	1.38106	269.871	14.0749	21.7456	1.13412	0.130385	1
TRIRE2_71783	0.0910992	1.78304e-05	0.00441788	3.86638e-06	0.36466	-2.74228	LL * CEL and LL * LAC and LL * SOPH down vs LL * GLU and LL * GLY	3.49462	0.216034	28.9327	7.15435	7.60345	1.88015	0.618189	1
TRIRE2_56726	0.488493	4.56227e-09	8.55142e-06	7.30585e-06	0.366928	-2.72533	LL * CEL and LL * LAC and LL * SOPH down vs LL * GLU and LL * GLY	0.517226	0.036415	163.703	46.1017	33.98	9.56938	0.704045	1
TRIRE2_54564	0.130403	1.4034e-06	0.000946329	0.000154584	0.367387	-2.72192	LL * CEL and LL * LAC and LL * SOPH down vs LL * GLU and LL * GLY	2.71539	0.392985	50.0558	28.9773	11.4413	6.62336	1.44725	1
TRIRE2_108332	0.0830331	9.31534e-06	0.0104585	1.97155e-05	0.371473	-2.69198	LL * CEL and LL * LAC and LL * SOPH down vs LL * GLU and LL * GLY	3.70803	0.319549	33.3534	11.4973	5.91323	2.03835	0.861775	1
TRIRE2_106680	0.85812	0.00130584	0.238263	0.00122379	0.372411	-2.68521	LL * CEL and LL * LAC and LL * SOPH down vs LL * GLU and LL * GLY	0.0336496	0.00825964	10.5398	10.3484	1.64468	1.61481	2.4546	1
TRIRE2_74228	0.00259834	2.91084e-05	0.001256	0.000149344	0.372448	-2.68494	LL * CEL and LL * LAC and LL * SOPH down vs LL * GLU and LL * GLY	15.8454	2.2117	25.9553	14.4913	10.6457	5.94374	1.3958	1
TRIRE2_22277	0.078467	7.32485e-05	0.0292244	0.000170067	0.372529	-2.68435	LL * CEL and LL * LAC and LL * SOPH down vs LL * GLU and LL * GLY	3.84067	0.553706	21.0818	12.1574	4.23394	2.44161	1.44169	1
TRIRE2_44434	0.0721694	0.00112043	0.026956	0.00049752	0.373174	-2.67972	LL * CEL and LL * LAC and LL * SOPH down vs LL * GLU and LL * GLY	4.04028	0.768214	10.9614	8.33674	4.35438	3.31175	1.90139	1
TRIRE2_80792	0.205684	0.00013069	0.0297717	0.000173047	0.374567	-2.66975	LL * CEL and LL * LAC and LL * SOPH down vs LL * GLU and LL * GLY	1.83208	0.26237	18.452	10.57	4.20654	2.40966	1.43209	1
TRIRE2_74346	0.223632	3.78795e-07	0.00114534	9.14845e-08	0.37468	-2.66894	LL * CEL and LL * LAC and LL * SOPH down vs LL * GLU and LL * GLY	1.68318	0.0440308	65.9233	6.898	10.9	1.14054	0.261592	1
TRIRE2_22453	0.00442237	0.000206706	0.305598	0.000234998	0.375671	-2.6619	LL * CEL and LL * LAC and LL * SOPH down vs LL * GLU and LL * GLY	13.3622	2.05683	16.5745	10.2052	1.38972	0.855674	1.53929	1
TRIRE2_106270	3.93461e-06	2.90128e-06	0.000270482	0.000100133	0.376174	-2.65835	LL * CEL and LL * LAC and LL * SOPH down vs LL * GLU and LL * GLY	81.9129	10.1424	42.8912	21.243	15.5505	7.70182	1.23819	1
TRIRE2_60346	0.562143	4.75785e-07	0.00340459	1.52392e-06	0.376643	-2.65503	LL * CEL and LL * LAC and LL * SOPH down vs LL * GLU and LL * GLY	0.359462	0.0169638	62.8543	11.865	8.17323	1.54286	0.471924	1
TRIRE2_28050	0.0470848	2.76981e-05	0.0263317	8.1949e-05	0.378962	-2.63879	LL * CEL and LL * LAC and LL * SOPH down vs LL * GLU and LL * GLY	5.1236	0.594844	26.2439	12.1875	4.38965	2.03854	1.16099	1
TRIRE2_57322	0.160005	1.82546e-07	8.4091e-05	7.98802e-05	0.379169	-2.63734	LL * CEL and LL * LAC and LL * SOPH down vs LL * GLU and LL * GLY	2.30396	0.265521	76.7468	35.379	20.4269	9.41645	1.15246	1
TRIRE2_80025	0.0429466	0.000573906	0.0992202	0.000250682	0.380088	-2.63097	LL * CEL and LL * LAC and LL * SOPH down vs LL * GLU and LL * GLY	5.37136	0.820756	12.9607	7.92173	2.61461	1.59808	1.52802	1
TRIRE2_81339	0.710248	9.48516e-05	0.0532682	0.000403356	0.382208	-2.61638	LL * CEL and LL * LAC and LL * SOPH down vs LL * GLU and LL * GLY	0.146143	0.0250083	19.8702	13.601	3.39377	2.323	1.71122	1
TRIRE2_64314	0.563748	2.20306e-05	0.111425	0.000397655	0.383337	-2.60867	LL * CEL and LL * LAC and LL * SOPH down vs LL * GLU and LL * GLY	0.356466	0.0603966	27.6119	18.7133	2.47837	1.67966	1.69432	1
TRIRE2_80515	0.223193	0.000241798	0.0305668	7.84353e-05	0.385927	-2.59116	LL * CEL and LL * LAC and LL * SOPH down vs LL * GLU and LL * GLY	1.68664	0.186528	15.9708	7.06493	4.16778	1.84369	1.10592	1
TRIRE2_76784	0.598065	2.37585e-07	0.00153874	7.06337e-05	0.386106	-2.58996	LL * CEL and LL * LAC and LL * SOPH down vs LL * GLU and LL * GLY	0.29642	0.0319247	72.6562	31.3006	10.1021	4.35201	1.07701	1
TRIRE2_123753	0.0104879	0.0014906	0.103968	0.000878848	0.386451	-2.58765	LL * CEL and LL * LAC and LL * SOPH down vs LL * GLU and LL * GLY	9.86743	2.0417	10.1857	8.43027	2.5594	2.1183	2.06913	1
TRIRE2_77656	0.131093	3.29992e-05	0.294834	0.000164131	0.386784	-2.58542	LL * CEL and LL * LAC and LL * SOPH down vs LL * GLU and LL * GLY	2.70448	0.357583	25.2388	13.3482	1.42604	0.754197	1.32218	1
TRIRE2_82146	0.00968348	0.000304102	0.556959	0.000467154	0.389047	-2.57039	LL * CEL and LL * LAC and LL * SOPH down vs LL * GLU and LL * GLY	10.1647	1.74299	15.1213	10.3717	0.791018	0.542558	1.71475	1
TRIRE2_70984	1.43516e-05	3.5788e-05	0.00081406	0.00112203	0.391165	-2.55647	LL * CEL and LL * LAC and LL * SOPH down vs LL * GLU and LL * GLY	61.1647	13.2221	24.785	21.4312	11.8829	10.275	2.16171	1
TRIRE2_42181	0.0217637	2.54471e-05	0.157348	6.61775e-05	0.393895	-2.53875	LL * CEL and LL * LAC and LL * SOPH down vs LL * GLU and LL * GLY	7.36867	0.74872	26.7431	10.8693	2.088	0.848635	1.01609	1
TRIRE2_55928	0.804479	8.40364e-05	0.00497965	2.98997e-05	0.39559	-2.52787	LL * CEL and LL * LAC and LL * SOPH down vs LL * GLU and LL * GLY	0.0646261	0.00538292	20.43	6.80671	7.35129	2.44925	0.832932	1
TRIRE2_121620	0.423607	1.91489e-06	0.126565	0.000639099	0.39856	-2.50903	LL * CEL and LL * LAC and LL * SOPH down vs LL * GLU and LL * GLY	0.696017	0.123392	46.8624	33.2316	2.33173	1.6535	1.77283	1
TRIRE2_76340	0.660719	4.77559e-05	0.0327013	4.488e-06	0.400023	-2.49986	LL * CEL and LL * LAC and LL * SOPH down vs LL * GLU and LL * GLY	0.204558	0.0107834	23.2295	4.89821	4.06939	0.858081	0.527155	1
TRIRE2_123220	0.241432	1.37805e-05	0.0489409	3.13332e-05	0.400044	-2.49972	LL * CEL and LL * LAC and LL * SOPH down vs LL * GLU and LL * GLY	1.55063	0.127454	30.6188	10.0668	3.50677	1.15295	0.821949	1
TRIRE2_46490	0.47105	0.000126261	0.0814474	0.000109167	0.401046	-2.49348	LL * CEL and LL * LAC and LL * SOPH down vs LL * GLU and LL * GLY	0.561153	0.0619888	18.6002	8.21883	2.8527	1.26052	1.10467	1
TRIRE2_65225	0.897836	3.83865e-05	0.0264934	6.78947e-05	0.401715	-2.48933	LL * CEL and LL * LAC and LL * SOPH down vs LL * GLU and LL * GLY	0.017344	0.00169924	24.3988	9.56165	4.38042	1.71665	0.979727	1
TRIRE2_68178	0.0956739	3.48534e-05	0.06113	0.000442695	0.402453	-2.48476	LL * CEL and LL * LAC and LL * SOPH down vs LL * GLU and LL * GLY	3.38383	0.531616	24.9322	15.6679	3.21383	2.01963	1.57105	1
TRIRE2_3671	0.853088	1.77987e-06	0.00275997	4.58325e-06	0.403526	-2.47816	LL * CEL and LL * LAC and LL * SOPH down vs LL * GLU and LL * GLY	0.0361112	0.00187633	47.596	9.89229	8.65402	1.79864	0.519597	1
TRIRE2_22689	0.449326	5.59447e-05	0.0468417	0.000103507	0.403631	-2.47751	LL * CEL and LL * LAC and LL * SOPH down vs LL * GLU and LL * GLY	0.619948	0.0666409	22.4134	9.63725	3.56593	1.53327	1.07494	1
TRIRE2_65948	0.000860263	2.9634e-06	0.000693063	2.24555e-05	0.403865	-2.47608	LL * CEL and LL * LAC and LL * SOPH down vs LL * GLU and LL * GLY	21.9541	1.63467	42.6974	12.7167	12.3698	3.68413	0.744583	1
TRIRE2_110409	0.315093	6.51476e-05	0.0130569	0.000113779	0.40538	-2.46682	LL * CEL and LL * LAC and LL * SOPH down vs LL * GLU and LL * GLY	1.11864	0.121926	21.6521	9.43995	5.52202	2.4075	1.08996	1
TRIRE2_69879	0.00635425	0.00012899	0.014919	0.000180321	0.40623	-2.46166	LL * CEL and LL * LAC and LL * SOPH down vs LL * GLU and LL * GLY	11.8188	1.43934	18.5081	9.01597	5.29492	2.57934	1.21784	1
TRIRE2_57595	0.0672838	2.72135e-05	0.0443808	9.05627e-06	0.406262	-2.46146	LL * CEL and LL * LAC and LL * SOPH down vs LL * GLU and LL * GLY	4.21066	0.251193	26.3471	6.28709	3.63942	0.868457	0.596563	1
TRIRE2_123382	0.280037	4.15595e-06	0.329305	2.46534e-06	0.407102	-2.45639	LL * CEL and LL * LAC and LL * SOPH down vs LL * GLU and LL * GLY	1.3043	0.0579324	39.7124	7.05551	1.31442	0.233527	0.444163	1
TRIRE2_78836	0.238902	2.69287e-05	0.0487016	8.28875e-06	0.40851	-2.44792	LL * CEL and LL * LAC and LL * SOPH down vs LL * GLU and LL * GLY	1.56864	0.0906014	26.4088	6.10127	3.51336	0.811696	0.577578	1
TRIRE2_44449	0.122516	0.000415193	0.2331	0.000717187	0.408956	-2.44525	LL * CEL and LL * LAC and LL * SOPH down vs LL * GLU and LL * GLY	2.84564	0.492039	14.0279	9.70222	1.66747	1.15329	1.72909	1
TRIRE2_63882	0.476743	1.68901e-05	0.0114156	3.75801e-05	0.410727	-2.43471	LL * CEL and LL * LAC and LL * SOPH down vs LL * GLU and LL * GLY	0.546506	0.0442322	29.28	9.47929	5.75685	1.86376	0.809365	1
TRIRE2_21388	0.546237	0.0011989	0.189588	0.000564066	0.411123	-2.43236	LL * CEL and LL * LAC and LL * SOPH down vs LL * GLU and LL * GLY	0.390091	0.0624005	10.7735	6.89346	1.88566	1.20655	1.59964	1
TRIRE2_21170	0.435339	5.13523e-05	0.0132419	2.1873e-05	0.411726	-2.4288	LL * CEL and LL * LAC and LL * SOPH down vs LL * GLU and LL * GLY	0.660397	0.0468161	22.8519	6.47995	5.49778	1.55897	0.708908	1
TRIRE2_46936	0.156381	1.50749e-06	0.0372732	8.51018e-05	0.413346	-2.41928	LL * CEL and LL * LAC and LL * SOPH down vs LL * GLU and LL * GLY	2.34884	0.228164	49.3029	19.157	3.88215	1.50844	0.971393	1
TRIRE2_81089	0.021378	7.66742e-05	0.00814717	2.48625e-05	0.414138	-2.41466	LL * CEL and LL * LAC and LL * SOPH down vs LL * GLU and LL * GLY	7.42534	0.53523	20.8629	6.01533	6.37417	1.83784	0.720815	1
TRIRE2_121801	0.104031	0.000235017	0.0819263	0.000154409	0.416013	-2.40377	LL * CEL and LL * LAC and LL * SOPH down vs LL * GLU and LL * GLY	3.19766	0.354917	16.0789	7.13857	2.84551	1.26333	1.10993	1
TRIRE2_124059	0.000875445	0.000872127	0.0163586	0.000918137	0.41622	-2.40258	LL * CEL and LL * LAC and LL * SOPH down vs LL * GLU and LL * GLY	21.8464	3.88988	11.6792	8.31819	5.14136	3.6618	1.78056	1
TRIRE2_66963	0.274417	6.52332e-06	0.0783269	1.58009e-05	0.419955	-2.38121	LL * CEL and LL * LAC and LL * SOPH down vs LL * GLU and LL * GLY	1.33714	0.0840412	36.0344	9.05925	2.90079	0.729276	0.628514	1
TRIRE2_62470	0.107303	0.000185863	0.224516	0.000254261	0.420793	-2.37646	LL * CEL and LL * LAC and LL * SOPH down vs LL * GLU and LL * GLY	3.12984	0.384347	16.9946	8.34782	1.70665	0.838311	1.22801	1
TRIRE2_79694	0.366707	0.000848408	0.00256312	0.000617309	0.423101	-2.3635	LL * CEL and LL * LAC and LL * SOPH down vs LL * GLU and LL * GLY	0.893899	0.137242	11.7604	7.22236	8.8283	5.42168	1.53531	1
TRIRE2_120079	0.338056	1.30986e-06	0.0047333	0.00187842	0.425254	-2.35154	LL * CEL and LL * LAC and LL * SOPH down vs LL * GLU and LL * GLY	1.01239	0.211307	50.7919	42.4052	7.45745	6.22609	2.0872	1
TRIRE2_69771	0.00038045	4.67926e-07	0.0181663	0.00054163	0.425692	-2.34912	LL * CEL and LL * LAC and LL * SOPH down vs LL * GLU and LL * GLY	27.4259	4.00569	63.0738	36.8489	4.96993	2.90353	1.46055	1
TRIRE2_3591	0.774127	1.62161e-05	0.234955	0.00041686	0.427482	-2.33928	LL * CEL and LL * LAC and LL * SOPH down vs LL * GLU and LL * GLY	0.0869461	0.0117188	29.5436	15.9279	1.65922	0.894535	1.34783	1
TRIRE2_60337	0.0680274	1.19851e-07	0.00801779	0.000750139	0.428089	-2.33596	LL * CEL and LL * LAC and LL * SOPH down vs LL * GLU and LL * GLY	4.18375	0.659489	83.7418	52.8012	6.40449	4.03819	1.57631	1
TRIRE2_76740	0.2535	5.95069e-05	0.0143877	7.86062e-05	0.429152	-2.33018	LL * CEL and LL * LAC and LL * SOPH down vs LL * GLU and LL * GLY	1.46809	0.128238	22.1021	7.72248	5.35611	1.87143	0.873502	1
TRIRE2_121107	0.0554482	2.03492e-08	0.104954	3.14017e-05	0.429506	-2.32826	LL * CEL and LL * LAC and LL * SOPH down vs LL * GLU and LL * GLY	4.69598	0.328601	120.634	33.7655	2.5483	0.713269	0.69975	1
TRIRE2_46244	0.614289	0.000544359	0.54767	0.00134917	0.430052	-2.3253	LL * CEL and LL * LAC and LL * SOPH down vs LL * GLU and LL * GLY	0.270539	0.0498592	13.1303	9.67944	0.807901	0.59557	1.84296	1
TRIRE2_80748	0.15901	0.000149107	0.14548	0.000279641	0.430224	-2.32437	LL * CEL and LL * LAC and LL * SOPH down vs LL * GLU and LL * GLY	2.31614	0.276797	17.8944	8.55409	2.17484	1.03964	1.19508	1
TRIRE2_123588	0.371894	9.19876e-05	0.0485359	7.83964e-05	0.434789	-2.29997	LL * CEL and LL * LAC and LL * SOPH down vs LL * GLU and LL * GLY	0.873932	0.0739529	20.0107	6.7733	3.51795	1.19077	0.84621	1
TRIRE2_45912	0.0213747	0.000166343	0.0328381	0.000166287	0.435081	-2.29842	LL * CEL and LL * LAC and LL * SOPH down vs LL * GLU and LL * GLY	7.42584	0.756145	17.4428	7.10453	4.06335	1.65502	1.01826	1
TRIRE2_62820	0.0293555	0.000524925	0.00935618	0.000286714	0.435408	-2.2967	LL * CEL and LL * LAC and LL * SOPH down vs LL * GLU and LL * GLY	6.45237	0.754255	13.248	6.19454	6.11604	2.85976	1.16896	1
TRIRE2_81599	0.945524	0.000291156	0.0922039	0.000504509	0.435444	-2.29651	LL * CEL and LL * LAC and LL * SOPH down vs LL * GLU and LL * GLY	0.00490905	0.000666523	15.2795	8.29826	2.70214	1.46752	1.35774	1
TRIRE2_76620	0.610346	4.87857e-07	0.0106055	0.000392715	0.436123	-2.29293	LL * CEL and LL * LAC and LL * SOPH down vs LL * GLU and LL * GLY	0.276689	0.0349968	62.5254	31.634	5.88814	2.97903	1.26484	1
TRIRE2_81742	0.0318871	2.61367e-05	0.044069	3.08387e-05	0.437828	-2.284	LL * CEL and LL * LAC and LL * SOPH down vs LL * GLU and LL * GLY	6.20949	0.413235	26.5847	7.07673	3.64907	0.971368	0.665489	1
TRIRE2_104609	0.124361	0.000551238	0.395946	0.00034949	0.438425	-2.28089	LL * CEL and LL * LAC and LL * SOPH down vs LL * GLU and LL * GLY	2.81423	0.340769	13.0899	6.3401	1.13039	0.547507	1.21088	1
TRIRE2_123611	0.624392	8.01712e-07	0.00263484	4.23271e-05	0.438976	-2.27803	LL * CEL and LL * LAC and LL * SOPH down vs LL * GLU and LL * GLY	0.255188	0.0181881	56.3349	16.0608	8.76299	2.49828	0.712736	1
TRIRE2_81450	0.0222326	2.08156e-05	0.0146123	2.51286e-05	0.439183	-2.27696	LL * CEL and LL * LAC and LL * SOPH down vs LL * GLU and LL * GLY	7.30141	0.459664	27.9606	7.0411	5.32992	1.34219	0.629554	1
TRIRE2_112384	0.426074	0.000845501	0.122701	0.00161118	0.440111	-2.27215	LL * CEL and LL * LAC and LL * SOPH down vs LL * GLU and LL * GLY	0.688394	0.126442	11.7705	8.64791	2.36714	1.73916	1.83677	1
TRIRE2_103506	0.0184518	5.41464e-05	0.0188441	0.000133288	0.441221	-2.26644	LL * CEL and LL * LAC and LL * SOPH down vs LL * GLU and LL * GLY	7.90019	0.735511	22.5798	8.40876	4.91082	1.8288	0.931005	1
TRIRE2_22013	0.811311	6.96197e-06	0.0191652	9.12802e-05	0.4413	-2.26603	LL * CEL and LL * LAC and LL * SOPH down vs LL * GLU and LL * GLY	0.0600901	0.00509119	35.5304	12.0414	4.8837	1.6551	0.847258	1
TRIRE2_5710	0.163611	0.000849612	0.420106	0.000677847	0.441559	-2.26471	LL * CEL and LL * LAC and LL * SOPH down vs LL * GLU and LL * GLY	2.26059	0.321636	11.7562	6.69068	1.07159	0.609863	1.4228	1
TRIRE2_106039	0.068165	4.22092e-05	0.00133853	1.35661e-05	0.443492	-2.25483	LL * CEL and LL * LAC and LL * SOPH down vs LL * GLU and LL * GLY	4.17881	0.222723	23.8842	5.09194	10.473	2.23276	0.532982	1
TRIRE2_63038	0.0105427	2.83543e-06	0.104194	2.72487e-06	0.444506	-2.24969	LL * CEL and LL * LAC and LL * SOPH down vs LL * GLU and LL * GLY	9.84818	0.363974	43.1021	6.37196	2.55685	0.377989	0.369585	1
TRIRE2_78062	0.139734	2.6757e-05	0.0555508	0.000211287	0.447069	-2.23679	LL * CEL and LL * LAC and LL * SOPH down vs LL * GLU and LL * GLY	2.57371	0.260644	26.4464	10.7131	3.33845	1.35236	1.01272	1
TRIRE2_3394	0.0184397	7.16482e-05	0.040819	0.000568922	0.450587	-2.21933	LL * CEL and LL * LAC and LL * SOPH down vs LL * GLU and LL * GLY	7.90235	1.01921	21.1883	10.931	3.75479	1.9371	1.28975	1
TRIRE2_59579	0.0324975	0.000287985	0.219934	7.74238e-05	0.451514	-2.21477	LL * CEL and LL * LAC and LL * SOPH down vs LL * GLU and LL * GLY	6.15444	0.473217	15.3196	4.71171	1.72827	0.531548	0.768904	1
TRIRE2_76744	0.359545	2.45365e-05	0.0717345	1.64313e-05	0.451594	-2.21438	LL * CEL and LL * LAC and LL * SOPH down vs LL * GLU and LL * GLY	0.922185	0.0491025	26.9603	5.74209	3.01025	0.641132	0.532458	1
TRIRE2_51499	0.328432	0.000301419	0.590659	0.00179006	0.45191	-2.21283	LL * CEL and LL * LAC and LL * SOPH down vs LL * GLU and LL * GLY	1.0556	0.187378	15.1534	10.7594	0.73172	0.519546	1.77509	1
TRIRE2_76238	0.0842025	0.000154898	0.273695	0.00165934	0.451985	-2.21246	LL * CEL and LL * LAC and LL * SOPH down vs LL * GLU and LL * GLY	3.67552	0.637575	17.736	12.3063	1.50182	1.04205	1.73465	1
TRIRE2_108732	0.659483	1.3574e-06	0.0085389	5.53474e-05	0.453602	-2.20457	LL * CEL and LL * LAC and LL * SOPH down vs LL * GLU and LL * GLY	0.206168	0.0144455	50.4102	14.1283	6.28578	1.7617	0.700668	1
TRIRE2_58689	0.562181	3.48862e-09	0.000662901	1.35538e-05	0.454306	-2.20116	LL * CEL and LL * LAC and LL * SOPH down vs LL * GLU and LL * GLY	0.35939	0.0180328	172.889	34.6995	12.5072	2.51024	0.50176	1
TRIRE2_73840	0.5966	0.00159652	0.193566	0.00144368	0.455631	-2.19476	LL * CEL and LL * LAC and LL * SOPH down vs LL * GLU and LL * GLY	0.298834	0.048747	10.0057	6.52865	1.86345	1.21589	1.63124	1
TRIRE2_119876	1.80559e-08	1.35818e-07	8.28076e-06	1.0779e-05	0.457145	-2.18749	LL * CEL and LL * LAC and LL * SOPH down vs LL * GLU and LL * GLY	258.083	12.0959	81.6008	15.2979	34.2183	6.41501	0.468682	1
TRIRE2_120864	0.0294531	9.82376e-05	0.241654	0.000590509	0.458939	-2.17894	LL * CEL and LL * LAC and LL * SOPH down vs LL * GLU and LL * GLY	6.44254	0.801182	19.7106	9.80467	1.63001	0.81082	1.24358	1
TRIRE2_59988	0.0575483	0.000253479	0.0535728	0.00025483	0.460211	-2.17291	LL * CEL and LL * LAC and LL * SOPH down vs LL * GLU and LL * GLY	4.601	0.45442	15.7928	6.23913	3.38622	1.33777	0.987655	1
TRIRE2_77932	0.786257	0.00155984	0.109304	0.000306502	0.460525	-2.17144	LL * CEL and LL * LAC and LL * SOPH down vs LL * GLU and LL * GLY	0.0775964	0.008027	10.0664	4.16528	2.50075	1.03477	1.03445	1
TRIRE2_68608	0.406937	1.33285e-06	0.247051	0.000427441	0.460968	-2.16935	LL * CEL and LL * LAC and LL * SOPH down vs LL * GLU and LL * GLY	0.749462	0.084445	50.6053	22.8076	1.60713	0.724328	1.12674	1
TRIRE2_75506	0.733832	5.14492e-05	0.0810313	0.000136268	0.461599	-2.16638	LL * CEL and LL * LAC and LL * SOPH down vs LL * GLU and LL * GLY	0.122276	0.0102186	22.8421	7.63568	2.85899	0.955704	0.835701	1
TRIRE2_66854	0.526063	1.23444e-06	0.636439	5.65343e-05	0.46163	-2.16624	LL * CEL and LL * LAC and LL * SOPH down vs LL * GLU and LL * GLY	0.431541	0.0290577	51.433	13.8529	0.655376	0.176518	0.673346	1
TRIRE2_79059	7.24268e-05	0.0002248	0.00132429	0.000307926	0.462815	-2.16069	LL * CEL and LL * LAC and LL * SOPH down vs LL * GLU and LL * GLY	41.7487	4.26879	16.2491	6.64586	10.5018	4.29525	1.0225	1
TRIRE2_121436	0.207096	0.000512931	0.565788	0.000325869	0.463908	-2.1556	LL * CEL and LL * LAC and LL * SOPH down vs LL * GLU and LL * GLY	1.81974	0.187697	13.3233	5.49692	0.775195	0.31983	1.03145	1
TRIRE2_110444	0.149925	0.000257851	0.213121	0.00125493	0.464021	-2.15508	LL * CEL and LL * LAC and LL * SOPH down vs LL * GLU and LL * GLY	2.43221	0.363384	15.7287	9.39978	1.76136	1.05262	1.49405	1
TRIRE2_78543	0.280612	4.97773e-06	0.0067332	2.0389e-06	0.464983	-2.15062	LL * CEL and LL * LAC and LL * SOPH down vs LL * GLU and LL * GLY	1.30099	0.0402403	38.2005	4.72624	6.74139	0.834058	0.309305	1
TRIRE2_120053	0.0174193	2.55624e-06	0.00214322	3.08035e-06	0.465163	-2.14978	LL * CEL and LL * LAC and LL * SOPH down vs LL * GLU and LL * GLY	8.09008	0.273744	44.0666	5.96432	9.26037	1.25337	0.33837	1
TRIRE2_105647	0.62082	0.000253462	0.0938222	0.000441428	0.467546	-2.13883	LL * CEL and LL * LAC and LL * SOPH down vs LL * GLU and LL * GLY	0.260549	0.0285375	15.793	6.91913	2.68127	1.1747	1.09528	1
TRIRE2_80932	0.044128	0.0011305	0.0911446	0.000419756	0.467764	-2.13783	LL * CEL and LL * LAC and LL * SOPH down vs LL * GLU and LL * GLY	5.29773	0.571791	10.9364	4.7215	2.71603	1.17258	1.07931	1
TRIRE2_2648	0.437309	0.000289451	0.149372	0.000350822	0.468473	-2.1346	LL * CEL and LL * LAC and LL * SOPH down vs LL * GLU and LL * GLY	0.654571	0.0670963	15.301	6.27365	2.14549	0.879685	1.02504	1
TRIRE2_60564	0.00338326	0.000303349	0.174435	0.000950368	0.471424	-2.12123	LL * CEL and LL * LAC and LL * SOPH down vs LL * GLU and LL * GLY	14.579	1.92933	15.1303	8.00916	1.9754	1.04567	1.32337	1
TRIRE2_53238	4.43054e-05	1.5458e-05	5.74327e-05	0.000149664	0.47264	-2.11577	LL * CEL and LL * LAC and LL * SOPH down vs LL * GLU and LL * GLY	46.9929	3.77857	29.8563	9.60267	22.2805	7.16608	0.804074	1
TRIRE2_68184	0.0364933	0.000221564	0.296169	0.00139358	0.474286	-2.10843	LL * CEL and LL * LAC and LL * SOPH down vs LL * GLU and LL * GLY	5.82276	0.846522	16.3049	9.48175	1.42146	0.826618	1.45382	1
TRIRE2_121757	0.05459	0.00486686	0.0298256	0.000692055	0.474778	-2.10625	LL * CEL and LL * LAC and LL * SOPH down vs LL * GLU and LL * GLY	4.73608	0.562781	7.3991	3.51689	4.20387	1.99816	1.18828	1
TRIRE2_3641	0.29867	1.15494e-05	0.228756	0.000737336	0.475917	-2.10121	LL * CEL and LL * LAC and LL * SOPH down vs LL * GLU and LL * GLY	1.20175	0.144398	31.8257	15.2963	1.68709	0.81086	1.20156	1
TRIRE2_109722	0.000454123	1.50147e-06	0.00609227	2.0555e-06	0.476497	-2.09865	LL * CEL and LL * LAC and LL * SOPH down vs LL * GLU and LL * GLY	26.1611	0.759655	49.3447	5.73141	6.93964	0.806041	0.290376	1
TRIRE2_109187	0.187847	4.03596e-06	0.830963	0.000196256	0.479496	-2.08552	LL * CEL and LL * LAC and LL * SOPH down vs LL * GLU and LL * GLY	1.99825	0.165541	39.9631	13.2427	0.360875	0.119584	0.828432	1
TRIRE2_55766	0.600335	0.000104362	0.0953712	0.000768685	0.479805	-2.08418	LL * CEL and LL * LAC and LL * SOPH down vs LL * GLU and LL * GLY	0.292707	0.0348046	19.4379	9.24512	2.66169	1.26597	1.18906	1
TRIRE2_121278	0.00226865	0.00128156	0.0133915	0.000458538	0.480841	-2.07969	LL * CEL and LL * LAC and LL * SOPH down vs LL * GLU and LL * GLY	16.5234	1.69596	10.5908	4.34815	5.47847	2.24923	1.0264	1
TRIRE2_112330	0.00280968	9.09806e-07	0.00118707	0.00052699	0.481985	-2.07476	LL * CEL and LL * LAC and LL * SOPH down vs LL * GLU and LL * GLY	15.4631	1.63714	54.8544	23.2307	10.8008	4.57411	1.05874	1
TRIRE2_122745	0.407389	3.18759e-10	8.39877e-07	4.05415e-06	0.482448	-2.07276	LL * CEL and LL * LAC and LL * SOPH down vs LL * GLU and LL * GLY	0.747964	0.0243945	280.793	36.6318	55.7862	7.27777	0.326146	1
TRIRE2_124202	0.302352	9.50819e-05	0.00740104	0.000203076	0.482867	-2.07096	LL * CEL and LL * LAC and LL * SOPH down vs LL * GLU and LL * GLY	1.18256	0.0969498	19.8592	6.51247	6.5575	2.15042	0.819833	1
TRIRE2_66541	0.128303	5.95213e-06	0.00276519	2.49675e-05	0.483483	-2.06832	LL * CEL and LL * LAC and LL * SOPH down vs LL * GLU and LL * GLY	2.74907	0.134801	36.7554	7.20922	8.64959	1.69653	0.490351	1
TRIRE2_62225	0.109073	1.52849e-05	0.0225416	0.000243682	0.483784	-2.06704	LL * CEL and LL * LAC and LL * SOPH down vs LL * GLU and LL * GLY	3.09422	0.264452	29.9303	10.2321	4.62762	1.58202	0.854662	1
TRIRE2_75294	0.0502564	0.000110291	0.0112675	0.00170459	0.48413	-2.06556	LL * CEL and LL * LAC and LL * SOPH down vs LL * GLU and LL * GLY	4.95117	0.722431	19.1916	11.2011	5.78	3.37347	1.45911	1
TRIRE2_74486	0.393324	0.000173741	0.599889	9.51203e-05	0.484984	-2.06192	LL * CEL and LL * LAC and LL * SOPH down vs LL * GLU and LL * GLY	0.795757	0.053297	17.2659	4.62562	0.715968	0.191812	0.669764	1
TRIRE2_121741	0.0410357	0.000979895	0.0502511	0.000540878	0.485699	-2.05889	LL * CEL and LL * LAC and LL * SOPH down vs LL * GLU and LL * GLY	5.49587	0.573728	11.3409	4.73563	3.47134	1.44953	1.04393	1
TRIRE2_72408	0.0565331	2.98343e-06	0.466132	0.000687872	0.486145	-2.057	LL * CEL and LL * LAC and LL * SOPH down vs LL * GLU and LL * GLY	4.64637	0.516737	42.636	18.9667	0.968488	0.430834	1.11213	1
TRIRE2_124148	0.00644357	0.00160433	0.192385	0.000399433	0.486464	-2.05565	LL * CEL and LL * LAC and LL * SOPH down vs LL * GLU and LL * GLY	11.7617	1.12685	9.99297	3.82958	1.86998	0.716629	0.958068	1
TRIRE2_111783	0.0201491	0.000639379	0.0255957	0.000114135	0.486874	-2.05392	LL * CEL and LL * LAC and LL * SOPH down vs LL * GLU and LL * GLY	7.61451	0.52777	12.6196	3.49872	4.43254	1.2289	0.693111	1
TRIRE2_123820	0.677855	7.47738e-05	0.00405599	0.00109128	0.487674	-2.05055	LL * CEL and LL * LAC and LL * SOPH down vs LL * GLU and LL * GLY	0.183022	0.0229739	20.9829	10.5355	7.78715	3.90993	1.25525	1
TRIRE2_72918	0.672669	0.00187625	0.104643	0.000787546	0.488758	-2.046	LL * CEL and LL * LAC and LL * SOPH down vs LL * GLU and LL * GLY	0.189388	0.0215449	9.5917	4.36464	2.55179	1.16118	1.13761	1
TRIRE2_22489	0.0625023	0.000146799	0.0630699	0.00187153	0.48893	-2.04528	LL * CEL and LL * LAC and LL * SOPH down vs LL * GLU and LL * GLY	4.39296	0.641363	17.9596	10.4883	3.17361	1.85336	1.45998	1
TRIRE2_57494	0.451876	0.000666945	0.832213	0.00128876	0.48946	-2.04307	LL * CEL and LL * LAC and LL * SOPH down vs LL * GLU and LL * GLY	0.612797	0.0798831	12.4883	6.51182	0.35902	0.187205	1.30358	1
TRIRE2_33692	0.363569	0.0011722	0.0263833	0.000383457	0.490053	-2.0406	LL * CEL and LL * LAC and LL * SOPH down vs LL * GLU and LL * GLY	0.906191	0.0841393	10.8357	4.02435	4.3867	1.62921	0.928494	1
TRIRE2_103222	0.0992351	0.000217225	0.013512	0.000142217	0.492569	-2.03017	LL * CEL and LL * LAC and LL * SOPH down vs LL * GLU and LL * GLY	3.30209	0.234035	16.3814	4.64411	5.4631	1.54879	0.708749	1
TRIRE2_38527	0.958896	0.00392543	0.757105	0.00157975	0.494942	-2.02044	LL * CEL and LL * LAC and LL * SOPH down vs LL * GLU and LL * GLY	0.00279259	0.000374479	7.85829	4.21511	0.469785	0.251988	1.34097	1
TRIRE2_46607	0.108295	0.000214165	0.0867821	0.00162853	0.496607	-2.01366	LL * CEL and LL * LAC and LL * SOPH down vs LL * GLU and LL * GLY	3.10979	0.416782	16.4364	8.81138	2.77529	1.48781	1.34022	1
TRIRE2_80872	0.19743	5.30459e-06	0.0300559	1.92732e-05	0.496884	-2.01254	LL * CEL and LL * LAC and LL * SOPH down vs LL * GLU and LL * GLY	1.90649	0.081523	37.6805	6.44498	4.19254	0.717104	0.427607	1
TRIRE2_59515	0.501224	0.000319196	0.00617862	0.000369359	0.497262	-2.01101	LL * CEL and LL * LAC and LL * SOPH down vs LL * GLU and LL * GLY	0.48688	0.0429458	14.9467	5.27357	6.91151	2.43855	0.882063	1
TRIRE2_74818	0.305222	0.000557587	0.0946266	0.00079722	0.499028	-2.0039	LL * CEL and LL * LAC and LL * SOPH down vs LL * GLU and LL * GLY	1.16782	0.125674	13.0531	5.61879	2.67106	1.14978	1.07614	1
TRIRE2_121654	0.350136	3.82962e-07	0.011222	8.40539e-06	0.499452	-2.00219	LL * CEL and LL * LAC and LL * SOPH down vs LL * GLU and LL * GLY	0.960667	0.0334736	65.7728	9.16718	5.78719	0.806599	0.348441	1
TRIRE2_58851	0.187221	0.000239024	0.0355054	9.01664e-05	0.499808	-2.00077	LL * CEL and LL * LAC and LL * SOPH down vs LL * GLU and LL * GLY	2.00446	0.121701	16.0146	3.88932	3.95114	0.959581	0.607154	1
TRIRE2_103747	0.0335709	2.09151e-05	0.0137271	4.26695e-05	2.00151	2.00151	LL * CEL and LL * LAC and LL * SOPH up vs LL * GLU and LL * GLY	6.06062	0.307432	27.9312	5.66736	5.43607	1.103	0.507261	1
TRIRE2_110406	0.041048	0.000449852	0.176452	8.00912e-05	2.00369	2.00369	LL * CEL and LL * LAC and LL * SOPH up vs LL * GLU and LL * GLY	5.49504	0.325459	13.7572	3.25922	1.96295	0.465045	0.592277	1
TRIRE2_49232	0.0048393	1.1802e-05	0.127225	4.592e-05	2.00485	2.00485	LL * CEL and LL * LAC and LL * SOPH up vs LL * GLU and LL * GLY	12.9677	0.672636	31.6756	6.57206	2.32581	0.48256	0.518701	1
TRIRE2_47971	0.00311222	1.73993e-07	0.080379	0.000475447	2.00518	2.00518	LL * CEL and LL * LAC and LL * SOPH up vs LL * GLU and LL * GLY	14.9722	1.40098	77.5152	29.013	2.86892	1.0738	0.93572	1
TRIRE2_69375	0.119784	0.000844018	0.0279626	0.00153669	2.00529	2.00529	LL * CEL and LL * LAC and LL * SOPH up vs LL * GLU and LL * GLY	2.89327	0.376632	11.7757	6.13163	4.29951	2.23876	1.30175	1
TRIRE2_124327	0.0721276	0.00105404	0.0161245	0.000125262	2.006	2.006	LL * CEL and LL * LAC and LL * SOPH up vs LL * GLU and LL * GLY	4.04167	0.268192	11.1331	2.95502	5.16521	1.37099	0.663567	1
TRIRE2_59542	0.979432	1.97636e-05	0.638265	0.000704404	2.00601	2.00601	LL * CEL and LL * LAC and LL * SOPH up vs LL * GLU and LL * GLY	0.00069874	7.28713e-05	28.2829	11.7985	0.652418	0.272162	1.0429	1
TRIRE2_70547	0.132879	0.000616145	0.489579	0.00142581	2.00659	2.00659	LL * CEL and LL * LAC and LL * SOPH up vs LL * GLU and LL * GLY	2.67656	0.341465	12.7357	6.49907	0.91976	0.469357	1.27576	1
TRIRE2_2241	0.0446271	3.22094e-05	0.338321	0.000429393	2.00733	2.00733	LL * CEL and LL * LAC and LL * SOPH up vs LL * GLU and LL * GLY	5.26735	0.481072	25.3758	9.27038	1.28731	0.470287	0.91331	1
TRIRE2_58244	0.000214369	0.000838414	0.112584	0.0014596	2.00738	2.00738	LL * CEL and LL * LAC and LL * SOPH up vs LL * GLU and LL * GLY	31.8492	4.09582	11.7954	6.0676	2.46635	1.2687	1.28601	1
TRIRE2_22879	0.527832	0.000432817	0.0076759	0.000182099	2.00767	2.00767	LL * CEL and LL * LAC and LL * SOPH up vs LL * GLU and LL * GLY	0.427785	0.0312638	13.887	4.05961	6.4875	1.8965	0.73083	1
TRIRE2_4751	0.0163777	2.23033e-09	0.00381321	8.23054e-07	2.00809	2.00809	LL * CEL and LL * LAC and LL * SOPH up vs LL * GLU and LL * GLY	8.29601	0.174625	189.344	15.9422	7.92175	0.666989	0.210493	1
TRIRE2_67420	0.0096163	2.83204e-05	0.00379953	5.03296e-05	2.00811	2.00811	LL * CEL and LL * LAC and LL * SOPH up vs LL * GLU and LL * GLY	10.1909	0.542849	26.1144	5.56426	7.92964	1.68959	0.532682	1
TRIRE2_77579	0.803253	1.56387e-06	0.0570504	3.88198e-05	2.0097	2.0097	LL * CEL and LL * LAC and LL * SOPH up vs LL * GLU and LL * GLY	0.0654587	0.00328499	48.9207	9.82018	3.30355	0.663144	0.501842	1
TRIRE2_70842	0.00363553	1.74184e-06	0.90792	0.000676278	2.00979	2.00979	LL * CEL and LL * LAC and LL * SOPH up vs LL * GLU and LL * GLY	14.2457	1.477	47.8148	19.8299	0.242223	0.100455	1.03681	1
TRIRE2_27770	6.51065e-05	0.000132522	0.00162237	7.54286e-05	2.01253	2.01253	LL * CEL and LL * LAC and LL * SOPH up vs LL * GLU and LL * GLY	42.8421	2.53235	18.3924	4.34862	9.96389	2.35582	0.591089	1
TRIRE2_78988	0.0348785	6.11502e-05	0.663225	0.000187055	2.01433	2.01433	LL * CEL and LL * LAC and LL * SOPH up vs LL * GLU and LL * GLY	5.95118	0.442083	21.9659	6.52692	0.612549	0.182012	0.742848	1
TRIRE2_52587	0.039623	0.000206793	0.0461492	7.89985e-05	2.02244	2.02244	LL * CEL and LL * LAC and LL * SOPH up vs LL * GLU and LL * GLY	5.59258	0.339032	16.5729	4.01871	3.58614	0.869593	0.606218	1
TRIRE2_64608	0.136012	0.000570295	0.0549645	0.00162965	2.02302	2.02302	LL * CEL and LL * LAC and LL * SOPH up vs LL * GLU and LL * GLY	2.62873	0.357062	12.9809	7.05282	3.3524	1.82143	1.35831	1
TRIRE2_121048	0.0424824	0.000412475	0.020865	0.000167207	2.02314	2.02314	LL * CEL and LL * LAC and LL * SOPH up vs LL * GLU and LL * GLY	5.40097	0.394825	14.0503	4.10844	4.74861	1.38854	0.731026	1
TRIRE2_123655	0.895752	3.54576e-05	0.253818	0.000339581	2.02391	2.02391	LL * CEL and LL * LAC and LL * SOPH up vs LL * GLU and LL * GLY	0.0180637	0.00158702	24.8365	8.72819	1.57922	0.55498	0.878565	1
TRIRE2_122415	3.69949e-05	9.55475e-08	0.000528965	4.85532e-05	2.02408	2.02408	LL * CEL and LL * LAC and LL * SOPH up vs LL * GLU and LL * GLY	49.0504	2.64965	87.7606	18.9629	13.2231	2.8572	0.54019	1
TRIRE2_121061	0.523048	1.91156e-05	0.048255	8.38338e-05	2.02667	2.02667	LL * CEL and LL * LAC and LL * SOPH up vs LL * GLU and LL * GLY	0.437997	0.0271008	28.4919	7.05169	3.52576	0.872619	0.618745	1
TRIRE2_82141	0.0514192	0.000178069	0.525392	0.00186103	2.02897	2.02897	LL * CEL and LL * LAC and LL * SOPH up vs LL * GLU and LL * GLY	4.89127	0.697037	17.1665	9.78532	0.849452	0.484209	1.42506	1
TRIRE2_78611	1.91904e-06	5.34623e-07	0.015521	5.05628e-05	2.03015	2.03015	LL * CEL and LL * LAC and LL * SOPH up vs LL * GLU and LL * GLY	95.9662	5.27911	61.3379	13.4968	5.22864	1.15051	0.550102	1
TRIRE2_68348	0.0405526	3.59048e-06	0.19702	0.000182258	2.03081	2.03081	LL * CEL and LL * LAC and LL * SOPH up vs LL * GLU and LL * GLY	5.52848	0.417526	40.9785	12.3792	1.84458	0.557232	0.755227	1
TRIRE2_67035	0.00478044	0.000607273	0.00181562	0.000711837	2.03183	2.03183	LL * CEL and LL * LAC and LL * SOPH up vs LL * GLU and LL * GLY	13.0209	1.4124	12.7814	5.5457	9.67486	4.19781	1.08472	1
TRIRE2_112325	0.000451676	7.41828e-05	0.00056965	0.000192502	2.03237	2.03237	LL * CEL and LL * LAC and LL * SOPH up vs LL * GLU and LL * GLY	26.199	2.0107	21.0209	6.45318	12.9845	3.9861	0.767471	1
TRIRE2_5942	0.0459605	6.7394e-05	0.20871	5.2986e-05	2.03273	2.03273	LL * CEL and LL * LAC and LL * SOPH up vs LL * GLU and LL * GLY	5.18818	0.289663	21.4858	4.79831	1.78343	0.398285	0.558313	1
TRIRE2_54335	0.351803	0.000114303	0.1582	0.000312945	2.03365	2.03365	LL * CEL and LL * LAC and LL * SOPH up vs LL * GLU and LL * GLY	0.953737	0.083134	19.0338	6.63644	2.08206	0.725943	0.871665	1
TRIRE2_76151	0.711784	0.000114016	0.406348	0.00183915	2.0344	2.0344	LL * CEL and LL * LAC and LL * SOPH up vs LL * GLU and LL * GLY	0.144514	0.0206766	19.0449	10.8995	1.10464	0.632191	1.43077	1
TRIRE2_79237	0.00479316	0.00410911	0.0584549	0.000529441	2.03509	2.03509	LL * CEL and LL * LAC and LL * SOPH up vs LL * GLU and LL * GLY	13.0093	1.3071	7.75898	3.1183	3.27183	1.31493	1.00474	1
TRIRE2_103455	1.26145e-06	7.75054e-09	0.255435	9.302e-06	2.03556	2.03556	LL * CEL and LL * LAC and LL * SOPH up vs LL * GLU and LL * GLY	105.163	3.93011	146.946	21.9664	1.57268	0.235093	0.373715	1
TRIRE2_121743	0.00688429	6.88868e-05	0.00608668	0.00123136	2.03602	2.03602	LL * CEL and LL * LAC and LL * SOPH up vs LL * GLU and LL * GLY	11.493	1.46427	21.3789	10.8951	6.94147	3.53752	1.27405	1
TRIRE2_79085	0.693344	7.87984e-07	0.111624	9.41552e-06	2.03797	2.03797	LL * CEL and LL * LAC and LL * SOPH up vs LL * GLU and LL * GLY	0.164779	0.00619553	56.54	8.50338	2.47629	0.372424	0.37599	1
TRIRE2_80553	0.0278436	9.16427e-06	0.00214325	1.65861e-05	2.03873	2.03873	LL * CEL and LL * LAC and LL * SOPH up vs LL * GLU and LL * GLY	6.60996	0.283191	33.4723	5.73623	9.26035	1.58697	0.428431	1
TRIRE2_123540	0.00396017	2.49042e-08	0.802093	3.35253e-06	2.04095	2.04095	LL * CEL and LL * LAC and LL * SOPH up vs LL * GLU and LL * GLY	13.8556	0.415044	115.742	13.8682	0.403493	0.0483465	0.29955	1
TRIRE2_60664	0.0516363	6.07963e-05	0.0120097	5.69614e-05	2.0427	2.0427	LL * CEL and LL * LAC and LL * SOPH up vs LL * GLU and LL * GLY	4.88027	0.281092	21.9948	5.06739	5.66744	1.30572	0.575975	1
TRIRE2_75604	0.0285105	1.13936e-06	0.0208134	3.78656e-05	2.04541	2.04541	LL * CEL and LL * LAC and LL * SOPH up vs LL * GLU and LL * GLY	6.53919	0.342905	52.3116	10.9725	4.75251	0.996856	0.524384	1
TRIRE2_122102	1.69812e-07	4.42834e-06	0.00627141	7.01684e-05	2.04622	2.04622	LL * CEL and LL * LAC and LL * SOPH up vs LL * GLU and LL * GLY	161.55	9.83331	39.1742	9.5379	6.8818	1.67554	0.608684	1
TRIRE2_49753	0.366882	0.00107459	0.0213418	0.000339248	2.04641	2.04641	LL * CEL and LL * LAC and LL * SOPH up vs LL * GLU and LL * GLY	0.893217	0.0809347	11.0786	4.01534	4.71305	1.7082	0.906104	1
TRIRE2_110023	0.156524	8.59925e-05	0.666761	0.000977013	2.04738	2.04738	LL * CEL and LL * LAC and LL * SOPH up vs LL * GLU and LL * GLY	2.34703	0.284236	20.3225	9.84457	0.606981	0.294032	1.21104	1
TRIRE2_120475	0.000717589	8.37388e-05	0.0133902	0.00015449	2.05362	2.05362	LL * CEL and LL * LAC and LL * SOPH up vs LL * GLU and LL * GLY	23.0936	1.72582	20.4466	6.11199	5.47863	1.6377	0.747313	1
TRIRE2_56206	0.00074546	1.36198e-07	0.00244094	0.0001719	2.05464	2.05464	LL * CEL and LL * LAC and LL * SOPH up vs LL * GLU and LL * GLY	22.8507	1.75677	81.5535	25.0794	8.94474	2.7507	0.768803	1
TRIRE2_106037	0.29015	6.35885e-07	0.620614	9.89689e-06	2.05548	2.05548	LL * CEL and LL * LAC and LL * SOPH up vs LL * GLU and LL * GLY	1.24749	0.0485853	59.1465	9.21422	0.681278	0.106134	0.389466	1
TRIRE2_42825	0.563956	1.74244e-07	0.0586423	3.02958e-05	2.05556	2.05556	LL * CEL and LL * LAC and LL * SOPH up vs LL * GLU and LL * GLY	0.35608	0.0179604	77.492	15.6345	3.26766	0.659273	0.504392	1
TRIRE2_111561	0.651268	5.43089e-07	0.00866899	4.94393e-05	2.05564	2.05564	LL * CEL and LL * LAC and LL * SOPH up vs LL * GLU and LL * GLY	0.217064	0.0122989	61.1363	13.8559	6.2575	1.4182	0.5666	1
TRIRE2_23173	0.0393563	2.73346e-09	0.0835206	4.80857e-07	2.0583	2.0583	LL * CEL and LL * LAC and LL * SOPH up vs LL * GLU and LL * GLY	5.61131	0.112816	181.679	14.6107	2.82193	0.226941	0.201051	1
TRIRE2_69013	0.518394	1.56001e-05	0.221392	0.00012696	2.05971	2.05971	LL * CEL and LL * LAC and LL * SOPH up vs LL * GLU and LL * GLY	0.448101	0.0321423	29.7963	8.54916	1.72133	0.493885	0.7173	1
TRIRE2_120223	0.186316	6.29142e-09	0.237998	1.81086e-07	2.06109	2.06109	LL * CEL and LL * LAC and LL * SOPH up vs LL * GLU and LL * GLY	2.01348	0.0330112	153.33	10.0555	1.64584	0.107935	0.163951	1
TRIRE2_120837	0.011766	1.85415e-06	0.000633426	1.74287e-05	2.06147	2.06147	LL * CEL and LL * LAC and LL * SOPH up vs LL * GLU and LL * GLY	9.44776	0.422277	47.1845	8.43583	12.6489	2.26142	0.44696	1
TRIRE2_110159	0.00130845	4.48994e-05	0.123643	0.00017772	2.0622	2.0622	LL * CEL and LL * LAC and LL * SOPH up vs LL * GLU and LL * GLY	19.4739	1.52529	23.5545	7.37964	2.35839	0.738884	0.783251	1
TRIRE2_53952	0.00580506	0.000134747	0.243363	0.000743858	2.0626	2.0626	LL * CEL and LL * LAC and LL * SOPH up vs LL * GLU and LL * GLY	12.193	1.3962	18.3214	8.39179	1.6227	0.743251	1.14508	1
TRIRE2_52520	0.953276	3.46348e-07	0.00638847	4.6795e-06	2.06293	2.06293	LL * CEL and LL * LAC and LL * SOPH up vs LL * GLU and LL * GLY	0.00360957	0.000119966	67.1676	8.9294	6.84507	0.909998	0.332355	1
TRIRE2_65774	0.164539	3.40137e-06	0.0433166	1.41105e-05	2.0681	2.0681	LL * CEL and LL * LAC and LL * SOPH up vs LL * GLU and LL * GLY	2.24963	0.0966296	41.4564	7.12279	3.67271	0.631023	0.429535	1
TRIRE2_65969	0.587559	0.000765589	0.0123425	0.000485178	2.06938	2.06938	LL * CEL and LL * LAC and LL * SOPH up vs LL * GLU and LL * GLY	0.314018	0.0322812	12.0668	4.96191	5.61963	2.31081	1.02801	1
TRIRE2_123324	0.89045	9.48255e-06	0.449426	0.000142946	2.07024	2.07024	LL * CEL and LL * LAC and LL * SOPH up vs LL * GLU and LL * GLY	0.0199615	0.00149586	33.2245	9.95903	1.00469	0.301154	0.749373	1
TRIRE2_72339	2.83999e-09	3.33808e-06	1.51176e-05	5.46015e-06	2.07166	2.07166	LL * CEL and LL * LAC and LL * SOPH up vs LL * GLU and LL * GLY	377.705	13.1454	41.6235	5.79455	30.0027	4.17679	0.348034	1
TRIRE2_68036	0.324033	0.000116678	0.00194785	0.00104903	2.07476	2.07476	LL * CEL and LL * LAC and LL * SOPH up vs LL * GLU and LL * GLY	1.07597	0.137945	18.9435	9.71467	9.49754	4.87057	1.28206	1
TRIRE2_70076	0.442179	2.06244e-06	0.727167	4.89341e-05	2.07494	2.07494	LL * CEL and LL * LAC and LL * SOPH up vs LL * GLU and LL * GLY	0.640352	0.0371385	46.1285	10.7012	0.514381	0.11933	0.57997	1
TRIRE2_22618	0.557653	5.52286e-06	0.269206	1.51127e-05	2.07989	2.07989	LL * CEL and LL * LAC and LL * SOPH up vs LL * GLU and LL * GLY	0.367931	0.0163072	37.3542	6.62236	1.51874	0.26925	0.443214	1
TRIRE2_121411	0.810434	7.2387e-07	0.449511	0.000100975	2.08091	2.08091	LL * CEL and LL * LAC and LL * SOPH up vs LL * GLU and LL * GLY	0.0606627	0.00422832	57.5581	16.0477	1.0045	0.280063	0.697021	1
TRIRE2_22510	0.00546382	0.0189517	0.00123605	0.000157121	2.08122	2.08122	LL * CEL and LL * LAC and LL * SOPH up vs LL * GLU and LL * GLY	12.4477	0.969185	4.90168	1.52659	10.6896	3.32918	0.778605	1
TRIRE2_82469	6.9992e-05	3.63231e-06	0.00429677	3.47336e-05	2.0813	2.0813	LL * CEL and LL * LAC and LL * SOPH up vs LL * GLU and LL * GLY	42.097	2.26928	40.8769	8.81404	7.66286	1.6523	0.53906	1
TRIRE2_123274	0.0946957	1.05538e-08	0.00118557	0.00174832	2.08217	2.08217	LL * CEL and LL * LAC and LL * SOPH up vs LL * GLU and LL * GLY	3.40696	0.512009	137.972	82.9398	10.8043	6.49483	1.50283	1
TRIRE2_79960	0.00474951	7.71545e-06	0.265215	0.000365852	2.08235	2.08235	LL * CEL and LL * LAC and LL * SOPH up vs LL * GLU and LL * GLY	13.0491	1.26555	34.7476	13.4798	1.53405	0.595109	0.969833	1
TRIRE2_123047	0.570303	5.24437e-05	0.00166168	3.10513e-05	2.08457	2.08457	LL * CEL and LL * LAC and LL * SOPH up vs LL * GLU and LL * GLY	0.344414	0.0181592	22.7435	4.79661	9.90186	2.0883	0.52725	1
TRIRE2_61746	0.000336512	0.000494845	0.0319621	0.000217889	2.08498	2.08498	LL * CEL and LL * LAC and LL * SOPH up vs LL * GLU and LL * GLY	28.3297	2.40885	13.4408	4.57144	4.10258	1.39535	0.850289	1
TRIRE2_51907	0.0266469	2.22836e-06	0.00777463	3.8907e-05	2.08503	2.08503	LL * CEL and LL * LAC and LL * SOPH up vs LL * GLU and LL * GLY	6.74228	0.375174	45.375	10.0996	6.46308	1.43855	0.556449	1
TRIRE2_108559	0.399113	9.8364e-05	0.404521	0.000327474	2.08505	2.08505	LL * CEL and LL * LAC and LL * SOPH up vs LL * GLU and LL * GLY	0.775765	0.0733278	19.7047	7.45021	1.10911	0.419346	0.945232	1
TRIRE2_67084	0.00560812	0.00143624	0.753433	0.000643414	2.08531	2.08531	LL * CEL and LL * LAC and LL * SOPH up vs LL * GLU and LL * GLY	12.3377	1.39864	10.2842	4.66338	0.475225	0.215491	1.13363	1
TRIRE2_122304	0.228076	0.000124798	0.146881	0.00094547	2.08535	2.08535	LL * CEL and LL * LAC and LL * SOPH up vs LL * GLU and LL * GLY	1.64878	0.208103	18.6505	9.41601	2.16417	1.09261	1.26216	1
TRIRE2_60897	0.683544	0.000389708	0.89872	0.000972916	2.08569	2.08569	LL * CEL and LL * LAC and LL * SOPH up vs LL * GLU and LL * GLY	0.17619	0.0224291	14.2449	7.25352	0.257171	0.130952	1.27301	1
TRIRE2_82327	0.000134459	0.000267461	0.00212384	0.000473995	2.08611	2.08611	LL * CEL and LL * LAC and LL * SOPH up vs LL * GLU and LL * GLY	35.8416	3.74301	15.5922	6.51331	9.28272	3.87765	1.04432	1
TRIRE2_123571	0.00817435	1.14793e-07	0.021966	2.79495e-05	2.08742	2.08742	LL * CEL and LL * LAC and LL * SOPH up vs LL * GLU and LL * GLY	10.8125	0.558235	84.4924	17.4489	4.66791	0.963992	0.516286	1
TRIRE2_48516	0.00317003	2.30623e-06	0.0177914	4.63985e-06	2.08859	2.08859	LL * CEL and LL * LAC and LL * SOPH up vs LL * GLU and LL * GLY	14.885	0.510774	45.0442	6.18272	5.00377	0.686812	0.343147	1
TRIRE2_82626	0.00407925	0.00315507	0.00830233	0.000552545	2.08944	2.08944	LL * CEL and LL * LAC and LL * SOPH up vs LL * GLU and LL * GLY	13.7221	1.50018	8.34527	3.64943	6.33857	2.77189	1.09326	1
TRIRE2_35375	0.714995	6.73595e-06	0.0122168	0.00013751	2.09301	2.09301	LL * CEL and LL * LAC and LL * SOPH up vs LL * GLU and LL * GLY	0.141142	0.0107917	35.7852	10.9445	5.63751	1.72417	0.764598	1
TRIRE2_79448	0.000636026	1.24006e-05	0.0122589	0.000160288	2.09406	2.09406	LL * CEL and LL * LAC and LL * SOPH up vs LL * GLU and LL * GLY	23.8753	1.8998	31.3347	9.97342	5.63149	1.79243	0.795718	1
TRIRE2_108674	0.914698	0.00171801	0.127214	0.00028849	2.09523	2.09523	LL * CEL and LL * LAC and LL * SOPH up vs LL * GLU and LL * GLY	0.012068	0.00111817	9.81597	3.63803	2.32591	0.862037	0.926558	1
TRIRE2_105239	0.256913	0.0031411	0.0127416	0.00165663	2.09664	2.09664	LL * CEL and LL * LAC and LL * SOPH up vs LL * GLU and LL * GLY	1.44572	0.217866	8.35538	5.03652	5.5643	3.35409	1.50697	1
TRIRE2_4996	0.0734407	4.19389e-05	0.617477	0.000578886	2.09667	2.09667	LL * CEL and LL * LAC and LL * SOPH up vs LL * GLU and LL * GLY	3.99828	0.44686	23.9187	10.6929	0.686471	0.306889	1.11763	1
TRIRE2_57735	5.11146e-05	5.06472e-06	0.0651123	4.67891e-05	2.09717	2.09717	LL * CEL and LL * LAC and LL * SOPH up vs LL * GLU and LL * GLY	45.4137	2.68241	38.0582	8.9918	3.13282	0.740172	0.590661	1
TRIRE2_124056	0.0395156	1.17706e-05	0.0151837	0.000191105	2.09836	2.09836	LL * CEL and LL * LAC and LL * SOPH up vs LL * GLU and LL * GLY	5.60011	0.468521	31.6941	10.6065	5.26539	1.76207	0.836628	1
TRIRE2_75878	0.0877587	0.00203194	0.0271136	0.0004958	2.09904	2.09904	LL * CEL and LL * LAC and LL * SOPH up vs LL * GLU and LL * GLY	3.58002	0.384812	9.39212	4.03819	4.34563	1.86843	1.07489	1
TRIRE2_63053	0.246237	1.12173e-06	0.0298827	3.40714e-05	2.09927	2.09927	LL * CEL and LL * LAC and LL * SOPH up vs LL * GLU and LL * GLY	1.5171	0.0833302	52.4842	11.5313	4.20106	0.923011	0.549273	1
TRIRE2_120937	0.0138921	0.000207207	0.0191169	4.58886e-05	2.10037	2.10037	LL * CEL and LL * LAC and LL * SOPH up vs LL * GLU and LL * GLY	8.85918	0.522996	16.5651	3.91163	4.88774	1.15418	0.590344	1
TRIRE2_66469	6.25091e-05	1.36367e-05	0.00752797	0.000322389	2.10368	2.10368	LL * CEL and LL * LAC and LL * SOPH up vs LL * GLU and LL * GLY	43.2662	4.17211	30.6893	11.8373	6.5248	2.51672	0.96429	1
TRIRE2_81457	0.7301	0.000411027	0.293601	0.00124717	2.10435	2.10435	LL * CEL and LL * LAC and LL * SOPH up vs LL * GLU and LL * GLY	0.12589	0.017628	14.0623	7.87636	1.4303	0.801118	1.40026	1
TRIRE2_77764	0.00808772	4.22505e-05	0.12554	4.88919e-05	2.10612	2.10612	LL * CEL and LL * LAC and LL * SOPH up vs LL * GLU and LL * GLY	10.854	0.65535	23.879	5.76712	2.341	0.565387	0.603787	1
TRIRE2_107111	0.00110818	7.14868e-05	0.0593943	0.000197422	2.10617	2.10617	LL * CEL and LL * LAC and LL * SOPH up vs LL * GLU and LL * GLY	20.4313	1.74089	21.1992	7.22526	3.25111	1.10807	0.852069	1
TRIRE2_82026	0.00544692	1.536e-05	0.391958	0.000563134	2.11312	2.11312	LL * CEL and LL * LAC and LL * SOPH up vs LL * GLU and LL * GLY	12.4608	1.41156	29.8981	13.5474	1.14045	0.516764	1.1328	1
TRIRE2_82499	0.971627	2.88125e-05	0.430661	0.00011815	2.11506	2.11506	LL * CEL and LL * LAC and LL * SOPH up vs LL * GLU and LL * GLY	0.00132992	0.000100705	26.0144	7.87955	1.04698	0.317121	0.75723	1
TRIRE2_5011	0.148429	7.56739e-05	0.189744	0.000311154	2.11533	2.11533	LL * CEL and LL * LAC and LL * SOPH up vs LL * GLU and LL * GLY	2.4522	0.237765	20.9256	8.11578	1.88478	0.730991	0.969599	1
TRIRE2_111523	0.550087	3.86215e-06	0.0855775	0.00010733	2.11633	2.11633	LL * CEL and LL * LAC and LL * SOPH up vs LL * GLU and LL * GLY	0.382516	0.0283286	40.3425	11.9508	2.79227	0.827168	0.740586	1
TRIRE2_112080	0.00105074	0.00217474	0.0146856	0.000342161	2.11849	2.11849	LL * CEL and LL * LAC and LL * SOPH up vs LL * GLU and LL * GLY	20.7449	2.07047	9.22454	3.68268	5.32148	2.12447	0.998065	1
TRIRE2_78935	0.0106624	0.00122156	0.00322895	0.000302242	2.12373	2.12373	LL * CEL and LL * LAC and LL * SOPH up vs LL * GLU and LL * GLY	9.80658	0.95365	10.7219	4.17065	8.29268	3.22572	0.972459	1
TRIRE2_72611	0.00344244	2.69546e-07	0.00408819	0.00108158	2.12604	2.12604	LL * CEL and LL * LAC and LL * SOPH up vs LL * GLU and LL * GLY	14.4982	2.00263	70.772	39.1029	7.77002	4.29308	1.3813	1
TRIRE2_63653	0.0546851	0.000129392	0.40358	0.000985435	2.12763	2.12763	LL * CEL and LL * LAC and LL * SOPH up vs LL * GLU and LL * GLY	4.7316	0.637714	18.4948	9.97073	1.11142	0.59918	1.34778	1
TRIRE2_122963	0.107315	1.45247e-09	6.59495e-07	2.51767e-06	2.12849	2.12849	LL * CEL and LL * LAC and LL * SOPH up vs LL * GLU and LL * GLY	3.12959	0.0986706	206.564	26.0504	58.6955	7.40227	0.315283	1
TRIRE2_35867	0.0323589	0.000144301	0.0511264	0.000254913	2.13264	2.13264	LL * CEL and LL * LAC and LL * SOPH up vs LL * GLU and LL * GLY	6.16683	0.580108	18.0316	6.78487	3.44828	1.29751	0.940691	1
TRIRE2_78448	0.0654858	7.47916e-05	0.0671192	0.000142504	2.13315	2.13315	LL * CEL and LL * LAC and LL * SOPH up vs LL * GLU and LL * GLY	4.27727	0.34717	20.9817	6.81203	3.09417	1.00457	0.811662	1
TRIRE2_121889	0.0223255	3.25382e-08	0.0931754	1.29598e-06	2.13559	2.13559	LL * CEL and LL * LAC and LL * SOPH up vs LL * GLU and LL * GLY	7.28829	0.200476	109.563	12.0548	2.68956	0.295922	0.275065	1
TRIRE2_78465	0.0110809	5.80696e-07	0.0487148	0.00106212	2.13764	2.13764	LL * CEL and LL * LAC and LL * SOPH up vs LL * GLU and LL * GLY	9.66542	1.34738	60.2841	33.6149	3.513	1.95888	1.39402	1
TRIRE2_74795	0.879276	2.08136e-08	0.00230772	1.67354e-08	2.13975	2.13975	LL * CEL and LL * LAC and LL * SOPH up vs LL * GLU and LL * GLY	0.0242798	0.00026769	120.078	5.29555	9.07994	0.400434	0.110252	1
TRIRE2_121412	3.79817e-07	1.18643e-08	0.00216392	2.42712e-05	2.14199	2.14199	LL * CEL and LL * LAC and LL * SOPH up vs LL * GLU and LL * GLY	136.17	7.28735	134.712	28.8374	9.23677	1.97728	0.535166	1
TRIRE2_43312	0.0529934	0.000184817	0.358674	0.000442312	2.14302	2.14302	LL * CEL and LL * LAC and LL * SOPH up vs LL * GLU and LL * GLY	4.81279	0.530137	17.0172	7.49788	1.22886	0.541443	1.10152	1
TRIRE2_36391	0.554935	3.57461e-08	0.0955002	3.74268e-06	2.14664	2.14664	LL * CEL and LL * LAC and LL * SOPH up vs LL * GLU and LL * GLY	0.373125	0.0131316	107.467	15.1287	2.66008	0.374472	0.351936	1
TRIRE2_106761	0.311412	0.0017042	0.0329303	0.000749794	2.14767	2.14767	LL * CEL and LL * LAC and LL * SOPH up vs LL * GLU and LL * GLY	1.13672	0.145423	9.83672	5.03375	4.05929	2.07727	1.27933	1
TRIRE2_76700	0.00551167	9.41047e-06	0.00841738	1.48215e-05	2.14787	2.14787	LL * CEL and LL * LAC and LL * SOPH up vs LL * GLU and LL * GLY	12.4108	0.596763	33.2797	6.40089	6.31268	1.21416	0.48084	1
TRIRE2_107294	0.00144163	1.90138e-07	0.0179399	0.000106218	2.15187	2.15187	LL * CEL and LL * LAC and LL * SOPH up vs LL * GLU and LL * GLY	18.93	1.46115	76.1001	23.4957	4.99026	1.54073	0.771868	1
TRIRE2_21664	0.828278	0.000487256	0.117434	0.0018201	2.15285	2.15285	LL * CEL and LL * LAC and LL * SOPH up vs LL * GLU and LL * GLY	0.0495796	0.00824341	13.4917	8.97285	2.41755	1.60782	1.66266	1
TRIRE2_2837	0.418153	0.00186218	0.145545	0.00182819	2.15428	2.15428	LL * CEL and LL * LAC and LL * SOPH up vs LL * GLU and LL * GLY	0.713124	0.118932	9.61071	6.41136	2.17434	1.45051	1.66777	1
TRIRE2_27384	0.286606	3.22513e-06	0.0620598	5.90402e-06	2.15512	2.15512	LL * CEL and LL * LAC and LL * SOPH up vs LL * GLU and LL * GLY	1.26707	0.049877	41.9314	6.60234	3.19437	0.502972	0.39364	1
TRIRE2_122480	0.0979338	2.90081e-06	0.0614416	2.67718e-05	2.1557	2.1557	LL * CEL and LL * LAC and LL * SOPH up vs LL * GLU and LL * GLY	3.33153	0.185496	42.8926	9.5529	3.20727	0.714311	0.556791	1
TRIRE2_81623	8.96688e-11	4.00981e-07	0.00132493	1.58592e-05	2.15718	2.15718	LL * CEL and LL * LAC and LL * SOPH up vs LL * GLU and LL * GLY	762.97	37.6854	65.1439	12.8706	10.5005	2.07461	0.49393	1
TRIRE2_78797	0.00308487	2.20312e-05	0.00430704	0.000435706	2.15918	2.15918	LL * CEL and LL * LAC and LL * SOPH up vs LL * GLU and LL * GLY	15.0142	1.67982	27.6117	12.357	7.65774	3.42705	1.11882	1
TRIRE2_46882	0.261877	4.6139e-06	0.600476	2.77346e-05	2.16168	2.16168	LL * CEL and LL * LAC and LL * SOPH up vs LL * GLU and LL * GLY	1.41391	0.0799531	38.8299	8.78293	0.714973	0.16172	0.565475	1
TRIRE2_66865	0.0118375	0.000760736	0.00945342	0.00110545	2.16285	2.16285	LL * CEL and LL * LAC and LL * SOPH up vs LL * GLU and LL * GLY	9.42591	1.37048	12.086	7.02897	6.09703	3.5459	1.45395	1
TRIRE2_110638	0.000375669	0.000460143	0.0238815	0.000148615	2.16327	2.16327	LL * CEL and LL * LAC and LL * SOPH up vs LL * GLU and LL * GLY	27.5181	2.34153	13.6816	4.6567	4.53838	1.5447	0.850908	1
TRIRE2_122666	0.148548	5.58889e-06	0.242358	8.23738e-05	2.16357	2.16357	LL * CEL and LL * LAC and LL * SOPH up vs LL * GLU and LL * GLY	2.4506	0.180212	37.2585	10.9596	1.62699	0.478581	0.735377	1
TRIRE2_70542	9.78962e-06	4.76778e-06	0.0116634	4.59599e-06	2.16572	2.16572	LL * CEL and LL * LAC and LL * SOPH up vs LL * GLU and LL * GLY	66.7489	2.51623	38.5567	5.81388	5.71889	0.862341	0.37697	1
TRIRE2_82133	0.000222876	0.000517997	0.00917305	8.44142e-05	2.16814	2.16814	LL * CEL and LL * LAC and LL * SOPH up vs LL * GLU and LL * GLY	31.5327	2.34554	13.2912	3.95463	6.15249	1.8306	0.743843	1
TRIRE2_52021	0.249479	5.21226e-05	0.532357	0.000395194	2.16943	2.16943	LL * CEL and LL * LAC and LL * SOPH up vs LL * GLU and LL * GLY	1.49498	0.164977	22.7751	10.0533	0.836294	0.369154	1.10354	1
TRIRE2_119704	0.553294	5.74494e-06	0.402045	0.000415314	2.17	2.17	LL * CEL and LL * LAC and LL * SOPH up vs LL * GLU and LL * GLY	0.376284	0.0421056	37.0377	16.5778	1.11521	0.499159	1.11898	1
TRIRE2_35768	0.574542	0.00541685	0.0884244	0.00106298	2.17122	2.17122	LL * CEL and LL * LAC and LL * SOPH up vs LL * GLU and LL * GLY	0.336771	0.0489047	7.17753	4.16918	2.75258	1.59888	1.45217	1
TRIRE2_78226	0.0704687	2.91932e-06	0.00359361	1.3475e-05	2.17267	2.17267	LL * CEL and LL * LAC and LL * SOPH up vs LL * GLU and LL * GLY	4.09792	0.198617	42.8344	8.30433	8.05265	1.56117	0.484677	1
TRIRE2_3824	0.155824	3.87539e-05	0.0268424	3.19692e-05	2.17439	2.17439	LL * CEL and LL * LAC and LL * SOPH up vs LL * GLU and LL * GLY	2.35584	0.139845	24.3467	5.78095	4.36072	1.03542	0.593608	1
TRIRE2_22030	0.00907823	0.000236195	0.0831454	0.00011716	2.17731	2.17731	LL * CEL and LL * LAC and LL * SOPH up vs LL * GLU and LL * GLY	10.4088	0.848637	16.0598	5.23749	2.82743	0.922092	0.815309	1
TRIRE2_73940	0.885876	4.13018e-06	0.0021781	1.00245e-05	2.17795	2.17795	LL * CEL and LL * LAC and LL * SOPH up vs LL * GLU and LL * GLY	0.021677	0.000988194	39.7655	7.25118	9.22076	1.68139	0.455872	1
TRIRE2_81511	0.00124621	0.000325258	0.362658	0.000315793	2.18195	2.18195	LL * CEL and LL * LAC and LL * SOPH up vs LL * GLU and LL * GLY	19.7514	2.08499	14.8794	6.28273	1.21783	0.514223	1.05561	1
TRIRE2_56920	0.0223999	3.40516e-06	0.0106873	6.81309e-06	2.18221	2.18221	LL * CEL and LL * LAC and LL * SOPH up vs LL * GLU and LL * GLY	7.27782	0.305554	41.4465	6.96041	5.87434	0.986519	0.419843	1
TRIRE2_57016	0.691485	5.72655e-08	0.277206	9.71983e-06	2.18327	2.18327	LL * CEL and LL * LAC and LL * SOPH up vs LL * GLU and LL * GLY	0.166909	0.00760321	97.5377	17.7726	1.48879	0.271276	0.455531	1
TRIRE2_45191	0.247889	3.66619e-06	0.0202226	1.68123e-05	2.18402	2.18402	LL * CEL and LL * LAC and LL * SOPH up vs LL * GLU and LL * GLY	1.50578	0.0778263	40.7956	8.43408	4.79807	0.991953	0.51685	1
TRIRE2_28781	0.0496767	0.000101806	0.0752045	0.000458065	2.19189	2.19189	LL * CEL and LL * LAC and LL * SOPH up vs LL * GLU and LL * GLY	4.98167	0.58717	19.5493	9.21681	2.95123	1.3914	1.17866	1
TRIRE2_5249	0.323453	0.000226485	0.765261	0.000417482	2.19287	2.19287	LL * CEL and LL * LAC and LL * SOPH up vs LL * GLU and LL * GLY	1.07868	0.124165	16.2204	7.46835	0.457727	0.210751	1.15108	1
TRIRE2_26462	0.278314	1.11238e-05	0.134988	0.000183338	2.19759	2.19759	LL * CEL and LL * LAC and LL * SOPH up vs LL * GLU and LL * GLY	1.31427	0.12279	32.0878	11.9916	2.25873	0.844113	0.934279	1
TRIRE2_21873	0.955943	0.000234754	0.00809833	1.3797e-05	2.19834	2.19834	LL * CEL and LL * LAC and LL * SOPH up vs LL * GLU and LL * GLY	0.00320875	0.000161135	16.0832	3.23062	6.38555	1.28267	0.502175	1
TRIRE2_110415	0.00709929	2.40637e-07	0.323499	2.99787e-05	2.19898	2.19898	LL * CEL and LL * LAC and LL * SOPH up vs LL * GLU and LL * GLY	11.3694	0.684146	72.4635	17.4418	1.33231	0.320684	0.601745	1
TRIRE2_80187	0.0344194	0.000244519	0.0441742	0.0003936	2.19961	2.19961	LL * CEL and LL * LAC and LL * SOPH up vs LL * GLU and LL * GLY	5.98903	0.683963	15.9284	7.27626	3.64581	1.66544	1.14203	1
TRIRE2_103215	0.000489809	1.14793e-07	0.34728	3.04867e-06	2.20053	2.20053	LL * CEL and LL * LAC and LL * SOPH up vs LL * GLU and LL * GLY	25.6342	0.91897	84.4925	12.116	1.26113	0.180843	0.358494	1
TRIRE2_78713	1.37464e-06	0.0649068	1.67839e-05	0.000172156	2.20225	2.20225	LL * CEL and LL * LAC and LL * SOPH up vs LL * GLU and LL * GLY	103.216	9.5416	3.13685	1.15992	29.3207	10.842	0.924429	1
TRIRE2_54427	0.395253	1.55799e-06	0.717077	4.38058e-05	2.20334	2.20334	LL * CEL and LL * LAC and LL * SOPH up vs LL * GLU and LL * GLY	0.789045	0.0522016	48.9598	12.9563	0.529568	0.140141	0.66158	1
TRIRE2_60270	0.0356436	2.31585e-06	0.0221288	7.18237e-06	2.20391	2.20391	LL * CEL and LL * LAC and LL * SOPH up vs LL * GLU and LL * GLY	5.88945	0.256608	45.0043	7.84349	4.65639	0.81153	0.435708	1
TRIRE2_4748	0.0469213	4.20435e-08	0.00207758	9.31715e-07	2.20797	2.20797	LL * CEL and LL * LAC and LL * SOPH up vs LL * GLU and LL * GLY	5.13287	0.14324	103.942	11.6026	9.33707	1.04225	0.279064	1
TRIRE2_79116	0.000999279	9.98741e-07	0.016522	2.21635e-05	2.2115	2.2115	LL * CEL and LL * LAC and LL * SOPH up vs LL * GLU and LL * GLY	21.0439	1.197	53.7864	12.2377	5.12496	1.16605	0.568811	1
TRIRE2_62751	0.0654238	3.07454e-08	0.000744431	5.277e-06	2.21201	2.21201	LL * CEL and LL * LAC and LL * SOPH up vs LL * GLU and LL * GLY	4.27961	0.175617	110.845	18.1945	12.1515	1.99459	0.410358	1
TRIRE2_109787	0.000200459	0.000267214	0.29378	0.000169945	2.21226	2.21226	LL * CEL and LL * LAC and LL * SOPH up vs LL * GLU and LL * GLY	32.4006	3.01984	15.5957	5.81426	1.42968	0.533002	0.932032	1
TRIRE2_52499	0.0665911	0.000425494	0.103934	0.000500476	2.21328	2.21328	LL * CEL and LL * LAC and LL * SOPH up vs LL * GLU and LL * GLY	4.23606	0.524068	13.9447	6.90071	2.55978	1.26674	1.23716	1
TRIRE2_65360	0.0612728	0.00150347	0.0140507	0.000695021	2.21386	2.21386	LL * CEL and LL * LAC and LL * SOPH up vs LL * GLU and LL * GLY	4.44264	0.60161	10.1631	5.50501	5.39633	2.92302	1.35417	1
TRIRE2_75939	0.000914769	1.07354e-06	0.127275	7.91822e-05	2.21433	2.21433	LL * CEL and LL * LAC and LL * SOPH up vs LL * GLU and LL * GLY	21.5775	1.66738	52.973	16.3737	2.32536	0.718759	0.772738	1
TRIRE2_66966	5.48393e-05	2.76402e-07	0.00137409	2.85084e-07	2.21464	2.21464	LL * CEL and LL * LAC and LL * SOPH up vs LL * GLU and LL * GLY	44.6532	0.974144	70.4027	6.14355	10.4024	0.907746	0.218158	1
TRIRE2_109523	0.293716	6.58497e-06	0.117435	5.25522e-05	2.21706	2.21706	LL * CEL and LL * LAC and LL * SOPH up vs LL * GLU and LL * GLY	1.22811	0.0862037	35.9612	10.0967	2.41753	0.678766	0.70192	1
TRIRE2_120975	0.843592	0.000478139	0.661226	0.000508038	2.22008	2.22008	LL * CEL and LL * LAC and LL * SOPH up vs LL * GLU and LL * GLY	0.0410033	0.00513282	13.5541	6.78684	0.615704	0.308296	1.25181	1
TRIRE2_47635	0.0167307	1.51154e-09	0.0417349	8.42806e-08	2.22027	2.22027	LL * CEL and LL * LAC and LL * SOPH up vs LL * GLU and LL * GLY	8.22448	0.13961	204.9	13.9127	3.72402	0.25286	0.169749	1
TRIRE2_21960	0.032223	0.00184499	0.00350665	0.0002273	2.22252	2.22252	LL * CEL and LL * LAC and LL * SOPH up vs LL * GLU and LL * GLY	6.17904	0.627504	9.63417	3.91354	8.10716	3.29325	1.01554	1
TRIRE2_23294	0.131591	3.58332e-07	0.198142	8.93387e-06	2.22296	2.22296	LL * CEL and LL * LAC and LL * SOPH up vs LL * GLU and LL * GLY	2.69664	0.126138	66.6923	12.4784	1.83854	0.343997	0.467759	1
TRIRE2_37067	0.100716	2.49638e-08	0.0144442	3.07925e-06	2.2251	2.2251	LL * CEL and LL * LAC and LL * SOPH up vs LL * GLU and LL * GLY	3.26918	0.120788	115.685	17.0971	5.34947	0.790596	0.369474	1
TRIRE2_108477	0.390049	0.00022594	0.04013	0.000430564	2.22631	2.22631	LL * CEL and LL * LAC and LL * SOPH up vs LL * GLU and LL * GLY	0.807273	0.0973388	16.2296	7.8277	3.77849	1.8224	1.20577	1
TRIRE2_59549	0.00121324	0.000111919	0.0058934	0.000107199	2.23114	2.23114	LL * CEL and LL * LAC and LL * SOPH up vs LL * GLU and LL * GLY	19.9053	1.68873	19.1267	6.49071	7.00627	2.3776	0.848381	1
TRIRE2_121004	0.0241822	4.1594e-06	0.000732346	8.65207e-05	2.23137	2.23137	LL * CEL and LL * LAC and LL * SOPH up vs LL * GLU and LL * GLY	7.03917	0.566639	39.7053	12.7848	12.2012	3.92869	0.804979	1
TRIRE2_111202	0.0883348	0.000145591	0.100284	0.000291313	2.2326	2.2326	LL * CEL and LL * LAC and LL * SOPH up vs LL * GLU and LL * GLY	3.56501	0.390459	17.9943	7.88332	2.60198	1.13993	1.09526	1
TRIRE2_62057	0.59419	3.3426e-05	0.000495406	1.67174e-05	2.23411	2.23411	LL * CEL and LL * LAC and LL * SOPH up vs LL * GLU and LL * GLY	0.302833	0.0165522	25.1664	5.50216	13.4371	2.93777	0.546577	1
TRIRE2_22925	0.459418	2.24695e-05	0.0349814	0.000105436	2.23912	2.23912	LL * CEL and LL * LAC and LL * SOPH up vs LL * GLU and LL * GLY	0.592044	0.0504689	27.4915	9.37406	3.97238	1.3545	0.85245	1
TRIRE2_123118	0.00118282	2.35593e-08	0.000501421	9.68248e-08	2.23993	2.23993	LL * CEL and LL * LAC and LL * SOPH up vs LL * GLU and LL * GLY	20.0518	0.358226	117.067	8.36561	13.3975	0.957387	0.17865	1
TRIRE2_79089	0.477439	1.28852e-06	0.229524	1.86473e-05	2.24057	2.24057	LL * CEL and LL * LAC and LL * SOPH up vs LL * GLU and LL * GLY	0.544738	0.0307552	50.9688	11.5105	1.68359	0.380214	0.564587	1
TRIRE2_80713	0.0457502	4.15994e-05	0.371424	7.89634e-05	2.2407	2.2407	LL * CEL and LL * LAC and LL * SOPH up vs LL * GLU and LL * GLY	5.20048	0.41364	23.9625	7.62379	1.19401	0.379881	0.795388	1
TRIRE2_107848	0.71913	1.47765e-07	0.137165	1.5818e-06	2.24596	2.24596	LL * CEL and LL * LAC and LL * SOPH up vs LL * GLU and LL * GLY	0.136867	0.00447135	80.1874	10.4786	2.24072	0.292809	0.326692	1
TRIRE2_5530	0.0525833	1.74535e-06	0.0551395	0.000136626	2.24752	2.24752	LL * CEL and LL * LAC and LL * SOPH up vs LL * GLU and LL * GLY	4.83296	0.443516	47.7943	17.5442	3.34821	1.22905	0.91769	1
TRIRE2_37060	0.0248389	7.46311e-05	0.0300714	0.000121576	2.25038	2.25038	LL * CEL and LL * LAC and LL * SOPH up vs LL * GLU and LL * GLY	6.95658	0.622012	20.992	7.50787	4.19179	1.49921	0.894134	1
TRIRE2_61798	0.0295939	5.07443e-07	0.0931127	3.10643e-05	2.25094	2.25094	LL * CEL and LL * LAC and LL * SOPH up vs LL * GLU and LL * GLY	6.42843	0.413545	62.0122	15.9571	2.69037	0.692292	0.643306	1
TRIRE2_81226	0.374182	0.000477011	0.0466072	0.00164978	2.252	2.252	LL * CEL and LL * LAC and LL * SOPH up vs LL * GLU and LL * GLY	0.865255	0.156592	13.5619	9.81766	3.57273	2.58635	1.80978	1
TRIRE2_55631	6.30282e-05	8.12018e-05	0.00268984	2.64216e-06	2.25322	2.25322	LL * CEL and LL * LAC and LL * SOPH up vs LL * GLU and LL * GLY	43.1797	1.59119	20.5911	3.03515	8.71435	1.28451	0.368503	1
TRIRE2_67418	0.809361	1.08048e-06	0.365829	0.000186906	2.25324	2.25324	LL * CEL and LL * LAC and LL * SOPH up vs LL * GLU and LL * GLY	0.0613669	0.00613336	52.901	21.1489	1.20915	0.483396	0.999457	1
TRIRE2_78773	0.000529669	5.57955e-05	0.00747245	5.94508e-06	2.25408	2.25408	LL * CEL and LL * LAC and LL * SOPH up vs LL * GLU and LL * GLY	25.0976	1.10857	22.427	3.96241	6.53902	1.15532	0.441702	1
TRIRE2_80593	0.0493152	5.66662e-05	0.133338	0.000260085	2.25667	2.25667	LL * CEL and LL * LAC and LL * SOPH up vs LL * GLU and LL * GLY	5.00091	0.54611	22.3485	9.762	2.27261	0.992693	1.09202	1
TRIRE2_72788	0.0327697	1.743e-07	0.0892066	8.07996e-05	2.25709	2.25709	LL * CEL and LL * LAC and LL * SOPH up vs LL * GLU and LL * GLY	6.13029	0.499243	77.4868	25.2417	2.74193	0.893198	0.814387	1
TRIRE2_106130	0.73899	5.84119e-07	0.0133126	2.32156e-05	2.25713	2.25713	LL * CEL and LL * LAC and LL * SOPH up vs LL * GLU and LL * GLY	0.117376	0.00710075	60.2098	14.5697	5.48861	1.32815	0.604957	1
TRIRE2_121883	0.826739	1.13263e-06	0.0579065	0.00150778	2.25782	2.25782	LL * CEL and LL * LAC and LL * SOPH up vs LL * GLU and LL * GLY	0.0504891	0.00895395	52.3771	37.1551	3.2841	2.32967	1.77344	1
TRIRE2_120557	0.000597948	1.75851e-10	0.00642019	9.9043e-08	2.25914	2.25914	LL * CEL and LL * LAC and LL * SOPH up vs LL * GLU and LL * GLY	24.2826	0.445162	316.633	23.2188	6.83525	0.50123	0.183325	1
TRIRE2_111138	0.000406227	0.00088739	0.161586	0.000221654	2.25975	2.25975	LL * CEL and LL * LAC and LL * SOPH up vs LL * GLU and LL * GLY	26.9522	2.83379	11.6283	4.89046	2.0588	0.86586	1.05141	1
TRIRE2_52126	0.0776418	4.85209e-05	0.426632	0.00166902	2.262	2.262	LL * CEL and LL * LAC and LL * SOPH up vs LL * GLU and LL * GLY	3.86567	0.709701	23.1464	16.9978	1.0563	0.775709	1.83591	1
TRIRE2_111382	0.120688	0.00260791	0.0122107	0.000142828	2.2624	2.2624	LL * CEL and LL * LAC and LL * SOPH up vs LL * GLU and LL * GLY	2.87737	0.271377	8.78726	3.31505	5.63838	2.12712	0.943142	1
TRIRE2_109094	0.00905524	0.000133665	0.094586	0.00115491	2.26402	2.26402	LL * CEL and LL * LAC and LL * SOPH up vs LL * GLU and LL * GLY	10.4184	1.72114	18.3557	12.1296	2.67157	1.76539	1.65201	1
TRIRE2_123968	5.09516e-07	1.81108e-08	7.96072e-06	2.23172e-05	2.26568	2.26568	LL * CEL and LL * LAC and LL * SOPH up vs LL * GLU and LL * GLY	127.88	7.73676	123.548	29.8988	34.5124	8.35207	0.605004	1
TRIRE2_123226	2.41676e-05	0.000149723	0.0103387	0.000139877	2.26697	2.26697	LL * CEL and LL * LAC and LL * SOPH up vs LL * GLU and LL * GLY	54.2141	5.11166	17.8772	6.74233	5.93401	2.23799	0.942865	1
TRIRE2_61403	0.0489671	0.00100794	0.0743708	0.00141703	2.26719	2.26719	LL * CEL and LL * LAC and LL * SOPH up vs LL * GLU and LL * GLY	5.0196	0.883014	11.2602	7.92324	2.96511	2.08641	1.75913	1
TRIRE2_103694	1.44388e-05	0.00165831	1.34485e-05	2.54119e-05	2.2681	2.2681	LL * CEL and LL * LAC and LL * SOPH up vs LL * GLU and LL * GLY	61.0797	3.81898	9.90711	2.47775	30.7829	7.69874	0.625245	1
TRIRE2_37368	0.138791	0.00019251	0.393057	0.000191041	2.27127	2.27127	LL * CEL and LL * LAC and LL * SOPH up vs LL * GLU and LL * GLY	2.58747	0.265177	16.8547	6.90946	1.13767	0.466379	1.02485	1
TRIRE2_108201	0.0143848	4.23074e-06	0.0305627	6.88622e-06	2.27149	2.27149	LL * CEL and LL * LAC and LL * SOPH up vs LL * GLU and LL * GLY	8.73828	0.40652	39.5605	7.3617	4.16798	0.775607	0.465218	1
TRIRE2_21668	0.00889813	0.000143918	0.0136046	0.000242562	2.27404	2.27404	LL * CEL and LL * LAC and LL * SOPH up vs LL * GLU and LL * GLY	10.4852	1.14583	18.0428	7.88688	5.45139	2.38292	1.0928	1
TRIRE2_82544	0.608542	9.27499e-06	0.277082	3.62023e-05	2.27726	2.27726	LL * CEL and LL * LAC and LL * SOPH up vs LL * GLU and LL * GLY	0.279532	0.019182	33.385	9.16373	1.48925	0.408779	0.686217	1
TRIRE2_56952	0.372462	0.000123579	0.0443426	0.000467869	2.27768	2.27768	LL * CEL and LL * LAC and LL * SOPH up vs LL * GLU and LL * GLY	0.871768	0.113697	18.693	9.75192	3.6406	1.89925	1.30422	1
TRIRE2_3976	0.00433649	1.496e-06	0.000484944	1.7375e-06	2.27773	2.27773	LL * CEL and LL * LAC and LL * SOPH up vs LL * GLU and LL * GLY	13.449	0.464176	49.3829	6.81755	13.5074	1.86476	0.345137	1
TRIRE2_121133	0.575945	4.76107e-05	0.0838126	6.17211e-05	2.28015	2.28015	LL * CEL and LL * LAC and LL * SOPH up vs LL * GLU and LL * GLY	0.334266	0.0261385	23.2454	7.27085	2.81767	0.881328	0.781966	1
TRIRE2_103799	0.00709369	4.47539e-05	0.0209775	2.80959e-05	2.28191	2.28191	LL * CEL and LL * LAC and LL * SOPH up vs LL * GLU and LL * GLY	11.3725	0.738809	23.5718	6.1253	4.74013	1.23176	0.649644	1
TRIRE2_44943	0.517545	8.20696e-06	0.0139907	1.79505e-05	2.29005	2.29005	LL * CEL and LL * LAC and LL * SOPH up vs LL * GLU and LL * GLY	0.449962	0.0265637	34.2849	8.09609	5.40363	1.27602	0.590354	1
TRIRE2_65735	0.00530518	1.79967e-05	0.64614	8.51486e-05	2.29013	2.29013	LL * CEL and LL * LAC and LL * SOPH up vs LL * GLU and LL * GLY	12.5727	1.07448	28.8736	9.8703	0.639724	0.218687	0.854614	1
TRIRE2_64261	0.00627103	2.44859e-05	0.388201	0.000178897	2.29069	2.29069	LL * CEL and LL * LAC and LL * SOPH up vs LL * GLU and LL * GLY	11.873	1.22163	26.9727	11.101	1.15003	0.473314	1.02891	1
TRIRE2_121944	0.500677	0.000158773	0.0592454	0.000206233	2.29364	2.29364	LL * CEL and LL * LAC and LL * SOPH up vs LL * GLU and LL * GLY	0.488155	0.052242	17.6339	7.54865	3.25437	1.39312	1.07019	1
TRIRE2_63568	0.000212923	0.00292741	0.0104364	0.000692083	2.29782	2.29782	LL * CEL and LL * LAC and LL * SOPH up vs LL * GLU and LL * GLY	31.9045	4.72908	8.51709	5.04983	5.91705	3.50825	1.48226	1
TRIRE2_103275	4.61374e-08	8.90583e-07	0.000140495	0.00182668	2.29884	2.29884	LL * CEL and LL * LAC and LL * SOPH up vs LL * GLU and LL * GLY	212.367	41.6555	55.1017	43.2326	18.1442	14.2358	1.96149	1
TRIRE2_108405	0.0261315	0.00042384	0.0434196	2.85179e-05	2.29947	2.29947	LL * CEL and LL * LAC and LL * SOPH up vs LL * GLU and LL * GLY	6.80152	0.451681	13.9579	3.70771	3.66944	0.974734	0.664089	1
TRIRE2_47268	0.0547262	0.000480434	0.0780366	0.00118044	2.30455	2.30455	LL * CEL and LL * LAC and LL * SOPH up vs LL * GLU and LL * GLY	4.72967	0.820804	13.5383	9.39793	2.90538	2.01684	1.73544	1
TRIRE2_111951	0.00440912	0.00859141	0.0894927	0.000412975	2.30585	2.30585	LL * CEL and LL * LAC and LL * SOPH up vs LL * GLU and LL * GLY	13.3755	1.73788	6.2743	3.2609	2.73807	1.42304	1.29931	1
TRIRE2_122833	0.311386	4.73595e-07	0.486636	2.16372e-06	2.30655	2.30655	LL * CEL and LL * LAC and LL * SOPH up vs LL * GLU and LL * GLY	1.13684	0.042435	62.915	9.39374	0.92575	0.138222	0.373271	1
TRIRE2_120813	2.22136e-05	1.22059e-11	0.000233302	2.81418e-09	2.30663	2.30663	LL * CEL and LL * LAC and LL * SOPH up vs LL * GLU and LL * GLY	55.2899	0.509838	541.907	19.9881	16.1068	0.594096	0.0922117	1
TRIRE2_107947	0.000871387	1.65742e-06	0.122745	0.00143888	2.30715	2.30715	LL * CEL and LL * LAC and LL * SOPH up vs LL * GLU and LL * GLY	21.875	4.03217	48.3216	35.6281	2.36673	1.74502	1.84328	1
TRIRE2_122299	0.00286418	7.37232e-09	0.000117013	2.81125e-08	2.30798	2.30798	LL * CEL and LL * LAC and LL * SOPH up vs LL * GLU and LL * GLY	15.3701	0.228117	148.453	8.81315	18.9309	1.12386	0.148416	1
TRIRE2_42193	0.505304	0.00061521	0.493342	0.000266957	2.30847	2.30847	LL * CEL and LL * LAC and LL * SOPH up vs LL * GLU and LL * GLY	0.477445	0.0554604	12.7405	5.91976	0.912149	0.423823	1.16161	1
TRIRE2_61532	0.0460728	1.23213e-05	0.35724	5.45134e-05	2.31513	2.31513	LL * CEL and LL * LAC and LL * SOPH up vs LL * GLU and LL * GLY	5.18165	0.407904	31.3787	9.88063	1.23286	0.388208	0.787209	1
TRIRE2_102998	0.143433	6.88075e-06	0.0322157	2.17491e-05	2.31823	2.31823	LL * CEL and LL * LAC and LL * SOPH up vs LL * GLU and LL * GLY	2.52086	0.160221	35.6208	9.05595	4.09109	1.04009	0.635581	1
TRIRE2_124115	0.00331773	2.90201e-08	0.0281753	0.00115731	2.31876	2.31876	LL * CEL and LL * LAC and LL * SOPH up vs LL * GLU and LL * GLY	14.6705	2.56892	112.167	78.5652	4.28821	3.00359	1.75108	1
TRIRE2_67053	0.0539716	2.42164e-05	0.307876	7.93237e-05	2.32007	2.32007	LL * CEL and LL * LAC and LL * SOPH up vs LL * GLU and LL * GLY	4.76546	0.412911	27.039	9.37134	1.38222	0.479058	0.866466	1
TRIRE2_50996	2.40802e-05	0.00136078	0.0191659	0.00171264	2.32224	2.32224	LL * CEL and LL * LAC and LL * SOPH up vs LL * GLU and LL * GLY	54.26	10.6953	10.4286	8.22243	4.88364	3.85052	1.97113	1
TRIRE2_79726	8.48159e-06	4.1389e-09	7.83796e-05	1.1195e-05	2.32309	2.32309	LL * CEL and LL * LAC and LL * SOPH up vs LL * GLU and LL * GLY	68.9553	3.78003	166.98	36.6145	20.7583	4.55177	0.548186	1
TRIRE2_38863	0.0022821	9.82507e-05	0.0562151	2.60618e-05	2.32648	2.32648	LL * CEL and LL * LAC and LL * SOPH up vs LL * GLU and LL * GLY	16.4935	1.10273	19.71	5.27113	3.32285	0.888646	0.668588	1
TRIRE2_104231	0.341468	1.77265e-06	0.0208833	6.47444e-06	2.32686	2.32686	LL * CEL and LL * LAC and LL * SOPH up vs LL * GLU and LL * GLY	0.997507	0.0484931	47.6371	9.26338	4.74722	0.923132	0.486143	1
TRIRE2_69753	0.00964044	7.12537e-07	0.126976	0.000389685	2.33545	2.33545	LL * CEL and LL * LAC and LL * SOPH up vs LL * GLU and LL * GLY	10.1814	1.34269	57.7493	30.463	2.32804	1.22805	1.31876	1
TRIRE2_65483	0.0549928	6.58194e-07	0.044782	9.81743e-05	2.33567	2.33567	LL * CEL and LL * LAC and LL * SOPH up vs LL * GLU and LL * GLY	4.71717	0.437557	58.7198	21.787	3.62711	1.34578	0.927584	1
TRIRE2_61127	6.58084e-07	7.07471e-09	6.84867e-07	1.57848e-08	2.34208	2.34208	LL * CEL and LL * LAC and LL * SOPH up vs LL * GLU and LL * GLY	121.045	1.65031	149.706	8.16427	58.2319	3.1757	0.136339	1
TRIRE2_120363	0.484096	5.17356e-05	0.00104876	0.00103791	2.34482	2.34482	LL * CEL and LL * LAC and LL * SOPH up vs LL * GLU and LL * GLY	0.528037	0.0920198	22.8135	15.9026	11.1473	7.77047	1.74268	1
TRIRE2_68130	0.0666563	0.000303491	0.00398224	0.00010049	2.34623	2.34623	LL * CEL and LL * LAC and LL * SOPH up vs LL * GLU and LL * GLY	4.23366	0.399184	15.1286	5.70579	7.82699	2.95198	0.942883	1
TRIRE2_55561	3.42742e-06	1.4854e-06	8.64748e-05	0.00020489	2.34824	2.34824	LL * CEL and LL * LAC and LL * SOPH up vs LL * GLU and LL * GLY	84.4596	9.54241	49.4574	22.3512	20.2965	9.17255	1.12982	1
TRIRE2_106828	0.0259492	3.45984e-06	0.537915	0.00026146	2.35022	2.35022	LL * CEL and LL * LAC and LL * SOPH up vs LL * GLU and LL * GLY	6.82283	0.822419	41.3053	19.9157	0.825904	0.398216	1.20539	1
TRIRE2_107554	0.334904	6.69357e-05	0.162742	8.8813e-05	2.35545	2.35545	LL * CEL and LL * LAC and LL * SOPH up vs LL * GLU and LL * GLY	1.02634	0.0947405	21.5192	7.94565	2.05099	0.7573	0.92309	1
TRIRE2_56830	0.91837	5.12092e-06	0.270795	1.08909e-05	2.35782	2.35782	LL * CEL and LL * LAC and LL * SOPH up vs LL * GLU and LL * GLY	0.0110474	0.000623187	37.9678	8.56712	1.51271	0.34133	0.564104	1
TRIRE2_47315	0.000799724	0.00153226	0.00513911	6.87427e-05	2.36193	2.36193	LL * CEL and LL * LAC and LL * SOPH up vs LL * GLU and LL * GLY	22.4076	1.95558	10.1131	3.53042	7.28587	2.54344	0.872731	1
TRIRE2_109870	0.48528	6.58806e-07	0.462897	1.33327e-05	2.36219	2.36219	LL * CEL and LL * LAC and LL * SOPH up vs LL * GLU and LL * GLY	0.525108	0.0311567	58.7084	13.9336	0.975395	0.231496	0.593339	1
TRIRE2_22915	0.0041691	3.28122e-06	0.0227432	8.30027e-05	2.36928	2.36928	LL * CEL and LL * LAC and LL * SOPH up vs LL * GLU and LL * GLY	13.6244	1.25395	41.7769	15.38	4.61379	1.69855	0.920367	1
TRIRE2_102619	0.113329	0.00218132	0.142334	0.000474693	2.37273	2.37273	LL * CEL and LL * LAC and LL * SOPH up vs LL * GLU and LL * GLY	3.01151	0.434438	9.21714	5.31863	2.19923	1.26904	1.44259	1
TRIRE2_81263	0.653749	3.27513e-05	0.00472122	0.000107965	2.37518	2.37518	LL * CEL and LL * LAC and LL * SOPH up vs LL * GLU and LL * GLY	0.213738	0.0211079	25.2814	9.98675	7.46282	2.94799	0.987559	1
TRIRE2_73604	0.957083	4.51026e-06	0.0591067	1.10079e-05	2.37547	2.37547	LL * CEL and LL * LAC and LL * SOPH up vs LL * GLU and LL * GLY	0.00304465	0.000175175	39.0201	8.98015	3.25741	0.749665	0.575354	1
TRIRE2_45085	0.164751	0.000563672	0.231776	0.000617913	2.3762	2.3762	LL * CEL and LL * LAC and LL * SOPH up vs LL * GLU and LL * GLY	2.24713	0.34941	13.0183	8.09692	1.67341	1.0408	1.55491	1
TRIRE2_120060	0.574598	7.85523e-06	0.524984	0.000152705	2.37808	2.37808	LL * CEL and LL * LAC and LL * SOPH up vs LL * GLU and LL * GLY	0.336671	0.0363563	34.6125	14.9509	0.850226	0.367256	1.07988	1
TRIRE2_63202	0.000465613	4.63132e-05	0.509982	0.000219322	2.37915	2.37915	LL * CEL and LL * LAC and LL * SOPH up vs LL * GLU and LL * GLY	25.9862	3.07986	23.3906	11.089	0.879138	0.41678	1.18519	1
TRIRE2_68889	0.000222878	7.6043e-05	0.198742	0.000424878	2.38432	2.38432	LL * CEL and LL * LAC and LL * SOPH up vs LL * GLU and LL * GLY	31.5326	4.46561	20.9024	11.8407	1.83532	1.03967	1.41619	1
TRIRE2_121226	0.000182525	2.1009e-07	0.0256207	0.000296717	2.38593	2.38593	LL * CEL and LL * LAC and LL * SOPH up vs LL * GLU and LL * GLY	33.1835	4.28096	74.5385	38.4644	4.43106	2.28658	1.29008	1
TRIRE2_109778	0.0634512	2.05539e-08	0.0505145	4.6964e-06	2.38608	2.38608	LL * CEL and LL * LAC and LL * SOPH up vs LL * GLU and LL * GLY	4.35544	0.208951	120.387	23.1022	3.46436	0.664807	0.479748	1
TRIRE2_56218	0.0024735	5.26502e-06	0.0193025	0.000187759	2.39069	2.39069	LL * CEL and LL * LAC and LL * SOPH up vs LL * GLU and LL * GLY	16.0892	1.85316	37.7414	17.3882	4.87226	2.24474	1.1518	1
TRIRE2_68705	7.47429e-10	3.59628e-06	5.60977e-06	0.000126298	2.39103	2.39103	LL * CEL and LL * LAC and LL * SOPH up vs LL * GLU and LL * GLY	496.09	51.7247	40.9643	17.0846	37.2285	15.5265	1.04265	1
TRIRE2_70608	0.000394181	0.000293019	0.23681	0.000436931	2.39209	2.39209	LL * CEL and LL * LAC and LL * SOPH up vs LL * GLU and LL * GLY	27.169	3.90558	15.2562	8.77242	1.65104	0.949356	1.43752	1
TRIRE2_123015	0.0544935	4.16642e-06	0.0328143	1.62542e-05	2.39584	2.39584	LL * CEL and LL * LAC and LL * SOPH up vs LL * GLU and LL * GLY	4.74064	0.304155	39.6909	10.1861	4.0644	1.04307	0.64159	1
TRIRE2_2399	0.00564584	0.0087933	0.00969199	0.00100255	2.39755	2.39755	LL * CEL and LL * LAC and LL * SOPH up vs LL * GLU and LL * GLY	12.3095	2.2364	6.23093	4.52815	6.05136	4.39764	1.8168	1
TRIRE2_22731	0.13911	4.92141e-05	0.0042259	2.4275e-05	2.3977	2.3977	LL * CEL and LL * LAC and LL * SOPH up vs LL * GLU and LL * GLY	2.58281	0.182189	23.0724	6.51001	7.69856	2.17219	0.705389	1
TRIRE2_1941	0.16886	0.00193332	0.564697	0.00139717	2.40325	2.40325	LL * CEL and LL * LAC and LL * SOPH up vs LL * GLU and LL * GLY	2.19964	0.442177	9.51631	7.65197	0.77714	0.624891	2.01023	1
TRIRE2_102816	0.0114757	0.000241884	0.181762	0.000678412	2.40361	2.40361	LL * CEL and LL * LAC and LL * SOPH up vs LL * GLU and LL * GLY	9.53807	1.56228	15.9694	10.4628	1.93094	1.2651	1.63794	1
TRIRE2_76098	5.99786e-06	6.98465e-08	5.6699e-05	4.20147e-07	2.41213	2.41213	LL * CEL and LL * LAC and LL * SOPH up vs LL * GLU and LL * GLY	74.5547	2.16661	93.6254	10.8833	22.3455	2.5975	0.290607	1
TRIRE2_119607	0.000313997	6.83888e-06	0.0662011	7.1136e-05	2.41302	2.41302	LL * CEL and LL * LAC and LL * SOPH up vs LL * GLU and LL * GLY	28.8497	2.66682	35.6679	13.1883	3.11168	1.15056	0.924385	1
TRIRE2_73832	0.590307	3.97494e-05	0.0310354	2.22247e-05	2.41464	2.41464	LL * CEL and LL * LAC and LL * SOPH up vs LL * GLU and LL * GLY	0.30935	0.0217225	24.2085	6.79967	4.14549	1.16438	0.702198	1
TRIRE2_104968	0.0197529	3.93778e-06	0.0237998	0.000297828	2.41709	2.41709	LL * CEL and LL * LAC and LL * SOPH up vs LL * GLU and LL * GLY	7.67852	1.02137	40.1749	21.3757	4.54365	2.41753	1.33017	1
TRIRE2_59388	0.489754	3.47559e-05	0.70405	0.00104567	2.41909	2.41909	LL * CEL and LL * LAC and LL * SOPH up vs LL * GLU and LL * GLY	0.514156	0.0964829	24.9478	18.7261	0.549322	0.412327	1.87653	1
TRIRE2_57476	0.395336	0.000712048	0.0228459	0.00155299	2.42105	2.42105	LL * CEL and LL * LAC and LL * SOPH up vs LL * GLU and LL * GLY	0.788756	0.16633	12.2869	10.3641	4.60681	3.88587	2.10877	1
TRIRE2_55887	4.15165e-05	2.83549e-07	0.000115088	0.000916032	2.42203	2.42203	LL * CEL and LL * LAC and LL * SOPH up vs LL * GLU and LL * GLY	47.7262	8.64939	70.0293	50.7655	19.0037	13.7761	1.8123	1
TRIRE2_40114	0.188156	1.64583e-05	0.632644	7.97027e-05	2.42416	2.42416	LL * CEL and LL * LAC and LL * SOPH up vs LL * GLU and LL * GLY	1.99519	0.1916	29.4474	11.3115	0.661545	0.254115	0.960309	1
TRIRE2_121579	0.40856	0.000225432	0.461871	0.00095231	2.43658	2.43658	LL * CEL and LL * LAC and LL * SOPH up vs LL * GLU and LL * GLY	0.744105	0.138196	16.2383	12.0632	0.977597	0.726241	1.85721	1
TRIRE2_46446	0.0194501	1.78372e-05	0.111748	6.27467e-05	2.43679	2.43679	LL * CEL and LL * LAC and LL * SOPH up vs LL * GLU and LL * GLY	7.7285	0.708521	28.9302	10.6089	2.475	0.907596	0.916764	1
TRIRE2_121178	0.738442	2.73979e-06	0.121014	0.000707695	2.43881	2.43881	LL * CEL and LL * LAC and LL * SOPH up vs LL * GLU and LL * GLY	0.117891	0.0201898	43.4192	29.7436	2.383	1.63244	1.71258	1
TRIRE2_104199	0.00564998	1.35455e-07	0.0111382	2.39352e-06	2.44029	2.44029	LL * CEL and LL * LAC and LL * SOPH up vs LL * GLU and LL * GLY	12.3064	0.53515	81.6461	14.2016	5.80051	1.00895	0.434853	1
TRIRE2_80695	0.00307221	1.13389e-06	0.24159	9.7168e-06	2.44542	2.44542	LL * CEL and LL * LAC and LL * SOPH up vs LL * GLU and LL * GLY	15.0338	0.898118	52.3648	12.5131	1.63028	0.389573	0.5974	1
TRIRE2_110007	0.771571	0.000106705	0.554207	0.000292329	2.44595	2.44595	LL * CEL and LL * LAC and LL * SOPH up vs LL * GLU and LL * GLY	0.0889905	0.0120987	19.3386	10.5167	0.795994	0.432878	1.35955	1
TRIRE2_39606	0.0142107	0.00134266	0.277583	0.000352547	2.44892	2.44892	LL * CEL and LL * LAC and LL * SOPH up vs LL * GLU and LL * GLY	8.78042	1.25729	10.4647	5.99385	1.4874	0.851941	1.43193	1
TRIRE2_74576	0.000873916	0.000703367	0.0778784	0.000334493	2.45163	2.45163	LL * CEL and LL * LAC and LL * SOPH up vs LL * GLU and LL * GLY	21.8572	3.09436	12.3245	6.97921	2.90789	1.64671	1.41572	1
TRIRE2_78626	4.77634e-07	6.57349e-10	0.000148787	4.78306e-08	2.45259	2.45259	LL * CEL and LL * LAC and LL * SOPH up vs LL * GLU and LL * GLY	129.661	2.4733	242.558	18.5072	17.9034	1.36603	0.19075	1
TRIRE2_70630	0.314266	6.60619e-06	0.0455894	0.000544993	2.45316	2.45316	LL * CEL and LL * LAC and LL * SOPH up vs LL * GLU and LL * GLY	1.12267	0.18134	35.9361	23.2184	3.60274	2.32774	1.61525	1
TRIRE2_5912	0.258467	6.19515e-05	0.00929523	0.000132792	2.45333	2.45333	LL * CEL and LL * LAC and LL * SOPH up vs LL * GLU and LL * GLY	1.43567	0.160653	21.901	9.80298	6.12808	2.74295	1.11901	1
TRIRE2_111357	3.71586e-10	6.47605e-06	3.83487e-05	0.000256149	2.45459	2.45459	LL * CEL and LL * LAC and LL * SOPH up vs LL * GLU and LL * GLY	571.882	75.7188	36.0912	19.1143	24.4042	12.9247	1.32403	1
TRIRE2_30075	0.478146	0.000103426	0.408959	0.000221535	2.45462	2.45462	LL * CEL and LL * LAC and LL * SOPH up vs LL * GLU and LL * GLY	0.542944	0.0692479	19.4783	9.93716	1.09828	0.560304	1.27541	1
TRIRE2_122974	0.275816	0.000997788	0.00094733	0.00126372	2.45742	2.45742	LL * CEL and LL * LAC and LL * SOPH up vs LL * GLU and LL * GLY	1.32888	0.272791	11.2891	9.26966	11.4382	9.39214	2.05279	1
TRIRE2_62502	0.00686289	1.56556e-07	0.157129	0.000147365	2.4577	2.4577	LL * CEL and LL * LAC and LL * SOPH up vs LL * GLU and LL * GLY	11.5056	1.32678	79.2323	36.5472	2.08954	0.963833	1.15317	1
TRIRE2_65480	0.00229232	5.32345e-06	0.148268	1.42362e-05	2.46109	2.46109	LL * CEL and LL * LAC and LL * SOPH up vs LL * GLU and LL * GLY	16.4709	1.08903	37.6517	9.95791	2.15372	0.569604	0.661186	1
TRIRE2_121661	0.303692	7.92537e-08	0.00216915	6.28456e-06	2.46167	2.46167	LL * CEL and LL * LAC and LL * SOPH up vs LL * GLU and LL * GLY	1.17565	0.064597	91.216	20.0477	9.23085	2.02878	0.549458	1
TRIRE2_112520	0.0495422	0.000445355	0.334215	0.000455434	2.46355	2.46355	LL * CEL and LL * LAC and LL * SOPH up vs LL * GLU and LL * GLY	4.98881	0.774942	13.7909	8.56888	1.29956	0.807476	1.55336	1
TRIRE2_69316	0.0112986	0.000296431	0.00367219	0.000366502	2.4639	2.4639	LL * CEL and LL * LAC and LL * SOPH up vs LL * GLU and LL * GLY	9.59454	1.407	15.2141	8.92429	8.00473	4.69544	1.46646	1
TRIRE2_82074	0.0217127	1.2314e-06	0.00202918	1.00067e-05	2.46652	2.46652	LL * CEL and LL * LAC and LL * SOPH up vs LL * GLU and LL * GLY	7.3761	0.452169	51.4598	12.6183	9.39549	2.30384	0.613019	1
TRIRE2_58130	0.22015	2.54886e-05	0.544845	5.4904e-05	2.46861	2.46861	LL * CEL and LL * LAC and LL * SOPH up vs LL * GLU and LL * GLY	1.71079	0.156327	26.7334	9.77126	0.813086	0.297189	0.913769	1
TRIRE2_43129	0.333862	0.0001456	0.545448	0.000406636	2.4689	2.4689	LL * CEL and LL * LAC and LL * SOPH up vs LL * GLU and LL * GLY	1.03099	0.156119	17.994	10.899	0.811977	0.491817	1.51426	1
TRIRE2_79835	2.67143e-05	1.21574e-09	0.000677526	3.95491e-08	2.47127	2.47127	LL * CEL and LL * LAC and LL * SOPH up vs LL * GLU and LL * GLY	52.9591	0.987423	214.152	15.9715	12.4396	0.927749	0.18645	1
TRIRE2_75603	0.406847	3.49183e-05	0.0310852	1.93376e-05	2.47508	2.47508	LL * CEL and LL * LAC and LL * SOPH up vs LL * GLU and LL * GLY	0.74976	0.0538729	24.9218	7.16289	4.14315	1.1908	0.718535	1
TRIRE2_80149	0.0173188	1.69932e-06	0.0989347	5.85555e-05	2.47639	2.47639	LL * CEL and LL * LAC and LL * SOPH up vs LL * GLU and LL * GLY	8.10929	0.757828	48.0663	17.9675	2.61803	0.97864	0.934518	1
TRIRE2_43430	0.0580219	5.39406e-08	0.0216539	2.40389e-07	2.4801	2.4801	LL * CEL and LL * LAC and LL * SOPH up vs LL * GLU and LL * GLY	4.58017	0.125763	98.7468	10.8456	4.69029	0.515146	0.274581	1
TRIRE2_80594	0.00638573	4.75694e-08	0.0136991	1.35646e-06	2.48075	2.48075	LL * CEL and LL * LAC and LL * SOPH up vs LL * GLU and LL * GLY	11.7986	0.469995	101.335	16.1467	5.43956	0.866736	0.398349	1
TRIRE2_53776	0.599714	2.84688e-07	0.00738513	4.11376e-06	2.48156	2.48156	LL * CEL and LL * LAC and LL * SOPH up vs LL * GLU and LL * GLY	0.293719	0.0149438	69.9708	14.2398	6.56165	1.33537	0.508778	1
TRIRE2_102743	0.0258738	4.78728e-07	0.000402174	5.31212e-07	2.48171	2.48171	LL * CEL and LL * LAC and LL * SOPH up vs LL * GLU and LL * GLY	6.83169	0.222458	62.7732	8.17627	14.1367	1.84131	0.325627	1
TRIRE2_3873	0.0989803	2.10824e-08	0.0191049	6.05203e-08	2.48485	2.48485	LL * CEL and LL * LAC and LL * SOPH up vs LL * GLU and LL * GLY	3.30782	0.0682206	119.763	9.87996	4.88875	0.403303	0.206241	1
TRIRE2_68338	0.396431	7.65348e-06	0.0166275	5.17865e-06	2.48507	2.48507	LL * CEL and LL * LAC and LL * SOPH up vs LL * GLU and LL * GLY	0.784971	0.0421721	34.8085	7.48026	5.11447	1.09909	0.537244	1
TRIRE2_56440	0.00178719	7.09565e-06	0.000610327	4.36364e-06	2.48632	2.48632	LL * CEL and LL * LAC and LL * SOPH up vs LL * GLU and LL * GLY	17.7618	0.919483	35.3843	7.327	12.7656	2.64336	0.517673	1
TRIRE2_119947	0.171771	2.4538e-05	0.0374597	1.74996e-05	2.4918	2.4918	LL * CEL and LL * LAC and LL * SOPH up vs LL * GLU and LL * GLY	2.16688	0.15441	26.96	7.68458	3.8751	1.10455	0.712592	1
TRIRE2_49992	0.98647	0.00546172	0.0117194	0.000856178	2.49441	2.49441	LL * CEL and LL * LAC and LL * SOPH up vs LL * GLU and LL * GLY	0.000302283	5.73877e-05	7.16065	5.43774	5.71045	4.33647	1.89848	1
TRIRE2_110595	0.000488059	0.00493871	0.0153745	0.00148859	2.49511	2.49511	LL * CEL and LL * LAC and LL * SOPH up vs LL * GLU and LL * GLY	25.6589	5.71411	7.36849	6.5637	5.24449	4.67168	2.22695	1
TRIRE2_124228	1.00033e-06	5.2515e-05	0.00120465	0.00012384	2.49527	2.49527	LL * CEL and LL * LAC and LL * SOPH up vs LL * GLU and LL * GLY	110.589	12.625	22.7365	10.3826	10.7603	4.91365	1.14162	1
TRIRE2_77281	0.0726176	2.48927e-05	0.105606	2.63649e-05	2.49931	2.49931	LL * CEL and LL * LAC and LL * SOPH up vs LL * GLU and LL * GLY	4.02537	0.317607	26.8742	8.48165	2.54103	0.801963	0.789014	1
TRIRE2_61720	0.203725	9.89348e-05	0.871306	0.000543268	2.49955	2.49955	LL * CEL and LL * LAC and LL * SOPH up vs LL * GLU and LL * GLY	1.84938	0.311054	19.6785	13.2392	0.300152	0.201935	1.68194	1
TRIRE2_38080	6.65402e-07	2.76417e-06	0.000322682	1.75931e-05	2.49983	2.49983	LL * CEL and LL * LAC and LL * SOPH up vs LL * GLU and LL * GLY	120.758	8.67656	43.3371	12.4552	14.9078	4.28455	0.718509	1
TRIRE2_120156	0.0662305	3.31014e-06	0.0777089	0.000152302	2.50482	2.50482	LL * CEL and LL * LAC and LL * SOPH up vs LL * GLU and LL * GLY	4.24941	0.515197	41.6985	20.222	2.91059	1.41151	1.2124	1
TRIRE2_111680	0.000443103	0.00100274	0.00769623	0.00014666	2.50523	2.50523	LL * CEL and LL * LAC and LL * SOPH up vs LL * GLU and LL * GLY	26.334	3.16369	11.2749	5.41816	6.48244	3.11513	1.20137	1
TRIRE2_123976	0.00421601	7.36492e-05	0.0557115	0.000198159	2.50529	2.50529	LL * CEL and LL * LAC and LL * SOPH up vs LL * GLU and LL * GLY	13.5744	1.76002	21.0556	10.92	3.33465	1.72944	1.29657	1
TRIRE2_106181	3.56812e-12	3.61626e-08	4.38028e-08	1.94195e-07	2.50847	2.50847	LL * CEL and LL * LAC and LL * SOPH up vs LL * GLU and LL * GLY	1462.24	39.3423	107.212	11.5383	103.07	11.0925	0.269055	1
TRIRE2_123327	0.524182	5.61157e-05	0.0626968	0.000586195	2.52024	2.52024	LL * CEL and LL * LAC and LL * SOPH up vs LL * GLU and LL * GLY	0.43556	0.0761436	22.3979	15.6622	3.18123	2.22454	1.74817	1
TRIRE2_54227	0.0385049	1.9652e-06	0.098638	8.76106e-06	2.52263	2.52263	LL * CEL and LL * LAC and LL * SOPH up vs LL * GLU and LL * GLY	5.67217	0.354404	46.6047	11.6477	2.6216	0.655201	0.624811	1
TRIRE2_122371	0.00150424	2.01378e-08	0.000689321	1.39739e-07	2.52352	2.52352	LL * CEL and LL * LAC and LL * SOPH up vs LL * GLU and LL * GLY	18.6948	0.475339	120.893	12.2954	12.3864	1.25976	0.254262	1
TRIRE2_103108	0.849227	0.000168513	0.0121619	6.38034e-05	2.5273	2.5273	LL * CEL and LL * LAC and LL * SOPH up vs LL * GLU and LL * GLY	0.0380615	0.00379622	17.3899	6.93783	5.64538	2.25226	0.997393	1
TRIRE2_123963	0.00552205	3.33116e-08	0.00115127	1.49475e-07	2.52788	2.52788	LL * CEL and LL * LAC and LL * SOPH up vs LL * GLU and LL * GLY	12.4029	0.321066	109.036	11.2901	10.8857	1.12716	0.258864	1
TRIRE2_5844	0.290283	0.000507719	0.648032	0.00031136	2.52859	2.52859	LL * CEL and LL * LAC and LL * SOPH up vs LL * GLU and LL * GLY	1.24676	0.185363	13.3566	7.94324	0.636692	0.378643	1.48676	1
TRIRE2_55731	0.00750487	2.51425e-05	0.104673	7.8433e-05	2.529	2.529	LL * CEL and LL * LAC and LL * SOPH up vs LL * GLU and LL * GLY	11.148	1.17078	26.8147	11.2645	2.55146	1.07183	1.05022	1
TRIRE2_105251	0.13553	0.00720063	0.000241259	0.000233927	2.52919	2.52919	LL * CEL and LL * LAC and LL * SOPH up vs LL * GLU and LL * GLY	2.63599	0.364043	6.61053	3.65178	15.9792	8.82722	1.38105	1
TRIRE2_124177	0.00259911	0.000113934	0.10614	0.000365048	2.53039	2.53039	LL * CEL and LL * LAC and LL * SOPH up vs LL * GLU and LL * GLY	15.8439	2.46011	19.048	11.8305	2.53511	1.57452	1.55272	1
TRIRE2_108806	0.0120252	4.33418e-07	0.0606298	1.16014e-05	2.54021	2.54021	LL * CEL and LL * LAC and LL * SOPH up vs LL * GLU and LL * GLY	9.36936	0.633402	64.0929	17.3317	3.22444	0.871936	0.676036	1
TRIRE2_111990	0.00628178	5.49048e-05	0.153893	0.000219437	2.542	2.542	LL * CEL and LL * LAC and LL * SOPH up vs LL * GLU and LL * GLY	11.8659	1.62962	22.5088	12.3651	2.11248	1.16048	1.37336	1
TRIRE2_123244	0.00421064	0.000424997	0.0162353	0.00113388	2.5425	2.5425	LL * CEL and LL * LAC and LL * SOPH up vs LL * GLU and LL * GLY	13.5801	2.91023	13.9486	11.9568	5.15388	4.41792	2.14301	1
TRIRE2_76557	0.0833577	5.74443e-05	0.0106495	1.64345e-05	2.54714	2.54714	LL * CEL and LL * LAC and LL * SOPH up vs LL * GLU and LL * GLY	3.69895	0.272443	22.2795	6.56392	5.88069	1.73255	0.736542	1
TRIRE2_119999	0.000572552	5.0884e-07	0.117772	1.70029e-05	2.54842	2.54842	LL * CEL and LL * LAC and LL * SOPH up vs LL * GLU and LL * GLY	24.572	1.82604	61.9765	18.4228	2.41423	0.717641	0.743138	1
TRIRE2_78357	7.25625e-05	1.70291e-07	0.0237394	6.3499e-05	2.55525	2.55525	LL * CEL and LL * LAC and LL * SOPH up vs LL * GLU and LL * GLY	41.7297	4.2565	77.862	31.7682	4.54756	1.85544	1.02002	1
TRIRE2_120697	0.000107695	2.12686e-06	0.00248759	0.00100471	2.55534	2.55534	LL * CEL and LL * LAC and LL * SOPH up vs LL * GLU and LL * GLY	37.8769	7.92602	45.8276	38.359	8.89947	7.44912	2.09257	1
TRIRE2_120359	0.212676	1.86127e-05	0.0200092	0.000275622	2.55671	2.55671	LL * CEL and LL * LAC and LL * SOPH up vs LL * GLU and LL * GLY	1.77208	0.261336	28.66	16.9065	4.81491	2.8403	1.47474	1
TRIRE2_111758	0.00252044	1.10684e-06	0.00173227	0.000291937	2.5589	2.5589	LL * CEL and LL * LAC and LL * SOPH up vs LL * GLU and LL * GLY	15.9958	2.39894	52.6324	31.5737	9.79476	5.87578	1.49972	1
TRIRE2_80252	0.000948806	0.00139721	0.00082039	0.000586409	2.55953	2.55953	LL * CEL and LL * LAC and LL * SOPH up vs LL * GLU and LL * GLY	21.3557	3.85975	10.3577	7.48805	11.8599	8.57405	1.80736	1
TRIRE2_124343	3.86111e-06	1.35197e-06	0.141418	1.42425e-05	2.55999	2.55999	LL * CEL and LL * LAC and LL * SOPH up vs LL * GLU and LL * GLY	82.2568	5.92555	50.453	14.538	2.20646	0.635789	0.720373	1
TRIRE2_103751	0.493015	9.81921e-07	0.00935358	4.75291e-05	2.56635	2.56635	LL * CEL and LL * LAC and LL * SOPH up vs LL * GLU and LL * GLY	0.506287	0.0486134	53.9795	20.7323	6.11655	2.34923	0.960196	1
TRIRE2_66261	0.164811	0.00166891	0.110788	0.000416372	2.57228	2.57228	LL * CEL and LL * LAC and LL * SOPH up vs LL * GLU and LL * GLY	2.24643	0.3741	9.89064	6.5884	2.48504	1.65535	1.66531	1
TRIRE2_45343	0.38786	0.000221295	0.0233825	0.00128673	2.57432	2.57432	LL * CEL and LL * LAC and LL * SOPH up vs LL * GLU and LL * GLY	0.815053	0.186029	16.3096	14.8901	4.5709	4.17308	2.28241	1
TRIRE2_111932	0.0761255	4.96839e-06	0.0737001	3.94925e-05	2.57632	2.57632	LL * CEL and LL * LAC and LL * SOPH up vs LL * GLU and LL * GLY	3.91248	0.362421	38.216	14.1601	2.97641	1.10284	0.92632	1
TRIRE2_123658	0.0133432	0.000968682	9.26637e-05	1.45363e-05	2.58005	2.58005	LL * CEL and LL * LAC and LL * SOPH up vs LL * GLU and LL * GLY	9.00012	0.662253	11.374	3.34772	19.9771	5.87987	0.735828	1
TRIRE2_120577	0.967806	1.74946e-06	0.14162	2.83937e-05	2.59172	2.59172	LL * CEL and LL * LAC and LL * SOPH up vs LL * GLU and LL * GLY	0.00171249	0.000148601	47.7705	16.5811	2.20486	0.765305	0.867747	1
TRIRE2_104320	0.194025	8.67105e-07	0.00343079	0.000145747	2.59486	2.59486	LL * CEL and LL * LAC and LL * SOPH up vs LL * GLU and LL * GLY	1.93841	0.250649	55.4127	28.6609	8.15604	4.21852	1.29307	1
TRIRE2_69123	7.94159e-05	1.36064e-07	0.0323746	2.73738e-06	2.59493	2.59493	LL * CEL and LL * LAC and LL * SOPH up vs LL * GLU and LL * GLY	40.8219	2.08893	81.5702	16.6964	4.08395	0.835933	0.511719	1
TRIRE2_68522	0.833823	0.000145218	0.0105242	0.000350426	2.59494	2.59494	LL * CEL and LL * LAC and LL * SOPH up vs LL * GLU and LL * GLY	0.0463756	0.00751524	18.005	11.671	5.90196	3.82569	1.62052	1
TRIRE2_6011	0.481381	7.91648e-05	0.0877748	0.00014099	2.59616	2.59616	LL * CEL and LL * LAC and LL * SOPH up vs LL * GLU and LL * GLY	0.534798	0.0686514	20.7111	10.6346	2.7615	1.41796	1.28369	1
TRIRE2_1999	5.84341e-05	0.000106625	0.0771407	0.00159422	2.59716	2.59716	LL * CEL and LL * LAC and LL * SOPH up vs LL * GLU and LL * GLY	43.9759	10.889	19.3419	19.1572	2.91967	2.89178	2.47612	1
TRIRE2_120215	0.327044	2.95548e-05	0.39636	0.000213531	2.59925	2.59925	LL * CEL and LL * LAC and LL * SOPH up vs LL * GLU and LL * GLY	1.06198	0.151829	25.8674	14.7928	1.12936	0.645845	1.42968	1
TRIRE2_39911	0.00879402	2.45338e-05	0.0451735	0.000137011	2.60152	2.60152	LL * CEL and LL * LAC and LL * SOPH up vs LL * GLU and LL * GLY	10.5303	1.34791	26.961	13.8043	3.61523	1.85104	1.28003	1
TRIRE2_31134	4.17878e-10	5.02631e-06	3.63123e-06	1.89224e-05	2.61364	2.61364	LL * CEL and LL * LAC and LL * SOPH up vs LL * GLU and LL * GLY	558.397	44.865	38.1207	12.2514	40.8795	13.138	0.80346	1
TRIRE2_55584	0.0307074	0.00219813	0.0101318	0.000257864	2.62377	2.62377	LL * CEL and LL * LAC and LL * SOPH up vs LL * GLU and LL * GLY	6.31963	0.967239	9.19835	5.63135	5.97058	3.65526	1.53053	1
TRIRE2_56211	0.27775	9.46715e-08	0.0986137	0.000128649	2.62646	2.62646	LL * CEL and LL * LAC and LL * SOPH up vs LL * GLU and LL * GLY	1.31756	0.169347	87.9278	45.2058	2.62189	1.34798	1.28531	1
TRIRE2_3481	0.00410339	3.3927e-06	0.0669807	9.23092e-06	2.6326	2.6326	LL * CEL and LL * LAC and LL * SOPH up vs LL * GLU and LL * GLY	13.6956	0.947609	41.4791	11.4799	3.0968	0.85708	0.691908	1
TRIRE2_111446	0.0043737	0.000626873	0.00110231	0.00123147	2.63295	2.63295	LL * CEL and LL * LAC and LL * SOPH up vs LL * GLU and LL * GLY	13.4111	3.16795	12.6815	11.9823	11.007	10.4002	2.36218	1
TRIRE2_60676	0.000143964	2.80255e-07	0.0790898	2.6293e-06	2.63467	2.63467	LL * CEL and LL * LAC and LL * SOPH up vs LL * GLU and LL * GLY	35.2333	1.84443	70.1999	14.6996	2.88883	0.604911	0.523491	1
TRIRE2_58580	0.548025	1.49832e-06	0.0037665	0.000875303	2.638	2.638	LL * CEL and LL * LAC and LL * SOPH up vs LL * GLU and LL * GLY	0.38656	0.0831648	49.3667	42.4832	7.94883	6.84046	2.15141	1
TRIRE2_69384	0.0939538	0.000117446	0.137429	0.000308322	2.65145	2.65145	LL * CEL and LL * LAC and LL * SOPH up vs LL * GLU and LL * GLY	3.42469	0.561139	18.9147	12.3968	2.23855	1.46715	1.63851	1
TRIRE2_123130	0.00369244	6.77231e-09	0.115742	2.39151e-06	2.65501	2.65501	LL * CEL and LL * LAC and LL * SOPH up vs LL * GLU and LL * GLY	14.1743	0.738273	151.045	31.4689	2.43429	0.507163	0.520852	1
TRIRE2_57671	8.78524e-06	2.50206e-05	0.000307263	7.80849e-06	2.65602	2.65602	LL * CEL and LL * LAC and LL * SOPH up vs LL * GLU and LL * GLY	68.4083	4.64108	26.8436	7.28469	15.0839	4.09339	0.678437	1
TRIRE2_22459	0.00621243	2.31029e-05	0.0152563	0.0016483	2.65611	2.65611	LL * CEL and LL * LAC and LL * SOPH up vs LL * GLU and LL * GLY	11.9116	3.12055	27.3227	28.6315	5.25739	5.50923	2.61975	1
TRIRE2_56149	0.331959	4.38241e-08	0.124267	3.78312e-07	2.66193	2.66193	LL * CEL and LL * LAC and LL * SOPH up vs LL * GLU and LL * GLY	1.03955	0.0365232	103.059	14.4834	2.35264	0.330627	0.351337	1
TRIRE2_122817	0.000322993	4.9032e-08	0.114429	1.23409e-06	2.66718	2.66718	LL * CEL and LL * LAC and LL * SOPH up vs LL * GLU and LL * GLY	28.6367	1.30289	100.706	18.3272	2.4475	0.445416	0.454971	1
TRIRE2_48351	0.368513	4.20573e-05	0.00904815	4.58394e-05	2.66752	2.66752	LL * CEL and LL * LAC and LL * SOPH up vs LL * GLU and LL * GLY	0.886897	0.091495	23.9036	9.86388	6.17786	2.54931	1.03163	1
TRIRE2_67902	0.686424	2.22124e-06	0.180445	2.65805e-05	2.67165	2.67165	LL * CEL and LL * LAC and LL * SOPH up vs LL * GLU and LL * GLY	0.17279	0.0157204	45.4059	16.5242	1.93878	0.705561	0.909802	1
TRIRE2_112134	4.56635e-05	0.00105591	0.00445878	0.000141792	2.67467	2.67467	LL * CEL and LL * LAC and LL * SOPH up vs LL * GLU and LL * GLY	46.6556	6.37808	11.1281	6.08509	7.58383	4.14701	1.36706	1
TRIRE2_65869	0.0484485	7.99356e-05	0.561131	0.00116345	2.6756	2.6756	LL * CEL and LL * LAC and LL * SOPH up vs LL * GLU and LL * GLY	5.04776	1.21222	20.6652	19.851	0.783515	0.752645	2.4015	1
TRIRE2_56934	0.0980714	2.95216e-05	0.428111	4.34724e-05	2.68813	2.68813	LL * CEL and LL * LAC and LL * SOPH up vs LL * GLU and LL * GLY	3.32839	0.344394	25.8739	10.7088	1.05287	0.435768	1.03472	1
TRIRE2_79271	0.547031	4.09321e-06	0.0213687	6.94387e-05	2.69286	2.69286	LL * CEL and LL * LAC and LL * SOPH up vs LL * GLU and LL * GLY	0.388519	0.0451528	39.8424	18.5215	4.71107	2.19004	1.16218	1
TRIRE2_50583	0.868536	0.00154573	0.237846	0.000245655	2.69968	2.69968	LL * CEL and LL * LAC and LL * SOPH up vs LL * GLU and LL * GLY	0.0288397	0.00462053	10.0902	6.46634	1.6465	1.05517	1.60214	1
TRIRE2_27689	0.0691031	0.00252052	0.225022	0.000681045	2.69972	2.69972	LL * CEL and LL * LAC and LL * SOPH up vs LL * GLU and LL * GLY	4.14547	0.871751	8.86812	7.45951	1.70429	1.43358	2.1029	1
TRIRE2_119933	0.0328293	4.99437e-06	0.165046	9.82209e-06	2.71015	2.71015	LL * CEL and LL * LAC and LL * SOPH up vs LL * GLU and LL * GLY	6.12504	0.45598	38.1731	11.3672	2.03561	0.606166	0.744452	1
TRIRE2_3362	0.0435706	4.1525e-05	0.024218	4.7797e-05	2.71038	2.71038	LL * CEL and LL * LAC and LL * SOPH up vs LL * GLU and LL * GLY	5.33216	0.573806	23.9721	10.3188	4.51691	1.9443	1.07612	1
TRIRE2_110032	0.567383	0.000734543	0.156329	0.00132731	2.71154	2.71154	LL * CEL and LL * LAC and LL * SOPH up vs LL * GLU and LL * GLY	0.349749	0.0896426	12.1921	12.4996	2.09515	2.148	2.56306	1
TRIRE2_77506	0.013572	1.64837e-05	0.0194233	3.03261e-06	2.71207	2.71207	LL * CEL and LL * LAC and LL * SOPH up vs LL * GLU and LL * GLY	8.94052	0.512303	29.4374	6.7472	4.86229	1.11446	0.573012	1
TRIRE2_22035	1.81752e-05	1.08783e-06	0.00776473	4.48503e-07	2.713	2.713	LL * CEL and LL * LAC and LL * SOPH up vs LL * GLU and LL * GLY	57.9245	2.19318	52.8253	8.00044	6.46551	0.979208	0.378627	1
TRIRE2_120004	0.651445	1.6045e-05	0.00262808	1.3985e-05	2.71477	2.71477	LL * CEL and LL * LAC and LL * SOPH up vs LL * GLU and LL * GLY	0.216826	0.0175577	29.6127	9.59168	8.76906	2.84034	0.809762	1
TRIRE2_108463	0.26332	0.000291152	0.000216248	5.75564e-05	2.71503	2.71503	LL * CEL and LL * LAC and LL * SOPH up vs LL * GLU and LL * GLY	1.40482	0.158614	15.2796	6.90072	16.3988	7.40621	1.12908	1
TRIRE2_111689	0.148143	1.24672e-07	0.768007	3.88906e-05	2.71708	2.71708	LL * CEL and LL * LAC and LL * SOPH up vs LL * GLU and LL * GLY	2.45605	0.252882	83.061	34.2087	0.453674	0.186846	1.02963	1
TRIRE2_78645	0.653609	0.000281465	0.534693	0.000531609	2.72055	2.72055	LL * CEL and LL * LAC and LL * SOPH up vs LL * GLU and LL * GLY	0.213924	0.0426916	15.4036	12.296	0.831916	0.664084	1.99565	1
TRIRE2_1977	0.0284289	6.1208e-07	0.288209	1.08283e-05	2.72693	2.72693	LL * CEL and LL * LAC and LL * SOPH up vs LL * GLU and LL * GLY	6.54774	0.504575	59.622	18.3781	1.44913	0.446685	0.770609	1
TRIRE2_58026	0.0442988	3.77261e-07	0.0205711	3.89744e-05	2.73107	2.73107	LL * CEL and LL * LAC and LL * SOPH up vs LL * GLU and LL * GLY	5.28728	0.550279	65.9792	27.4674	4.77101	1.98619	1.04076	1
TRIRE2_73643	0.00191995	3.02122e-08	0.010487	0.000234253	2.73795	2.73795	LL * CEL and LL * LAC and LL * SOPH up vs LL * GLU and LL * GLY	17.3835	2.82969	111.244	72.4334	5.90835	3.84706	1.62781	1
TRIRE2_110878	0.0895488	0.000239455	0.827421	0.000237037	2.74352	2.74352	LL * CEL and LL * LAC and LL * SOPH up vs LL * GLU and LL * GLY	3.53376	0.579309	16.0077	10.4969	0.366126	0.240084	1.63936	1
TRIRE2_82409	0.0110039	1.39609e-05	0.000627289	2.46736e-06	2.74396	2.74396	LL * CEL and LL * LAC and LL * SOPH up vs LL * GLU and LL * GLY	9.69091	0.543115	30.5315	6.84441	12.6794	2.8424	0.560438	1
TRIRE2_119981	0.019304	1.10376e-06	0.0973636	7.43595e-06	2.75485	2.75485	LL * CEL and LL * LAC and LL * SOPH up vs LL * GLU and LL * GLY	7.75295	0.559861	52.6635	15.2119	2.63705	0.761714	0.722126	1
TRIRE2_67117	0.156531	0.000843656	0.231892	0.00121261	2.75804	2.75804	LL * CEL and LL * LAC and LL * SOPH up vs LL * GLU and LL * GLY	2.34695	0.606113	11.777	12.1659	1.67289	1.72813	2.58256	1
TRIRE2_59382	4.14305e-07	8.52345e-05	9.52867e-06	4.75669e-06	2.76045	2.76045	LL * CEL and LL * LAC and LL * SOPH up vs LL * GLU and LL * GLY	133.666	8.76689	20.3638	5.34248	33.1894	8.7073	0.65588	1
TRIRE2_121800	0.0736642	0.00522358	0.00122807	0.000398018	2.76757	2.76757	LL * CEL and LL * LAC and LL * SOPH up vs LL * GLU and LL * GLY	3.99099	0.762351	7.25219	5.5412	10.7073	8.18118	1.91018	1
TRIRE2_123827	0.51383	5.3269e-07	0.000248119	1.06851e-05	2.78315	2.78315	LL * CEL and LL * LAC and LL * SOPH up vs LL * GLU and LL * GLY	0.458175	0.0366471	61.3845	19.6393	15.8732	5.07846	0.799849	1
TRIRE2_46708	0.322138	3.42653e-07	0.0653547	3.17785e-06	2.79078	2.79078	LL * CEL and LL * LAC and LL * SOPH up vs LL * GLU and LL * GLY	1.08487	0.066464	67.3181	16.4969	3.12807	0.766562	0.612647	1
TRIRE2_58899	0.00123448	0.000131424	0.000881078	0.000261517	2.79182	2.79182	LL * CEL and LL * LAC and LL * SOPH up vs LL * GLU and LL * GLY	19.8056	3.44658	18.428	12.8274	11.6492	8.1088	1.7402	1
TRIRE2_21817	0.0249475	3.1711e-06	0.0477917	6.29399e-06	2.79322	2.79322	LL * CEL and LL * LAC and LL * SOPH up vs LL * GLU and LL * GLY	6.94318	0.496189	42.0832	12.0298	3.53878	1.01158	0.714643	1
TRIRE2_72321	0.11032	0.00028746	0.0493344	7.79705e-05	2.79344	2.79344	LL * CEL and LL * LAC and LL * SOPH up vs LL * GLU and LL * GLY	3.06957	0.394612	15.3262	7.88112	3.49601	1.79773	1.28556	1
TRIRE2_119956	0.31965	0.00040192	0.002327	2.99089e-05	2.7966	2.7966	LL * CEL and LL * LAC and LL * SOPH up vs LL * GLU and LL * GLY	1.09667	0.112339	14.1388	5.79336	9.05979	3.71223	1.02437	1
TRIRE2_124157	0.000523413	6.84704e-06	0.00450733	7.03645e-06	2.80572	2.80572	LL * CEL and LL * LAC and LL * SOPH up vs LL * GLU and LL * GLY	25.1786	1.86115	35.6587	10.5433	7.56081	2.23553	0.739182	1
TRIRE2_66819	0.84208	0.000349378	0.793819	0.00151492	2.80812	2.80812	LL * CEL and LL * LAC and LL * SOPH up vs LL * GLU and LL * GLY	0.0418121	0.0119355	14.6255	16.6998	0.415667	0.474619	2.85456	1
TRIRE2_120983	0.0615107	3.65641e-05	0.0645886	0.00020049	2.81056	2.81056	LL * CEL and LL * LAC and LL * SOPH up vs LL * GLU and LL * GLY	4.43293	0.729859	24.6662	16.2446	3.14313	2.07	1.64645	1
TRIRE2_105106	1.43568e-08	1.60402e-05	0.00558377	2.52883e-05	2.81151	2.81151	LL * CEL and LL * LAC and LL * SOPH up vs LL * GLU and LL * GLY	270.62	26.9286	29.6146	11.7875	7.11556	2.8322	0.995071	1
TRIRE2_53343	0.00935471	4.06878e-05	0.142821	0.000135018	2.81744	2.81744	LL * CEL and LL * LAC and LL * SOPH up vs LL * GLU and LL * GLY	10.2949	1.54107	24.082	14.4196	2.19542	1.31455	1.49693	1
TRIRE2_104469	0.0613322	8.20332e-06	0.135588	2.12586e-05	2.82827	2.82827	LL * CEL and LL * LAC and LL * SOPH up vs LL * GLU and LL * GLY	4.44021	0.429208	34.2882	13.2577	2.25373	0.871416	0.966639	1
TRIRE2_4921	0.00959714	0.00302172	0.0134341	0.000180627	2.82873	2.82873	LL * CEL and LL * LAC and LL * SOPH up vs LL * GLU and LL * GLY	10.1984	1.65553	8.44404	5.48297	5.47301	3.55379	1.62333	1
TRIRE2_69026	0.00321872	1.33013e-05	0.00339329	3.00441e-05	2.83024	2.83024	LL * CEL and LL * LAC and LL * SOPH up vs LL * GLU and LL * GLY	14.813	1.55453	30.8572	12.9531	8.18069	3.43405	1.04944	1
TRIRE2_60378	0.000281058	8.74386e-05	0.000265754	7.30464e-05	2.837	2.837	LL * CEL and LL * LAC and LL * SOPH up vs LL * GLU and LL * GLY	29.697	3.87156	20.245	10.5573	15.616	8.14338	1.30369	1
TRIRE2_67751	0.011313	0.000793931	0.248976	0.000712605	2.84149	2.84149	LL * CEL and LL * LAC and LL * SOPH up vs LL * GLU and LL * GLY	9.58991	2.25798	11.9577	11.2619	1.59911	1.50606	2.35453	1
TRIRE2_3196	0.392111	1.45363e-08	0.000896881	7.30289e-08	2.84159	2.84159	LL * CEL and LL * LAC and LL * SOPH up vs LL * GLU and LL * GLY	0.800005	0.0225923	129.233	14.5982	11.5972	1.31003	0.282401	1
TRIRE2_123616	8.08561e-05	5.10195e-07	7.20607e-05	0.000515641	2.84396	2.84396	LL * CEL and LL * LAC and LL * SOPH up vs LL * GLU and LL * GLY	40.6431	8.77314	61.9419	53.4826	21.1605	18.2707	2.15858	1
TRIRE2_59381	0.010392	0.000768147	0.0221556	0.000449251	2.85286	2.85286	LL * CEL and LL * LAC and LL * SOPH up vs LL * GLU and LL * GLY	9.9014	2.07173	12.0568	10.0909	4.6545	3.89557	2.09237	1
TRIRE2_23062	0.185002	9.07107e-06	0.0125091	3.85883e-05	2.85334	2.85334	LL * CEL and LL * LAC and LL * SOPH up vs LL * GLU and LL * GLY	2.02668	0.229178	33.5469	15.174	5.59628	2.53132	1.13081	1
TRIRE2_122240	0.00253059	2.18648e-08	0.000401881	3.36194e-06	2.85623	2.85623	LL * CEL and LL * LAC and LL * SOPH up vs LL * GLU and LL * GLY	15.9759	1.03631	118.872	30.8433	14.1392	3.66866	0.648669	1
TRIRE2_80758	0.0619903	7.33462e-08	0.0622181	3.34211e-06	2.8582	2.8582	LL * CEL and LL * LAC and LL * SOPH up vs LL * GLU and LL * GLY	4.4135	0.286292	92.6859	24.0491	3.19109	0.827988	0.648672	1
TRIRE2_3508	0.837303	3.82265e-06	0.659798	1.88361e-05	2.86227	2.86227	LL * CEL and LL * LAC and LL * SOPH up vs LL * GLU and LL * GLY	0.0444222	0.00427171	40.4316	15.5519	0.617962	0.237697	0.961616	1
TRIRE2_62362	0.0201217	0.000109437	0.1073	8.98296e-05	2.86255	2.86255	LL * CEL and LL * LAC and LL * SOPH up vs LL * GLU and LL * GLY	7.61889	1.06281	19.2261	10.7279	2.52238	1.40745	1.39496	1
TRIRE2_33632	0.010858	3.08741e-07	0.0896907	1.03306e-05	2.86321	2.86321	LL * CEL and LL * LAC and LL * SOPH up vs LL * GLU and LL * GLY	9.7398	0.816511	68.7977	23.0699	2.7354	0.917261	0.838324	1
TRIRE2_78681	0.0782354	0.00218592	0.172727	0.000425223	2.87304	2.87304	LL * CEL and LL * LAC and LL * SOPH up vs LL * GLU and LL * GLY	3.84766	0.804018	9.21198	7.69986	1.98607	1.66006	2.08963	1
TRIRE2_55802	1.08028e-05	1.19253e-05	0.000875718	7.45047e-05	2.8849	2.8849	LL * CEL and LL * LAC and LL * SOPH up vs LL * GLU and LL * GLY	65.2701	8.82706	31.6037	17.0962	11.6671	6.3114	1.35239	1
TRIRE2_122197	0.202921	5.13644e-09	0.000876409	9.44345e-07	2.88833	2.88833	LL * CEL and LL * LAC and LL * SOPH up vs LL * GLU and LL * GLY	1.85654	0.0931774	159.799	32.0804	11.6648	2.34177	0.501887	1
TRIRE2_103852	0.0246241	1.78729e-05	0.0183453	1.77391e-05	2.8919	2.8919	LL * CEL and LL * LAC and LL * SOPH up vs LL * GLU and LL * GLY	6.9833	0.675304	28.9175	11.1856	4.95407	1.91629	0.967027	1
TRIRE2_22590	0.101439	0.0206382	0.0256207	0.00125636	2.89202	2.89202	LL * CEL and LL * LAC and LL * SOPH up vs LL * GLU and LL * GLY	3.25332	0.930086	4.76586	5.45001	4.43106	5.06715	2.85888	1
TRIRE2_65711	0.0157709	4.0133e-09	0.000133067	2.48485e-06	2.89885	2.89885	LL * CEL and LL * LAC and LL * SOPH up vs LL * GLU and LL * GLY	8.42344	0.525658	168.031	41.9433	18.3749	4.58668	0.624042	1
TRIRE2_70098	0.335847	0.00534308	0.000124536	0.000426858	2.89928	2.89928	LL * CEL and LL * LAC and LL * SOPH up vs LL * GLU and LL * GLY	1.02215	0.21751	7.20565	6.13336	18.6597	15.8829	2.12797	1
TRIRE2_122160	3.52309e-06	8.55998e-06	9.99785e-05	2.10256e-05	2.90141	2.90141	LL * CEL and LL * LAC and LL * SOPH up vs LL * GLU and LL * GLY	83.9459	8.49616	33.9726	13.7535	19.631	7.94742	1.0121	1
TRIRE2_45598	0.878963	0.00074377	0.221608	0.00129814	2.9092	2.9092	LL * CEL and LL * LAC and LL * SOPH up vs LL * GLU and LL * GLY	0.0244069	0.00712304	12.1542	14.1886	1.72031	2.00825	2.91845	1
TRIRE2_55443	0.369374	4.15224e-06	0.123107	0.000107516	2.91249	2.91249	LL * CEL and LL * LAC and LL * SOPH up vs LL * GLU and LL * GLY	0.883578	0.133111	39.72	23.9352	2.36336	1.42416	1.5065	1
TRIRE2_21129	0.288941	2.76784e-05	0.0144228	0.000144801	2.9132	2.9132	LL * CEL and LL * LAC and LL * SOPH up vs LL * GLU and LL * GLY	1.25413	0.203584	26.248	17.0434	5.35198	3.47516	1.6233	1
TRIRE2_121349	0.237589	0.000448156	0.0170284	0.000111512	2.92022	2.92022	LL * CEL and LL * LAC and LL * SOPH up vs LL * GLU and LL * GLY	1.5781	0.241091	13.7698	8.41463	5.07533	3.10149	1.52773	1
TRIRE2_109275	0.10772	0.000195913	0.0259428	7.68269e-05	2.92363	2.92363	LL * CEL and LL * LAC and LL * SOPH up vs LL * GLU and LL * GLY	3.12138	0.436076	16.7854	9.38006	4.41214	2.46561	1.39706	1
TRIRE2_23228	0.36804	5.13329e-08	0.0381668	5.60429e-05	2.92488	2.92488	LL * CEL and LL * LAC and LL * SOPH up vs LL * GLU and LL * GLY	0.888725	0.115119	99.7594	51.6885	3.84874	1.99416	1.29533	1
TRIRE2_78042	9.18322e-06	2.21201e-07	0.000418342	4.88824e-07	2.92832	2.92832	LL * CEL and LL * LAC and LL * SOPH up vs LL * GLU and LL * GLY	67.7248	3.02695	73.7441	13.1839	14.0022	2.5033	0.446948	1
TRIRE2_4744	0.0106732	0.00026075	0.00565754	7.13757e-05	2.93648	2.93648	LL * CEL and LL * LAC and LL * SOPH up vs LL * GLU and LL * GLY	9.80285	1.35622	15.6869	8.68109	7.08887	3.92297	1.38349	1
TRIRE2_108642	0.047421	1.73774e-07	0.675674	0.000339934	2.9429	2.9429	LL * CEL and LL * LAC and LL * SOPH up vs LL * GLU and LL * GLY	5.10465	1.05149	77.5354	63.8848	0.593031	0.488624	2.05986	1
TRIRE2_103886	0.0255803	1.66641e-06	0.0120969	1.07622e-05	2.94357	2.94357	LL * CEL and LL * LAC and LL * SOPH up vs LL * GLU and LL * GLY	6.86647	0.611999	48.2662	17.2076	5.65477	2.016	0.891285	1
TRIRE2_120124	0.0748377	1.87104e-07	0.0603748	4.20821e-07	2.94839	2.94839	LL * CEL and LL * LAC and LL * SOPH up vs LL * GLU and LL * GLY	3.95316	0.173297	76.3548	13.3888	3.22989	0.566362	0.438375	1
TRIRE2_72091	0.00105846	9.51443e-08	0.00046151	3.92165e-05	2.95869	2.95869	LL * CEL and LL * LAC and LL * SOPH up vs LL * GLU and LL * GLY	20.7016	2.51526	87.8373	42.6893	13.6717	6.64449	1.21501	1
TRIRE2_4886	0.0803566	3.45151e-05	0.0325797	0.000183432	2.96056	2.96056	LL * CEL and LL * LAC and LL * SOPH up vs LL * GLU and LL * GLY	3.78464	0.672006	24.9867	17.7467	4.07479	2.8941	1.77561	1
TRIRE2_65029	0.0271826	0.00368283	0.0434056	0.000584599	2.96212	2.96212	LL * CEL and LL * LAC and LL * SOPH up vs LL * GLU and LL * GLY	6.68217	1.61097	7.99834	7.71314	3.66989	3.53902	2.41085	1
TRIRE2_109956	0.0896867	6.40395e-05	0.532436	0.000291542	2.96432	2.96432	LL * CEL and LL * LAC and LL * SOPH up vs LL * GLU and LL * GLY	3.53024	0.707906	21.7367	17.4351	0.836146	0.670677	2.00526	1
TRIRE2_64916	4.67363e-06	0.0105699	0.0279555	0.000717982	2.96438	2.96438	LL * CEL and LL * LAC and LL * SOPH up vs LL * GLU and LL * GLY	78.8335	20.1391	5.89418	6.02299	4.29988	4.39385	2.55464	1
TRIRE2_4480	0.0919216	5.46463e-06	0.00695439	3.58215e-06	2.96493	2.96493	LL * CEL and LL * LAC and LL * SOPH up vs LL * GLU and LL * GLY	3.4742	0.245108	37.4397	10.5656	6.67816	1.88461	0.70551	1
TRIRE2_120805	0.0145874	5.94456e-07	0.0181996	2.36043e-06	2.97203	2.97203	LL * CEL and LL * LAC and LL * SOPH up vs LL * GLU and LL * GLY	8.69001	0.561616	59.9887	15.5077	4.96697	1.28402	0.646278	1
TRIRE2_61642	0.00640531	3.31646e-06	0.0303792	5.37502e-05	2.97566	2.97566	LL * CEL and LL * LAC and LL * SOPH up vs LL * GLU and LL * GLY	11.786	1.56029	41.6814	22.0719	4.17682	2.21179	1.32385	1
TRIRE2_70907	0.000165255	6.10331e-08	0.000131885	8.77468e-05	2.97622	2.97622	LL * CEL and LL * LAC and LL * SOPH up vs LL * GLU and LL * GLY	34.0301	5.0758	96.2655	57.4344	18.413	10.9856	1.49156	1
TRIRE2_62285	0.0362275	3.38907e-06	0.0148246	2.6531e-05	2.98018	2.98018	LL * CEL and LL * LAC and LL * SOPH up vs LL * GLU and LL * GLY	5.84341	0.656173	41.4886	18.6355	5.3056	2.38312	1.12293	1
TRIRE2_109797	0.0096845	5.0556e-05	0.186594	0.000535296	3.011	3.011	LL * CEL and LL * LAC and LL * SOPH up vs LL * GLU and LL * GLY	10.1643	2.46507	22.9327	22.2468	1.90272	1.84581	2.42522	1
TRIRE2_119576	0.0038722	0.000327242	0.0890045	0.000378471	3.01595	3.01595	LL * CEL and LL * LAC and LL * SOPH up vs LL * GLU and LL * GLY	13.9574	3.09367	14.8576	13.1729	2.74467	2.43344	2.21651	1
TRIRE2_59796	0.010866	2.97081e-05	0.122944	0.000190097	3.02771	3.02771	LL * CEL and LL * LAC and LL * SOPH up vs LL * GLU and LL * GLY	9.73709	1.81755	25.8376	19.2916	2.36488	1.76574	1.86663	1
TRIRE2_62488	0.464247	4.64877e-06	0.423338	0.000592655	3.03191	3.03191	LL * CEL and LL * LAC and LL * SOPH up vs LL * GLU and LL * GLY	0.579058	0.146199	38.767	39.1513	1.06399	1.07453	2.52478	1
TRIRE2_71092	3.32838e-05	8.06636e-08	0.0277057	3.36044e-05	3.03287	3.03287	LL * CEL and LL * LAC and LL * SOPH up vs LL * GLU and LL * GLY	50.2917	6.16319	90.8846	44.5513	4.31328	2.11435	1.22549	1
TRIRE2_21737	0.682148	0.0029345	0.179085	0.000982871	3.0386	3.0386	LL * CEL and LL * LAC and LL * SOPH up vs LL * GLU and LL * GLY	0.177852	0.0519024	8.5115	9.93562	1.94694	2.27269	2.91829	1
TRIRE2_73881	0.000682185	5.32291e-05	0.021795	4.40752e-05	3.04135	3.04135	LL * CEL and LL * LAC and LL * SOPH up vs LL * GLU and LL * GLY	23.4191	3.07612	22.6672	11.9095	4.68012	2.45896	1.31351	1
TRIRE2_123179	0.173396	1.10806e-05	0.00283985	4.92899e-06	3.04162	3.04162	LL * CEL and LL * LAC and LL * SOPH up vs LL * GLU and LL * GLY	2.14892	0.170506	32.1151	10.1927	8.58749	2.7255	0.79345	1
TRIRE2_65965	0.620558	2.82595e-07	0.0112925	5.8709e-06	3.04923	3.04923	LL * CEL and LL * LAC and LL * SOPH up vs LL * GLU and LL * GLY	0.260946	0.0216279	70.0784	23.2331	5.77607	1.91494	0.828827	1
TRIRE2_107137	0.000882715	1.18858e-06	0.734202	6.96112e-05	3.04985	3.04985	LL * CEL and LL * LAC and LL * SOPH up vs LL * GLU and LL * GLY	21.7956	3.21163	51.8462	30.5586	0.503845	0.29697	1.47352	1
TRIRE2_56996	0.287437	1.08553e-06	0.166319	0.000831489	3.05361	3.05361	LL * CEL and LL * LAC and LL * SOPH up vs LL * GLU and LL * GLY	1.26245	0.354563	52.8489	59.3713	2.02722	2.27741	2.80854	1
TRIRE2_57370	0.105697	3.77902e-08	0.0316432	8.91616e-06	3.05554	3.05554	LL * CEL and LL * LAC and LL * SOPH up vs LL * GLU and LL * GLY	3.1628	0.289102	106.246	38.8466	4.11718	1.50536	0.91407	1
TRIRE2_123538	0.00743524	6.59311e-08	0.0597869	1.49075e-05	3.06897	3.06897	LL * CEL and LL * LAC and LL * SOPH up vs LL * GLU and LL * GLY	11.185	1.15868	94.7459	39.2599	3.24256	1.34362	1.03593	1
TRIRE2_5182	0.0126345	0.000554862	0.775483	0.000217771	3.07413	3.07413	LL * CEL and LL * LAC and LL * SOPH up vs LL * GLU and LL * GLY	9.19287	1.82576	13.0688	10.3822	0.442651	0.351652	1.98606	1
TRIRE2_80240	0.525346	7.38594e-05	0.0821266	0.00010034	3.08602	3.08602	LL * CEL and LL * LAC and LL * SOPH up vs LL * GLU and LL * GLY	0.433069	0.0712701	21.0419	13.8514	2.84252	1.87117	1.6457	1
TRIRE2_4626	0.00045329	0.000227936	0.214699	0.000295214	3.09187	3.09187	LL * CEL and LL * LAC and LL * SOPH up vs LL * GLU and LL * GLY	26.174	5.68197	16.1959	14.0635	1.75359	1.52271	2.17085	1
TRIRE2_107507	0.0664258	3.65256e-05	0.111229	0.000439465	3.09807	3.09807	LL * CEL and LL * LAC and LL * SOPH up vs LL * GLU and LL * GLY	4.24217	1.02667	24.672	23.8839	2.48041	2.40118	2.42014	1
TRIRE2_47733	2.51552e-06	3.98819e-07	0.0541212	1.59423e-05	3.1005	3.1005	LL * CEL and LL * LAC and LL * SOPH up vs LL * GLU and LL * GLY	90.4301	9.68787	65.2175	27.9473	3.37277	1.44531	1.07131	1
TRIRE2_56684	0.0781795	0.000104388	0.344013	0.00100701	3.1021	3.1021	LL * CEL and LL * LAC and LL * SOPH up vs LL * GLU and LL * GLY	3.84935	1.17362	19.4368	23.7041	1.27059	1.54955	3.04888	1
TRIRE2_64018	6.85307e-06	3.49421e-05	0.196517	0.000133533	3.10871	3.10871	LL * CEL and LL * LAC and LL * SOPH up vs LL * GLU and LL * GLY	72.3546	12.9501	24.918	17.8395	1.84731	1.32254	1.78982	1
TRIRE2_66828	7.94068e-06	3.17526e-06	0.0354579	4.45795e-06	3.11726	3.11726	LL * CEL and LL * LAC and LL * SOPH up vs LL * GLU and LL * GLY	69.9906	5.67285	42.0714	13.6398	3.95305	1.2816	0.810516	1
TRIRE2_122943	0.186538	4.83255e-07	0.181643	2.03292e-05	3.11875	3.11875	LL * CEL and LL * LAC and LL * SOPH up vs LL * GLU and LL * GLY	2.01126	0.230296	62.6497	28.6944	1.93164	0.884719	1.14503	1
TRIRE2_120784	0.992108	0.00126983	0.42058	0.000496988	3.13086	3.13086	LL * CEL and LL * LAC and LL * SOPH up vs LL * GLU and LL * GLY	0.000102838	2.62064e-05	10.6159	10.821	1.07047	1.09116	2.54831	1
TRIRE2_21758	0.00973545	5.35318e-08	2.07673e-05	8.33304e-07	3.13163	3.13163	LL * CEL and LL * LAC and LL * SOPH up vs LL * GLU and LL * GLY	10.1446	0.574022	98.9016	22.385	27.975	6.33175	0.56584	1
TRIRE2_123650	0.0391983	4.04139e-07	0.00823288	3.34043e-06	3.13504	3.13504	LL * CEL and LL * LAC and LL * SOPH up vs LL * GLU and LL * GLY	5.62249	0.431704	65.0371	19.9746	6.35441	1.95161	0.767817	1
TRIRE2_79606	0.0630035	5.89897e-06	0.0469299	1.00373e-05	3.13704	3.13704	LL * CEL and LL * LAC and LL * SOPH up vs LL * GLU and LL * GLY	4.37305	0.430201	36.8267	14.4914	3.56338	1.4022	0.983755	1
TRIRE2_74057	0.30371	1.83763e-05	0.459872	2.92285e-05	3.13944	3.13944	LL * CEL and LL * LAC and LL * SOPH up vs LL * GLU and LL * GLY	1.17556	0.148221	28.741	14.4953	0.981899	0.495214	1.26086	1
TRIRE2_23083	0.285384	2.37601e-05	0.405666	0.000334962	3.14576	3.14576	LL * CEL and LL * LAC and LL * SOPH up vs LL * GLU and LL * GLY	1.27391	0.294674	27.1533	25.1238	1.10631	1.02362	2.31314	1
TRIRE2_120381	0.00144732	7.67477e-06	0.00175234	2.54107e-05	3.15208	3.15208	LL * CEL and LL * LAC and LL * SOPH up vs LL * GLU and LL * GLY	18.9081	2.32336	34.7875	17.0983	9.76528	4.79969	1.22876	1
TRIRE2_53372	0.348928	1.66508e-05	0.125632	0.000797883	3.15884	3.15884	LL * CEL and LL * LAC and LL * SOPH up vs LL * GLU and LL * GLY	0.965719	0.284633	29.3722	34.6283	2.34017	2.75893	2.94737	1
TRIRE2_58011	0.00498952	8.53327e-08	0.116962	9.09331e-07	3.17092	3.17092	LL * CEL and LL * LAC and LL * SOPH up vs LL * GLU and LL * GLY	12.8355	0.756365	89.8347	21.1749	2.42219	0.570934	0.589275	1
TRIRE2_106051	0.29244	1.55922e-06	0.182362	1.65914e-05	3.17402	3.17402	LL * CEL and LL * LAC and LL * SOPH up vs LL * GLU and LL * GLY	1.23501	0.139119	48.9515	22.0569	1.92739	0.868453	1.12646	1
TRIRE2_120654	0.348922	3.58438e-05	0.017086	3.65779e-05	3.17434	3.17434	LL * CEL and LL * LAC and LL * SOPH up vs LL * GLU and LL * GLY	0.965746	0.130874	24.7764	13.4304	5.06979	2.74815	1.35516	1
TRIRE2_65743	0.349857	0.00198121	0.0568357	0.00183559	3.17747	3.17747	LL * CEL and LL * LAC and LL * SOPH up vs LL * GLU and LL * GLY	0.961833	0.364446	9.45507	14.3304	3.30848	5.01442	3.78907	1
TRIRE2_106129	0.00712004	0.000852689	0.274681	0.000304756	3.18118	3.18118	LL * CEL and LL * LAC and LL * SOPH up vs LL * GLU and LL * GLY	11.3577	2.61317	11.7455	10.8096	1.49814	1.37877	2.3008	1
TRIRE2_3889	0.1903	0.000110886	0.386089	0.000453304	3.20146	3.20146	LL * CEL and LL * LAC and LL * SOPH up vs LL * GLU and LL * GLY	1.97418	0.510145	19.1678	19.8125	1.15546	1.19432	2.58409	1
TRIRE2_110658	0.139908	2.86725e-08	0.13673	1.85676e-07	3.21213	3.21213	LL * CEL and LL * LAC and LL * SOPH up vs LL * GLU and LL * GLY	2.57119	0.110327	112.445	19.2994	2.24428	0.385197	0.429087	1
TRIRE2_103179	0.000788791	4.17637e-09	0.0104267	5.77328e-06	3.21539	3.21539	LL * CEL and LL * LAC and LL * SOPH up vs LL * GLU and LL * GLY	22.4939	2.03836	166.674	60.4148	5.91872	2.14538	0.906181	1
TRIRE2_72383	0.606026	2.09612e-07	0.0166923	4.46425e-07	3.21755	3.21755	LL * CEL and LL * LAC and LL * SOPH up vs LL * GLU and LL * GLY	0.283528	0.0147032	74.5738	15.469	5.10807	1.05958	0.518581	1
TRIRE2_123508	0.542151	3.17612e-06	0.345818	1.11257e-05	3.21826	3.21826	LL * CEL and LL * LAC and LL * SOPH up vs LL * GLU and LL * GLY	0.398245	0.04192	42.069	17.7131	1.26535	0.532774	1.05262	1
TRIRE2_22535	0.126134	0.000104689	0.137386	0.000116562	3.24225	3.24225	LL * CEL and LL * LAC and LL * SOPH up vs LL * GLU and LL * GLY	2.78461	0.518184	19.4239	14.4582	2.2389	1.66653	1.86088	1
TRIRE2_53961	0.00426852	3.52423e-05	0.0034573	0.000175621	3.24279	3.24279	LL * CEL and LL * LAC and LL * SOPH up vs LL * GLU and LL * GLY	13.5192	2.78916	24.8704	20.5241	8.13881	6.71649	2.0631	1
TRIRE2_120008	0.000403246	5.95336e-09	0.000309733	1.39106e-06	3.24297	3.24297	LL * CEL and LL * LAC and LL * SOPH up vs LL * GLU and LL * GLY	27.0051	1.81366	155.066	41.6568	15.055	4.04436	0.6716	1
TRIRE2_120017	1.45239e-05	6.75407e-10	0.0138349	7.57465e-07	3.25785	3.25785	LL * CEL and LL * LAC and LL * SOPH up vs LL * GLU and LL * GLY	60.9973	3.61929	241.231	57.2541	5.42271	1.28703	0.593352	1
TRIRE2_76949	0.00620481	7.24391e-07	0.0219218	4.68859e-05	3.26036	3.26036	LL * CEL and LL * LAC and LL * SOPH up vs LL * GLU and LL * GLY	11.9167	1.79336	57.5494	34.6428	4.67105	2.81181	1.50491	1
TRIRE2_122198	0.120286	3.64701e-08	0.00010802	3.03208e-08	3.26367	3.26367	LL * CEL and LL * LAC and LL * SOPH up vs LL * GLU and LL * GLY	2.88443	0.0869822	107.025	12.9097	19.284	2.3261	0.301558	1
TRIRE2_123697	0.00065251	0.000127427	0.352817	7.17173e-05	3.26451	3.26451	LL * CEL and LL * LAC and LL * SOPH up vs LL * GLU and LL * GLY	23.7079	3.96116	18.5606	12.4046	1.24531	0.832276	1.67082	1
TRIRE2_36727	0.211537	1.51775e-07	0.605701	7.35299e-06	3.2715	3.2715	LL * CEL and LL * LAC and LL * SOPH up vs LL * GLU and LL * GLY	1.78167	0.175562	79.7435	31.431	0.706148	0.278329	0.985379	1
TRIRE2_79599	0.252134	7.10372e-09	0.000173408	1.02136e-08	3.287	3.287	LL * CEL and LL * LAC and LL * SOPH up vs LL * GLU and LL * GLY	1.47716	0.0359886	149.581	14.5772	17.2736	1.68337	0.243633	1
TRIRE2_30084	0.32234	2.18584e-07	0.0277655	4.16561e-06	3.28959	3.28959	LL * CEL and LL * LAC and LL * SOPH up vs LL * GLU and LL * GLY	1.08392	0.0949211	73.9268	25.8958	4.31006	1.50977	0.875724	1
TRIRE2_120415	0.00309043	5.69419e-06	0.00734983	0.00164558	3.30312	3.30312	LL * CEL and LL * LAC and LL * SOPH up vs LL * GLU and LL * GLY	15.0056	5.87858	37.1087	58.1507	6.57089	10.2968	3.91759	1
TRIRE2_27181	4.1232e-07	1.58746e-05	0.00115158	1.9343e-05	3.30974	3.30974	LL * CEL and LL * LAC and LL * SOPH up vs LL * GLU and LL * GLY	133.803	16.7695	29.6823	14.8802	10.8849	5.4568	1.25329	1
TRIRE2_77193	0.0683548	1.40609e-05	0.0341892	8.37765e-06	3.31726	3.31726	LL * CEL and LL * LAC and LL * SOPH up vs LL * GLU and LL * GLY	4.17202	0.433378	30.4838	12.6663	4.00521	1.6642	1.03877	1
TRIRE2_81430	0.21326	0.000432848	0.767631	0.000221933	3.33195	3.33195	LL * CEL and LL * LAC and LL * SOPH up vs LL * GLU and LL * GLY	1.76719	0.405083	13.8867	12.7327	0.454229	0.416482	2.29225	1
TRIRE2_4124	0.00614032	2.29396e-07	0.00709669	0.000294357	3.35193	3.35193	LL * CEL and LL * LAC and LL * SOPH up vs LL * GLU and LL * GLY	11.9598	2.97881	73.1883	72.9158	6.63874	6.61402	2.49069	1
TRIRE2_62693	5.46257e-10	1.49629e-05	4.77851e-06	1.08142e-05	3.3629	3.3629	LL * CEL and LL * LAC and LL * SOPH up vs LL * GLU and LL * GLY	528.788	59.5406	30.0706	13.5436	38.538	17.3573	1.12598	1
TRIRE2_123255	0.857089	0.00120455	0.0372047	0.000608479	3.37122	3.37122	LL * CEL and LL * LAC and LL * SOPH up vs LL * GLU and LL * GLY	0.0341465	0.010424	10.7605	13.1396	3.88476	4.74365	3.05274	1
TRIRE2_103421	0.70886	5.89726e-08	0.0160748	3.0985e-06	3.37854	3.37854	LL * CEL and LL * LAC and LL * SOPH up vs LL * GLU and LL * GLY	0.147624	0.0126552	96.9492	33.2443	5.17032	1.77293	0.857261	1
TRIRE2_109811	0.00702958	0.000125326	0.0401487	4.91799e-05	3.39702	3.39702	LL * CEL and LL * LAC and LL * SOPH up vs LL * GLU and LL * GLY	11.409	1.85945	18.6323	12.1469	3.77784	2.46288	1.62982	1
TRIRE2_119803	0.0217242	0.000347579	0.745675	0.000494731	3.39924	3.39924	LL * CEL and LL * LAC and LL * SOPH up vs LL * GLU and LL * GLY	7.37443	2.15717	14.6437	17.1344	0.486742	0.569529	2.92521	1
TRIRE2_22912	0.447877	0.00478357	0.00928529	0.00102065	3.40032	3.40032	LL * CEL and LL * LAC and LL * SOPH up vs LL * GLU and LL * GLY	0.624039	0.223219	7.43526	10.6384	6.13005	8.77088	3.577	1
TRIRE2_122007	0.0476185	2.46831e-06	0.478867	1.19456e-05	3.40466	3.40466	LL * CEL and LL * LAC and LL * SOPH up vs LL * GLU and LL * GLY	5.0936	0.598698	44.3968	20.8735	0.941734	0.442763	1.17539	1
TRIRE2_4999	0.00524572	4.00642e-07	0.0167877	0.000375613	3.42159	3.42159	LL * CEL and LL * LAC and LL * SOPH up vs LL * GLU and LL * GLY	12.6208	3.46654	65.1554	71.5846	5.0987	5.60182	2.74669	1
TRIRE2_65915	0.263773	0.000185116	0.388703	0.00082624	3.4318	3.4318	LL * CEL and LL * LAC and LL * SOPH up vs LL * GLU and LL * GLY	1.40198	0.479572	17.0107	23.2753	1.14875	1.5718	3.42068	1
TRIRE2_55990	6.11545e-08	1.39499e-07	9.60348e-06	2.12758e-05	3.45735	3.45735	LL * CEL and LL * LAC and LL * SOPH up vs LL * GLU and LL * GLY	200.229	27.5601	81.1499	44.6788	33.1329	18.242	1.37643	1
TRIRE2_31227	3.78096e-05	1.54729e-07	0.000525025	1.54088e-07	3.46126	3.46126	LL * CEL and LL * LAC and LL * SOPH up vs LL * GLU and LL * GLY	48.7979	2.27892	79.4254	14.837	13.2474	2.47467	0.467011	1
TRIRE2_74745	0.0137849	9.46869e-05	0.00560974	0.00112924	3.46467	3.46467	LL * CEL and LL * LAC and LL * SOPH up vs LL * GLU and LL * GLY	8.88617	3.37288	19.8782	30.1802	7.10612	10.7889	3.79565	1
TRIRE2_52476	0.000834455	1.46851e-06	0.0242757	0.000487519	3.46529	3.46529	LL * CEL and LL * LAC and LL * SOPH up vs LL * GLU and LL * GLY	22.1426	6.65613	49.5773	59.6123	4.51326	5.42679	3.00602	1
TRIRE2_69944	0.0904286	4.37876e-05	0.183634	0.00110765	3.47483	3.47483	LL * CEL and LL * LAC and LL * SOPH up vs LL * GLU and LL * GLY	3.51145	1.33171	23.6878	35.9344	1.9199	2.91249	3.79249	1
TRIRE2_120357	0.660875	0.000107362	0.0413597	0.000447543	3.50082	3.50082	LL * CEL and LL * LAC and LL * SOPH up vs LL * GLU and LL * GLY	0.204355	0.0610227	19.3112	23.0662	3.73652	4.46307	2.98611	1
TRIRE2_109828	6.92638e-06	2.89106e-05	2.94094e-05	0.000168751	3.50089	3.50089	LL * CEL and LL * LAC and LL * SOPH up vs LL * GLU and LL * GLY	72.1815	16.7239	25.9947	24.0911	25.8958	23.9994	2.31692	1
TRIRE2_102737	0.129418	9.80232e-05	0.0524335	0.000909129	3.50135	3.50135	LL * CEL and LL * LAC and LL * SOPH up vs LL * GLU and LL * GLY	2.73111	0.991164	19.7205	28.6275	3.4147	4.957	3.62916	1
TRIRE2_105718	0.037092	0.00012237	0.0344096	0.000781667	3.50345	3.50345	LL * CEL and LL * LAC and LL * SOPH up vs LL * GLU and LL * GLY	5.7769	2.01146	18.7357	26.0943	3.99599	5.56546	3.4819	1
TRIRE2_80058	0.119922	1.99387e-06	0.183502	0.000280685	3.514	3.514	LL * CEL and LL * LAC and LL * SOPH up vs LL * GLU and LL * GLY	2.89084	0.767757	46.4614	49.3574	1.92068	2.0404	2.65582	1
TRIRE2_52446	0.00648249	1.44538e-06	0.00641599	2.80767e-06	3.51656	3.51656	LL * CEL and LL * LAC and LL * SOPH up vs LL * GLU and LL * GLY	11.7371	1.05033	49.7443	17.8062	6.83655	2.44717	0.894886	1
TRIRE2_33827	0.000790078	4.10462e-07	0.00713191	0.00045457	3.52415	3.52415	LL * CEL and LL * LAC and LL * SOPH up vs LL * GLU and LL * GLY	22.4837	6.81366	64.8264	78.5822	6.62913	8.03579	3.03049	1
TRIRE2_41518	2.73221e-07	4.12158e-10	8.47028e-06	2.14678e-09	3.54838	3.54838	LL * CEL and LL * LAC and LL * SOPH up vs LL * GLU and LL * GLY	146.064	2.92603	266.581	21.3611	34.0505	2.72846	0.200325	1
TRIRE2_109404	0.000799063	1.45051e-05	0.273755	5.07549e-06	3.55232	3.55232	LL * CEL and LL * LAC and LL * SOPH up vs LL * GLU and LL * GLY	22.4128	2.32439	30.2765	12.5597	1.50159	0.622909	1.03708	1
TRIRE2_42752	0.0993474	6.41998e-09	0.00932487	2.8011e-08	3.56326	3.56326	LL * CEL and LL * LAC and LL * SOPH up vs LL * GLU and LL * GLY	3.29957	0.11295	152.699	20.9086	6.12221	0.838293	0.342316	1
TRIRE2_4213	0.00758045	7.39104e-06	0.09024	0.000111238	3.58965	3.58965	LL * CEL and LL * LAC and LL * SOPH up vs LL * GLU and LL * GLY	11.1084	2.41222	35.0729	30.4648	2.72804	2.36961	2.17154	1
TRIRE2_112669	0.293466	1.44248e-08	0.0661501	6.23301e-06	3.59596	3.59596	LL * CEL and LL * LAC and LL * SOPH up vs LL * GLU and LL * GLY	1.22946	0.136094	129.437	57.3116	3.11266	1.37822	1.10694	1
TRIRE2_122091	1.33195e-05	2.70288e-07	0.000425004	3.4239e-08	3.60107	3.60107	LL * CEL and LL * LAC and LL * SOPH up vs LL * GLU and LL * GLY	62.2209	2.25776	70.7315	10.2663	13.9486	2.02456	0.362862	1
TRIRE2_22129	1.30349e-05	9.37044e-09	0.00030907	1.26739e-06	3.60157	3.60157	LL * CEL and LL * LAC and LL * SOPH up vs LL * GLU and LL * GLY	62.5295	4.88174	141.364	44.1456	15.0627	4.70384	0.780709	1
TRIRE2_2392	0.000790239	7.38033e-06	0.00781927	1.27836e-05	3.60187	3.60187	LL * CEL and LL * LAC and LL * SOPH up vs LL * GLU and LL * GLY	22.4824	2.93623	35.0839	18.328	6.45216	3.37063	1.30601	1
TRIRE2_74187	1.51843e-05	2.99059e-10	7.61278e-07	4.19969e-07	3.60663	3.60663	LL * CEL and LL * LAC and LL * SOPH up vs LL * GLU and LL * GLY	60.377	3.72367	284.437	70.169	56.9516	14.0497	0.616737	1
TRIRE2_107494	3.51647e-05	0.000259015	0.103374	0.000292296	3.60887	3.60887	LL * CEL and LL * LAC and LL * SOPH up vs LL * GLU and LL * GLY	49.6429	13.8952	15.7118	17.5911	2.56615	2.87308	2.79902	1
TRIRE2_68436	0.878528	9.034e-05	0.141242	0.00115457	3.61477	3.61477	LL * CEL and LL * LAC and LL * SOPH up vs LL * GLU and LL * GLY	0.0245842	0.010043	20.0939	32.8346	2.20785	3.60776	4.08514	1
TRIRE2_81149	0.136746	4.98837e-06	0.142762	0.000109684	3.61582	3.61582	LL * CEL and LL * LAC and LL * SOPH up vs LL * GLU and LL * GLY	2.61773	0.572929	38.183	33.4276	2.19588	1.9224	2.18865	1
TRIRE2_76690	0.0019042	3.83924e-05	0.513958	0.000130773	3.61866	3.61866	LL * CEL and LL * LAC and LL * SOPH up vs LL * GLU and LL * GLY	17.4267	3.98954	24.3979	22.3419	0.8714	0.797966	2.28932	1
TRIRE2_123476	0.488735	9.53841e-06	0.00277399	5.09562e-05	3.64017	3.64017	LL * CEL and LL * LAC and LL * SOPH up vs LL * GLU and LL * GLY	0.516636	0.0947938	33.182	24.3533	8.64217	6.34276	1.83483	1
TRIRE2_123673	0.994976	2.04979e-06	0.0202423	7.39574e-05	3.64055	3.64055	LL * CEL and LL * LAC and LL * SOPH up vs LL * GLU and LL * GLY	4.16861e-05	8.37018e-06	46.1889	37.0972	4.79652	3.85239	2.00791	1
TRIRE2_21422	0.0115917	6.79744e-06	0.00723621	1.52701e-05	3.64125	3.64125	LL * CEL and LL * LAC and LL * SOPH up vs LL * GLU and LL * GLY	9.50164	1.31461	35.7148	19.7654	6.60099	3.65314	1.38356	1
TRIRE2_35552	0.000575265	0.000517081	0.00119868	0.000170559	3.64216	3.64216	LL * CEL and LL * LAC and LL * SOPH up vs LL * GLU and LL * GLY	24.5404	6.06683	13.297	13.149	10.774	10.6541	2.47218	1
TRIRE2_59665	0.111045	0.000593644	0.00429578	5.94412e-05	3.64296	3.64296	LL * CEL and LL * LAC and LL * SOPH up vs LL * GLU and LL * GLY	3.05539	0.582456	12.8532	9.80092	7.66335	5.84352	1.90632	1
TRIRE2_121396	0.0135103	0.00344354	0.000853206	0.00052269	3.65216	3.65216	LL * CEL and LL * LAC and LL * SOPH up vs LL * GLU and LL * GLY	8.95649	2.98029	8.14773	10.8447	11.7437	15.631	3.32752	1
TRIRE2_2916	8.62745e-06	5.06435e-08	0.000413624	1.10925e-07	3.66518	3.66518	LL * CEL and LL * LAC and LL * SOPH up vs LL * GLU and LL * GLY	68.6897	3.27562	100.037	19.0821	14.0408	2.67827	0.476873	1
TRIRE2_34252	4.19639e-06	7.20319e-07	0.123749	5.89405e-05	3.66868	3.66868	LL * CEL and LL * LAC and LL * SOPH up vs LL * GLU and LL * GLY	80.7481	15.5295	57.6176	44.3241	2.35741	1.81351	1.9232	1
TRIRE2_63981	0.000282488	9.882e-07	0.000156154	8.45501e-06	3.67065	3.67065	LL * CEL and LL * LAC and LL * SOPH up vs LL * GLU and LL * GLY	29.6577	3.63041	53.9069	26.395	17.7025	8.66789	1.2241	1
TRIRE2_62213	0.0551842	4.22522e-09	0.00114537	4.50752e-08	3.72942	3.72942	LL * CEL and LL * LAC and LL * SOPH up vs LL * GLU and LL * GLY	4.70824	0.190942	166.28	26.9739	10.9	1.76819	0.405549	1
TRIRE2_106171	0.0179832	5.43815e-06	5.16263e-05	3.10686e-05	3.7315	3.7315	LL * CEL and LL * LAC and LL * SOPH up vs LL * GLU and LL * GLY	7.98473	1.35308	37.479	25.4045	22.8244	15.4711	1.69458	1
TRIRE2_55274	0.00526826	0.000101507	0.309186	0.000469247	3.7402	3.7402	LL * CEL and LL * LAC and LL * SOPH up vs LL * GLU and LL * GLY	12.6025	4.22439	19.5625	26.2297	1.37793	1.84754	3.35203	1
TRIRE2_77513	0.0792692	7.45355e-06	0.0965255	0.000292795	3.74374	3.74374	LL * CEL and LL * LAC and LL * SOPH up vs LL * GLU and LL * GLY	3.81668	1.13076	35.0089	41.488	2.64735	3.13729	2.96268	1
TRIRE2_58389	0.0238889	0.000428437	0.0134249	0.000205231	3.76843	3.76843	LL * CEL and LL * LAC and LL * SOPH up vs LL * GLU and LL * GLY	7.07695	1.93189	13.9214	15.2012	5.47418	5.97744	2.72983	1
TRIRE2_123313	0.0315787	1.43246e-06	0.000573957	1.658e-06	3.77063	3.77063	LL * CEL and LL * LAC and LL * SOPH up vs LL * GLU and LL * GLY	6.23779	0.553973	49.8391	17.7047	12.9605	4.60403	0.888092	1
TRIRE2_78833	0.190568	1.39778e-07	0.0501574	1.7069e-06	3.77249	3.77249	LL * CEL and LL * LAC and LL * SOPH up vs LL * GLU and LL * GLY	1.97157	0.17634	81.1164	29.0205	3.47384	1.24282	0.894411	1
TRIRE2_69692	0.766071	2.79601e-09	0.0377593	6.62806e-06	3.78019	3.78019	LL * CEL and LL * LAC and LL * SOPH up vs LL * GLU and LL * GLY	0.0934778	0.0113265	180.845	87.6507	3.86386	1.87271	1.21168	1
TRIRE2_59482	9.35522e-06	1.44756e-08	0.000144487	5.43914e-06	3.78231	3.78231	LL * CEL and LL * LAC and LL * SOPH up vs LL * GLU and LL * GLY	67.4403	7.82367	129.344	60.0201	18.0262	8.36479	1.16009	1
TRIRE2_60517	0.070159	9.67522e-07	0.124236	1.60385e-06	3.83404	3.83404	LL * CEL and LL * LAC and LL * SOPH up vs LL * GLU and LL * GLY	4.1086	0.371406	54.1479	19.5792	2.35292	0.850788	0.903971	1
TRIRE2_108356	0.0740258	2.204e-05	0.17617	4.81141e-05	3.83847	3.83847	LL * CEL and LL * LAC and LL * SOPH up vs LL * GLU and LL * GLY	3.97925	0.780505	27.6093	21.6615	1.96468	1.54144	1.96144	1
TRIRE2_73654	0.00186235	1.6233e-05	0.0145508	2.94148e-06	3.85044	3.85044	LL * CEL and LL * LAC and LL * SOPH up vs LL * GLU and LL * GLY	17.5436	1.82324	29.5369	12.2786	5.33704	2.21864	1.03926	1
TRIRE2_65162	0.612467	1.77663e-05	0.728091	6.98523e-05	3.86616	3.86616	LL * CEL and LL * LAC and LL * SOPH up vs LL * GLU and LL * GLY	0.273369	0.0592883	28.9556	25.1196	0.512995	0.445033	2.1688	1
TRIRE2_75998	0.00342223	4.49439e-06	0.047063	1.38886e-05	3.88899	3.88899	LL * CEL and LL * LAC and LL * SOPH up vs LL * GLU and LL * GLY	14.5256	2.1718	39.0497	23.3541	3.55955	2.12883	1.49515	1
TRIRE2_103920	0.00363811	1.2777e-05	0.0722742	8.45645e-06	3.90383	3.90383	LL * CEL and LL * LAC and LL * SOPH up vs LL * GLU and LL * GLY	14.2424	1.91255	31.1303	16.7213	3.00085	1.61188	1.34285	1
TRIRE2_82619	3.20448e-06	1.82089e-05	0.000685343	0.000151365	3.91295	3.91295	LL * CEL and LL * LAC and LL * SOPH up vs LL * GLU and LL * GLY	85.7265	22.9092	28.799	30.7845	12.4043	13.2595	2.67236	1
TRIRE2_54511	0.0878468	2.7413e-07	0.127271	4.83173e-07	3.91891	3.91891	LL * CEL and LL * LAC and LL * SOPH up vs LL * GLU and LL * GLY	3.57772	0.257757	70.5239	20.3236	2.3254	0.670135	0.720452	1
TRIRE2_67752	0.324119	3.75297e-05	0.259389	0.000185516	3.92312	3.92312	LL * CEL and LL * LAC and LL * SOPH up vs LL * GLU and LL * GLY	1.07556	0.303762	24.5226	27.7027	1.55687	1.75877	2.82421	1
TRIRE2_82227	0.715249	2.68037e-06	0.166337	0.000221279	3.95773	3.95773	LL * CEL and LL * LAC and LL * SOPH up vs LL * GLU and LL * GLY	0.140877	0.0421566	43.6229	52.2156	2.0271	2.4264	2.99244	1
TRIRE2_103537	0.796469	2.85133e-10	0.83551	7.10506e-07	3.99906	3.99906	LL * CEL and LL * LAC and LL * SOPH up vs LL * GLU and LL * GLY	0.07017	0.00565576	287.19	92.5909	0.354121	0.11417	0.806007	1
TRIRE2_104797	0.0805422	8.55272e-05	0.674336	0.000380208	4.02528	4.02528	LL * CEL and LL * LAC and LL * SOPH up vs LL * GLU and LL * GLY	3.77923	1.33468	20.3478	28.7444	0.595117	0.840694	3.53163	1
TRIRE2_122971	0.13564	6.64165e-07	0.189041	4.87504e-06	4.04064	4.04064	LL * CEL and LL * LAC and LL * SOPH up vs LL * GLU and LL * GLY	2.63434	0.328573	58.6086	29.2403	1.88875	0.942311	1.24727	1
TRIRE2_63395	0.691675	1.98646e-06	0.0204626	1.0075e-05	4.04765	4.04765	LL * CEL and LL * LAC and LL * SOPH up vs LL * GLU and LL * GLY	0.166691	0.024545	46.4982	27.3873	4.77937	2.81503	1.47249	1
TRIRE2_107776	0.94429	2.1285e-10	9.56649e-05	2.98462e-08	4.05172	4.05172	LL * CEL and LL * LAC and LL * SOPH up vs LL * GLU and LL * GLY	0.00513426	0.000215917	304.66	51.2488	19.8313	3.33594	0.420541	1
TRIRE2_4726	0.0391824	1.06633e-07	0.00396955	2.50772e-07	4.05241	4.05241	LL * CEL and LL * LAC and LL * SOPH up vs LL * GLU and LL * GLY	5.62361	0.369788	85.7912	22.5653	7.83394	2.06052	0.657563	1
TRIRE2_124341	4.09245e-07	0.000103254	0.000295078	0.000238735	4.05767	4.05767	LL * CEL and LL * LAC and LL * SOPH up vs LL * GLU and LL * GLY	134.018	42.3916	19.4858	24.6544	15.2307	19.2707	3.16314	1
TRIRE2_67275	0.00686231	1.63292e-07	0.232678	4.58304e-06	4.06009	4.06009	LL * CEL and LL * LAC and LL * SOPH up vs LL * GLU and LL * GLY	11.5059	1.42521	78.5429	38.9156	1.66936	0.827117	1.23867	1
TRIRE2_61350	0.599488	1.38684e-06	0.000135372	1.2954e-06	4.0618	4.0618	LL * CEL and LL * LAC and LL * SOPH up vs LL * GLU and LL * GLY	0.294089	0.0276025	50.1818	18.8397	18.3017	6.87098	0.938574	1
TRIRE2_102999	0.0377263	1.68595e-07	0.0241063	5.88305e-05	4.0761	4.0761	LL * CEL and LL * LAC and LL * SOPH up vs LL * GLU and LL * GLY	5.72929	1.28704	78.0239	70.11	4.524	4.06514	2.24643	1
TRIRE2_49048	2.13626e-05	0.000144273	0.00128788	3.92545e-06	4.11006	4.11006	LL * CEL and LL * LAC and LL * SOPH up vs LL * GLU and LL * GLY	55.7945	6.79405	18.0324	8.78317	10.5774	5.15202	1.21769	1
TRIRE2_77093	1.66489e-05	0.00434882	0.000279114	6.41551e-05	4.15269	4.15269	LL * CEL and LL * LAC and LL * SOPH up vs LL * GLU and LL * GLY	59.11	13.9211	7.63708	7.1945	15.4345	14.54	2.35512	1
TRIRE2_124338	0.132088	4.37273e-05	0.0854139	9.23735e-05	4.15964	4.15964	LL * CEL and LL * LAC and LL * SOPH up vs LL * GLU and LL * GLY	2.68887	0.693757	23.6952	24.4544	2.7946	2.88414	2.5801	1
TRIRE2_122087	0.048759	9.2285e-06	0.0637678	1.97623e-05	4.18941	4.18941	LL * CEL and LL * LAC and LL * SOPH up vs LL * GLU and LL * GLY	5.03086	0.90779	33.4215	24.1229	3.1595	2.28046	1.80444	1
TRIRE2_80003	0.0009987	8.23892e-07	0.00697735	5.40757e-07	4.19706	4.19706	LL * CEL and LL * LAC and LL * SOPH up vs LL * GLU and LL * GLY	21.0474	1.71328	56.0123	18.2379	6.67174	2.17235	0.814012	1
TRIRE2_22284	0.0213502	1.03248e-08	0.0056248	5.00814e-07	4.20738	4.20738	LL * CEL and LL * LAC and LL * SOPH up vs LL * GLU and LL * GLY	7.42947	0.596941	138.592	44.5421	7.10067	2.28209	0.803477	1
TRIRE2_48080	3.87206e-06	7.00077e-05	0.0129589	3.13906e-05	4.20936	4.20936	LL * CEL and LL * LAC and LL * SOPH up vs LL * GLU and LL * GLY	82.205	16.6368	21.3004	17.2432	5.53503	4.48075	2.02382	1
TRIRE2_62872	0.0289439	5.29746e-05	0.544368	0.000205137	4.21604	4.21604	LL * CEL and LL * LAC and LL * SOPH up vs LL * GLU and LL * GLY	6.49427	2.08524	22.6918	29.1444	0.813963	1.04542	3.2109	1
TRIRE2_76227	0.167719	5.88741e-05	0.16205	5.04059e-05	4.22702	4.22702	LL * CEL and LL * LAC and LL * SOPH up vs LL * GLU and LL * GLY	2.21268	0.50404	22.1557	20.188	2.05566	1.87309	2.27797	1
TRIRE2_112126	0.00406174	2.44444e-05	0.452234	9.26857e-05	4.22995	4.22995	LL * CEL and LL * LAC and LL * SOPH up vs LL * GLU and LL * GLY	13.7414	3.63231	26.9828	28.5298	0.998509	1.05576	2.64333	1
TRIRE2_108586	0.54147	2.87893e-09	5.51074e-05	1.23257e-06	4.23733	4.23733	LL * CEL and LL * LAC and LL * SOPH up vs LL * GLU and LL * GLY	0.399615	0.0393775	179.774	70.8587	22.4901	8.86455	0.985385	1
TRIRE2_75794	0.105728	0.000107204	0.00432146	7.16477e-05	4.25177	4.25177	LL * CEL and LL * LAC and LL * SOPH up vs LL * GLU and LL * GLY	3.16215	0.790491	19.3178	19.3167	7.65058	7.65014	2.49985	1
TRIRE2_123797	0.00894431	3.17534e-07	5.62872e-05	2.46829e-06	4.27242	4.27242	LL * CEL and LL * LAC and LL * SOPH up vs LL * GLU and LL * GLY	10.4655	1.21404	68.396	31.7371	22.3825	10.3859	1.16005	1
TRIRE2_3739	0.401071	1.57034e-06	0.0578017	2.1957e-05	4.27381	4.27381	LL * CEL and LL * LAC and LL * SOPH up vs LL * GLU and LL * GLY	0.769108	0.146206	48.8779	37.1663	3.28646	2.499	1.90098	1
TRIRE2_58282	0.0729219	2.2482e-07	0.0180107	6.40176e-07	4.29226	4.29226	LL * CEL and LL * LAC and LL * SOPH up vs LL * GLU and LL * GLY	4.01531	0.349593	73.4957	25.5956	4.98387	1.73569	0.870652	1
TRIRE2_103147	0.0179789	3.25099e-08	0.0330148	1.58095e-06	4.30011	4.30011	LL * CEL and LL * LAC and LL * SOPH up vs LL * GLU and LL * GLY	7.98552	0.847708	109.582	46.5312	4.05559	1.72209	1.06156	1
TRIRE2_61517	2.11309e-05	7.40466e-09	0.0346415	3.82284e-08	4.31309	4.31309	LL * CEL and LL * LAC and LL * SOPH up vs LL * GLU and LL * GLY	55.9361	2.70292	148.321	28.6684	3.98636	0.770508	0.483216	1
TRIRE2_64397	0.581553	1.28038e-05	0.347496	5.82548e-05	4.33221	4.33221	LL * CEL and LL * LAC and LL * SOPH up vs LL * GLU and LL * GLY	0.324384	0.0791401	31.116	30.3655	1.26051	1.23011	2.43971	1
TRIRE2_123713	0.00593189	7.69334e-08	0.013045	1.35328e-05	4.35541	4.35541	LL * CEL and LL * LAC and LL * SOPH up vs LL * GLU and LL * GLY	12.1029	2.11139	91.7771	64.0432	5.5236	3.85443	1.74453	1
TRIRE2_73632	0.892164	1.59213e-06	0.0139725	0.000893215	4.37069	4.37069	LL * CEL and LL * LAC and LL * SOPH up vs LL * GLU and LL * GLY	0.0193374	0.00967331	48.7353	97.5168	5.40583	10.8168	5.00237	1
TRIRE2_63413	0.00263866	8.17601e-08	0.765771	1.4815e-06	4.37127	4.37127	LL * CEL and LL * LAC and LL * SOPH up vs LL * GLU and LL * GLY	15.7696	1.68784	90.6316	38.8016	0.456974	0.195642	1.07031	1
TRIRE2_72379	0.902401	2.75993e-05	0.634784	0.00134457	4.38935	4.38935	LL * CEL and LL * LAC and LL * SOPH up vs LL * GLU and LL * GLY	0.0158199	0.00894949	26.2647	59.4331	0.658062	1.4891	5.65712	1
TRIRE2_120961	0.0484723	9.93216e-09	2.74333e-05	6.7199e-05	4.41036	4.41036	LL * CEL and LL * LAC and LL * SOPH up vs LL * GLU and LL * GLY	5.04646	1.30571	139.693	144.576	26.3	27.2192	2.58738	1
TRIRE2_108663	0.00428144	1.24168e-07	0.0275155	2.95085e-05	4.41793	4.41793	LL * CEL and LL * LAC and LL * SOPH up vs LL * GLU and LL * GLY	13.5058	2.87819	83.1306	70.8632	4.32359	3.68556	2.13108	1
TRIRE2_74198	0.278007	6.61598e-05	0.337624	0.000815026	4.43208	4.43208	LL * CEL and LL * LAC and LL * SOPH up vs LL * GLU and LL * GLY	1.31606	0.653814	21.5763	42.8762	1.28938	2.56224	4.96797	1
TRIRE2_55319	0.977706	2.15569e-06	0.000284797	2.7145e-06	4.50461	4.50461	LL * CEL and LL * LAC and LL * SOPH up vs LL * GLU and LL * GLY	0.000820895	0.00010446	45.6964	23.2597	15.3604	7.8185	1.27251	1
TRIRE2_22755	0.0136162	1.83765e-06	0.0146813	2.20951e-06	4.51209	4.51209	LL * CEL and LL * LAC and LL * SOPH up vs LL * GLU and LL * GLY	8.92917	1.08834	47.2742	23.0482	5.32196	2.59468	1.21886	1
TRIRE2_64922	0.0291616	3.04138e-05	0.233847	0.000220356	4.54007	4.54007	LL * CEL and LL * LAC and LL * SOPH up vs LL * GLU and LL * GLY	6.47203	2.34001	25.7027	37.1719	1.66414	2.40672	3.61557	1
TRIRE2_110877	0.914871	0.00426352	0.054881	0.000591931	4.55251	4.55251	LL * CEL and LL * LAC and LL * SOPH up vs LL * GLU and LL * GLY	0.0120188	0.00566422	7.67952	14.4768	3.3544	6.32344	4.7128	1
TRIRE2_62166	0.0387633	6.20108e-08	0.104071	9.63521e-06	4.59654	4.59654	LL * CEL and LL * LAC and LL * SOPH up vs LL * GLU and LL * GLY	5.65353	0.980801	95.9508	66.584	2.55823	1.77526	1.73485	1
TRIRE2_107279	0.0065593	7.27581e-05	0.0308493	2.60708e-05	4.60156	4.60156	LL * CEL and LL * LAC and LL * SOPH up vs LL * GLU and LL * GLY	11.689	2.55419	21.1141	18.4548	4.1543	3.63106	2.18512	1
TRIRE2_22785	0.0027707	6.96523e-07	0.0818375	1.97305e-05	4.63265	4.63265	LL * CEL and LL * LAC and LL * SOPH up vs LL * GLU and LL * GLY	15.5309	3.20856	58.0258	47.9506	2.84684	2.35253	2.06592	1
TRIRE2_56546	0.00327186	1.87542e-06	0.0956885	9.18938e-05	4.66847	4.66847	LL * CEL and LL * LAC and LL * SOPH up vs LL * GLU and LL * GLY	14.7359	4.43687	47.0702	56.6901	2.65773	3.2009	3.01093	1
TRIRE2_80019	1.47029e-07	6.10352e-09	9.47078e-07	1.58889e-06	4.67872	4.67872	LL * CEL and LL * LAC and LL * SOPH up vs LL * GLU and LL * GLY	166.539	19.8055	154.281	73.3903	54.3922	25.874	1.18923	1
TRIRE2_76141	0.892105	2.70286e-08	0.0441079	1.15106e-07	4.74851	4.74851	LL * CEL and LL * LAC and LL * SOPH up vs LL * GLU and LL * GLY	0.0193587	0.00133833	113.815	31.4736	3.64786	1.00876	0.691333	1
TRIRE2_66583	0.00396281	9.05018e-08	0.141624	5.50773e-06	4.75223	4.75223	LL * CEL and LL * LAC and LL * SOPH up vs LL * GLU and LL * GLY	13.8526	2.21205	88.75	56.6882	2.20483	1.40832	1.59685	1
TRIRE2_102908	0.0125747	8.78811e-07	0.216697	1.05134e-05	4.78134	4.78134	LL * CEL and LL * LAC and LL * SOPH up vs LL * GLU and LL * GLY	9.20974	1.71507	55.2564	41.1602	1.74384	1.29898	1.86224	1
TRIRE2_123095	0.00604213	0.000519184	0.165334	0.00107913	4.78491	4.78491	LL * CEL and LL * LAC and LL * SOPH up vs LL * GLU and LL * GLY	12.0265	7.15129	13.2838	31.5957	2.03371	4.83722	5.9463	1
TRIRE2_59642	0.00368069	0.000400324	0.00667857	4.61686e-05	4.7921	4.7921	LL * CEL and LL * LAC and LL * SOPH up vs LL * GLU and LL * GLY	14.189	3.73997	14.1525	14.9214	6.7574	7.12455	2.63583	1
TRIRE2_44175	2.03872e-05	0.000258563	0.000508092	0.000280362	4.79826	4.79826	LL * CEL and LL * LAC and LL * SOPH up vs LL * GLU and LL * GLY	56.4035	23.3188	15.7184	25.9937	13.3542	22.0841	4.13429	1
TRIRE2_45445	0.0273603	0.000129119	0.390104	0.000808157	4.81521	4.81521	LL * CEL and LL * LAC and LL * SOPH up vs LL * GLU and LL * GLY	6.66255	3.68011	18.5039	40.883	1.14517	2.53017	5.52358	1
TRIRE2_76734	0.180533	2.05041e-07	5.85063e-05	4.30543e-07	4.83318	4.83318	LL * CEL and LL * LAC and LL * SOPH up vs LL * GLU and LL * GLY	2.07253	0.193842	74.9164	28.0274	22.1872	8.30058	0.93529	1
TRIRE2_123786	5.48159e-06	6.74015e-08	0.000205424	4.25341e-06	4.85356	4.85356	LL * CEL and LL * LAC and LL * SOPH up vs LL * GLU and LL * GLY	76.0739	11.7794	94.3159	58.4162	16.5989	10.2808	1.54842	1
TRIRE2_48211	1.37474e-05	7.39296e-05	0.000849651	1.11247e-05	4.89592	4.89592	LL * CEL and LL * LAC and LL * SOPH up vs LL * GLU and LL * GLY	61.7715	12.0077	21.0373	16.3577	11.7561	9.14102	1.94389	1
TRIRE2_57098	0.284951	2.42734e-06	0.117666	5.24224e-06	4.93321	4.93321	LL * CEL and LL * LAC and LL * SOPH up vs LL * GLU and LL * GLY	1.27634	0.211356	44.5556	29.5127	2.41527	1.59983	1.65595	1
TRIRE2_123456	0.912727	0.00037359	0.0643562	0.000559482	4.96085	4.96085	LL * CEL and LL * LAC and LL * SOPH up vs LL * GLU and LL * GLY	0.0126349	0.00654719	14.3911	29.8289	3.14774	6.52443	5.18184	1
TRIRE2_42264	6.43807e-05	0.000281073	0.000420944	5.82683e-05	4.96689	4.96689	LL * CEL and LL * LAC and LL * SOPH up vs LL * GLU and LL * GLY	42.9586	12.5272	15.4087	17.9734	13.9811	16.3082	2.91611	1
TRIRE2_106646	1.43195e-05	5.57225e-08	0.22709	1.74913e-06	5.03692	5.03692	LL * CEL and LL * LAC and LL * SOPH up vs LL * GLU and LL * GLY	61.1962	8.15958	98.088	52.3142	1.69473	0.903865	1.33335	1
TRIRE2_59368	6.0691e-07	6.54484e-10	1.87769e-06	3.31037e-07	5.08298	5.08298	LL * CEL and LL * LAC and LL * SOPH up vs LL * GLU and LL * GLY	123.17	11.5996	242.773	91.4532	47.0582	17.7269	0.941757	1
TRIRE2_73048	0.329315	6.28402e-08	0.0549232	4.41902e-07	5.09455	5.09455	LL * CEL and LL * LAC and LL * SOPH up vs LL * GLU and LL * GLY	1.05156	0.105623	95.6884	38.4454	3.35339	1.34731	1.00444	1
TRIRE2_106164	0.954674	3.59155e-08	0.304105	2.6604e-06	5.11787	5.11787	LL * CEL and LL * LAC and LL * SOPH up vs LL * GLU and LL * GLY	0.00339649	0.000506368	107.363	64.0251	1.39468	0.831705	1.49086	1
TRIRE2_37525	0.000215033	2.41364e-06	0.00680749	5.4787e-05	5.12899	5.12899	LL * CEL and LL * LAC and LL * SOPH up vs LL * GLU and LL * GLY	31.8239	9.51369	44.6093	53.3434	6.71988	8.03558	2.98948	1
TRIRE2_122140	0.224413	4.26243e-06	0.436741	2.854e-05	5.20722	5.20722	LL * CEL and LL * LAC and LL * SOPH up vs LL * GLU and LL * GLY	1.67708	0.437417	39.4971	41.2067	1.03308	1.07779	2.60821	1
TRIRE2_65153	0.000677679	0.000546949	0.0138366	5.44509e-05	5.23624	5.23624	LL * CEL and LL * LAC and LL * SOPH up vs LL * GLU and LL * GLY	23.4619	7.18196	13.115	16.0586	5.42249	6.63954	3.06111	1
TRIRE2_35777	3.18226e-05	8.56978e-05	0.000222317	2.74124e-06	5.26942	5.26942	LL * CEL and LL * LAC and LL * SOPH up vs LL * GLU and LL * GLY	50.8268	7.90282	20.3385	12.6494	16.2918	10.1326	1.55485	1
TRIRE2_78639	0.0538647	3.76754e-07	0.00769006	3.07683e-05	5.36321	5.36321	LL * CEL and LL * LAC and LL * SOPH up vs LL * GLU and LL * GLY	4.77059	1.31216	65.9977	72.6113	6.48397	7.13373	2.75052	1
TRIRE2_79921	0.00082341	2.66927e-07	0.0639066	1.03285e-05	5.36783	5.36783	LL * CEL and LL * LAC and LL * SOPH up vs LL * GLU and LL * GLY	22.2254	4.75439	70.9161	60.6806	3.15671	2.70109	2.13917	1
TRIRE2_67761	0.00340658	8.25632e-09	0.0127674	9.51184e-07	5.37441	5.37441	LL * CEL and LL * LAC and LL * SOPH up vs LL * GLU and LL * GLY	14.5469	1.83805	145.063	73.3168	5.56079	2.8105	1.26353	1
TRIRE2_72627	7.99128e-07	3.08053e-05	5.66309e-05	3.65088e-06	5.38818	5.38818	LL * CEL and LL * LAC and LL * SOPH up vs LL * GLU and LL * GLY	116.087	19.75	25.6295	17.4415	22.3516	15.2108	1.70131	1
TRIRE2_73818	0.396834	5.65049e-06	0.411257	4.39346e-05	5.42962	5.42962	LL * CEL and LL * LAC and LL * SOPH up vs LL * GLU and LL * GLY	0.783581	0.237945	37.1705	45.1492	1.09272	1.32727	3.03663	1
TRIRE2_120803	0.099253	2.29847e-07	0.517619	1.3125e-06	5.46341	5.46341	LL * CEL and LL * LAC and LL * SOPH up vs LL * GLU and LL * GLY	3.30169	0.456133	73.1584	40.4277	0.864325	0.47763	1.38151	1
TRIRE2_73638	0.187005	4.8198e-08	0.000671143	2.80176e-05	5.47344	5.47344	LL * CEL and LL * LAC and LL * SOPH up vs LL * GLU and LL * GLY	2.0066	0.553069	101.062	111.421	12.4689	13.747	2.75625	1
TRIRE2_111915	1.81904e-06	1.479e-08	0.000276949	8.67952e-06	5.49807	5.49807	LL * CEL and LL * LAC and LL * SOPH up vs LL * GLU and LL * GLY	97.0967	20.5403	128.777	108.968	15.4632	13.0846	2.11545	1
TRIRE2_106330	0.819856	7.79292e-06	0.992004	2.80495e-05	5.56408	5.56408	LL * CEL and LL * LAC and LL * SOPH up vs LL * GLU and LL * GLY	0.054663	0.0153631	34.6724	38.979	0.0610479	0.0686306	2.81052	1
TRIRE2_64656	6.11375e-05	4.85081e-06	0.132176	2.29418e-06	5.58525	5.58525	LL * CEL and LL * LAC and LL * SOPH up vs LL * GLU and LL * GLY	43.4987	6.96705	38.4136	24.6104	2.28249	1.46232	1.60167	1
TRIRE2_120224	0.000290821	2.22763e-08	0.00205502	4.52624e-08	5.61816	5.61816	LL * CEL and LL * LAC and LL * SOPH up vs LL * GLU and LL * GLY	29.4339	2.05433	118.418	33.0599	9.3641	2.61426	0.697948	1
TRIRE2_121475	0.314056	0.000101686	0.224372	0.000186864	5.6768	5.6768	LL * CEL and LL * LAC and LL * SOPH up vs LL * GLU and LL * GLY	1.1237	0.513067	19.5546	35.7137	1.70732	3.11818	4.56589	1
TRIRE2_121717	0.116212	3.84171e-06	0.529707	3.13742e-05	5.71456	5.71456	LL * CEL and LL * LAC and LL * SOPH up vs LL * GLU and LL * GLY	2.95767	0.880175	40.3884	48.0769	0.841281	1.00143	2.97591	1
TRIRE2_120504	0.939637	1.98392e-07	0.000147848	3.28119e-06	5.85086	5.85086	LL * CEL and LL * LAC and LL * SOPH up vs LL * GLU and LL * GLY	0.00602983	0.00110229	75.4313	55.157	17.9298	13.1107	1.82806	1
TRIRE2_40830	0.0222505	2.29487e-06	0.00339506	9.52257e-07	5.88126	5.88126	LL * CEL and LL * LAC and LL * SOPH up vs LL * GLU and LL * GLY	7.29888	1.02398	45.0916	25.3042	8.17952	4.59013	1.40293	1
TRIRE2_32712	0.0663156	2.77198e-07	0.115646	1.22931e-06	5.90441	5.90441	LL * CEL and LL * LAC and LL * SOPH up vs LL * GLU and LL * GLY	4.24625	0.632422	70.3605	41.917	2.43526	1.45079	1.48936	1
TRIRE2_81778	0.225541	1.28248e-05	0.00151175	1.32492e-05	5.92066	5.92066	LL * CEL and LL * LAC and LL * SOPH up vs LL * GLU and LL * GLY	1.66829	0.42311	31.1048	31.555	10.1486	10.2955	2.53619	1
TRIRE2_122081	0.519859	7.80789e-07	0.00437251	0.000219318	5.9486	5.9486	LL * CEL and LL * LAC and LL * SOPH up vs LL * GLU and LL * GLY	0.444903	0.223177	56.6492	113.668	7.62547	15.3007	5.0163	1
TRIRE2_106248	0.0232598	1.30514e-07	0.00375839	8.19419e-06	5.97799	5.97799	LL * CEL and LL * LAC and LL * SOPH up vs LL * GLU and LL * GLY	7.1599	1.64547	82.2769	75.6345	7.95357	7.31146	2.29817	1
TRIRE2_23171	0.0130311	5.93948e-07	0.0355006	4.67935e-05	5.98613	5.98613	LL * CEL and LL * LAC and LL * SOPH up vs LL * GLU and LL * GLY	9.08342	3.13241	59.9994	82.763	3.95134	5.45046	3.44849	1
TRIRE2_102966	0.0651139	3.36408e-08	0.00906459	1.75786e-07	6.04162	6.04162	LL * CEL and LL * LAC and LL * SOPH up vs LL * GLU and LL * GLY	4.29133	0.432437	108.816	43.8613	6.17449	2.48881	1.0077	1
TRIRE2_1885	0.0290301	2.39623e-08	0.000316988	6.48562e-08	6.22912	6.22912	LL * CEL and LL * LAC and LL * SOPH up vs LL * GLU and LL * GLY	6.48544	0.548089	116.661	39.4362	14.9716	5.06104	0.845107	1
TRIRE2_124141	0.00187989	2.27631e-08	0.00586952	2.19944e-07	6.28921	6.28921	LL * CEL and LL * LAC and LL * SOPH up vs LL * GLU and LL * GLY	17.4942	1.932	117.895	52.0795	7.01445	3.0986	1.10436	1
TRIRE2_123818	0.0151269	6.86577e-08	0.0011339	1.45813e-05	6.39971	6.39971	LL * CEL and LL * LAC and LL * SOPH up vs LL * GLU and LL * GLY	8.56536	2.41915	93.9575	106.147	10.928	12.3458	2.82434	1
TRIRE2_109716	0.391567	7.14644e-06	0.749597	1.183e-05	6.41485	6.41485	LL * CEL and LL * LAC and LL * SOPH up vs LL * GLU and LL * GLY	0.801917	0.216447	35.3296	38.1436	0.480915	0.51922	2.69912	1
TRIRE2_59364	1.97387e-08	0.000476633	6.65158e-05	1.32661e-06	6.47685	6.47685	LL * CEL and LL * LAC and LL * SOPH up vs LL * GLU and LL * GLY	253.362	42.4675	13.5646	9.09453	21.55	14.4485	1.67616	1
TRIRE2_123009	0.000256756	2.07864e-06	0.00123468	4.23173e-05	6.54472	6.54472	LL * CEL and LL * LAC and LL * SOPH up vs LL * GLU and LL * GLY	30.4025	11.2819	46.0518	68.3566	10.6926	15.8715	3.71086	1
TRIRE2_111849	0.0421475	1.00811e-09	0.140944	8.95767e-07	6.56993	6.56993	LL * CEL and LL * LAC and LL * SOPH up vs LL * GLU and LL * GLY	5.42258	0.847535	222.437	139.065	2.21022	1.3818	1.56297	1
TRIRE2_50894	0.0498692	4.93413e-06	0.091734	0.00064899	6.61328	6.61328	LL * CEL and LL * LAC and LL * SOPH up vs LL * GLU and LL * GLY	4.97149	3.73257	38.273	114.941	2.70827	8.13344	7.50796	1
TRIRE2_44747	0.0311978	1.08096e-07	0.0567261	6.58154e-07	6.6691	6.6691	LL * CEL and LL * LAC and LL * SOPH up vs LL * GLU and LL * GLY	6.27322	0.932117	85.5498	50.8462	3.311	1.96788	1.48587	1
TRIRE2_122127	0.145455	2.15101e-07	0.0294763	3.55888e-05	6.72311	6.72311	LL * CEL and LL * LAC and LL * SOPH up vs LL * GLU and LL * GLY	2.4927	0.913368	74.1742	108.715	4.22125	6.18696	3.66417	1
TRIRE2_55709	2.65923e-08	1.27764e-06	2.33446e-06	2.13918e-07	6.80252	6.80252	LL * CEL and LL * LAC and LL * SOPH up vs LL * GLU and LL * GLY	238.172	28.4275	51.0603	24.3775	44.9276	21.4496	1.19357	1
TRIRE2_70373	0.857621	4.17974e-06	0.100699	6.04076e-06	6.83721	6.83721	LL * CEL and LL * LAC and LL * SOPH up vs LL * GLU and LL * GLY	0.0338896	0.00840474	39.6637	39.347	2.59709	2.57635	2.48004	1
TRIRE2_72526	0.210487	8.4828e-07	0.0999594	2.89398e-05	6.97123	6.97123	LL * CEL and LL * LAC and LL * SOPH up vs LL * GLU and LL * GLY	1.79057	0.648883	55.6694	80.6957	2.60582	3.77727	3.62388	1
TRIRE2_122208	0.00205202	1.28507e-07	0.00325527	6.21916e-07	7.04504	7.04504	LL * CEL and LL * LAC and LL * SOPH up vs LL * GLU and LL * GLY	17.0371	2.6475	82.5414	51.3063	8.27429	5.14315	1.55396	1
TRIRE2_120031	0.00496421	4.75492e-07	0.00157429	1.04697e-05	7.09579	7.09579	LL * CEL and LL * LAC and LL * SOPH up vs LL * GLU and LL * GLY	12.8574	3.75142	62.8624	73.3654	10.0423	11.7201	2.9177	1
TRIRE2_69276	0.100976	1.49678e-06	0.00405211	0.000246538	7.09972	7.09972	LL * CEL and LL * LAC and LL * SOPH up vs LL * GLU and LL * GLY	3.26347	2.03848	49.3775	123.371	7.78923	19.4617	6.24634	1
TRIRE2_64710	0.0753268	6.45367e-08	0.00153935	5.7451e-08	7.13743	7.13743	LL * CEL and LL * LAC and LL * SOPH up vs LL * GLU and LL * GLY	3.93761	0.37452	95.1643	36.2057	10.101	3.84298	0.951137	1
TRIRE2_74580	0.0107129	2.58013e-07	0.318611	1.24828e-06	7.13992	7.13992	LL * CEL and LL * LAC and LL * SOPH up vs LL * GLU and LL * GLY	9.7892	1.79262	71.4194	52.314	1.34764	0.987128	1.83122	1
TRIRE2_44640	0.0302484	2.57837e-07	0.648812	2.33321e-06	7.15581	7.15581	LL * CEL and LL * LAC and LL * SOPH up vs LL * GLU and LL * GLY	6.36389	1.33906	71.4296	60.1196	0.635443	0.534829	2.10416	1
TRIRE2_121746	0.073842	8.57562e-05	0.254108	0.00168727	7.27869	7.27869	LL * CEL and LL * LAC and LL * SOPH up vs LL * GLU and LL * GLY	3.98521	4.34072	20.3354	88.5978	1.57805	6.87529	10.8921	1
TRIRE2_123207	0.0507926	3.74557e-10	0.0012471	7.92167e-09	7.34788	7.34788	LL * CEL and LL * LAC and LL * SOPH up vs LL * GLU and LL * GLY	4.92334	0.319742	271.786	70.6038	10.6652	2.77057	0.649442	1
TRIRE2_120823	5.42462e-07	1.43003e-08	2.83095e-05	3.56931e-07	7.82964	7.82964	LL * CEL and LL * LAC and LL * SOPH up vs LL * GLU and LL * GLY	126.174	19.344	129.666	79.5181	26.1166	16.016	1.53313	1
TRIRE2_121839	0.00234904	1.27096e-05	0.0179904	1.90393e-05	7.89066	7.89066	LL * CEL and LL * LAC and LL * SOPH up vs LL * GLU and LL * GLY	16.3476	6.08061	31.1663	46.3701	4.9857	7.41787	3.71957	1
TRIRE2_50618	5.38488e-05	1.23302e-08	4.04141e-05	2.83627e-07	7.90123	7.90123	LL * CEL and LL * LAC and LL * SOPH up vs LL * GLU and LL * GLY	44.8493	6.60559	133.656	78.7416	24.1186	14.2091	1.47284	1
TRIRE2_104549	0.0143351	6.64378e-08	0.00642591	1.26216e-06	7.94464	7.94464	LL * CEL and LL * LAC and LL * SOPH up vs LL * GLU and LL * GLY	8.75023	1.78549	94.5964	77.2098	6.83349	5.57751	2.04051	1
TRIRE2_121308	0.000184019	2.8594e-08	0.0132692	8.89235e-07	7.9719	7.9719	LL * CEL and LL * LAC and LL * SOPH up vs LL * GLU and LL * GLY	33.1148	6.28403	112.508	85.4001	5.49423	4.17045	1.89765	1
TRIRE2_123079	0.0177365	3.82787e-06	0.034015	0.000228487	8.19104	8.19104	LL * CEL and LL * LAC and LL * SOPH up vs LL * GLU and LL * GLY	8.03032	5.66244	40.4197	114.005	4.01255	11.3175	7.05133	1
TRIRE2_120312	0.364126	1.90777e-08	0.000358632	7.88494e-06	8.35085	8.35085	LL * CEL and LL * LAC and LL * SOPH up vs LL * GLU and LL * GLY	0.903996	0.290159	122.239	156.942	14.5337	18.6597	3.20974	1
TRIRE2_121418	0.471482	2.19994e-06	0.0654154	0.000179597	8.41286	8.41286	LL * CEL and LL * LAC and LL * SOPH up vs LL * GLU and LL * GLY	0.560029	0.380826	45.4992	123.76	3.12689	8.50528	6.80011	1
TRIRE2_121739	0.0305483	2.3899e-05	0.300791	0.000142345	8.63454	8.63454	LL * CEL and LL * LAC and LL * SOPH up vs LL * GLU and LL * GLY	6.33487	4.16214	27.1182	71.2691	1.40577	3.69448	6.57021	1
TRIRE2_121843	0.0193537	3.37585e-07	0.00078941	1.36785e-07	8.73757	8.73757	LL * CEL and LL * LAC and LL * SOPH up vs LL * GLU and LL * GLY	7.7446	1.07498	67.5278	37.4924	11.9748	6.64856	1.38804	1
TRIRE2_121482	0.744188	0.00198581	0.453946	0.000475882	8.99181	8.99181	LL * CEL and LL * LAC and LL * SOPH up vs LL * GLU and LL * GLY	0.112553	0.104981	9.44929	35.2545	0.994762	3.71137	9.32729	1
TRIRE2_54667	0.274751	9.84968e-06	0.349776	0.000528745	9.09318	9.09318	LL * CEL and LL * LAC and LL * SOPH up vs LL * GLU and LL * GLY	1.33516	1.2944	32.9507	127.779	1.25397	4.86273	9.69469	1
TRIRE2_123992	0.197708	3.24955e-07	0.024383	6.99321e-05	9.20506	9.20506	LL * CEL and LL * LAC and LL * SOPH up vs LL * GLU and LL * GLY	1.90392	1.11296	68.0672	159.157	4.50651	10.5373	5.84559	1
TRIRE2_68812	0.0945043	2.26147e-07	0.296466	1.69953e-06	9.2152	9.2152	LL * CEL and LL * LAC and LL * SOPH up vs LL * GLU and LL * GLY	3.41151	0.852887	73.4058	73.4065	1.42044	1.42046	2.50002	1
TRIRE2_22197	0.0176821	3.06844e-11	0.0243726	2.8353e-09	9.29245	9.29245	LL * CEL and LL * LAC and LL * SOPH up vs LL * GLU and LL * GLY	8.04048	0.528254	450.175	118.305	4.50716	1.18447	0.656993	1
TRIRE2_108357	0.00159995	2.20617e-08	0.00902374	2.05579e-07	9.46991	9.46991	LL * CEL and LL * LAC and LL * SOPH up vs LL * GLU and LL * GLY	18.3571	2.98714	118.653	77.2309	6.18286	4.02439	1.62724	1
TRIRE2_80980	0.000564209	1.01925e-07	0.0018662	5.07066e-06	9.63138	9.63138	LL * CEL and LL * LAC and LL * SOPH up vs LL * GLU and LL * GLY	24.6705	8.16733	86.5962	114.673	9.60526	12.7195	3.31056	1
TRIRE2_76696	0.177027	5.42803e-08	0.20172	2.1153e-07	9.69362	9.69362	LL * CEL and LL * LAC and LL * SOPH up vs LL * GLU and LL * GLY	2.10955	0.352565	98.6192	65.9283	1.81951	1.21637	1.67128	1
TRIRE2_72567	0.763735	1.69191e-08	0.00192753	6.36845e-06	10.1978	10.1978	LL * CEL and LL * LAC and LL * SOPH up vs LL * GLU and LL * GLY	0.0954214	0.0349434	125.281	183.512	9.52384	13.9506	3.66201	1
TRIRE2_122108	0.0169869	2.64576e-08	0.00292153	2.12251e-07	10.7684	10.7684	LL * CEL and LL * LAC and LL * SOPH up vs LL * GLU and LL * GLY	8.1737	1.49653	114.315	83.72	8.52174	6.24102	1.83091	1
TRIRE2_76075	0.865458	1.91038e-08	0.0425937	1.73031e-07	10.9144	10.9144	LL * CEL and LL * LAC and LL * SOPH up vs LL * GLU and LL * GLY	0.0302213	0.00535939	122.205	86.6863	3.69588	2.62168	1.77338	1
TRIRE2_123865	6.02556e-05	6.77734e-07	0.00380036	7.00864e-07	11.4557	11.4557	LL * CEL and LL * LAC and LL * SOPH up vs LL * GLU and LL * GLY	43.6515	10.8577	58.3601	58.0652	7.92916	7.88909	2.48737	1
TRIRE2_121127	0.973962	4.17844e-08	0.0252239	4.55296e-06	11.9929	11.9929	LL * CEL and LL * LAC and LL * SOPH up vs LL * GLU and LL * GLY	0.00111996	0.000435443	104.074	161.857	4.45477	6.9281	3.88802	1
TRIRE2_47432	0.00105033	5.59539e-08	0.0286066	1.22235e-07	12.0502	12.0502	LL * CEL and LL * LAC and LL * SOPH up vs LL * GLU and LL * GLY	20.7472	3.70831	98.0043	70.0683	4.26561	3.0497	1.78738	1
TRIRE2_123978	0.0479232	2.24699e-06	0.0169205	2.22184e-06	12.1217	12.1217	LL * CEL and LL * LAC and LL * SOPH up vs LL * GLU and LL * GLY	5.07666	1.69868	45.2946	60.6234	5.08575	6.80689	3.34606	1
TRIRE2_54632	0.155261	9.27456e-09	0.156702	1.75882e-06	12.2138	12.2138	LL * CEL and LL * LAC and LL * SOPH up vs LL * GLU and LL * GLY	2.36298	0.755769	141.661	181.234	2.09253	2.67707	3.19837	1
TRIRE2_76897	0.29644	6.01239e-06	0.33757	1.19146e-05	12.8067	12.8067	LL * CEL and LL * LAC and LL * SOPH up vs LL * GLU and LL * GLY	1.21354	0.617552	36.6755	74.6545	1.28954	2.62492	5.08886	1
TRIRE2_5836	0.00122446	6.13273e-08	0.0375032	2.37693e-06	14.1844	14.1844	LL * CEL and LL * LAC and LL * SOPH up vs LL * GLU and LL * GLY	19.8524	7.61796	96.1702	147.614	3.87347	5.94547	3.8373	1
TRIRE2_55272	0.00033319	6.06433e-08	0.00615725	7.9822e-07	15.1309	15.1309	LL * CEL and LL * LAC and LL * SOPH up vs LL * GLU and LL * GLY	28.4038	9.01865	96.3927	122.425	6.91843	8.78685	3.17516	1
TRIRE2_122780	0.0140331	4.3153e-07	0.124656	2.69282e-06	18.6531	18.6531	LL * CEL and LL * LAC and LL * SOPH up vs LL * GLU and LL * GLY	8.82405	4.23627	64.1515	123.192	2.34906	4.51098	4.80082	1
TRIRE2_79202	0.682232	2.28237e-12	0.423333	6.54047e-11	24.5503	24.5503	LL * CEL and LL * LAC and LL * SOPH up vs LL * GLU and LL * GLY	0.177752	0.0111851	758.974	191.034	1.064	0.26781	0.629252	1
TRIRE2_123967	0.000159077	2.60197e-07	0.00173621	5.50006e-06	25.0901	25.0901	LL * CEL and LL * LAC and LL * SOPH up vs LL * GLU and LL * GLY	34.3592	23.4463	71.2942	194.601	9.78894	26.7194	6.82387	1
TRIRE2_120749	0.685759	3.91706e-09	0.70586	2.79869e-07	28.3869	28.3869	LL * CEL and LL * LAC and LL * SOPH up vs LL * GLU and LL * GLY	0.173571	0.0667952	168.862	259.934	0.546567	0.841342	3.8483	1
TRIRE2_123989	0.307453	2.64503e-11	0.00996992	1.95323e-09	30.1027	30.1027	LL * CEL and LL * LAC and LL * SOPH up vs LL * GLU and LL * GLY	1.15651	0.164219	463.832	263.448	5.99981	3.40778	1.41995	1
TRIRE2_3405	0.242928	1.87442e-11	0.926845	5.84926e-10	31.3321	31.3321	LL * CEL and LL * LAC and LL * SOPH up vs LL * GLU and LL * GLY	1.54009	0.175048	497.113	226.01	0.210241	0.095585	1.13661	1
TRIRE2_104322	0.0655286	4.92683e-07	0.459411	2.92947e-07	33.4207	33.4207	LL * CEL and LL * LAC and LL * SOPH up vs LL * GLU and LL * GLY	4.27566	1.82754	62.3967	106.68	0.982895	1.68047	4.27428	1

## Sheet: DD and LL induction
Induction specific genes in light and darkness (cellulose, sophorose and lactose versus glucose and glycerol)
at least 2fold regulation, p-value 0.01, FDR, 530 genes
Probeset ID	p-value(DD * CEL and DD * LAC and DD * SOPH vs. DD * GLU and DD * GLY)	Ratio(DD * CEL and DD * LAC and DD * SOPH vs. DD * GLU and DD * GLY)	Fold-Change(DD * CEL and DD * LAC and DD * SOPH vs. DD * GLU and DD * GLY)	Fold-Change(DD * CEL and DD * LAC and DD * SOPH vs. DD * GLU and DD * GLY) (Description)	p-value(LL * CEL and LL * LAC and LL * SOPH vs. LL * GLU and LL * GLY)	Ratio(LL * CEL and LL * LAC and LL * SOPH vs. LL * GLU and LL * GLY)	Fold-Change(LL * CEL and LL * LAC and LL * SOPH vs. LL * GLU and LL * GLY)	Fold-Change(LL * CEL and LL * LAC and LL * SOPH vs. LL * GLU and LL * GLY) (Description)
TRIRE2_122824	7.02949e-09	0.0198591	-50.3547	DD * CEL and DD * LAC and DD * SOPH down vs DD * GLU and DD * GLY	2.5634e-06	0.122425	-8.16829	LL * CEL and LL * LAC and LL * SOPH down vs LL * GLU and LL * GLY
TRIRE2_39587	2.276e-08	0.0394464	-25.3508	DD * CEL and DD * LAC and DD * SOPH down vs DD * GLU and DD * GLY	8.93183e-07	0.111436	-8.97377	LL * CEL and LL * LAC and LL * SOPH down vs LL * GLU and LL * GLY
TRIRE2_66616	1.55138e-10	0.0402798	-24.8263	DD * CEL and DD * LAC and DD * SOPH down vs DD * GLU and DD * GLY	1.24947e-09	0.0744177	-13.4377	LL * CEL and LL * LAC and LL * SOPH down vs LL * GLU and LL * GLY
TRIRE2_76995	6.75069e-08	0.062658	-15.9597	DD * CEL and DD * LAC and DD * SOPH down vs DD * GLU and DD * GLY	2.25244e-05	0.2303	-4.34217	LL * CEL and LL * LAC and LL * SOPH down vs LL * GLU and LL * GLY
TRIRE2_57015	1.51687e-08	0.0784106	-12.7534	DD * CEL and DD * LAC and DD * SOPH down vs DD * GLU and DD * GLY	1.6436e-06	0.212098	-4.71479	LL * CEL and LL * LAC and LL * SOPH down vs LL * GLU and LL * GLY
TRIRE2_70829	2.28952e-07	0.0934739	-10.6982	DD * CEL and DD * LAC and DD * SOPH down vs DD * GLU and DD * GLY	7.57825e-06	0.198166	-5.04626	LL * CEL and LL * LAC and LL * SOPH down vs LL * GLU and LL * GLY
TRIRE2_3914	4.46354e-06	0.107882	-9.26942	DD * CEL and DD * LAC and DD * SOPH down vs DD * GLU and DD * GLY	0.000120847	0.220078	-4.54384	LL * CEL and LL * LAC and LL * SOPH down vs LL * GLU and LL * GLY
TRIRE2_121686	4.09327e-05	0.108439	-9.22179	DD * CEL and DD * LAC and DD * SOPH down vs DD * GLU and DD * GLY	0.000219534	0.164272	-6.08746	LL * CEL and LL * LAC and LL * SOPH down vs LL * GLU and LL * GLY
TRIRE2_111237	2.32568e-06	0.118934	-8.40801	DD * CEL and DD * LAC and DD * SOPH down vs DD * GLU and DD * GLY	4.67495e-05	0.220476	-4.53564	LL * CEL and LL * LAC and LL * SOPH down vs LL * GLU and LL * GLY
TRIRE2_105224	7.47842e-07	0.119021	-8.40189	DD * CEL and DD * LAC and DD * SOPH down vs DD * GLU and DD * GLY	2.91215e-06	0.15956	-6.26724	LL * CEL and LL * LAC and LL * SOPH down vs LL * GLU and LL * GLY
TRIRE2_68941	6.74715e-05	0.125382	-7.9756	DD * CEL and DD * LAC and DD * SOPH down vs DD * GLU and DD * GLY	1.22477e-05	0.0790726	-12.6466	LL * CEL and LL * LAC and LL * SOPH down vs LL * GLU and LL * GLY
TRIRE2_104261	1.52895e-06	0.131267	-7.61805	DD * CEL and DD * LAC and DD * SOPH down vs DD * GLU and DD * GLY	1.66198e-05	0.211224	-4.7343	LL * CEL and LL * LAC and LL * SOPH down vs LL * GLU and LL * GLY
TRIRE2_66598	3.00699e-08	0.136526	-7.32462	DD * CEL and DD * LAC and DD * SOPH down vs DD * GLU and DD * GLY	6.06982e-07	0.234491	-4.26456	LL * CEL and LL * LAC and LL * SOPH down vs LL * GLU and LL * GLY
TRIRE2_106270	3.22504e-07	0.154201	-6.48506	DD * CEL and DD * LAC and DD * SOPH down vs DD * GLU and DD * GLY	0.000100133	0.376174	-2.65835	LL * CEL and LL * LAC and LL * SOPH down vs LL * GLU and LL * GLY
TRIRE2_76620	3.99055e-07	0.157695	-6.34135	DD * CEL and DD * LAC and DD * SOPH down vs DD * GLU and DD * GLY	0.000392715	0.436123	-2.29293	LL * CEL and LL * LAC and LL * SOPH down vs LL * GLU and LL * GLY
TRIRE2_62522	2.1867e-05	0.160552	-6.22852	DD * CEL and DD * LAC and DD * SOPH down vs DD * GLU and DD * GLY	6.00112e-05	0.197289	-5.06872	LL * CEL and LL * LAC and LL * SOPH down vs LL * GLU and LL * GLY
TRIRE2_105406	6.94368e-06	0.166215	-6.01632	DD * CEL and DD * LAC and DD * SOPH down vs DD * GLU and DD * GLY	7.80324e-06	0.17016	-5.87683	LL * CEL and LL * LAC and LL * SOPH down vs LL * GLU and LL * GLY
TRIRE2_67806	2.11217e-07	0.175597	-5.69485	DD * CEL and DD * LAC and DD * SOPH down vs DD * GLU and DD * GLY	8.70003e-06	0.313582	-3.18896	LL * CEL and LL * LAC and LL * SOPH down vs LL * GLU and LL * GLY
TRIRE2_109122	1.33608e-05	0.178056	-5.61621	DD * CEL and DD * LAC and DD * SOPH down vs DD * GLU and DD * GLY	1.46521e-05	0.181321	-5.51508	LL * CEL and LL * LAC and LL * SOPH down vs LL * GLU and LL * GLY
TRIRE2_105840	2.04231e-07	0.180084	-5.55296	DD * CEL and DD * LAC and DD * SOPH down vs DD * GLU and DD * GLY	3.00516e-07	0.192919	-5.18351	LL * CEL and LL * LAC and LL * SOPH down vs LL * GLU and LL * GLY
TRIRE2_5088	4.98051e-05	0.181899	-5.49756	DD * CEL and DD * LAC and DD * SOPH down vs DD * GLU and DD * GLY	0.000155645	0.227205	-4.4013	LL * CEL and LL * LAC and LL * SOPH down vs LL * GLU and LL * GLY
TRIRE2_54260	3.52592e-06	0.184822	-5.4106	DD * CEL and DD * LAC and DD * SOPH down vs DD * GLU and DD * GLY	4.49516e-05	0.283325	-3.52951	LL * CEL and LL * LAC and LL * SOPH down vs LL * GLU and LL * GLY
TRIRE2_68508	3.53803e-06	0.193897	-5.15737	DD * CEL and DD * LAC and DD * SOPH down vs DD * GLU and DD * GLY	0.000204241	0.361611	-2.7654	LL * CEL and LL * LAC and LL * SOPH down vs LL * GLU and LL * GLY
TRIRE2_44628	0.00013255	0.19447	-5.14219	DD * CEL and DD * LAC and DD * SOPH down vs DD * GLU and DD * GLY	0.000226838	0.216604	-4.61673	LL * CEL and LL * LAC and LL * SOPH down vs LL * GLU and LL * GLY
TRIRE2_2501	1.34442e-06	0.19751	-5.06304	DD * CEL and DD * LAC and DD * SOPH down vs DD * GLU and DD * GLY	2.24611e-05	0.306445	-3.26323	LL * CEL and LL * LAC and LL * SOPH down vs LL * GLU and LL * GLY
TRIRE2_123174	8.87772e-05	0.203261	-4.91978	DD * CEL and DD * LAC and DD * SOPH down vs DD * GLU and DD * GLY	0.00176478	0.343902	-2.90781	LL * CEL and LL * LAC and LL * SOPH down vs LL * GLU and LL * GLY
TRIRE2_69574	4.70067e-06	0.207175	-4.82684	DD * CEL and DD * LAC and DD * SOPH down vs DD * GLU and DD * GLY	6.92903e-06	0.221526	-4.51415	LL * CEL and LL * LAC and LL * SOPH down vs LL * GLU and LL * GLY
TRIRE2_105455	2.78934e-05	0.21274	-4.70057	DD * CEL and DD * LAC and DD * SOPH down vs DD * GLU and DD * GLY	0.000468564	0.336651	-2.97044	LL * CEL and LL * LAC and LL * SOPH down vs LL * GLU and LL * GLY
TRIRE2_54564	3.97039e-06	0.214602	-4.65979	DD * CEL and DD * LAC and DD * SOPH down vs DD * GLU and DD * GLY	0.000154584	0.367387	-2.72192	LL * CEL and LL * LAC and LL * SOPH down vs LL * GLU and LL * GLY
TRIRE2_65522	7.2755e-05	0.218795	-4.57048	DD * CEL and DD * LAC and DD * SOPH down vs DD * GLU and DD * GLY	0.000475026	0.302299	-3.30798	LL * CEL and LL * LAC and LL * SOPH down vs LL * GLU and LL * GLY
TRIRE2_62198	4.07043e-05	0.223114	-4.48202	DD * CEL and DD * LAC and DD * SOPH down vs DD * GLU and DD * GLY	0.00072475	0.353599	-2.82806	LL * CEL and LL * LAC and LL * SOPH down vs LL * GLU and LL * GLY
TRIRE2_56048	0.000268213	0.22336	-4.47707	DD * CEL and DD * LAC and DD * SOPH down vs DD * GLU and DD * GLY	0.00071668	0.268724	-3.72128	LL * CEL and LL * LAC and LL * SOPH down vs LL * GLU and LL * GLY
TRIRE2_121706	0.000854149	0.226487	-4.41526	DD * CEL and DD * LAC and DD * SOPH down vs DD * GLU and DD * GLY	0.000300274	0.180747	-5.53258	LL * CEL and LL * LAC and LL * SOPH down vs LL * GLU and LL * GLY
TRIRE2_78679	0.00113145	0.23309	-4.29019	DD * CEL and DD * LAC and DD * SOPH down vs DD * GLU and DD * GLY	0.000633344	0.205992	-4.85455	LL * CEL and LL * LAC and LL * SOPH down vs LL * GLU and LL * GLY
TRIRE2_56384	0.000121052	0.235174	-4.25217	DD * CEL and DD * LAC and DD * SOPH down vs DD * GLU and DD * GLY	2.7304e-05	0.176914	-5.65248	LL * CEL and LL * LAC and LL * SOPH down vs LL * GLU and LL * GLY
TRIRE2_76784	1.96592e-06	0.238203	-4.1981	DD * CEL and DD * LAC and DD * SOPH down vs DD * GLU and DD * GLY	7.06337e-05	0.386106	-2.58996	LL * CEL and LL * LAC and LL * SOPH down vs LL * GLU and LL * GLY
TRIRE2_44956	0.000110891	0.240448	-4.1589	DD * CEL and DD * LAC and DD * SOPH down vs DD * GLU and DD * GLY	0.0012832	0.357518	-2.79706	LL * CEL and LL * LAC and LL * SOPH down vs LL * GLU and LL * GLY
TRIRE2_58689	6.80905e-08	0.246023	-4.06466	DD * CEL and DD * LAC and DD * SOPH down vs DD * GLU and DD * GLY	1.35538e-05	0.454306	-2.20116	LL * CEL and LL * LAC and LL * SOPH down vs LL * GLU and LL * GLY
TRIRE2_122992	0.000239787	0.251543	-3.97546	DD * CEL and DD * LAC and DD * SOPH down vs DD * GLU and DD * GLY	0.00173092	0.349716	-2.85947	LL * CEL and LL * LAC and LL * SOPH down vs LL * GLU and LL * GLY
TRIRE2_121486	0.00139642	0.253531	-3.94429	DD * CEL and DD * LAC and DD * SOPH down vs DD * GLU and DD * GLY	6.30986e-05	0.127122	-7.86649	LL * CEL and LL * LAC and LL * SOPH down vs LL * GLU and LL * GLY
TRIRE2_82280	0.000206365	0.255041	-3.92094	DD * CEL and DD * LAC and DD * SOPH down vs DD * GLU and DD * GLY	0.0012126	0.341298	-2.92999	LL * CEL and LL * LAC and LL * SOPH down vs LL * GLU and LL * GLY
TRIRE2_51130	0.00124082	0.259778	-3.84945	DD * CEL and DD * LAC and DD * SOPH down vs DD * GLU and DD * GLY	0.000317722	0.196808	-5.0811	LL * CEL and LL * LAC and LL * SOPH down vs LL * GLU and LL * GLY
TRIRE2_60847	1.42989e-10	0.260262	-3.84228	DD * CEL and DD * LAC and DD * SOPH down vs DD * GLU and DD * GLY	2.29656e-09	0.362499	-2.75863	LL * CEL and LL * LAC and LL * SOPH down vs LL * GLU and LL * GLY
TRIRE2_121818	1.52363e-05	0.261254	-3.82769	DD * CEL and DD * LAC and DD * SOPH down vs DD * GLU and DD * GLY	1.30597e-05	0.25507	-3.92049	LL * CEL and LL * LAC and LL * SOPH down vs LL * GLU and LL * GLY
TRIRE2_69771	1.51701e-05	0.264794	-3.77651	DD * CEL and DD * LAC and DD * SOPH down vs DD * GLU and DD * GLY	0.00054163	0.425692	-2.34912	LL * CEL and LL * LAC and LL * SOPH down vs LL * GLU and LL * GLY
TRIRE2_68990	1.21245e-06	0.267203	-3.74247	DD * CEL and DD * LAC and DD * SOPH down vs DD * GLU and DD * GLY	1.26473e-07	0.186351	-5.36622	LL * CEL and LL * LAC and LL * SOPH down vs LL * GLU and LL * GLY
TRIRE2_123251	1.65776e-05	0.270509	-3.69674	DD * CEL and DD * LAC and DD * SOPH down vs DD * GLU and DD * GLY	4.28997e-06	0.217919	-4.58887	LL * CEL and LL * LAC and LL * SOPH down vs LL * GLU and LL * GLY
TRIRE2_46936	2.86608e-06	0.270587	-3.69567	DD * CEL and DD * LAC and DD * SOPH down vs DD * GLU and DD * GLY	8.51018e-05	0.413346	-2.41928	LL * CEL and LL * LAC and LL * SOPH down vs LL * GLU and LL * GLY
TRIRE2_67026	6.26739e-06	0.273569	-3.65539	DD * CEL and DD * LAC and DD * SOPH down vs DD * GLU and DD * GLY	5.76727e-06	0.270265	-3.70007	LL * CEL and LL * LAC and LL * SOPH down vs LL * GLU and LL * GLY
TRIRE2_4654	3.76437e-05	0.277438	-3.60441	DD * CEL and DD * LAC and DD * SOPH down vs DD * GLU and DD * GLY	0.000183788	0.347903	-2.87437	LL * CEL and LL * LAC and LL * SOPH down vs LL * GLU and LL * GLY
TRIRE2_56726	8.52176e-07	0.280752	-3.56186	DD * CEL and DD * LAC and DD * SOPH down vs DD * GLU and DD * GLY	7.30585e-06	0.366928	-2.72533	LL * CEL and LL * LAC and LL * SOPH down vs LL * GLU and LL * GLY
TRIRE2_120260	0.00039046	0.280789	-3.56139	DD * CEL and DD * LAC and DD * SOPH down vs DD * GLU and DD * GLY	8.51082e-05	0.213984	-4.67324	LL * CEL and LL * LAC and LL * SOPH down vs LL * GLU and LL * GLY
TRIRE2_5119	0.000304625	0.28223	-3.54321	DD * CEL and DD * LAC and DD * SOPH down vs DD * GLU and DD * GLY	0.000583018	0.313488	-3.18992	LL * CEL and LL * LAC and LL * SOPH down vs LL * GLU and LL * GLY
TRIRE2_62462	2.55232e-05	0.284667	-3.51287	DD * CEL and DD * LAC and DD * SOPH down vs DD * GLU and DD * GLY	4.63329e-06	0.217348	-4.60092	LL * CEL and LL * LAC and LL * SOPH down vs LL * GLU and LL * GLY
TRIRE2_70984	0.000129621	0.286182	-3.49428	DD * CEL and DD * LAC and DD * SOPH down vs DD * GLU and DD * GLY	0.00112203	0.391165	-2.55647	LL * CEL and LL * LAC and LL * SOPH down vs LL * GLU and LL * GLY
TRIRE2_121107	1.09101e-06	0.291416	-3.43152	DD * CEL and DD * LAC and DD * SOPH down vs DD * GLU and DD * GLY	3.14017e-05	0.429506	-2.32826	LL * CEL and LL * LAC and LL * SOPH down vs LL * GLU and LL * GLY
TRIRE2_64545	0.00022668	0.296861	-3.36858	DD * CEL and DD * LAC and DD * SOPH down vs DD * GLU and DD * GLY	0.00059607	0.343508	-2.91114	LL * CEL and LL * LAC and LL * SOPH down vs LL * GLU and LL * GLY
TRIRE2_108459	0.000532985	0.297109	-3.36576	DD * CEL and DD * LAC and DD * SOPH down vs DD * GLU and DD * GLY	0.00104605	0.331197	-3.01936	LL * CEL and LL * LAC and LL * SOPH down vs LL * GLU and LL * GLY
TRIRE2_68178	4.56898e-05	0.297823	-3.3577	DD * CEL and DD * LAC and DD * SOPH down vs DD * GLU and DD * GLY	0.000442695	0.402453	-2.48476	LL * CEL and LL * LAC and LL * SOPH down vs LL * GLU and LL * GLY
TRIRE2_80879	8.3189e-05	0.297975	-3.35599	DD * CEL and DD * LAC and DD * SOPH down vs DD * GLU and DD * GLY	1.20136e-06	0.140193	-7.13301	LL * CEL and LL * LAC and LL * SOPH down vs LL * GLU and LL * GLY
TRIRE2_3641	1.57542e-05	0.301189	-3.32018	DD * CEL and DD * LAC and DD * SOPH down vs DD * GLU and DD * GLY	0.000737336	0.475917	-2.10121	LL * CEL and LL * LAC and LL * SOPH down vs LL * GLU and LL * GLY
TRIRE2_77656	2.42397e-05	0.301952	-3.31179	DD * CEL and DD * LAC and DD * SOPH down vs DD * GLU and DD * GLY	0.000164131	0.386784	-2.58542	LL * CEL and LL * LAC and LL * SOPH down vs LL * GLU and LL * GLY
TRIRE2_66804	1.14691e-05	0.302599	-3.30471	DD * CEL and DD * LAC and DD * SOPH down vs DD * GLU and DD * GLY	3.31537e-05	0.347519	-2.87754	LL * CEL and LL * LAC and LL * SOPH down vs LL * GLU and LL * GLY
TRIRE2_60337	6.96303e-05	0.315596	-3.16861	DD * CEL and DD * LAC and DD * SOPH down vs DD * GLU and DD * GLY	0.000750139	0.428089	-2.33596	LL * CEL and LL * LAC and LL * SOPH down vs LL * GLU and LL * GLY
TRIRE2_110653	6.79547e-06	0.317976	-3.14489	DD * CEL and DD * LAC and DD * SOPH down vs DD * GLU and DD * GLY	9.72682e-06	0.332785	-3.00494	LL * CEL and LL * LAC and LL * SOPH down vs LL * GLU and LL * GLY
TRIRE2_69863	9.18934e-06	0.319232	-3.13251	DD * CEL and DD * LAC and DD * SOPH down vs DD * GLU and DD * GLY	7.2376e-06	0.309414	-3.23191	LL * CEL and LL * LAC and LL * SOPH down vs LL * GLU and LL * GLY
TRIRE2_66544	0.00025649	0.322037	-3.10524	DD * CEL and DD * LAC and DD * SOPH down vs DD * GLU and DD * GLY	1.38205e-05	0.199106	-5.02244	LL * CEL and LL * LAC and LL * SOPH down vs LL * GLU and LL * GLY
TRIRE2_72408	2.09811e-05	0.327303	-3.05528	DD * CEL and DD * LAC and DD * SOPH down vs DD * GLU and DD * GLY	0.000687872	0.486145	-2.057	LL * CEL and LL * LAC and LL * SOPH down vs LL * GLU and LL * GLY
TRIRE2_120079	0.000279454	0.327994	-3.04884	DD * CEL and DD * LAC and DD * SOPH down vs DD * GLU and DD * GLY	0.00187842	0.425254	-2.35154	LL * CEL and LL * LAC and LL * SOPH down vs LL * GLU and LL * GLY
TRIRE2_64314	0.000126023	0.329052	-3.03903	DD * CEL and DD * LAC and DD * SOPH down vs DD * GLU and DD * GLY	0.000397655	0.383337	-2.60867	LL * CEL and LL * LAC and LL * SOPH down vs LL * GLU and LL * GLY
TRIRE2_75609	0.000364006	0.329303	-3.03671	DD * CEL and DD * LAC and DD * SOPH down vs DD * GLU and DD * GLY	0.000666282	0.359238	-2.78367	LL * CEL and LL * LAC and LL * SOPH down vs LL * GLU and LL * GLY
TRIRE2_82434	0.000255184	0.331698	-3.01479	DD * CEL and DD * LAC and DD * SOPH down vs DD * GLU and DD * GLY	0.000297606	0.339024	-2.94964	LL * CEL and LL * LAC and LL * SOPH down vs LL * GLU and LL * GLY
TRIRE2_103132	0.000162465	0.331949	-3.01251	DD * CEL and DD * LAC and DD * SOPH down vs DD * GLU and DD * GLY	0.000301394	0.361088	-2.76941	LL * CEL and LL * LAC and LL * SOPH down vs LL * GLU and LL * GLY
TRIRE2_21176	0.000233689	0.333879	-2.9951	DD * CEL and DD * LAC and DD * SOPH down vs DD * GLU and DD * GLY	0.00020716	0.328218	-3.04675	LL * CEL and LL * LAC and LL * SOPH down vs LL * GLU and LL * GLY
TRIRE2_28050	3.38625e-05	0.339955	-2.94157	DD * CEL and DD * LAC and DD * SOPH down vs DD * GLU and DD * GLY	8.1949e-05	0.378962	-2.63879	LL * CEL and LL * LAC and LL * SOPH down vs LL * GLU and LL * GLY
TRIRE2_3591	6.4976e-05	0.341155	-2.93122	DD * CEL and DD * LAC and DD * SOPH down vs DD * GLU and DD * GLY	0.00041686	0.427482	-2.33928	LL * CEL and LL * LAC and LL * SOPH down vs LL * GLU and LL * GLY
TRIRE2_59991	9.95761e-06	0.342377	-2.92075	DD * CEL and DD * LAC and DD * SOPH down vs DD * GLU and DD * GLY	3.3291e-06	0.297626	-3.35992	LL * CEL and LL * LAC and LL * SOPH down vs LL * GLU and LL * GLY
TRIRE2_46244	0.000257553	0.346919	-2.88251	DD * CEL and DD * LAC and DD * SOPH down vs DD * GLU and DD * GLY	0.00134917	0.430052	-2.3253	LL * CEL and LL * LAC and LL * SOPH down vs LL * GLU and LL * GLY
TRIRE2_57632	0.000694488	0.347298	-2.87937	DD * CEL and DD * LAC and DD * SOPH down vs DD * GLU and DD * GLY	0.000626588	0.342097	-2.92315	LL * CEL and LL * LAC and LL * SOPH down vs LL * GLU and LL * GLY
TRIRE2_57322	3.90224e-05	0.34747	-2.87795	DD * CEL and DD * LAC and DD * SOPH down vs DD * GLU and DD * GLY	7.98802e-05	0.379169	-2.63734	LL * CEL and LL * LAC and LL * SOPH down vs LL * GLU and LL * GLY
TRIRE2_123738	0.00182271	0.349717	-2.85946	DD * CEL and DD * LAC and DD * SOPH down vs DD * GLU and DD * GLY	0.00179991	0.349023	-2.86514	LL * CEL and LL * LAC and LL * SOPH down vs LL * GLU and LL * GLY
TRIRE2_124149	0.00138207	0.358655	-2.78819	DD * CEL and DD * LAC and DD * SOPH down vs DD * GLU and DD * GLY	0.00142382	0.360258	-2.77579	LL * CEL and LL * LAC and LL * SOPH down vs LL * GLU and LL * GLY
TRIRE2_122572	0.000881216	0.360631	-2.77291	DD * CEL and DD * LAC and DD * SOPH down vs DD * GLU and DD * GLY	0.000671452	0.346711	-2.88424	LL * CEL and LL * LAC and LL * SOPH down vs LL * GLU and LL * GLY
TRIRE2_22277	0.000134605	0.361704	-2.76469	DD * CEL and DD * LAC and DD * SOPH down vs DD * GLU and DD * GLY	0.000170067	0.372529	-2.68435	LL * CEL and LL * LAC and LL * SOPH down vs LL * GLU and LL * GLY
TRIRE2_60346	1.05639e-06	0.361995	-2.76247	DD * CEL and DD * LAC and DD * SOPH down vs DD * GLU and DD * GLY	1.52392e-06	0.376643	-2.65503	LL * CEL and LL * LAC and LL * SOPH down vs LL * GLU and LL * GLY
TRIRE2_22453	0.000193104	0.366416	-2.72914	DD * CEL and DD * LAC and DD * SOPH down vs DD * GLU and DD * GLY	0.000234998	0.375671	-2.6619	LL * CEL and LL * LAC and LL * SOPH down vs LL * GLU and LL * GLY
TRIRE2_76374	0.000664381	0.367817	-2.71874	DD * CEL and DD * LAC and DD * SOPH down vs DD * GLU and DD * GLY	2.74693e-05	0.224545	-4.45345	LL * CEL and LL * LAC and LL * SOPH down vs LL * GLU and LL * GLY
TRIRE2_81339	0.000301326	0.368062	-2.71693	DD * CEL and DD * LAC and DD * SOPH down vs DD * GLU and DD * GLY	0.000403356	0.382208	-2.61638	LL * CEL and LL * LAC and LL * SOPH down vs LL * GLU and LL * GLY
TRIRE2_121620	0.000390572	0.37413	-2.67287	DD * CEL and DD * LAC and DD * SOPH down vs DD * GLU and DD * GLY	0.000639099	0.39856	-2.50903	LL * CEL and LL * LAC and LL * SOPH down vs LL * GLU and LL * GLY
TRIRE2_3394	0.000114309	0.374697	-2.66883	DD * CEL and DD * LAC and DD * SOPH down vs DD * GLU and DD * GLY	0.000568922	0.450587	-2.21933	LL * CEL and LL * LAC and LL * SOPH down vs LL * GLU and LL * GLY
TRIRE2_123220	1.99707e-05	0.380723	-2.62658	DD * CEL and DD * LAC and DD * SOPH down vs DD * GLU and DD * GLY	3.13332e-05	0.400044	-2.49972	LL * CEL and LL * LAC and LL * SOPH down vs LL * GLU and LL * GLY
TRIRE2_122745	3.20523e-07	0.38285	-2.61199	DD * CEL and DD * LAC and DD * SOPH down vs DD * GLU and DD * GLY	4.05415e-06	0.482448	-2.07276	LL * CEL and LL * LAC and LL * SOPH down vs LL * GLU and LL * GLY
TRIRE2_68813	2.07716e-05	0.386819	-2.58519	DD * CEL and DD * LAC and DD * SOPH down vs DD * GLU and DD * GLY	5.58878e-07	0.24193	-4.13343	LL * CEL and LL * LAC and LL * SOPH down vs LL * GLU and LL * GLY
TRIRE2_82146	0.000477884	0.390168	-2.563	DD * CEL and DD * LAC and DD * SOPH down vs DD * GLU and DD * GLY	0.000467154	0.389047	-2.57039	LL * CEL and LL * LAC and LL * SOPH down vs LL * GLU and LL * GLY
TRIRE2_123820	0.000151053	0.392479	-2.54791	DD * CEL and DD * LAC and DD * SOPH down vs DD * GLU and DD * GLY	0.00109128	0.487674	-2.05055	LL * CEL and LL * LAC and LL * SOPH down vs LL * GLU and LL * GLY
TRIRE2_102676	2.38921e-05	0.396311	-2.52327	DD * CEL and DD * LAC and DD * SOPH down vs DD * GLU and DD * GLY	8.44049e-06	0.352393	-2.83774	LL * CEL and LL * LAC and LL * SOPH down vs LL * GLU and LL * GLY
TRIRE2_80792	0.000286931	0.398432	-2.50984	DD * CEL and DD * LAC and DD * SOPH down vs DD * GLU and DD * GLY	0.000173047	0.374567	-2.66975	LL * CEL and LL * LAC and LL * SOPH down vs LL * GLU and LL * GLY
TRIRE2_112330	8.94918e-05	0.399849	-2.50094	DD * CEL and DD * LAC and DD * SOPH down vs DD * GLU and DD * GLY	0.00052699	0.481985	-2.07476	LL * CEL and LL * LAC and LL * SOPH down vs LL * GLU and LL * GLY
TRIRE2_44449	0.000652763	0.404201	-2.47401	DD * CEL and DD * LAC and DD * SOPH down vs DD * GLU and DD * GLY	0.000717187	0.408956	-2.44525	LL * CEL and LL * LAC and LL * SOPH down vs LL * GLU and LL * GLY
TRIRE2_66854	1.63696e-05	0.408866	-2.44579	DD * CEL and DD * LAC and DD * SOPH down vs DD * GLU and DD * GLY	5.65343e-05	0.46163	-2.16624	LL * CEL and LL * LAC and LL * SOPH down vs LL * GLU and LL * GLY
TRIRE2_78713	6.62184e-05	0.411235	-2.4317	DD * CEL and DD * LAC and DD * SOPH down vs DD * GLU and DD * GLY	0.000172156	2.20225	2.20225	LL * CEL and LL * LAC and LL * SOPH up vs LL * GLU and LL * GLY
TRIRE2_75506	4.69193e-05	0.414525	-2.4124	DD * CEL and DD * LAC and DD * SOPH down vs DD * GLU and DD * GLY	0.000136268	0.461599	-2.16638	LL * CEL and LL * LAC and LL * SOPH down vs LL * GLU and LL * GLY
TRIRE2_61550	0.00103222	0.415512	-2.40667	DD * CEL and DD * LAC and DD * SOPH down vs DD * GLU and DD * GLY	0.000169881	0.326907	-3.05898	LL * CEL and LL * LAC and LL * SOPH down vs LL * GLU and LL * GLY
TRIRE2_46490	0.000150093	0.415577	-2.40629	DD * CEL and DD * LAC and DD * SOPH down vs DD * GLU and DD * GLY	0.000109167	0.401046	-2.49348	LL * CEL and LL * LAC and LL * SOPH down vs LL * GLU and LL * GLY
TRIRE2_65948	3.0411e-05	0.416834	-2.39904	DD * CEL and DD * LAC and DD * SOPH down vs DD * GLU and DD * GLY	2.24555e-05	0.403865	-2.47608	LL * CEL and LL * LAC and LL * SOPH down vs LL * GLU and LL * GLY
TRIRE2_66436	5.23316e-05	0.418853	-2.38747	DD * CEL and DD * LAC and DD * SOPH down vs DD * GLU and DD * GLY	6.92395e-06	0.332781	-3.00498	LL * CEL and LL * LAC and LL * SOPH down vs LL * GLU and LL * GLY
TRIRE2_52489	0.00143103	0.419708	-2.38261	DD * CEL and DD * LAC and DD * SOPH down vs DD * GLU and DD * GLY	0.000458684	0.361257	-2.76811	LL * CEL and LL * LAC and LL * SOPH down vs LL * GLU and LL * GLY
TRIRE2_81599	0.000397087	0.423797	-2.35962	DD * CEL and DD * LAC and DD * SOPH down vs DD * GLU and DD * GLY	0.000504509	0.435444	-2.29651	LL * CEL and LL * LAC and LL * SOPH down vs LL * GLU and LL * GLY
TRIRE2_105444	7.42021e-06	0.424599	-2.35516	DD * CEL and DD * LAC and DD * SOPH down vs DD * GLU and DD * GLY	3.57949e-07	0.303237	-3.29775	LL * CEL and LL * LAC and LL * SOPH down vs LL * GLU and LL * GLY
TRIRE2_76740	7.25897e-05	0.425628	-2.34947	DD * CEL and DD * LAC and DD * SOPH down vs DD * GLU and DD * GLY	7.86062e-05	0.429152	-2.33018	LL * CEL and LL * LAC and LL * SOPH down vs LL * GLU and LL * GLY
TRIRE2_76238	0.00101318	0.426062	-2.34707	DD * CEL and DD * LAC and DD * SOPH down vs DD * GLU and DD * GLY	0.00165934	0.451985	-2.21246	LL * CEL and LL * LAC and LL * SOPH down vs LL * GLU and LL * GLY
TRIRE2_74442	0.000140156	0.427488	-2.33925	DD * CEL and DD * LAC and DD * SOPH down vs DD * GLU and DD * GLY	1.5922e-05	0.331972	-3.01231	LL * CEL and LL * LAC and LL * SOPH down vs LL * GLU and LL * GLY
TRIRE2_120864	0.000329409	0.430778	-2.32138	DD * CEL and DD * LAC and DD * SOPH down vs DD * GLU and DD * GLY	0.000590509	0.458939	-2.17894	LL * CEL and LL * LAC and LL * SOPH down vs LL * GLU and LL * GLY
TRIRE2_42181	0.000158878	0.433384	-2.30742	DD * CEL and DD * LAC and DD * SOPH down vs DD * GLU and DD * GLY	6.61775e-05	0.393895	-2.53875	LL * CEL and LL * LAC and LL * SOPH down vs LL * GLU and LL * GLY
TRIRE2_73840	0.00102474	0.437792	-2.28419	DD * CEL and DD * LAC and DD * SOPH down vs DD * GLU and DD * GLY	0.00144368	0.455631	-2.19476	LL * CEL and LL * LAC and LL * SOPH down vs LL * GLU and LL * GLY
TRIRE2_81803	0.00191195	0.439832	-2.27359	DD * CEL and DD * LAC and DD * SOPH down vs DD * GLU and DD * GLY	0.000121445	0.303091	-3.29934	LL * CEL and LL * LAC and LL * SOPH down vs LL * GLU and LL * GLY
TRIRE2_124059	0.00149752	0.441819	-2.26337	DD * CEL and DD * LAC and DD * SOPH down vs DD * GLU and DD * GLY	0.000918137	0.41622	-2.40258	LL * CEL and LL * LAC and LL * SOPH down vs LL * GLU and LL * GLY
TRIRE2_78062	0.000196768	0.443791	-2.25331	DD * CEL and DD * LAC and DD * SOPH down vs DD * GLU and DD * GLY	0.000211287	0.447069	-2.23679	LL * CEL and LL * LAC and LL * SOPH down vs LL * GLU and LL * GLY
TRIRE2_51499	0.00157982	0.445222	-2.24607	DD * CEL and DD * LAC and DD * SOPH down vs DD * GLU and DD * GLY	0.00179006	0.45191	-2.21283	LL * CEL and LL * LAC and LL * SOPH down vs LL * GLU and LL * GLY
TRIRE2_108332	0.000116414	0.449063	-2.22686	DD * CEL and DD * LAC and DD * SOPH down vs DD * GLU and DD * GLY	1.97155e-05	0.371473	-2.69198	LL * CEL and LL * LAC and LL * SOPH down vs LL * GLU and LL * GLY
TRIRE2_119731	0.00058361	0.44929	-2.22573	DD * CEL and DD * LAC and DD * SOPH down vs DD * GLU and DD * GLY	8.48738e-05	0.35859	-2.7887	LL * CEL and LL * LAC and LL * SOPH down vs LL * GLU and LL * GLY
TRIRE2_123611	5.93211e-05	0.453535	-2.2049	DD * CEL and DD * LAC and DD * SOPH down vs DD * GLU and DD * GLY	4.23271e-05	0.438976	-2.27803	LL * CEL and LL * LAC and LL * SOPH down vs LL * GLU and LL * GLY
TRIRE2_3327	9.89103e-05	0.453676	-2.20421	DD * CEL and DD * LAC and DD * SOPH down vs DD * GLU and DD * GLY	3.29031e-06	0.30938	-3.23227	LL * CEL and LL * LAC and LL * SOPH down vs LL * GLU and LL * GLY
TRIRE2_69879	0.000495559	0.454164	-2.20185	DD * CEL and DD * LAC and DD * SOPH down vs DD * GLU and DD * GLY	0.000180321	0.40623	-2.46166	LL * CEL and LL * LAC and LL * SOPH down vs LL * GLU and LL * GLY
TRIRE2_105647	0.000338804	0.45501	-2.19776	DD * CEL and DD * LAC and DD * SOPH down vs DD * GLU and DD * GLY	0.000441428	0.467546	-2.13883	LL * CEL and LL * LAC and LL * SOPH down vs LL * GLU and LL * GLY
TRIRE2_22489	0.00103317	0.45816	-2.18264	DD * CEL and DD * LAC and DD * SOPH down vs DD * GLU and DD * GLY	0.00187153	0.48893	-2.04528	LL * CEL and LL * LAC and LL * SOPH down vs LL * GLU and LL * GLY
TRIRE2_45912	0.000302054	0.462657	-2.16143	DD * CEL and DD * LAC and DD * SOPH down vs DD * GLU and DD * GLY	0.000166287	0.435081	-2.29842	LL * CEL and LL * LAC and LL * SOPH down vs LL * GLU and LL * GLY
TRIRE2_22689	0.000373311	0.462937	-2.16012	DD * CEL and DD * LAC and DD * SOPH down vs DD * GLU and DD * GLY	0.000103507	0.403631	-2.47751	LL * CEL and LL * LAC and LL * SOPH down vs LL * GLU and LL * GLY
TRIRE2_66154	0.000927065	0.4645	-2.15285	DD * CEL and DD * LAC and DD * SOPH down vs DD * GLU and DD * GLY	9.56794e-05	0.356	-2.80898	LL * CEL and LL * LAC and LL * SOPH down vs LL * GLU and LL * GLY
TRIRE2_80025	0.00140383	0.465834	-2.14669	DD * CEL and DD * LAC and DD * SOPH down vs DD * GLU and DD * GLY	0.000250682	0.380088	-2.63097	LL * CEL and LL * LAC and LL * SOPH down vs LL * GLU and LL * GLY
TRIRE2_57494	0.000827923	0.467201	-2.1404	DD * CEL and DD * LAC and DD * SOPH down vs DD * GLU and DD * GLY	0.00128876	0.48946	-2.04307	LL * CEL and LL * LAC and LL * SOPH down vs LL * GLU and LL * GLY
TRIRE2_21388	0.00170629	0.46794	-2.13703	DD * CEL and DD * LAC and DD * SOPH down vs DD * GLU and DD * GLY	0.000564066	0.411123	-2.43236	LL * CEL and LL * LAC and LL * SOPH down vs LL * GLU and LL * GLY
TRIRE2_68608	0.000513444	0.469741	-2.12883	DD * CEL and DD * LAC and DD * SOPH down vs DD * GLU and DD * GLY	0.000427441	0.460968	-2.16935	LL * CEL and LL * LAC and LL * SOPH down vs LL * GLU and LL * GLY
TRIRE2_66541	1.9882e-05	0.474136	-2.1091	DD * CEL and DD * LAC and DD * SOPH down vs DD * GLU and DD * GLY	2.49675e-05	0.483483	-2.06832	LL * CEL and LL * LAC and LL * SOPH down vs LL * GLU and LL * GLY
TRIRE2_121801	0.000550808	0.475776	-2.10183	DD * CEL and DD * LAC and DD * SOPH down vs DD * GLU and DD * GLY	0.000154409	0.416013	-2.40377	LL * CEL and LL * LAC and LL * SOPH down vs LL * GLU and LL * GLY
TRIRE2_63038	6.0328e-06	0.476057	-2.10059	DD * CEL and DD * LAC and DD * SOPH down vs DD * GLU and DD * GLY	2.72487e-06	0.444506	-2.24969	LL * CEL and LL * LAC and LL * SOPH down vs LL * GLU and LL * GLY
TRIRE2_81742	9.92695e-05	0.48795	-2.04939	DD * CEL and DD * LAC and DD * SOPH down vs DD * GLU and DD * GLY	3.08387e-05	0.437828	-2.284	LL * CEL and LL * LAC and LL * SOPH down vs LL * GLU and LL * GLY
TRIRE2_4561	0.000886331	0.489392	-2.04335	DD * CEL and DD * LAC and DD * SOPH down vs DD * GLU and DD * GLY	4.781e-05	0.353321	-2.83029	LL * CEL and LL * LAC and LL * SOPH down vs LL * GLU and LL * GLY
TRIRE2_123588	0.000266404	0.48957	-2.04261	DD * CEL and DD * LAC and DD * SOPH down vs DD * GLU and DD * GLY	7.83964e-05	0.434789	-2.29997	LL * CEL and LL * LAC and LL * SOPH down vs LL * GLU and LL * GLY
TRIRE2_81450	8.24082e-05	0.489664	-2.04222	DD * CEL and DD * LAC and DD * SOPH down vs DD * GLU and DD * GLY	2.51286e-05	0.439183	-2.27696	LL * CEL and LL * LAC and LL * SOPH down vs LL * GLU and LL * GLY
TRIRE2_68184	0.00188516	0.490051	-2.0406	DD * CEL and DD * LAC and DD * SOPH down vs DD * GLU and DD * GLY	0.00139358	0.474286	-2.10843	LL * CEL and LL * LAC and LL * SOPH down vs LL * GLU and LL * GLY
TRIRE2_120064	0.00110697	0.494965	-2.02035	DD * CEL and DD * LAC and DD * SOPH down vs DD * GLU and DD * GLY	3.50812e-05	0.334082	-2.99328	LL * CEL and LL * LAC and LL * SOPH down vs LL * GLU and LL * GLY
TRIRE2_22013	0.000305337	0.495552	-2.01795	DD * CEL and DD * LAC and DD * SOPH down vs DD * GLU and DD * GLY	9.12802e-05	0.4413	-2.26603	LL * CEL and LL * LAC and LL * SOPH down vs LL * GLU and LL * GLY
TRIRE2_123382	2.26856e-05	0.496863	-2.01263	DD * CEL and DD * LAC and DD * SOPH down vs DD * GLU and DD * GLY	2.46534e-06	0.407102	-2.45639	LL * CEL and LL * LAC and LL * SOPH down vs LL * GLU and LL * GLY
TRIRE2_66963	9.84301e-05	0.497552	-2.00984	DD * CEL and DD * LAC and DD * SOPH down vs DD * GLU and DD * GLY	1.58009e-05	0.419955	-2.38121	LL * CEL and LL * LAC and LL * SOPH down vs LL * GLU and LL * GLY
TRIRE2_55928	0.000300633	0.49781	-2.0088	DD * CEL and DD * LAC and DD * SOPH down vs DD * GLU and DD * GLY	2.98997e-05	0.39559	-2.52787	LL * CEL and LL * LAC and LL * SOPH down vs LL * GLU and LL * GLY
TRIRE2_104609	0.00122939	0.499922	-2.00031	DD * CEL and DD * LAC and DD * SOPH down vs DD * GLU and DD * GLY	0.00034949	0.438425	-2.28089	LL * CEL and LL * LAC and LL * SOPH down vs LL * GLU and LL * GLY
TRIRE2_106828	0.00115196	2.01024	2.01024	DD * CEL and DD * LAC and DD * SOPH up vs DD * GLU and DD * GLY	0.00026146	2.35022	2.35022	LL * CEL and LL * LAC and LL * SOPH up vs LL * GLU and LL * GLY
TRIRE2_31227	2.78734e-05	2.01406	2.01406	DD * CEL and DD * LAC and DD * SOPH up vs DD * GLU and DD * GLY	1.54088e-07	3.46126	3.46126	LL * CEL and LL * LAC and LL * SOPH up vs LL * GLU and LL * GLY
TRIRE2_124157	0.000175638	2.02217	2.02217	DD * CEL and DD * LAC and DD * SOPH up vs DD * GLU and DD * GLY	7.03645e-06	2.80572	2.80572	LL * CEL and LL * LAC and LL * SOPH up vs LL * GLU and LL * GLY
TRIRE2_53952	0.000901243	2.02339	2.02339	DD * CEL and DD * LAC and DD * SOPH up vs DD * GLU and DD * GLY	0.000743858	2.0626	2.0626	LL * CEL and LL * LAC and LL * SOPH up vs LL * GLU and LL * GLY
TRIRE2_78988	0.000172512	2.02896	2.02896	DD * CEL and DD * LAC and DD * SOPH up vs DD * GLU and DD * GLY	0.000187055	2.01433	2.01433	LL * CEL and LL * LAC and LL * SOPH up vs LL * GLU and LL * GLY
TRIRE2_80713	0.000217151	2.03593	2.03593	DD * CEL and DD * LAC and DD * SOPH up vs DD * GLU and DD * GLY	7.89634e-05	2.2407	2.2407	LL * CEL and LL * LAC and LL * SOPH up vs LL * GLU and LL * GLY
TRIRE2_109275	0.00166567	2.03858	2.03858	DD * CEL and DD * LAC and DD * SOPH up vs DD * GLU and DD * GLY	7.68269e-05	2.92363	2.92363	LL * CEL and LL * LAC and LL * SOPH up vs LL * GLU and LL * GLY
TRIRE2_108559	0.000397995	2.04642	2.04642	DD * CEL and DD * LAC and DD * SOPH up vs DD * GLU and DD * GLY	0.000327474	2.08505	2.08505	LL * CEL and LL * LAC and LL * SOPH up vs LL * GLU and LL * GLY
TRIRE2_80593	0.000653281	2.05402	2.05402	DD * CEL and DD * LAC and DD * SOPH up vs DD * GLU and DD * GLY	0.000260085	2.25667	2.25667	LL * CEL and LL * LAC and LL * SOPH up vs LL * GLU and LL * GLY
TRIRE2_49232	3.43666e-05	2.05427	2.05427	DD * CEL and DD * LAC and DD * SOPH up vs DD * GLU and DD * GLY	4.592e-05	2.00485	2.00485	LL * CEL and LL * LAC and LL * SOPH up vs LL * GLU and LL * GLY
TRIRE2_79835	3.25719e-07	2.0641	2.0641	DD * CEL and DD * LAC and DD * SOPH up vs DD * GLU and DD * GLY	3.95491e-08	2.47127	2.47127	LL * CEL and LL * LAC and LL * SOPH up vs LL * GLU and LL * GLY
TRIRE2_75604	3.26382e-05	2.07151	2.07151	DD * CEL and DD * LAC and DD * SOPH up vs DD * GLU and DD * GLY	3.78656e-05	2.04541	2.04541	LL * CEL and LL * LAC and LL * SOPH up vs LL * GLU and LL * GLY
TRIRE2_54335	0.00025517	2.0729	2.0729	DD * CEL and DD * LAC and DD * SOPH up vs DD * GLU and DD * GLY	0.000312945	2.03365	2.03365	LL * CEL and LL * LAC and LL * SOPH up vs LL * GLU and LL * GLY
TRIRE2_121133	0.000164316	2.0759	2.0759	DD * CEL and DD * LAC and DD * SOPH up vs DD * GLU and DD * GLY	6.17211e-05	2.28015	2.28015	LL * CEL and LL * LAC and LL * SOPH up vs LL * GLU and LL * GLY
TRIRE2_70542	6.74941e-06	2.09636	2.09636	DD * CEL and DD * LAC and DD * SOPH up vs DD * GLU and DD * GLY	4.59599e-06	2.16572	2.16572	LL * CEL and LL * LAC and LL * SOPH up vs LL * GLU and LL * GLY
[truncated: 368 more rows]

## Sheet: DDspecific
Induction specific genes ONLY in darkness (cellulose, sophorose and lactose versus glucose and glycerol)
[truncated: 419 more rows]

[truncated: 2 more sheets: LLspecific, photoreceptors]
