# Supplementary material for: Analysis of Light- and Carbon-Specific Transcriptomes Implicates a Class of G-Protein-Coupled Receptors in Cellulose Sensing
Source: mSphere. 2017 May 10;2(3):e00089-17. doi: 10.1128/mSphere.00089-17 (PMC5425790; doi:10.1128/mSphere.00089-17)
Supplement: DATA SET S3 [file sph003172282sd4.xlsx]

## Sheet: model
Regulation of genes assigned to the metabolic model (Analysis performed using data of Arvas et al., 2011 PMID: 22185473 and transcriptome data from Tisch et al., 2013 PMID: 24070552 )
Protein ID	Protein ID	Reaction	Enzyme name	Name	yeast name	pathway	induction specific regulation	regulation blr1 LL		regulation blr1 DD		regulation blr2 LL		regulation blr2 DD		regulation env1 LL		regulation env1 DD
TR_80240	TRIRE2_80240	M_LACTe + M_H2Oe -> M_GLCe + M_GLACe	Beta-galactosidase_(lacA)				yes	-3.53804	down blr1 LL							-2.67484	down env1 LL
TR_121661	TRIRE2_121661	M_GLC <-> M_bDGLC	Aldose_1-epimerase				yes	-3.17961	down blr1 LL							-4.52306	down env1 LL
TR_121661	TRIRE2_121661	M_bFRU <-> M_FRU	aldose-1-epimerase				yes	-3.17961	down blr1 LL							-4.52306	down env1 LL
TR_121661	TRIRE2_121661	M_GLAC <-> M_bGLAC	aldose-1-epimerase				yes	-3.17961	down blr1 LL							-4.52306	down env1 LL
TR_121661	TRIRE2_121661	M_LARAB <-> M_bLARAB	aldose-1-epimerase				yes	-3.17961	down blr1 LL							-4.52306	down env1 LL
TR_58356	TRIRE2_58356	M_GL + M_ATP -> M_GL3P + M_ADP	Glycerol_kinase_	GUT1	GUT1	glycolysis	yes	-3.00164	down blr1 LL			-2.42662	down blr2 LL
TR_121826	TRIRE2_121826	M_ATP + M_CIT + M_COA -> M_ADP + M_PI + M_ACCOA + M_OA	ATP:citrate_oxaloacetate-lyase_((pro-3S)-CH2COO-_->acetyl-CoA)_(ATP-dephosphorylating)	acl2			yes	-2.9555	down blr1 LL			-2.16978	down blr2 LL			-2.39836	down env1 LL
TR_124228	TRIRE2_124228	M_UDPNAG -> M_UDP + M_CHIT	Chitin_synthase_(chs1,_chs2)				yes	-2.54206	down blr1 LL			-2.1879	down blr2 LL			2.17852	up env1 LL
TR_107776	TRIRE2_107776	M_XYL + M_NADPH <-> M_XOL + M_NADP	D-Xylose_reductase_(xyrA)_(xylitol_dehydrogenase)	xyl1	GRE3		yes	-2.53257	down blr1 LL							-15.5512	down env1 LL
TR_108459	TRIRE2_108459	M_GLN + M_ATP + M_CO2 + M_H2O -> M_GLU + M_CAP + M_ADP + M_PI	Carbamoyl-phosphate_synthetase,_aspartate_transcarbamylase,_and_glutamine_amidotransferase		CPA2		yes	-2.47324	down blr1 LL
TR_79037	TRIRE2_79037	M_ASP + M_ATP + M_GLN + M_H2O -> M_GLU + M_ASN + M_AMP + M_PPI	Asparagine_synthase		ASN1		yes	-2.43978	down blr1 LL			-2.35006	down blr2 LL
TR_122736	TRIRE2_122736	M_FDP <-> M_T3P2 + M_T3P1	Fructose-bisphosphate_aldolase				yes	-2.36911	down blr1 LL			-2.0087	down blr2 LL
TR_121820	TRIRE2_121820	M_HCYS + M_MTHF -> M_THF + M_MET	Methionine_synthase		MET6		yes	-2.28834	down blr1 LL
TR_81896	TRIRE2_81896	M_ASP + M_ATP -> M_ADP + M_BASP	Aspartate_kinase		HOM3		yes	-2.18983	down blr1 LL
TR_73937	TRIRE2_73937	M_ORNm + M_CAPm -> M_CITRm + M_PIm	Ornithine_carbamoyltransferase_(argB)		ARG3		yes	-2.15933	down blr1 LL
TR_121166	TRIRE2_121166	M_ZYMST + M_SAM -> M_FEST + M_SAH	S-adenosyl-methionine_delta-24-sterol-C-methyltransferase_(ERG6)		ERG6		yes	-2.1164	down blr1 LL			-2.13796	down blr2 LL
TR_54086	TRIRE2_54086	M_LXUL + M_NADPH <-> M_XOL + M_NADP	L-Xylulose_reductase_				yes	-2.10162	down blr1 LL							-2.75309	down env1 LL
TR_21873	TRIRE2_21873	M_DHMVAm -> M_OMVALm + M_H2Om	Dihydroxy_acid_dehydratase				yes	-2.04812	down blr1 LL							-3.25011	down env1 LL
TR_21873	TRIRE2_21873	M_DHVALm -> M_OIVALm + M_H2Om	Dihydroxy_acid_dehydratase				yes	-2.04812	down blr1 LL							-3.25011	down env1 LL
TR_75890	TRIRE2_75890	M_DHF + M_NADPH -> M_NADP + M_THF	Dihydrofolate_reductase		MIS1		yes	-2.04085	down blr1 LL							3.21708	up env1 LL
TR_75890	TRIRE2_75890	M_ATPm + M_FORm + M_THFm -> M_ADPm + M_PIm + M_FTHFm	Formate-dihydrofolate_ligase_(10-Formyltetrahydrofolate_synthetase,_FTHFS)_(Trifunctional)		MIS1		yes	-2.04085	down blr1 LL							3.21708	up env1 LL
TR_75890	TRIRE2_75890	M_METHF + M_H2O <-> M_FTHF	Methenyltetrahydrofolate_cyclohydrolase		MIS1		yes	-2.04085	down blr1 LL							3.21708	up env1 LL
TR_75890	TRIRE2_75890	M_FTHFm <-> M_METHFm + M_H2Om	Methenyltetrahydrofolate_cyclohydrolase_(Trifunctional)		MIS1		yes	-2.04085	down blr1 LL							3.21708	up env1 LL
TR_75890	TRIRE2_75890	M_METHFm + M_NADPHm + M_Hm <-> M_METTHFm + M_NADPm	Methylenetetrahydrofolate_dehydrogenase_(NADP+)_(Trifunctional)		MIS1		yes	-2.04085	down blr1 LL							3.21708	up env1 LL
TR_110171	TRIRE2_110171	M_SAH + M_H2O -> M_HCYS + M_ADN	Adenosylhomocysteinase_(S-adenosyl-l-homocysteine_hydrolase)		SAH1		yes	-2.03785	down blr1 LL
TR_4480	TRIRE2_4480	M_GLYN + M_ATP -> M_T3P2 + M_ADP	Glycerone_kinase	DAK1-2c	DAK2		yes	-2.02101	down blr1 LL
TR_123978	TRIRE2_123978	M_GL + M_O2 -> M_GLYAL + M_H2O2	Alcohol_oxidase_				yes	2.24311	up blr1 LL	2.55151	up blr1 DD					-41.7969	down env1 LL
TR_123978	TRIRE2_123978	M_GL + M_O2 -> M_GLYN + M_H2O2	Alcohol_oxidase_				yes	2.24311	up blr1 LL	2.55151	up blr1 DD					-41.7969	down env1 LL
TR_57940	TRIRE2_57940	M_QH2m + M_O2m -> M_Qm + M_H2Om	Ubiquinol_oxidase_(mitochondrial_alternative_oxidase_(aox))				yes	2.24505	up blr1 LL							-4.3781	down env1 LL
TR_78828	TRIRE2_78828	M_DAGLY + M_H2O -> M_MAGLY + M_C120 + M_C140 + M_C141 + M_C150 + M_C160 + M_C161 + M_C162 + M_C170 + M_C180 + M_C181 + M_C182 + M_C183 + M_C200	Triacylglycerol_lipase				yes	2.2696	up blr1 LL
TR_78828	TRIRE2_78828	M_TAGLY + M_H2O -> M_DAGLY + M_C120 + M_C140 + M_C141 + M_C150 + M_C160 + M_C161 + M_C162 + M_C170 + M_C180 + M_C181 + M_C182 + M_C183 + M_C200	Triacylglycerol_lipase				yes	2.2696	up blr1 LL
TR_123738	TRIRE2_123738	M_ARG + M_H2O -> M_ORN + M_UREA	Arginase_(argA)		CAR1		yes	2.34646	up blr1 LL							10.0004	up env1 LL
TR_23292	TRIRE2_23292	M_ETHm + M_NADm <-> M_ACALm + M_NADHm	Alcohol_dehydrogenase				yes	3.27867	up blr1 LL
TR_23292	TRIRE2_23292	M_ETH + M_NAD <-> M_ACAL + M_NADH	Alcohol_dehydrogenase_(adhA)				yes	3.27867	up blr1 LL
TR_23292	TRIRE2_23292	M_METHOL + M_NAD <-> M_FALD + M_NADH	Alcohol_dehydrogenase_(adhA)				yes	3.27867	up blr1 LL
TR_102676	TRIRE2_102676	M_AMP + M_GMP + M_CMP + M_UMP + M_ATP + M_H2O -> M_ADP + M_PI + M_RNA	DNA-directed_RNA_polymerase		RPC19		yes
TR_109187	TRIRE2_109187	M_PYR + M_GLU <-> M_AKG + M_ALA	Alanine_transaminase		ALT1		yes
TR_109187	TRIRE2_109187	M_PYRm + M_GLUm <-> M_AKGm + M_ALAm	Alanine_transaminase		ALT1		yes
TR_119609	TRIRE2_119609	M_E4P + M_PEP + M_H2O -> M_PI + M_3DDAH7P	3-deoxy-7-phosphoheptulonate_synthase		ARO3		yes
TR_119788	TRIRE2_119788	M_SACPm + M_NADm + M_H2Om <-> M_LYSm + M_AKGm + M_NADHm	Saccharopine_dehydrogenase_(NAD+,_L-lysine_forming)		LYS1		yes
TR_119896	TRIRE2_119896	M_MAL + M_NADP -> M_PYR + M_CO2 + M_NADPH	Malate_dehydrogenase_(NADP-specific)_(malic_enzyme)				yes									2.42368	up env1 LL
TR_120079	TRIRE2_120079	M_AACCOAm + M_COAm -> M_ACCOAm	Acetyl-CoA_C-acetyltransferase,_acetoacetyl-CoA_thiolase				yes									4.32857	up env1 LL
TR_120784	TRIRE2_120784	M_GLC <-> M_bDGLC	Aldose_1-epimerase				yes
TR_120784	TRIRE2_120784	M_bFRU <-> M_FRU	aldose-1-epimerase				yes
TR_120784	TRIRE2_120784	M_GLAC <-> M_bGLAC	aldose-1-epimerase				yes
TR_120784	TRIRE2_120784	M_LARAB <-> M_bLARAB	aldose-1-epimerase				yes
TR_120983	TRIRE2_120983	M_URA + M_PRPP -> M_UMP + M_PPI	UPRTase,_uracil_phosphoribosyltransferase_(furA)				yes
TR_121255	TRIRE2_121255	M_HCITm <-> M_HACNm + M_H2Om	2-methylcitrate_dehydratase		PDH1		yes
TR_121255	TRIRE2_121255	M_2MCITm <-> M_2MACOm + M_H2Om	2-methylcitrate_hydrolyase		PDH1		yes
TR_121308	TRIRE2_121308	M_SUCCSALm + M_NADm + M_H2Om -> M_SUCCm + M_NADHm	Succinate-semialdehyde_dehydrogenase_(NAD(P)+)_				yes									-54.5582	down env1 LL
TR_121345	TRIRE2_121345	M_PHP + M_GLU -> M_AKG + M_3PSER	Phosphoserine_transaminase		SER1		yes
TR_121686	TRIRE2_121686	M_HPSAMLYSm + M_THFm <-> M_NH3m + M_METTHFm + M_DHPLYSm	Glycine_hydroxymethyltransferase/serine_hydroxymethyltransferase		SHM2		yes
TR_121686	TRIRE2_121686	M_THF + M_SER <-> M_GLY + M_METTHF + M_H2O	Glycine_hydroxymethyltransferase/serine_hydroxymethyltransferase		SHM2		yes
TR_122240	TRIRE2_122240	M_C120CARm + M_COAm <-> M_CARm + M_C120COAm	Carnitine_O-acetyltransferase		YAT1		yes
TR_122240	TRIRE2_122240	M_C120COA + M_CAR <-> M_COA + M_C120CAR	Carnitine_O-acetyltransferase		YAT1		yes
TR_122240	TRIRE2_122240	M_C140CARm + M_COAm <-> M_CARm + M_C140COAm	Carnitine_O-acetyltransferase		YAT1		yes
TR_122240	TRIRE2_122240	M_C140COA + M_CAR <-> M_COA + M_C140CAR	Carnitine_O-acetyltransferase		YAT1		yes
TR_122240	TRIRE2_122240	M_C141CARm + M_COAm <-> M_CARm + M_C141COAm	Carnitine_O-acetyltransferase		YAT1		yes
TR_122240	TRIRE2_122240	M_C141COA + M_CAR <-> M_COA + M_C141CAR	Carnitine_O-acetyltransferase		YAT1		yes
TR_122240	TRIRE2_122240	M_C150CARm + M_COAm <-> M_CARm + M_C150COAm	Carnitine_O-acetyltransferase		YAT1		yes
TR_122240	TRIRE2_122240	M_C150COA + M_CAR <-> M_COA + M_C150CAR	Carnitine_O-acetyltransferase		YAT1		yes
TR_122240	TRIRE2_122240	M_C160CARm + M_COAm <-> M_CARm + M_C160COAm	Carnitine_O-acetyltransferase		YAT1		yes
TR_122240	TRIRE2_122240	M_C160COA + M_CAR <-> M_COA + M_C160CAR	Carnitine_O-acetyltransferase		YAT1		yes
TR_122240	TRIRE2_122240	M_C161CARm + M_COAm <-> M_CARm + M_C161COAm	Carnitine_O-acetyltransferase		YAT1		yes
TR_122240	TRIRE2_122240	M_C161COA + M_CAR <-> M_COA + M_C161CAR	Carnitine_O-acetyltransferase		YAT1		yes
TR_122240	TRIRE2_122240	M_C162CARm + M_COAm <-> M_CARm + M_C162COAm	Carnitine_O-acetyltransferase		YAT1		yes
TR_122240	TRIRE2_122240	M_C162COA + M_CAR <-> M_COA + M_C162CAR	Carnitine_O-acetyltransferase		YAT1		yes
TR_122240	TRIRE2_122240	M_C170CARm + M_COAm <-> M_CARm + M_C170COAm	Carnitine_O-acetyltransferase		YAT1		yes
TR_122240	TRIRE2_122240	M_C170COA + M_CAR <-> M_COA + M_C170CAR	Carnitine_O-acetyltransferase		YAT1		yes
TR_122240	TRIRE2_122240	M_C171CARm + M_COAm <-> M_CARm + M_C171COAm	Carnitine_O-acetyltransferase		YAT1		yes
TR_122240	TRIRE2_122240	M_C171COA + M_CAR <-> M_COA + M_C171CAR	Carnitine_O-acetyltransferase		YAT1		yes
TR_122240	TRIRE2_122240	M_C180CARm + M_COAm <-> M_CARm + M_C180COAm	Carnitine_O-acetyltransferase		YAT1		yes
TR_122240	TRIRE2_122240	M_C180COA + M_CAR <-> M_COA + M_C180CAR	Carnitine_O-acetyltransferase		YAT1		yes
TR_122240	TRIRE2_122240	M_C181CARm + M_COAm <-> M_CARm + M_C181COAm	Carnitine_O-acetyltransferase		YAT1		yes
TR_122240	TRIRE2_122240	M_C181COA + M_CAR <-> M_COA + M_C181CAR	Carnitine_O-acetyltransferase		YAT1		yes
TR_122240	TRIRE2_122240	M_C182CARm + M_COAm <-> M_CARm + M_C182COAm	Carnitine_O-acetyltransferase		YAT1		yes
TR_122240	TRIRE2_122240	M_C182COA + M_CAR <-> M_COA + M_C182CAR	Carnitine_O-acetyltransferase		YAT1		yes
TR_122240	TRIRE2_122240	M_C183CARm + M_COAm <-> M_CARm + M_C183COAm	Carnitine_O-acetyltransferase		YAT1		yes
TR_122240	TRIRE2_122240	M_C183COA + M_CAR <-> M_COA + M_C183CAR	Carnitine_O-acetyltransferase		YAT1		yes
TR_122240	TRIRE2_122240	M_C190CARm + M_COAm <-> M_CARm + M_C190COAm	Carnitine_O-acetyltransferase		YAT1		yes
TR_122240	TRIRE2_122240	M_C190COA + M_CAR <-> M_COA + M_C190CAR	Carnitine_O-acetyltransferase		YAT1		yes
TR_122240	TRIRE2_122240	M_C191CARm + M_COAm <-> M_CARm + M_C191COAm	Carnitine_O-acetyltransferase		YAT1		yes
TR_122240	TRIRE2_122240	M_C191COA + M_CAR <-> M_COA + M_C191CAR	Carnitine_O-acetyltransferase		YAT1		yes
TR_122240	TRIRE2_122240	M_C192CARm + M_COAm <-> M_CARm + M_C192COAm	Carnitine_O-acetyltransferase		YAT1		yes
TR_122240	TRIRE2_122240	M_C192COA + M_CAR <-> M_COA + M_C192CAR	Carnitine_O-acetyltransferase		YAT1		yes
TR_122240	TRIRE2_122240	M_C200CARm + M_COAm <-> M_CARm + M_C200COAm	Carnitine_O-acetyltransferase		YAT1		yes
TR_122240	TRIRE2_122240	M_C200COA + M_CAR <-> M_COA + M_C200CAR	Carnitine_O-acetyltransferase		YAT1		yes
TR_122296	TRIRE2_122296	M_ACCOAm + M_H2Om + M_OAm <-> M_CITm + M_COAm	Citrate_synthase_(citA)	CIT1-2	CIT1		yes									-2.82151	down env1 LL
TR_122641	TRIRE2_122641	M_NICA + M_PRPP -> M_NAMN + M_PPI	Nicotinate_phosphoribosyltransferase		NPT1		yes
TR_122963	TRIRE2_122963	M_BAMN + M_H2O + M_O2 <-> M_BAL + M_H2O2 + M_NH3	Amine_oxidase_(AO-I_and_AO-II)				yes
TR_122963	TRIRE2_122963	M_BUTN + M_H2O + M_O2 <-> M_BUTAL + M_H2O2 + M_NH3	Amine_oxidase_(maoN,_AO-I,_AO-II)				yes
TR_122963	TRIRE2_122963	M_PENN + M_H2O + M_O2 <-> M_PENAL + M_H2O2 + M_NH3	Amine_oxidase_(maoN,_AO-I,_AO-II)				yes
TR_123174	TRIRE2_123174	M_3PG + M_NAD -> M_NADH + M_PHP	Phosphoglycerate_dehydrogenase		SER33		yes
TR_123220	TRIRE2_123220	M_AMP + M_GMP + M_CMP + M_UMP + M_ATP + M_H2O -> M_ADP + M_PI + M_RNA	DNA-directed_RNA_polymerase		RPA135		yes
TR_123456	TRIRE2_123456	M_TRE + M_H2O -> M_DGLC	Alpha,alpha-trehalase				yes
TR_123631	TRIRE2_123631	M_GLUm + M_AMASAm + M_NADPHm <-> M_SACPm + M_NADPm + M_H2Om	Saccharopine_dehydrogenase_(NADP+,_L-glutamate_forming)		LYS9		yes			2.06253	up blr1 DD
TR_123820	TRIRE2_123820	M_OICAP + M_GLU <-> M_AKG + M_LEU	Branched_chain_amino_acid_aminotransferase				yes									8.30396	up env1 LL
TR_123820	TRIRE2_123820	M_OICAPm + M_GLUm <-> M_AKGm + M_LEUm	Branched_chain_amino_acid_aminotransferase				yes									8.30396	up env1 LL
TR_123820	TRIRE2_123820	M_OIVALm + M_GLUm <-> M_AKGm + M_VALm	Branched_chain_amino_acid_aminotransferase				yes									8.30396	up env1 LL
TR_123820	TRIRE2_123820	M_OMVAL + M_GLU <-> M_AKG + M_ILE	Branched_chain_amino_acid_aminotransferase				yes									8.30396	up env1 LL
TR_123820	TRIRE2_123820	M_OMVALm + M_GLUm <-> M_AKGm + M_ILEm	Branched_chain_amino_acid_aminotransferase				yes									8.30396	up env1 LL
TR_124115	TRIRE2_124115	M_ATP + M_OA -> M_ADP + M_PEP + M_CO2	Phosphoenolpyruvate_carboxykinase_(ATP)	PCK1	PCK1		yes			2.52057	up blr1 DD					10.1799	up env1 LL
TR_124148	TRIRE2_124148	M_QH2m + M_FERIm + M_HX_POm -> M_Qm + M_FEROm + M_HX_PO	Ubiquinol-cytochrome_c_reductase_		QCR8		yes
TR_21758	TRIRE2_21758	M_ICITm -> M_SUCCm + M_GLXm	Isocitrate_lyase	ICL1	ICL1		yes			2.13251	up blr1 DD					2.00333	up env1 LL
TR_2223	TRIRE2_2223	M_GDPm + M_PIm + M_SUCCOAm <-> M_GTPm + M_SUCCm + M_COAm	Succinate_CoA_ligase_(GDP_forming)	LSC1b			yes
TR_2392	TRIRE2_2392	M_C10HCOAm + M_NADm <-> M_C10OCOAm + M_NADHm	3-hydroxyacyl-CoA_dehydrogenase		FOX2		yes									2.42041	up env1 LL
TR_2392	TRIRE2_2392	M_C11HCOAm + M_NADm <-> M_C11OCOAm + M_NADHm	3-hydroxyacyl-CoA_dehydrogenase		FOX2		yes									2.42041	up env1 LL
TR_2392	TRIRE2_2392	M_C12HCOAm + M_NADm <-> M_C12OCOAm + M_NADHm	3-hydroxyacyl-CoA_dehydrogenase		FOX2		yes									2.42041	up env1 LL
TR_2392	TRIRE2_2392	M_C13HCOAm + M_NADm <-> M_C13OCOAm + M_NADHm	3-hydroxyacyl-CoA_dehydrogenase		FOX2		yes									2.42041	up env1 LL
TR_2392	TRIRE2_2392	M_C14HCOAm + M_NADm <-> M_C14OCOAm + M_NADHm	3-hydroxyacyl-CoA_dehydrogenase		FOX2		yes									2.42041	up env1 LL
TR_2392	TRIRE2_2392	M_C15HCOAm + M_NADm <-> M_C15OCOAm + M_NADHm	3-hydroxyacyl-CoA_dehydrogenase		FOX2		yes									2.42041	up env1 LL
TR_2392	TRIRE2_2392	M_C16HCOAm + M_NADm <-> M_C16OCOAm + M_NADHm	3-hydroxyacyl-CoA_dehydrogenase		FOX2		yes									2.42041	up env1 LL
TR_2392	TRIRE2_2392	M_C17HCOAm + M_NADm <-> M_C17OCOAm + M_NADHm	3-hydroxyacyl-CoA_dehydrogenase		FOX2		yes									2.42041	up env1 LL
TR_2392	TRIRE2_2392	M_C18HCOAm + M_NADm <-> M_C18OCOAm + M_NADHm	3-hydroxyacyl-CoA_dehydrogenase		FOX2		yes									2.42041	up env1 LL
TR_2392	TRIRE2_2392	M_C19HCOAm + M_NADm <-> M_C19OCOAm + M_NADHm	3-hydroxyacyl-CoA_dehydrogenase		FOX2		yes									2.42041	up env1 LL
TR_2392	TRIRE2_2392	M_C20HCOAm + M_NADm <-> M_C20OCOAm + M_NADHm	3-hydroxyacyl-CoA_dehydrogenase		FOX2		yes									2.42041	up env1 LL
TR_2392	TRIRE2_2392	M_C4HCOAm + M_NADm <-> M_AACCOAm + M_NADHm	3-hydroxyacyl-CoA_dehydrogenase		FOX2		yes									2.42041	up env1 LL
TR_2392	TRIRE2_2392	M_C5HCOAm + M_NADm <-> M_C5OCOAm + M_NADHm	3-hydroxyacyl-CoA_dehydrogenase		FOX2		yes									2.42041	up env1 LL
TR_2392	TRIRE2_2392	M_C6HCOAm + M_NADm <-> M_C6OCOAm + M_NADHm	3-hydroxyacyl-CoA_dehydrogenase		FOX2		yes									2.42041	up env1 LL
TR_2392	TRIRE2_2392	M_C7HCOAm + M_NADm <-> M_C7OCOAm + M_NADHm	3-hydroxyacyl-CoA_dehydrogenase		FOX2		yes									2.42041	up env1 LL
TR_2392	TRIRE2_2392	M_C8HCOAm + M_NADm <-> M_C8OCOAm + M_NADHm	3-hydroxyacyl-CoA_dehydrogenase		FOX2		yes									2.42041	up env1 LL
TR_2392	TRIRE2_2392	M_C9HCOAm + M_NADm <-> M_C9OCOAm + M_NADHm	3-hydroxyacyl-CoA_dehydrogenase		FOX2		yes									2.42041	up env1 LL
TR_2392	TRIRE2_2392	M_C10DCOAm + M_H2Om <-> M_C10HCOAm	Enoyl-CoA_hydratase		FOX2		yes									2.42041	up env1 LL
TR_2392	TRIRE2_2392	M_C11DCOAm + M_H2Om <-> M_C11HCOAm	Enoyl-CoA_hydratase		FOX2		yes									2.42041	up env1 LL
TR_2392	TRIRE2_2392	M_C12DCOAm + M_H2Om <-> M_C12HCOAm	Enoyl-CoA_hydratase		FOX2		yes									2.42041	up env1 LL
TR_2392	TRIRE2_2392	M_C13DCOAm + M_H2Om <-> M_C13HCOAm	Enoyl-CoA_hydratase		FOX2		yes									2.42041	up env1 LL
TR_2392	TRIRE2_2392	M_C14DCOAm + M_H2Om <-> M_C14HCOAm	Enoyl-CoA_hydratase		FOX2		yes									2.42041	up env1 LL
TR_2392	TRIRE2_2392	M_C15DCOAm + M_H2Om <-> M_C15HCOAm	Enoyl-CoA_hydratase		FOX2		yes									2.42041	up env1 LL
TR_2392	TRIRE2_2392	M_C16DCOAm + M_H2Om <-> M_C16HCOAm	Enoyl-CoA_hydratase		FOX2		yes									2.42041	up env1 LL
TR_2392	TRIRE2_2392	M_C17DCOAm + M_H2Om <-> M_C17HCOAm	Enoyl-CoA_hydratase		FOX2		yes									2.42041	up env1 LL
TR_2392	TRIRE2_2392	M_C18DCOAm + M_H2Om <-> M_C18HCOAm	Enoyl-CoA_hydratase		FOX2		yes									2.42041	up env1 LL
TR_2392	TRIRE2_2392	M_C19DCOAm + M_H2Om <-> M_C19HCOAm	Enoyl-CoA_hydratase		FOX2		yes									2.42041	up env1 LL
TR_2392	TRIRE2_2392	M_C20DCOAm + M_H2Om <-> M_C20HCOAm	Enoyl-CoA_hydratase		FOX2		yes									2.42041	up env1 LL
TR_2392	TRIRE2_2392	M_C4DCOAm + M_H2Om <-> M_C4HCOAm	Enoyl-CoA_hydratase		FOX2		yes									2.42041	up env1 LL
TR_2392	TRIRE2_2392	M_C5DCOAm + M_H2Om <-> M_C5HCOAm	Enoyl-CoA_hydratase		FOX2		yes									2.42041	up env1 LL
TR_2392	TRIRE2_2392	M_C6DCOAm + M_H2Om <-> M_C6HCOAm	Enoyl-CoA_hydratase		FOX2		yes									2.42041	up env1 LL
TR_2392	TRIRE2_2392	M_C7DCOAm + M_H2Om <-> M_C7HCOAm	Enoyl-CoA_hydratase		FOX2		yes									2.42041	up env1 LL
TR_2392	TRIRE2_2392	M_C8DCOAm + M_H2Om <-> M_C8HCOAm	Enoyl-CoA_hydratase		FOX2		yes									2.42041	up env1 LL
TR_2392	TRIRE2_2392	M_C9DCOAm + M_H2Om <-> M_C9HCOAm	Enoyl-CoA_hydratase		FOX2		yes									2.42041	up env1 LL
TR_2501	TRIRE2_2501	M_P5C + M_NADPH <-> M_PRO + M_NADP	Pyrroline-5-carboxylate_reductase				yes
TR_28050	TRIRE2_28050	M_THF + M_ATP + M_GLU <-> M_ADP + M_PI + M_THFG	Tetrahydrofolylpolyglutamate_synthase		MET7		yes
TR_3591	TRIRE2_3591	M_FTHF + M_H2O -> M_FOR + M_THF	5-formyltetrahydrofolate_deformylase				yes
TR_3779	TRIRE2_3779	M_DAMP + M_DCMP + M_DTMP + M_DGMP + M_ATP + M_H2O -> M_ADP + M_PI + M_DNA	DNA-directed_DNA_polymerase		POL2		yes									-3.19773	down env1 LL
TR_3873	TRIRE2_3873	M_cAMP -> M_AMP	3',5'-cyclic-nucleotide_phosphodiesterase		PDE1		yes
TR_3873	TRIRE2_3873	M_cAMPe -> M_AMPe	3',5'-cyclic-nucleotide_phosphodiesterase		PDE1		yes
TR_3873	TRIRE2_3873	M_cdAMP -> M_DAMP	3',5'-cyclic-nucleotide_phosphodiesterase		PDE1		yes
TR_3873	TRIRE2_3873	M_cIMP -> M_IMP	3',5'-cyclic-nucleotide_phosphodiesterase		PDE1		yes
TR_3873	TRIRE2_3873	M_cCMP -> M_CMP	3',5'-cyclic-nucleotide_phosphodiesterase,_low_affinity		PDE1		yes
TR_3873	TRIRE2_3873	M_cGMP -> M_GMP	3',5'-cyclic-nucleotide_phosphodiesterase,_low_affinity		PDE1		yes
TR_4152	TRIRE2_4152	M_XMP + M_ATP + M_GLN + M_H2O -> M_GLU + M_AMP + M_PPI + M_GMP	GMP_synthase		GUA1		yes
TR_42825	TRIRE2_42825	M_CYTD + M_H2O -> M_URI + M_NH3	Cytidine_deaminase		CDD1		yes									-2.60061	down env1 LL
TR_42825	TRIRE2_42825	M_DC + M_H2O -> M_NH3 + M_DU	Deoxycytidine_deaminase		CDD1		yes									-2.60061	down env1 LL
TR_44628	TRIRE2_44628	M_HKYN + M_H2O -> M_HAN + M_ALA	Kynureninase		BNA5		yes									9.93331	up env1 LL
TR_44628	TRIRE2_44628	M_KYN + M_H2O -> M_ALA + M_AN	Kynureninase		BNA5		yes									9.93331	up env1 LL
TR_45459	TRIRE2_45459	M_OICAP + M_GLU <-> M_AKG + M_LEU	Branched_chain_amino_acid_aminotransferase		BAT2		yes
TR_45459	TRIRE2_45459	M_OICAPm + M_GLUm <-> M_AKGm + M_LEUm	Branched_chain_amino_acid_aminotransferase		BAT2		yes
TR_45459	TRIRE2_45459	M_OIVALm + M_GLUm <-> M_AKGm + M_VALm	Branched_chain_amino_acid_aminotransferase		BAT2		yes
TR_45459	TRIRE2_45459	M_OMVAL + M_GLU <-> M_AKG + M_ILE	Branched_chain_amino_acid_aminotransferase		BAT2		yes
TR_45459	TRIRE2_45459	M_OMVALm + M_GLUm <-> M_AKGm + M_ILEm	Branched_chain_amino_acid_aminotransferase		BAT2		yes
TR_46244	TRIRE2_46244	M_METTHF + M_NAD -> M_METHF + M_NADH	Methylenetetrahydrofolate_dehydrogenase_(NAD+)		MTD1		yes
TR_4654	TRIRE2_4654	M_PRBAMP + M_H2O -> M_PRFP	phosphoribosyl-AMP_cyclohydrolase		HIS4		yes
TR_4654	TRIRE2_4654	M_PRBATP + M_H2O -> M_PPI + M_PRBAMP	phosphoribosyl-ATP_diphosphatase		HIS4		yes
TR_46936	TRIRE2_46936	M_AACACP + M_NADPH <-> M_C4HACP + M_NADP	3-oxoacyl-[acyl-carrier-protein]_reductase				yes
TR_46936	TRIRE2_46936	M_C10OACP + M_NADPH <-> M_C10HACP + M_NADP	3-oxoacyl-[acyl-carrier-protein]_reductase				yes
TR_46936	TRIRE2_46936	M_C11OACP + M_NADPH <-> M_C11HACP + M_NADP	3-oxoacyl-[acyl-carrier-protein]_reductase				yes
TR_46936	TRIRE2_46936	M_C12OACP + M_NADPH <-> M_C12HACP + M_NADP	3-oxoacyl-[acyl-carrier-protein]_reductase				yes
TR_46936	TRIRE2_46936	M_C13OACP + M_NADPH <-> M_C13HACP + M_NADP	3-oxoacyl-[acyl-carrier-protein]_reductase				yes
TR_46936	TRIRE2_46936	M_C14OACP + M_NADPH <-> M_C14HACP + M_NADP	3-oxoacyl-[acyl-carrier-protein]_reductase				yes
TR_46936	TRIRE2_46936	M_C15OACP + M_NADPH <-> M_C15HACP + M_NADP	3-oxoacyl-[acyl-carrier-protein]_reductase				yes
TR_46936	TRIRE2_46936	M_C16OACP + M_NADPH <-> M_C16HACP + M_NADP	3-oxoacyl-[acyl-carrier-protein]_reductase				yes
TR_46936	TRIRE2_46936	M_C17OACP + M_NADPH <-> M_C17HACP + M_NADP	3-oxoacyl-[acyl-carrier-protein]_reductase				yes
TR_46936	TRIRE2_46936	M_C18OACP + M_NADPH <-> M_C18HACP + M_NADP	3-oxoacyl-[acyl-carrier-protein]_reductase				yes
TR_46936	TRIRE2_46936	M_C19OACP + M_NADPH <-> M_C19HACP + M_NADP	3-oxoacyl-[acyl-carrier-protein]_reductase				yes
TR_46936	TRIRE2_46936	M_C20OACP + M_NADPH <-> M_C20HACP + M_NADP	3-oxoacyl-[acyl-carrier-protein]_reductase				yes
TR_46936	TRIRE2_46936	M_C5OACP + M_NADPH <-> M_C5HACP + M_NADP	3-oxoacyl-[acyl-carrier-protein]_reductase				yes
TR_46936	TRIRE2_46936	M_C6OACP + M_NADPH <-> M_C6HACP + M_NADP	3-oxoacyl-[acyl-carrier-protein]_reductase				yes
TR_46936	TRIRE2_46936	M_C7OACP + M_NADPH <-> M_C7HACP + M_NADP	3-oxoacyl-[acyl-carrier-protein]_reductase				yes
TR_46936	TRIRE2_46936	M_C8OACP + M_NADPH <-> M_C8HACP + M_NADP	3-oxoacyl-[acyl-carrier-protein]_reductase				yes
TR_46936	TRIRE2_46936	M_C9OACP + M_NADPH <-> M_C9HACP + M_NADP	3-oxoacyl-[acyl-carrier-protein]_reductase				yes
TR_47603	TRIRE2_47603	M_3OAm + M_SUCCOAm <-> M_SUCCm + M_3OACOAm	3-oxoadipate_CoA-transferase				yes									2.54131	up env1 LL
TR_49753	TRIRE2_49753	M_SOR + M_NADH -> M_SOT + M_NAD	D-Sorbitol_dehydrogenase_(acceptor)	lad1			yes
TR_49753	TRIRE2_49753	M_LAOL + M_NAD <-> M_LXUL + M_NADH	L-Arabitol_dehydrogenase	lad1			yes
TR_50583	TRIRE2_50583	M_GN + M_H2O <-> M_XAN + M_NH3	Guanine_aminohydrolase				yes
TR_51499	TRIRE2_51499	M_ABUTm + M_NADPHm -> M_NADPm + M_DHMVAm	Ketol-acid_reductoisomerase		ILV5		yes
TR_51499	TRIRE2_51499	M_ACLACm + M_NADPHm -> M_NADPm + M_DHVALm	Ketol-acid_reductoisomerase		ILV5		yes
TR_53091	TRIRE2_53091	M_SER -> M_PYR + M_NH3	L-Serine_ammonia-lyase_		CHA1		yes									3.02461	up env1 LL
TR_54564	TRIRE2_54564	M_PROm + M_NADm -> M_P5Cm + M_NADHm	Proline_dehydrogenase		PUT1		yes									8.8128	up env1 LL
TR_54870	TRIRE2_54870	M_ACm + M_COAm + M_ATPm -> M_AMPm + M_PPIm + M_ACCOAm	Acetyl-CoA_synthase	ACS1-2b			yes
TR_55055	TRIRE2_55055	M_METTHFm + M_NADPHm + M_Hm -> M_MTHFm + M_NADPm	Methylenetetrahydrofolate_reductase_(NADPH)		MET13		yes
TR_55123	TRIRE2_55123	M_GLUm + M_ACCOAm -> M_COAm + M_NAGLUm	Amino-acid_N-acetyltransferase		ARG2		yes
TR_55887	TRIRE2_55887	M_MUCO <-> M_MUCL	muconate_cycloisomerase				yes					2.8704	up blr2 LL			-17.4453	down env1 LL
TR_55928	TRIRE2_55928	M_CAP + M_ASP -> M_CAASP + M_PI	Aspartate-carbamoyltransferase		URA2		yes
TR_55928	TRIRE2_55928	M_CAASP <-> M_DOROA + M_H2O	Dihydroorotase		URA2		yes
TR_56830	TRIRE2_56830	M_DAGLY + M_H2O -> M_MAGLY + M_C120 + M_C140 + M_C141 + M_C150 + M_C160 + M_C161 + M_C162 + M_C170 + M_C180 + M_C181 + M_C182 + M_C183 + M_C200	Triacylglycerol_lipase				yes									-2.10801	down env1 LL
TR_56830	TRIRE2_56830	M_TAGLY + M_H2O -> M_DAGLY + M_C120 + M_C140 + M_C141 + M_C150 + M_C160 + M_C161 + M_C162 + M_C170 + M_C180 + M_C181 + M_C182 + M_C183 + M_C200	Triacylglycerol_lipase				yes									-2.10801	down env1 LL
TR_56934	TRIRE2_56934	M_GLCNT + M_ATP -> M_D6PGC + M_ADP	Gluconokinase				yes									-3.16082	down env1 LL
TR_57370	TRIRE2_57370	M_C100 + M_COA + M_ATP -> M_C100COA + M_PPI + M_AMP	Acyl-CoA_synthetase				yes									-2.83562	down env1 LL
TR_57370	TRIRE2_57370	M_C120 + M_COA + M_ATP -> M_C120COA + M_PPI + M_AMP	Acyl-CoA_synthetase				yes									-2.83562	down env1 LL
TR_57370	TRIRE2_57370	M_C140 + M_COA + M_ATP -> M_C140COA + M_PPI + M_AMP	Acyl-CoA_synthetase				yes									-2.83562	down env1 LL
TR_57370	TRIRE2_57370	M_C141 + M_COA + M_ATP -> M_C141COA + M_PPI + M_AMP	Acyl-CoA_synthetase				yes									-2.83562	down env1 LL
TR_57370	TRIRE2_57370	M_C150 + M_COA + M_ATP -> M_C150COA + M_PPI + M_AMP	Acyl-CoA_synthetase				yes									-2.83562	down env1 LL
TR_57370	TRIRE2_57370	M_C40 + M_COA + M_ATP -> M_C40COA + M_PPI + M_AMP	Acyl-CoA_synthetase				yes									-2.83562	down env1 LL
TR_57370	TRIRE2_57370	M_C60 + M_COA + M_ATP -> M_C60COA + M_PPI + M_AMP	Acyl-CoA_synthetase				yes									-2.83562	down env1 LL
TR_57370	TRIRE2_57370	M_C80 + M_COA + M_ATP -> M_C80COA + M_PPI + M_AMP	Acyl-CoA_synthetase				yes									-2.83562	down env1 LL
TR_58651	TRIRE2_58651	M_IMP + M_GTP + M_ASP -> M_GDP + M_PI + M_ASUC	Adenylosuccinate_synthetase		ADE12		yes
TR_58815	TRIRE2_58815	M_NADH + M_Qm -> M_QH2m + M_NAD	NADH-ubiquinone_oxidoreductase_(nad5,_nuo51,_nd4L)		NDE1		yes
TR_58815	TRIRE2_58815	M_NADHm + M_Qm -> M_QH2m + M_NADm	NADH-ubiquinone_oxidoreductase_(nad5,_nuo51,_nd4L)		NDE1		yes
TR_58815	TRIRE2_58815	M_NADH + M_Qm + M_HX_POm -> M_NAD + M_QH2m + M_HX_PO	Proton_pumping_Mitochondrial_NADH_dehydrogenase_that_catalyzes_the_oxidation_of_cytosolic_NADH		NDE1		yes
TR_58815	TRIRE2_58815	M_NADHm + M_Qm + M_HX_POm -> M_NADm + M_QH2m + M_HX_PO	Respiratory-chain_NADH_dehydrogenase_(nad5,_nuo51,_nd4L)		NDE1		yes
TR_63202	TRIRE2_63202	M_OAEL + M_H2O <-> M_3OA	3-oxoadipate_enol-lactonase				yes
TR_63919	TRIRE2_63919	M_LLCT -> M_CYS + M_NH3 + M_OBUT	Cystathionine_gamma-lyase		CYS3		yes					-2.59962	down blr2 LL			-3.71416	down env1 LL
TR_66541	TRIRE2_66541	M_2MICITm <-> M_PYRm + M_SUCCm	2-methylisocitrate_lyase	ICL2	ICL2		yes
TR_66616	TRIRE2_66616	M_D6PGC + M_H2O -> M_GLCNT + M_PI	Acid_phosphatase_(aphA)				yes
TR_67003	TRIRE2_67003	M_CHOR + M_GLN -> M_GLU + M_PYR + M_AN	Anthranilate_synthase_(trpC)		TRP3		yes
TR_67003	TRIRE2_67003	M_CPAD5P -> M_CO2 + M_IGP + M_H2O	Indoleglycerol_phosphate_synthase_(trpC)		TRP3		yes
TR_67003	TRIRE2_67003	M_NPRAN -> M_CPAD5P	N-(5'-phosphoribosyl)-anthranilate_isomerase_(trpC)		TRP3		yes
TR_67639	TRIRE2_67639	M_BFOR -> M_CO2 + M_BAL	benzoylformate_decarboxylase				yes									5.65842	up env1 LL
TR_69081	TRIRE2_69081	M_FERIm + M_LLACm -> M_PYRm + M_FEROm	Lactic_acid_dehydrogenase				yes									-3.89654	down env1 LL
TR_69753	TRIRE2_69753	M_AD + M_H2O -> M_NH3 + M_HYXN	Adenine_deaminase				yes									-10.5799	down env1 LL
TR_69753	TRIRE2_69753	M_DA + M_H2O -> M_DIN + M_NH3	Adenine_deaminase/adenosine_deaminase				yes									-10.5799	down env1 LL
TR_69753	TRIRE2_69753	M_ADN + M_H2O -> M_INS + M_NH3	Adenosine_deaminase				yes									-10.5799	down env1 LL
TR_69863	TRIRE2_69863	M_GBAD -> M_GBAT + M_NH3	Amidase/acetamidase				yes
TR_73818	TRIRE2_73818	M_OGT + M_O2 -> M_RGT + M_H2O2	Glutathione_peroxidase		CTA1		yes					2.01831	up blr2 LL			-14.7664	down env1 LL
TR_74943	TRIRE2_74943	M_SAM + M_CALH -> M_SAH + M_DPTH	Diphthine_synthase		DPH5		yes
TR_75506	TRIRE2_75506	M_AICAR + M_FTHF <-> M_THF + M_PRFICA	5-aminoimidazole-4-carboxamide_ribonucleotide_(AICAR)_transformylase_/_IMP_cyclohydrolase		ADE17		yes
TR_75506	TRIRE2_75506	M_PRFICA <-> M_IMP + M_H2O	5-aminoimidazole-4-carboxamide_ribonucleotide_(AICAR)_transformylase_/_IMP_cyclohydrolase		ADE17		yes
TR_76620	TRIRE2_76620	M_GL3P + M_FADm -> M_T3P2 + M_FADH2m	Glycerol_3-phosphate_dehydrogenase_(FAD_dependent)_(FAD-dependent_sn-glycerol-3-phosphate_dehydrogenase)		GUT2		yes									2.36769	up env1 LL
TR_76744	TRIRE2_76744	M_PYRm + M_LIPOm -> M_ADHLIPOm + M_CO2m	Pyruvate_dehydrogenase_(lipoamide)_	PDB1a	PDB1		yes
TR_76784	TRIRE2_76784	M_IDOL + M_NAD -> M_SOR + M_NADH	L-Iditol_2-dehydrogenase_(NAD-dependent_sorbitol_dehydrogenase)				yes									4.0788	up env1 LL
TR_77242	TRIRE2_77242	M_NAORNm + M_GLUm -> M_ORNm + M_NAGLUm	Glutamate_N-acetyltransferase		ECM40		yes
TR_77656	TRIRE2_77656	M_3PG <-> M_2PG	Phosphoglycerate_mutase				yes
TR_78773	TRIRE2_78773	M_C120 + M_COA + M_ATP -> M_C120COA + M_PPI + M_AMP	Acyl-CoA_synthetase		FAA2		yes									2.32616	up env1 LL
TR_78773	TRIRE2_78773	M_C140 + M_COA + M_ATP -> M_C140COA + M_PPI + M_AMP	Acyl-CoA_synthetase		FAA2		yes									2.32616	up env1 LL
TR_78773	TRIRE2_78773	M_C141 + M_COA + M_ATP -> M_C141COA + M_PPI + M_AMP	Acyl-CoA_synthetase		FAA2		yes									2.32616	up env1 LL
TR_78773	TRIRE2_78773	M_C150 + M_COA + M_ATP -> M_C150COA + M_PPI + M_AMP	Acyl-CoA_synthetase		FAA2		yes									2.32616	up env1 LL
TR_78773	TRIRE2_78773	M_C160 + M_COA + M_ATP -> M_C160COA + M_PPI + M_AMP	Acyl-CoA_synthetase		FAA2		yes									2.32616	up env1 LL
TR_78773	TRIRE2_78773	M_C161 + M_COA + M_ATP -> M_C161COA + M_PPI + M_AMP	Acyl-CoA_synthetase		FAA2		yes									2.32616	up env1 LL
TR_78773	TRIRE2_78773	M_C162 + M_COA + M_ATP -> M_C162COA + M_PPI + M_AMP	Acyl-CoA_synthetase		FAA2		yes									2.32616	up env1 LL
TR_78773	TRIRE2_78773	M_C170 + M_COA + M_ATP -> M_C170COA + M_PPI + M_AMP	Acyl-CoA_synthetase		FAA2		yes									2.32616	up env1 LL
TR_78773	TRIRE2_78773	M_C171 + M_COA + M_ATP -> M_C171COA + M_PPI + M_AMP	Acyl-CoA_synthetase		FAA2		yes									2.32616	up env1 LL
TR_78773	TRIRE2_78773	M_C180 + M_COA + M_ATP -> M_C180COA + M_PPI + M_AMP	Acyl-CoA_synthetase		FAA2		yes									2.32616	up env1 LL
TR_78773	TRIRE2_78773	M_C181 + M_COA + M_ATP -> M_C181COA + M_PPI + M_AMP	Acyl-CoA_synthetase		FAA2		yes									2.32616	up env1 LL
TR_78773	TRIRE2_78773	M_C182 + M_COA + M_ATP -> M_C182COA + M_PPI + M_AMP	Acyl-CoA_synthetase		FAA2		yes									2.32616	up env1 LL
TR_78773	TRIRE2_78773	M_C183 + M_COA + M_ATP -> M_C183COA + M_PPI + M_AMP	Acyl-CoA_synthetase		FAA2		yes									2.32616	up env1 LL
TR_78773	TRIRE2_78773	M_C190 + M_COA + M_ATP -> M_C190COA + M_PPI + M_AMP	Acyl-CoA_synthetase		FAA2		yes									2.32616	up env1 LL
TR_78773	TRIRE2_78773	M_C191 + M_COA + M_ATP -> M_C191COA + M_PPI + M_AMP	Acyl-CoA_synthetase		FAA2		yes									2.32616	up env1 LL
TR_78773	TRIRE2_78773	M_C192 + M_COA + M_ATP -> M_C192COA + M_PPI + M_AMP	Acyl-CoA_synthetase		FAA2		yes									2.32616	up env1 LL
TR_78773	TRIRE2_78773	M_C200 + M_COA + M_ATP -> M_C200COA + M_PPI + M_AMP	Acyl-CoA_synthetase		FAA2		yes									2.32616	up env1 LL
TR_79059	TRIRE2_79059	M_G6P <-> M_MI1P	Myo-inositol-1-phosphate_synthase	INO1	INO1		yes
TR_79271	TRIRE2_79271	M_ACCOAm + M_H2Om + M_GLXm -> M_MALm + M_COAm	Malate_synthase	MLS1-2	DAL7		yes
TR_79690	TRIRE2_79690	M_FADH2m + M_Qm -> M_FADm + M_QH2m	Electron-transferring-flavoprotein_dehydrogenase				yes									3.52276	up env1 LL
TR_79782	TRIRE2_79782	M_ALA + M_CHCOA <-> M_CO2 + M_COA + M_AONA	8-Amino-7-oxononanoate_synthase_				yes
TR_80151	TRIRE2_80151	M_PHEN -> M_CO2 + M_H2O + M_PHPYR	Prephenate_dehydratase		PHA2		yes
TR_80268	TRIRE2_80268	M_ARGSUCCm <-> M_FUMm + M_ARGm	Argininosuccinate_lyase		ARG4		yes
TR_80621	TRIRE2_80621	M_PROPCOAm + M_H2Om + M_OAm <-> M_2MCITm + M_COAm	2-Methylcitrate_synthase	CIT3			yes									2.60623	up env1 LL
TR_80820	TRIRE2_80820	M_PRPP + M_ATP -> M_PPI + M_PRBATP	ATP_phosphoribosyltransferase		HIS1		yes
TR_80872	TRIRE2_80872	M_PRAM + M_ATP + M_GLY <-> M_ADP + M_PI + M_GAR	Glycinamide_ribotide_synthetase_and_aminoimidazole_ribotide_synthetase/phosphoribosylamine-glycine_ligase		ADE5,7		yes
TR_80872	TRIRE2_80872	M_FGAM + M_ATP -> M_ADP + M_PI + M_AIR	Phosphoribosylformylglycinamide_cyclo-ligase		ADE5,7		yes
TR_80920	TRIRE2_80920	M_ETHm + M_NADm <-> M_ACALm + M_NADHm	Alcohol_dehydrogenase		ADH2		yes									-2.34453	down env1 LL
TR_80920	TRIRE2_80920	M_ETH + M_NAD <-> M_ACAL + M_NADH	Alcohol_dehydrogenase_(adhA)		ADH2		yes									-2.34453	down env1 LL
TR_80920	TRIRE2_80920	M_METHOL + M_NAD <-> M_FALD + M_NADH	Alcohol_dehydrogenase_(adhA)		ADH2		yes									-2.34453	down env1 LL
TR_81089	TRIRE2_81089	M_HCYS + M_SER -> M_LLCT + M_H2O	Cystathionine_beta-synthase_		CYS4		yes					-2.27927	down blr2 LL
TR_81188	TRIRE2_81188	M_PRLP + M_GLN -> M_GLU + M_AICAR + M_DIMGP	Glutamine_amidotransferase:cyclase/imidazole_glycerol_phosphate_synthase		HIS7		yes
TR_81271	TRIRE2_81271	M_XOL + M_NAD -> M_XUL + M_NADH	D-Xylulose_reductase_(xylitol_dehydrogenase)	xdh1	SOR1		yes									-4.95954	down env1 LL
TR_81271	TRIRE2_81271	M_IDOL + M_NAD -> M_SOR + M_NADH	L-Iditol_2-dehydrogenase_(NAD-dependent_sorbitol_dehydrogenase)	xdh1	SOR1		yes									-4.95954	down env1 LL
TR_81339	TRIRE2_81339	M_GLY + M_THF + M_NAD -> M_METTHF + M_NADH + M_CO2 + M_NH3	Aminomethyltransferase_(2.1.2.10,_1.4.4.2_and_1.8.1.4_lumped)		GCV2		yes									3.87568	up env1 LL
TR_81339	TRIRE2_81339	M_GLYm + M_HPLYSm <-> M_HPSAMLYSm + M_CO2m	Aminomethyltransferase_(2.1.2.10,_1.4.4.2_and_1.8.1.4_lumped)		GCV2		yes									3.87568	up env1 LL
TR_81339	TRIRE2_81339	M_DHPLYSm + M_NADm <-> M_HPLYSm + M_NADHm	Glycine_dehydrogenase_(decarboxylating)_/_glycine_decarboxylase_complex_(P-subunit),_glycine_synthase_(P-subunit),_glycine_cleavage_system_(P-subunit)		GCV2		yes									3.87568	up env1 LL
TR_106516	TRIRE2_106516	M_AACACP + M_NADPH <-> M_C4HACP + M_NADP	3-oxoacyl-[acyl-carrier-protein]_reductase					-5.65531	down blr1 LL			-5.93999	down blr2 LL			-6.30932	down env1 LL
TR_106516	TRIRE2_106516	M_C10OACP + M_NADPH <-> M_C10HACP + M_NADP	3-oxoacyl-[acyl-carrier-protein]_reductase					-5.65531	down blr1 LL			-5.93999	down blr2 LL			-6.30932	down env1 LL
TR_106516	TRIRE2_106516	M_C11OACP + M_NADPH <-> M_C11HACP + M_NADP	3-oxoacyl-[acyl-carrier-protein]_reductase					-5.65531	down blr1 LL			-5.93999	down blr2 LL			-6.30932	down env1 LL
TR_106516	TRIRE2_106516	M_C12OACP + M_NADPH <-> M_C12HACP + M_NADP	3-oxoacyl-[acyl-carrier-protein]_reductase					-5.65531	down blr1 LL			-5.93999	down blr2 LL			-6.30932	down env1 LL
TR_106516	TRIRE2_106516	M_C13OACP + M_NADPH <-> M_C13HACP + M_NADP	3-oxoacyl-[acyl-carrier-protein]_reductase					-5.65531	down blr1 LL			-5.93999	down blr2 LL			-6.30932	down env1 LL
TR_106516	TRIRE2_106516	M_C14OACP + M_NADPH <-> M_C14HACP + M_NADP	3-oxoacyl-[acyl-carrier-protein]_reductase					-5.65531	down blr1 LL			-5.93999	down blr2 LL			-6.30932	down env1 LL
TR_106516	TRIRE2_106516	M_C15OACP + M_NADPH <-> M_C15HACP + M_NADP	3-oxoacyl-[acyl-carrier-protein]_reductase					-5.65531	down blr1 LL			-5.93999	down blr2 LL			-6.30932	down env1 LL
TR_106516	TRIRE2_106516	M_C16OACP + M_NADPH <-> M_C16HACP + M_NADP	3-oxoacyl-[acyl-carrier-protein]_reductase					-5.65531	down blr1 LL			-5.93999	down blr2 LL			-6.30932	down env1 LL
TR_106516	TRIRE2_106516	M_C17OACP + M_NADPH <-> M_C17HACP + M_NADP	3-oxoacyl-[acyl-carrier-protein]_reductase					-5.65531	down blr1 LL			-5.93999	down blr2 LL			-6.30932	down env1 LL
TR_106516	TRIRE2_106516	M_C18OACP + M_NADPH <-> M_C18HACP + M_NADP	3-oxoacyl-[acyl-carrier-protein]_reductase					-5.65531	down blr1 LL			-5.93999	down blr2 LL			-6.30932	down env1 LL
TR_106516	TRIRE2_106516	M_C19OACP + M_NADPH <-> M_C19HACP + M_NADP	3-oxoacyl-[acyl-carrier-protein]_reductase					-5.65531	down blr1 LL			-5.93999	down blr2 LL			-6.30932	down env1 LL
TR_106516	TRIRE2_106516	M_C20OACP + M_NADPH <-> M_C20HACP + M_NADP	3-oxoacyl-[acyl-carrier-protein]_reductase					-5.65531	down blr1 LL			-5.93999	down blr2 LL			-6.30932	down env1 LL
TR_106516	TRIRE2_106516	M_C5OACP + M_NADPH <-> M_C5HACP + M_NADP	3-oxoacyl-[acyl-carrier-protein]_reductase					-5.65531	down blr1 LL			-5.93999	down blr2 LL			-6.30932	down env1 LL
TR_106516	TRIRE2_106516	M_C6OACP + M_NADPH <-> M_C6HACP + M_NADP	3-oxoacyl-[acyl-carrier-protein]_reductase					-5.65531	down blr1 LL			-5.93999	down blr2 LL			-6.30932	down env1 LL
TR_106516	TRIRE2_106516	M_C7OACP + M_NADPH <-> M_C7HACP + M_NADP	3-oxoacyl-[acyl-carrier-protein]_reductase					-5.65531	down blr1 LL			-5.93999	down blr2 LL			-6.30932	down env1 LL
TR_106516	TRIRE2_106516	M_C8OACP + M_NADPH <-> M_C8HACP + M_NADP	3-oxoacyl-[acyl-carrier-protein]_reductase					-5.65531	down blr1 LL			-5.93999	down blr2 LL			-6.30932	down env1 LL
TR_106516	TRIRE2_106516	M_C9OACP + M_NADPH <-> M_C9HACP + M_NADP	3-oxoacyl-[acyl-carrier-protein]_reductase					-5.65531	down blr1 LL			-5.93999	down blr2 LL			-6.30932	down env1 LL
TR_55999	TRIRE2_55999	M_RAFFe + M_H2Oe <-> M_SUCe + M_GLACe	alpha-galactosidase					-5.05827	down blr1 LL							-7.24633	down env1 LL
TR_55999	TRIRE2_55999	M_STACe + M_H2Oe <-> M_RAFFe + M_GLACe	alpha-galactosidase					-5.05827	down blr1 LL							-7.24633	down env1 LL
TR_55999	TRIRE2_55999	M_MELIe + M_H2Oe -> M_GLCe + M_GLACe	Alpha-galactosidase_(melibiase)_(aglA,_aglC)					-5.05827	down blr1 LL							-7.24633	down env1 LL
TR_61293	TRIRE2_61293	M_DAGLY + M_H2O -> M_MAGLY + M_C120 + M_C140 + M_C141 + M_C150 + M_C160 + M_C161 + M_C162 + M_C170 + M_C180 + M_C181 + M_C182 + M_C183 + M_C200	Triacylglycerol_lipase					-4.09955	down blr1 LL			-3.07951	down blr2 LL			3.20384	up env1 LL
TR_61293	TRIRE2_61293	M_TAGLY + M_H2O -> M_DAGLY + M_C120 + M_C140 + M_C141 + M_C150 + M_C160 + M_C161 + M_C162 + M_C170 + M_C180 + M_C181 + M_C182 + M_C183 + M_C200	Triacylglycerol_lipase					-4.09955	down blr1 LL			-3.07951	down blr2 LL			3.20384	up env1 LL
TR_57128	TRIRE2_57128	M_UDPG -> M_UDP + M_NIG	1,3-alpha-1,4-alpha-Glucan_(Nigeran)_synthase		GDB1			-3.81123	down blr1 LL			-2.04899	down blr2 LL			-2.56339	down env1 LL
TR_57128	TRIRE2_57128	M_UDPG -> M_UDP + M_PSNIG	1,3-alpha-Glucan_(Pseudonigeran)_synthase		GDB1			-3.81123	down blr1 LL			-2.04899	down blr2 LL			-2.56339	down env1 LL
TR_73536	TRIRE2_73536	M_AKG + M_NH3 + M_NADPH -> M_GLU + M_H2O + M_NADP	Glutamate_dehydrogenase_(gdhA)		GDH1			-3.71147	down blr1 LL	-2.09589	down blr1 DD	-3.39279	down blr2 LL			-9.58059	down env1 LL
TR_71125	TRIRE2_71125	M_PC -> M_LPC + M_C120 + M_C140 + M_C141 + M_C160 + M_C161 + M_C162 + M_C170 + M_C180 + M_C181 + M_C182 + M_C183 + M_C200	Phospholipase_A2/lecithinase_a/phosphatidase/phosphatidolipase/phospholipase_A					-3.66248	down blr1 LL			-4.18303	down blr2 LL			-3.65658	down env1 LL
TR_71125	TRIRE2_71125	M_PE -> M_LPE + M_C120 + M_C140 + M_C141 + M_C150 + M_C160 + M_C161 + M_C162 + M_C170 + M_C180 + M_C181 + M_C182 + M_C183 + M_C200	Phospholipase_a2/lecithinase_A/phosphatidase/phosphatidolipase/phospholipase_a					-3.66248	down blr1 LL			-4.18303	down blr2 LL			-3.65658	down env1 LL
TR_111074	TRIRE2_111074	M_UDPG + M_GAL1P <-> M_G1P + M_UDPGAL	UDP-glucose-hexose-1-phosphate_uridylyltransferase		GAL7			-3.30755	down blr1 LL
TR_111074	TRIRE2_111074	M_UTP + M_GAL1P <-> M_PPI + M_UDPGAL	UTP-hexose-1-phosphate_uridylyltransferase_(UDP-galactose_pyrophosphorylase)		GAL7			-3.30755	down blr1 LL
TR_122778	TRIRE2_122778	M_ARABLAC + M_NADPH <-> M_ARAB + M_NADP	D-Arabinose_1-dehydrogenase_[NAD(P)+]_	gld1				-2.91916	down blr1 LL			-2.36188	down blr2 LL			-4.52101	down env1 LL
TR_122778	TRIRE2_122778	M_E + M_NADPH -> M_EOL + M_NADP	Glycerol_dehydrogenase	gld1				-2.91916	down blr1 LL			-2.36188	down blr2 LL			-4.52101	down env1 LL
TR_122778	TRIRE2_122778	M_GLYAL + M_NADPH -> M_GL + M_NADP	Glycerol_dehydrogenase	gld1				-2.91916	down blr1 LL			-2.36188	down blr2 LL			-4.52101	down env1 LL
TR_122778	TRIRE2_122778	M_GL + M_NAD -> M_GLYN + M_NADH	Glycerol_dehydrogenase_	gld1				-2.91916	down blr1 LL			-2.36188	down blr2 LL			-4.52101	down env1 LL
TR_122778	TRIRE2_122778	M_GL + M_NADP -> M_GLYN + M_NADPH	Glycerol_dehydrogenase__(NADP+)	gld1				-2.91916	down blr1 LL			-2.36188	down blr2 LL			-4.52101	down env1 LL
TR_76166	TRIRE2_76166	M_ADPm + M_PIm + M_HX_PO -> M_ATPm + M_H2Om + M_HX_POm	F1F0-ATPase_complex		ATP4			-2.88144	down blr1 LL			-3.12019	down blr2 LL			-3.34896	down env1 LL
TR_68606	TRIRE2_68606	M_T3P2 <-> M_T3P1	Triosephosphate_isomerase_(tpiA)	TPI1a		glycolysis		-2.86362	down blr1 LL
TR_2211	TRIRE2_2211	M_XUL5P + M_FALD <-> M_T3P1 + M_GLYN	Dihydroxyacetone_synthase	TKL1-2b				-2.81475	down blr1 LL			-2.04883	down blr2 LL			-3.13025	down env1 LL
TR_4475	TRIRE2_4475	M_MET + M_ATP + M_H2O -> M_PPI + M_PI + M_SAM	S-adenosylmethionine_synthetase					-2.80565	down blr1 LL
TR_67678	TRIRE2_67678	M_NAG + M_H2O -> M_GLCN + M_AC	N-acetylglucosamine_deacetylase					-2.78782	down blr1 LL			-3.61621	down blr2 LL			-3.97759	down env1 LL
TR_122287	TRIRE2_122287	M_AKG + M_GLN + M_NADH -> M_NAD + M_GLU	Glutamate_synthase_(NADH)		GLT1			-2.70545	down blr1 LL			-3.33323	down blr2 LL
TR_61553	TRIRE2_61553	M_E4P + M_XUL5P <-> M_F6P + M_T3P1	Transketolase					-2.69803	down blr1 LL			-2.76846	down blr2 LL			-2.09595	down env1 LL
TR_61553	TRIRE2_61553	M_R5P + M_XUL5P <-> M_S7P + M_T3P1	Transketolase					-2.69803	down blr1 LL			-2.76846	down blr2 LL			-2.09595	down env1 LL
TR_60490	TRIRE2_60490	M_C10DACP + M_NADPH <-> M_C100ACP + M_NADP	Enoyl-ACP_reductase					-2.69467	down blr1 LL			-2.33943	down blr2 LL
TR_60490	TRIRE2_60490	M_C11DACP + M_NADPH <-> M_C110ACP + M_NADP	Enoyl-ACP_reductase					-2.69467	down blr1 LL			-2.33943	down blr2 LL
TR_60490	TRIRE2_60490	M_C12DACP + M_NADPH <-> M_C120ACP + M_NADP	Enoyl-ACP_reductase					-2.69467	down blr1 LL			-2.33943	down blr2 LL
TR_60490	TRIRE2_60490	M_C13DACP + M_NADPH <-> M_C130ACP + M_NADP	Enoyl-ACP_reductase					-2.69467	down blr1 LL			-2.33943	down blr2 LL
TR_60490	TRIRE2_60490	M_C14DACP + M_NADPH <-> M_C140ACP + M_NADP	Enoyl-ACP_reductase					-2.69467	down blr1 LL			-2.33943	down blr2 LL
TR_60490	TRIRE2_60490	M_C15DACP + M_NADPH <-> M_C150ACP + M_NADP	Enoyl-ACP_reductase					-2.69467	down blr1 LL			-2.33943	down blr2 LL
TR_60490	TRIRE2_60490	M_C16DACP + M_NADPH <-> M_C160ACP + M_NADP	Enoyl-ACP_reductase					-2.69467	down blr1 LL			-2.33943	down blr2 LL
TR_60490	TRIRE2_60490	M_C17DACP + M_NADPH <-> M_C170ACP + M_NADP	Enoyl-ACP_reductase					-2.69467	down blr1 LL			-2.33943	down blr2 LL
TR_60490	TRIRE2_60490	M_C18DACP + M_NADPH <-> M_C180ACP + M_NADP	Enoyl-ACP_reductase					-2.69467	down blr1 LL			-2.33943	down blr2 LL
TR_60490	TRIRE2_60490	M_C19DACP + M_NADPH <-> M_C190ACP + M_NADP	Enoyl-ACP_reductase					-2.69467	down blr1 LL			-2.33943	down blr2 LL
TR_60490	TRIRE2_60490	M_C20DACP + M_NADPH <-> M_C200ACP + M_NADP	Enoyl-ACP_reductase					-2.69467	down blr1 LL			-2.33943	down blr2 LL
TR_60490	TRIRE2_60490	M_C4DACP + M_NADPH <-> M_C40ACP + M_NADP	Enoyl-ACP_reductase					-2.69467	down blr1 LL			-2.33943	down blr2 LL
TR_60490	TRIRE2_60490	M_C5DACP + M_NADPH <-> M_C50ACP + M_NADP	Enoyl-ACP_reductase					-2.69467	down blr1 LL			-2.33943	down blr2 LL
TR_60490	TRIRE2_60490	M_C6DACP + M_NADPH <-> M_C60ACP + M_NADP	Enoyl-ACP_reductase					-2.69467	down blr1 LL			-2.33943	down blr2 LL
TR_60490	TRIRE2_60490	M_C7DACP + M_NADPH <-> M_C70ACP + M_NADP	Enoyl-ACP_reductase					-2.69467	down blr1 LL			-2.33943	down blr2 LL
TR_60490	TRIRE2_60490	M_C8DACP + M_NADPH <-> M_C80ACP + M_NADP	Enoyl-ACP_reductase					-2.69467	down blr1 LL			-2.33943	down blr2 LL
TR_60490	TRIRE2_60490	M_C9DACP + M_NADPH <-> M_C90ACP + M_NADP	Enoyl-ACP_reductase					-2.69467	down blr1 LL			-2.33943	down blr2 LL
TR_63006	TRIRE2_63006	M_MI1P -> M_MYOI + M_PI	Myo-inositol-1(or_4)-monophosphatase					-2.67999	down blr1 LL			-2.42782	down blr2 LL			-2.24952	down env1 LL
TR_77647	TRIRE2_77647	M_GLY + M_ACAL -> M_THR	Threonine_aldolase					-2.65233	down blr1 LL			-3.17686	down blr2 LL
TR_121298	TRIRE2_121298	M_FOR + M_O2 -> M_H2O2 + M_CO2	Formate_oxidase		FDH1			-2.6413	down blr1 LL
TR_60419	TRIRE2_60419	M_D6PGC + M_H2O -> M_GLCNT + M_PI	Acid_phosphatase_(aphA)					-2.62251	down blr1 LL			-2.71206	down blr2 LL			-2.88519	down env1 LL
TR_70439	TRIRE2_70439	M_NADH + M_Qm -> M_QH2m + M_NAD	NADH-ubiquinone_oxidoreductase_(nad5,_nuo51,_nd4L)					-2.58368	down blr1 LL			-2.38368	down blr2 LL
TR_70439	TRIRE2_70439	M_NADHm + M_Qm -> M_QH2m + M_NADm	NADH-ubiquinone_oxidoreductase_(nad5,_nuo51,_nd4L)					-2.58368	down blr1 LL			-2.38368	down blr2 LL
TR_70439	TRIRE2_70439	M_NADH + M_Qm + M_HX_POm -> M_NAD + M_QH2m + M_HX_PO	Proton_pumping_Mitochondrial_NADH_dehydrogenase_that_catalyzes_the_oxidation_of_cytosolic_NADH					-2.58368	down blr1 LL			-2.38368	down blr2 LL
TR_70439	TRIRE2_70439	M_NADHm + M_Qm + M_HX_POm -> M_NADm + M_QH2m + M_HX_PO	Respiratory-chain_NADH_dehydrogenase_(nad5,_nuo51,_nd4L)					-2.58368	down blr1 LL			-2.38368	down blr2 LL
TR_51103	TRIRE2_51103	M_IGP + M_SER -> M_T3P1 + M_TRP + M_H2O	Tryptophan_synthetase		TRP5			-2.58322	down blr1 LL
TR_65179	TRIRE2_65179	M_ASUC -> M_FUM + M_AMP	5'-phosphoribosyl-4-(N-succinocarboxamide)-5-aminoimidazole_lyase		ADE13			-2.55936	down blr1 LL			-2.10378	down blr2 LL
TR_65179	TRIRE2_65179	M_SAICAR <-> M_FUM + M_AICAR	5'-phosphoribosyl-4-(N-succinocarboxamide)-5-aminoimidazole_lyase		ADE13			-2.55936	down blr1 LL			-2.10378	down blr2 LL
TR_121154	TRIRE2_121154	M_GBAD -> M_GBAT + M_NH3	Amidase/acetamidase					-2.54775	down blr1 LL			-2.16611	down blr2 LL
TR_75589	TRIRE2_75589	M_ACCOA + M_AACCOA + M_H2O <-> M_H3MCOA + M_COA	3-hydroxy-3-methylglutaryl_coenzyme_A_synthase		ERG13			-2.53722	down blr1 LL
TR_123471	TRIRE2_123471	M_ACCOAm + M_H2Om + M_AKGm -> M_HCITm + M_COAm	Homocitrate_synthase		LYS21			-2.53555	down blr1 LL			-2.26624	down blr2 LL
TR_3292	TRIRE2_3292	M_MNT + M_NADP <-> M_FRU + M_NADPH	Mannitol_2-dehydrogenase_(NADP+)_					-2.50559	down blr1 LL			-2.29745	down blr2 LL			-2.72397	down env1 LL
TR_121498	TRIRE2_121498	M_PCPS -> M_PCPE + M_CO2	Phosphatidylserine_decarboxylase					-2.50309	down blr1 LL			-2.02724	down blr2 LL			-2.64707	down env1 LL
TR_121498	TRIRE2_121498	M_PEPS -> M_PE + M_CO2	Phosphatidylserine_decarboxylase					-2.50309	down blr1 LL			-2.02724	down blr2 LL			-2.64707	down env1 LL
TR_44038	TRIRE2_44038	M_COAm + M_ADHLIPOm + M_NADm <-> M_ACCOAm + M_LIPOm + M_NADHm	Dihydrolipoamide_S-acetyltransferase_and_lipoamide_dehydrogenase	LAT1	LAT1			-2.46109	down blr1 LL			-2.1158	down blr2 LL
TR_65559	TRIRE2_65559	M_NADH + M_Qm -> M_QH2m + M_NAD	NADH-ubiquinone_oxidoreductase_(nad5,_nuo51,_nd4L)					-2.44825	down blr1 LL
TR_65559	TRIRE2_65559	M_NADHm + M_Qm -> M_QH2m + M_NADm	NADH-ubiquinone_oxidoreductase_(nad5,_nuo51,_nd4L)					-2.44825	down blr1 LL
TR_65559	TRIRE2_65559	M_NADH + M_Qm + M_HX_POm -> M_NAD + M_QH2m + M_HX_PO	Proton_pumping_Mitochondrial_NADH_dehydrogenase_that_catalyzes_the_oxidation_of_cytosolic_NADH					-2.44825	down blr1 LL
TR_65559	TRIRE2_65559	M_NADHm + M_Qm + M_HX_POm -> M_NADm + M_QH2m + M_HX_PO	Respiratory-chain_NADH_dehydrogenase_(nad5,_nuo51,_nd4L)					-2.44825	down blr1 LL
TR_79813	TRIRE2_79813	M_SALI + M_NADPH + M_O2 <-> M_CCL + M_NADP + M_H2O + M_CO2	Salicylate_hydroxylase					-2.42261	down blr1 LL							-3.33579	down env1 LL
TR_71380	TRIRE2_71380	M_H3MCOA + M_NADPH <-> M_MVL + M_COA + M_NADP	3-hydroxy-3-methylglutaryl-coenzyme_A_(HMG-CoA)_reductase_isozyme		HMG2			-2.39496	down blr1 LL
TR_22798	TRIRE2_22798	M_ATP + M_PPMVL -> M_ADP + M_PI + M_IPPP + M_CO2	Diphosphomevalonate_decarboxylase		MVD1			-2.38258	down blr1 LL			-2.45979	down blr2 LL			-2.51364	down env1 LL
TR_122350	TRIRE2_122350	M_GLUm -> M_GABAm + M_CO2m	Glutamate_decarboxylase		GAD1			-2.38039	down blr1 LL							3.38673	up env1 LL
TR_23209	TRIRE2_23209	M_NAMN + M_H2O -> M_NAR + M_PI	5'-nucleotidase					-2.36701	down blr1 LL
TR_23209	TRIRE2_23209	M_NMN + M_H2O -> M_NAMR + M_PI	5'-nucleotidase					-2.36701	down blr1 LL
TR_23209	TRIRE2_23209	M_AMP + M_H2O -> M_PI + M_ADN	5'-nucleotidase_					-2.36701	down blr1 LL
TR_23209	TRIRE2_23209	M_CMP + M_H2O -> M_CYTD + M_PI	5'-nucleotidase_					-2.36701	down blr1 LL
TR_23209	TRIRE2_23209	M_DAMP + M_H2O -> M_DA + M_PI	5'-nucleotidase_					-2.36701	down blr1 LL
TR_23209	TRIRE2_23209	M_DCMP + M_H2O -> M_DC + M_PI	5'-nucleotidase_					-2.36701	down blr1 LL
TR_23209	TRIRE2_23209	M_DGMP + M_H2O -> M_DG + M_PI	5'-nucleotidase_					-2.36701	down blr1 LL
TR_23209	TRIRE2_23209	M_DTMP + M_H2O -> M_DT + M_PI	5'-nucleotidase_					-2.36701	down blr1 LL
TR_23209	TRIRE2_23209	M_DUMP + M_H2O -> M_DU + M_PI	5'-nucleotidase_					-2.36701	down blr1 LL
TR_23209	TRIRE2_23209	M_GMP + M_H2O -> M_PI + M_GSN	5'-nucleotidase_					-2.36701	down blr1 LL
TR_23209	TRIRE2_23209	M_IMP + M_H2O -> M_PI + M_INS	5'-nucleotidase_					-2.36701	down blr1 LL
TR_23209	TRIRE2_23209	M_UMP + M_H2O -> M_PI + M_URI	5'-nucleotidase_					-2.36701	down blr1 LL
TR_23209	TRIRE2_23209	M_XMP + M_H2O -> M_PI + M_XTSINE	5'-nucleotidase_					-2.36701	down blr1 LL
TR_54071	TRIRE2_54071	M_ATP + M_DMNAD + M_GLN + M_H2O <-> M_AMP + M_PPI + M_NAD + M_GLU	NAD_synthetase		QNS1			-2.36661	down blr1 LL
TR_3447	TRIRE2_3447	M_ETHm + M_NADm <-> M_ACALm + M_NADHm	Alcohol_dehydrogenase					-2.36456	down blr1 LL							-2.38048	down env1 LL
TR_3447	TRIRE2_3447	M_ETH + M_NAD <-> M_ACAL + M_NADH	Alcohol_dehydrogenase_(adhA)					-2.36456	down blr1 LL							-2.38048	down env1 LL
TR_3447	TRIRE2_3447	M_METHOL + M_NAD <-> M_FALD + M_NADH	Alcohol_dehydrogenase_(adhA)					-2.36456	down blr1 LL							-2.38048	down env1 LL
TR_53872	TRIRE2_53872	M_DHMVAm -> M_OMVALm + M_H2Om	Dihydroxy_acid_dehydratase					-2.3503	down blr1 LL			-3.63457	down blr2 LL			-2.75453	down env1 LL
TR_53872	TRIRE2_53872	M_DHVALm -> M_OIVALm + M_H2Om	Dihydroxy_acid_dehydratase					-2.3503	down blr1 LL			-3.63457	down blr2 LL			-2.75453	down env1 LL
TR_61858	TRIRE2_61858	M_DAGLY + M_H2O -> M_MAGLY + M_C120 + M_C140 + M_C141 + M_C150 + M_C160 + M_C161 + M_C162 + M_C170 + M_C180 + M_C181 + M_C182 + M_C183 + M_C200	Triacylglycerol_lipase					-2.31328	down blr1 LL			-2.81085	down blr2 LL			-2.37357	down env1 LL
TR_61858	TRIRE2_61858	M_TAGLY + M_H2O -> M_DAGLY + M_C120 + M_C140 + M_C141 + M_C150 + M_C160 + M_C161 + M_C162 + M_C170 + M_C180 + M_C181 + M_C182 + M_C183 + M_C200	Triacylglycerol_lipase					-2.31328	down blr1 LL			-2.81085	down blr2 LL			-2.37357	down env1 LL
TR_21435	TRIRE2_21435	M_OROA + M_PRPP <-> M_PPI + M_OMP	Orotate_phosphoribosyltransferase_1		URA5			-2.2817	down blr1 LL			-2.49756	down blr2 LL
TR_59196	TRIRE2_59196	M_AACACP + M_NADPH <-> M_C4HACP + M_NADP	3-oxoacyl-[acyl-carrier-protein]_reductase					-2.28022	down blr1 LL
TR_59196	TRIRE2_59196	M_C10OACP + M_NADPH <-> M_C10HACP + M_NADP	3-oxoacyl-[acyl-carrier-protein]_reductase					-2.28022	down blr1 LL
TR_59196	TRIRE2_59196	M_C11OACP + M_NADPH <-> M_C11HACP + M_NADP	3-oxoacyl-[acyl-carrier-protein]_reductase					-2.28022	down blr1 LL
TR_59196	TRIRE2_59196	M_C12OACP + M_NADPH <-> M_C12HACP + M_NADP	3-oxoacyl-[acyl-carrier-protein]_reductase					-2.28022	down blr1 LL
TR_59196	TRIRE2_59196	M_C13OACP + M_NADPH <-> M_C13HACP + M_NADP	3-oxoacyl-[acyl-carrier-protein]_reductase					-2.28022	down blr1 LL
TR_59196	TRIRE2_59196	M_C14OACP + M_NADPH <-> M_C14HACP + M_NADP	3-oxoacyl-[acyl-carrier-protein]_reductase					-2.28022	down blr1 LL
TR_59196	TRIRE2_59196	M_C15OACP + M_NADPH <-> M_C15HACP + M_NADP	3-oxoacyl-[acyl-carrier-protein]_reductase					-2.28022	down blr1 LL
TR_59196	TRIRE2_59196	M_C16OACP + M_NADPH <-> M_C16HACP + M_NADP	3-oxoacyl-[acyl-carrier-protein]_reductase					-2.28022	down blr1 LL
TR_59196	TRIRE2_59196	M_C17OACP + M_NADPH <-> M_C17HACP + M_NADP	3-oxoacyl-[acyl-carrier-protein]_reductase					-2.28022	down blr1 LL
TR_59196	TRIRE2_59196	M_C18OACP + M_NADPH <-> M_C18HACP + M_NADP	3-oxoacyl-[acyl-carrier-protein]_reductase					-2.28022	down blr1 LL
TR_59196	TRIRE2_59196	M_C19OACP + M_NADPH <-> M_C19HACP + M_NADP	3-oxoacyl-[acyl-carrier-protein]_reductase					-2.28022	down blr1 LL
TR_59196	TRIRE2_59196	M_C20OACP + M_NADPH <-> M_C20HACP + M_NADP	3-oxoacyl-[acyl-carrier-protein]_reductase					-2.28022	down blr1 LL
TR_59196	TRIRE2_59196	M_C5OACP + M_NADPH <-> M_C5HACP + M_NADP	3-oxoacyl-[acyl-carrier-protein]_reductase					-2.28022	down blr1 LL
TR_59196	TRIRE2_59196	M_C6OACP + M_NADPH <-> M_C6HACP + M_NADP	3-oxoacyl-[acyl-carrier-protein]_reductase					-2.28022	down blr1 LL
TR_59196	TRIRE2_59196	M_C7OACP + M_NADPH <-> M_C7HACP + M_NADP	3-oxoacyl-[acyl-carrier-protein]_reductase					-2.28022	down blr1 LL
TR_59196	TRIRE2_59196	M_C8OACP + M_NADPH <-> M_C8HACP + M_NADP	3-oxoacyl-[acyl-carrier-protein]_reductase					-2.28022	down blr1 LL
TR_59196	TRIRE2_59196	M_C9OACP + M_NADPH <-> M_C9HACP + M_NADP	3-oxoacyl-[acyl-carrier-protein]_reductase					-2.28022	down blr1 LL
TR_58466	TRIRE2_58466	M_ETHm + M_NADm <-> M_ACALm + M_NADHm	Alcohol_dehydrogenase					-2.27462	down blr1 LL			-2.11769	down blr2 LL			-2.00246	down env1 LL
TR_58466	TRIRE2_58466	M_ETH + M_NAD <-> M_ACAL + M_NADH	Alcohol_dehydrogenase_(adhA)					-2.27462	down blr1 LL			-2.11769	down blr2 LL			-2.00246	down env1 LL
TR_58466	TRIRE2_58466	M_METHOL + M_NAD <-> M_FALD + M_NADH	Alcohol_dehydrogenase_(adhA)					-2.27462	down blr1 LL			-2.11769	down blr2 LL			-2.00246	down env1 LL
TR_63092	TRIRE2_63092	M_ATP + M_RL -> M_ADP + M_RL5P	Ribulokinase					-2.27415	down blr1 LL
TR_123368	TRIRE2_123368	M_UDPG -> M_UDP + M_NIG	1,3-alpha-1,4-alpha-Glucan_(Nigeran)_synthase		GLC3			-2.24685	down blr1 LL							-2.88604	down env1 LL
TR_123368	TRIRE2_123368	M_UDPG -> M_UDP + M_PSNIG	1,3-alpha-Glucan_(Pseudonigeran)_synthase		GLC3			-2.24685	down blr1 LL							-2.88604	down env1 LL
TR_123368	TRIRE2_123368	M_UDPG -> M_UDP + M_14GLUCAN	1,4-alpha-Glucan_branching_enzyme		GLC3			-2.24685	down blr1 LL							-2.88604	down env1 LL
TR_21836	TRIRE2_21836	M_G6P <-> M_G1P	Phosphoglucomutase_	PGM1-2	PGM2			-2.23442	down blr1 LL
TR_21836	TRIRE2_21836	M_R5P <-> M_R1P	Phosphoglucomutase_	PGM1-2	PGM2			-2.23442	down blr1 LL
TR_105832	TRIRE2_105832	M_AIR + M_CO2 <-> M_CAIR	Phosphoribosylaminoimidazole_carboxylase_(Ade2_homolog)		ADE2			-2.23187	down blr1 LL
TR_80231	TRIRE2_80231	M_ATP + M_bDGLC -> M_ADP + M_bDG6P	Glucokinase_(glkA)	glk1	GLK1			-2.22641	down blr1 LL
TR_68585	TRIRE2_68585	M_R5P <-> M_RL5P	Ribose-5-phosphate_isomerase					-2.22039	down blr1 LL			-2.16762	down blr2 LL
TR_81110	TRIRE2_81110	M_CBCCP + M_ACCOA <-> M_BCCP + M_MALCOA	Acetyl-CoA_carboxylase_(ACC)_/_biotin_carboxylase_		ACC1			-2.21868	down blr1 LL							2.55549	up env1 LL
TR_81110	TRIRE2_81110	M_ATP + M_BCCP + M_CO2 + M_H2O <-> M_ADP + M_PI + M_CBCCP	Biotin_carboxylase		ACC1			-2.21868	down blr1 LL							2.55549	up env1 LL
TR_56370	TRIRE2_56370	M_TAR + M_NAD <-> M_OXGLY + M_NADH	Tartrate_dehydrogenase					-2.18472	down blr1 LL			-2.69916	down blr2 LL
TR_4767	TRIRE2_4767	M_DTB + M_S <-> M_BT	Biotin_synthase		BIO2			-2.17919	down blr1 LL			-2.00705	down blr2 LL
TR_65198	TRIRE2_65198	M_AONA + M_SAM <-> M_DAONA + M_SAMOB	adenosyl:methionine-8-amino-7-oxononanoate_aminotransferase					-2.16476	down blr1 LL
TR_21663	TRIRE2_21663	M_URI + M_H2O -> M_URA + M_RIB	Uridine_hydrolase		URH1			-2.15748	down blr1 LL			-2.20457	down blr2 LL
TR_58412	TRIRE2_58412	M_ETH + M_NADP <-> M_ACAL + M_NADPH	Alcohol_dehydrogenase_(Catalysed_by_Glycerol_dehydrogenase_II_(NADP+)_EC_1.1.1.72)					-2.1513	down blr1 LL			-2.1411	down blr2 LL
TR_65106	TRIRE2_65106	M_3CPYRD + M_H2O -> M_NICA + M_NH3	benzonitrilase					-2.15105	down blr1 LL			-2.75368	down blr2 LL			-3.02797	down env1 LL
TR_65106	TRIRE2_65106	M_BN + M_H2O <-> M_BA + M_NH3	benzonitrilase					-2.15105	down blr1 LL			-2.75368	down blr2 LL			-3.02797	down env1 LL
TR_65106	TRIRE2_65106	M_ACNL -> M_INAC + M_NH3	Nitrilase					-2.15105	down blr1 LL			-2.75368	down blr2 LL			-3.02797	down env1 LL
TR_65106	TRIRE2_65106	M_ACYBUT -> M_GLU + M_NH3	Nitrilase					-2.15105	down blr1 LL			-2.75368	down blr2 LL			-3.02797	down env1 LL
TR_65106	TRIRE2_65106	M_APROP -> M_ALA + M_NH3	Nitrilase					-2.15105	down blr1 LL			-2.75368	down blr2 LL			-3.02797	down env1 LL
TR_75079	TRIRE2_75079	M_R5P + M_ATP <-> M_PRPP + M_AMP	Ribose-phosphate_pyrophosphokinase					-2.11872	down blr1 LL
TR_61442	TRIRE2_61442	M_C10DCOAm + M_H2Om <-> M_C10HCOAm	Enoyl-CoA_hydratase					-2.11628	down blr1 LL			-2.85956	down blr2 LL			-2.4897	down env1 LL
TR_61442	TRIRE2_61442	M_C11DCOAm + M_H2Om <-> M_C11HCOAm	Enoyl-CoA_hydratase					-2.11628	down blr1 LL			-2.85956	down blr2 LL			-2.4897	down env1 LL
TR_61442	TRIRE2_61442	M_C12DCOAm + M_H2Om <-> M_C12HCOAm	Enoyl-CoA_hydratase					-2.11628	down blr1 LL			-2.85956	down blr2 LL			-2.4897	down env1 LL
TR_61442	TRIRE2_61442	M_C13DCOAm + M_H2Om <-> M_C13HCOAm	Enoyl-CoA_hydratase					-2.11628	down blr1 LL			-2.85956	down blr2 LL			-2.4897	down env1 LL
TR_61442	TRIRE2_61442	M_C14DCOAm + M_H2Om <-> M_C14HCOAm	Enoyl-CoA_hydratase					-2.11628	down blr1 LL			-2.85956	down blr2 LL			-2.4897	down env1 LL
TR_61442	TRIRE2_61442	M_C15DCOAm + M_H2Om <-> M_C15HCOAm	Enoyl-CoA_hydratase					-2.11628	down blr1 LL			-2.85956	down blr2 LL			-2.4897	down env1 LL
TR_61442	TRIRE2_61442	M_C16DCOAm + M_H2Om <-> M_C16HCOAm	Enoyl-CoA_hydratase					-2.11628	down blr1 LL			-2.85956	down blr2 LL			-2.4897	down env1 LL
TR_61442	TRIRE2_61442	M_C17DCOAm + M_H2Om <-> M_C17HCOAm	Enoyl-CoA_hydratase					-2.11628	down blr1 LL			-2.85956	down blr2 LL			-2.4897	down env1 LL
TR_61442	TRIRE2_61442	M_C18DCOAm + M_H2Om <-> M_C18HCOAm	Enoyl-CoA_hydratase					-2.11628	down blr1 LL			-2.85956	down blr2 LL			-2.4897	down env1 LL
TR_61442	TRIRE2_61442	M_C19DCOAm + M_H2Om <-> M_C19HCOAm	Enoyl-CoA_hydratase					-2.11628	down blr1 LL			-2.85956	down blr2 LL			-2.4897	down env1 LL
TR_61442	TRIRE2_61442	M_C20DCOAm + M_H2Om <-> M_C20HCOAm	Enoyl-CoA_hydratase					-2.11628	down blr1 LL			-2.85956	down blr2 LL			-2.4897	down env1 LL
TR_61442	TRIRE2_61442	M_C4DCOAm + M_H2Om <-> M_C4HCOAm	Enoyl-CoA_hydratase					-2.11628	down blr1 LL			-2.85956	down blr2 LL			-2.4897	down env1 LL
TR_61442	TRIRE2_61442	M_C5DCOAm + M_H2Om <-> M_C5HCOAm	Enoyl-CoA_hydratase					-2.11628	down blr1 LL			-2.85956	down blr2 LL			-2.4897	down env1 LL
TR_61442	TRIRE2_61442	M_C6DCOAm + M_H2Om <-> M_C6HCOAm	Enoyl-CoA_hydratase					-2.11628	down blr1 LL			-2.85956	down blr2 LL			-2.4897	down env1 LL
TR_61442	TRIRE2_61442	M_C7DCOAm + M_H2Om <-> M_C7HCOAm	Enoyl-CoA_hydratase					-2.11628	down blr1 LL			-2.85956	down blr2 LL			-2.4897	down env1 LL
TR_61442	TRIRE2_61442	M_C8DCOAm + M_H2Om <-> M_C8HCOAm	Enoyl-CoA_hydratase					-2.11628	down blr1 LL			-2.85956	down blr2 LL			-2.4897	down env1 LL
TR_61442	TRIRE2_61442	M_C9DCOAm + M_H2Om <-> M_C9HCOAm	Enoyl-CoA_hydratase					-2.11628	down blr1 LL			-2.85956	down blr2 LL			-2.4897	down env1 LL
TR_70429	TRIRE2_70429	M_ETHm + M_NADm <-> M_ACALm + M_NADHm	Alcohol_dehydrogenase					-2.10299	down blr1 LL			-2.72032	down blr2 LL
TR_70429	TRIRE2_70429	M_ETH + M_NAD <-> M_ACAL + M_NADH	Alcohol_dehydrogenase_(adhA)					-2.10299	down blr1 LL			-2.72032	down blr2 LL
TR_70429	TRIRE2_70429	M_METHOL + M_NAD <-> M_FALD + M_NADH	Alcohol_dehydrogenase_(adhA)					-2.10299	down blr1 LL			-2.72032	down blr2 LL
TR_122703	TRIRE2_122703	M_QH2m + M_FERIm + M_HX_POm -> M_Qm + M_FEROm + M_HX_PO	Ubiquinol-cytochrome_c_reductase_		MAS1			-2.10082	down blr1 LL
TR_121351	TRIRE2_121351	M_MLT + M_H2O -> M_GLC	Alpha-glucosidase_(Maltase)_(aglA)		ROT2			-2.09943	down blr1 LL							-2.48449	down env1 LL
TR_68470	TRIRE2_68470	M_UDPGAL + M_DGDMIPC -> M_TGDMIPC + M_UDP	Galactosyltransferase					-2.08763	down blr1 LL			-4.29646	down blr2 LL
TR_68470	TRIRE2_68470	M_UDPGAL + M_DMIPC -> M_GDMIPC + M_UDP	Galactosyltransferase					-2.08763	down blr1 LL			-4.29646	down blr2 LL
TR_68470	TRIRE2_68470	M_UDPGAL + M_GDMIPC -> M_DGDMIPC + M_UDP	Galactosyltransferase					-2.08763	down blr1 LL			-4.29646	down blr2 LL
TR_122565	TRIRE2_122565	M_ASER + M_H2S -> M_AC + M_CYS	Cysteine_synthase_(cysB)_(O-acetylserine_sulfhydrylase)					-2.07603	down blr1 LL			-2.00046	down blr2 LL
TR_122565	TRIRE2_122565	M_OAHSER + M_H2S -> M_AC + M_HCYS	Cysteine_synthase_(O-acetylhomoserine_sulfhydrylase)					-2.07603	down blr1 LL			-2.00046	down blr2 LL
TR_21535	TRIRE2_21535	M_ADPm + M_PIm + M_HX_PO -> M_ATPm + M_H2Om + M_HX_POm	F1F0-ATPase_complex		ATP5			-2.06795	down blr1 LL
TR_79545	TRIRE2_79545	M_IMP + M_NAD -> M_NADH + M_XMP	Inosine-5'-monophosphate_dehydrogenase		IMD4			-2.06587	down blr1 LL
TR_122233	TRIRE2_122233	M_IPPMALm + M_NADm -> M_NADHm + M_OICAPm + M_CO2m	Beta-IPM_(isopropylmalate)_dehydrogenase_(leu2A_and_leu2B)		LEU2			-2.06179	down blr1 LL
TR_62034	TRIRE2_62034	M_AKP + M_NADPH -> M_NADP + M_PANT	Ketopantoate_reductase_(2-dehydropantoate_2-reductase)		PAN5			-2.05564	down blr1 LL
TR_76159	TRIRE2_76159	M_NADH + M_Qm -> M_QH2m + M_NAD	NADH-ubiquinone_oxidoreductase_(nad5,_nuo51,_nd4L)					-2.05352	down blr1 LL
TR_76159	TRIRE2_76159	M_NADHm + M_Qm -> M_QH2m + M_NADm	NADH-ubiquinone_oxidoreductase_(nad5,_nuo51,_nd4L)					-2.05352	down blr1 LL
TR_76159	TRIRE2_76159	M_NADH + M_Qm + M_HX_POm -> M_NAD + M_QH2m + M_HX_PO	Proton_pumping_Mitochondrial_NADH_dehydrogenase_that_catalyzes_the_oxidation_of_cytosolic_NADH					-2.05352	down blr1 LL
TR_76159	TRIRE2_76159	M_NADHm + M_Qm + M_HX_POm -> M_NADm + M_QH2m + M_HX_PO	Respiratory-chain_NADH_dehydrogenase_(nad5,_nuo51,_nd4L)					-2.05352	down blr1 LL
TR_77353	TRIRE2_77353	M_NADH + M_Qm -> M_QH2m + M_NAD	NADH-ubiquinone_oxidoreductase_(nad5,_nuo51,_nd4L)					-2.05338	down blr1 LL
TR_77353	TRIRE2_77353	M_NADHm + M_Qm -> M_QH2m + M_NADm	NADH-ubiquinone_oxidoreductase_(nad5,_nuo51,_nd4L)					-2.05338	down blr1 LL
TR_77353	TRIRE2_77353	M_NADH + M_Qm + M_HX_POm -> M_NAD + M_QH2m + M_HX_PO	Proton_pumping_Mitochondrial_NADH_dehydrogenase_that_catalyzes_the_oxidation_of_cytosolic_NADH					-2.05338	down blr1 LL
TR_77353	TRIRE2_77353	M_NADHm + M_Qm + M_HX_POm -> M_NADm + M_QH2m + M_HX_PO	Respiratory-chain_NADH_dehydrogenase_(nad5,_nuo51,_nd4L)					-2.05338	down blr1 LL
TR_79568	TRIRE2_79568	M_UTP + M_NAGA1P <-> M_PPI + M_UDPNAG	UDP-N-acetylglucosamine_pyrophosphorylase		QRI1			-2.04457	down blr1 LL
TR_22741	TRIRE2_22741	M_SUCCSALm + M_NADm + M_H2Om -> M_SUCCm + M_NADHm	Succinate-semialdehyde_dehydrogenase_(NAD(P)+)_		UGA2			-2.0307	down blr1 LL
TR_69291	TRIRE2_69291	M_HNO2 + M_NADPH -> M_NH4OH + M_NADP + M_H2O	Nitrite_reductase					-2.02784	down blr1 LL							-2.14968	down env1 LL
TR_107172	TRIRE2_107172	M_ALA + M_GLX <-> M_PYR + M_GLY	Alanine-glyoxylate_transaminase					-2.02463	down blr1 LL
TR_67448	TRIRE2_67448	M_ASN + M_H2O -> M_ASP + M_NH3	Asparaginase					-2.01524	down blr1 LL
TR_55245	TRIRE2_55245	M_ATP + M_RIB -> M_ADP + M_R5P	Ribokinase		RBK1			-2.00689	down blr1 LL
TR_74026	TRIRE2_74026	M_CDPDG + M_MYOI -> M_CMP + M_PINS	Phosphatidylinositol_synthase		PIS1			-2.00516	down blr1 LL
TR_62153	TRIRE2_62153	M_MAL + M_NAD <-> M_OA + M_NADH	Malate_dehydrogenase		MAE1			2.7436	up blr1 LL
TR_62153	TRIRE2_62153	M_MALm + M_NADPm -> M_PYRm + M_CO2m + M_NADPHm	Malate_dehydrogenase_(NADP-specific)_(malic_enzyme)		MAE1			2.7436	up blr1 LL
TR_50607	TRIRE2_50607	M_SEDAG + M_ERGOST -> M_SEMAG + M_ERGOSE	sterol_O-acyltransferase		ARE2			3.32568	up blr1 LL			2.48354	up blr2 LL
TR_79933	TRIRE2_79933	M_PAP + M_H2O -> M_AMP + M_PI	3'_-_5'_bisphosphate_nucleotidase		MET22			3.48738	up blr1 LL			2.47069	up blr2 LL
TR_73623	TRIRE2_73623	M_SALI + M_NADPH + M_O2 <-> M_CCL + M_NADP + M_H2O + M_CO2	Salicylate_hydroxylase					4.48949	up blr1 LL			8.41667	up blr2 LL			-4.31022	down env1 LL
TR_80659	TRIRE2_80659	M_GL + M_O2 -> M_GLYAL + M_H2O2	Alcohol_oxidase_					4.98687	up blr1 LL	9.73149	up blr1 DD
TR_80659	TRIRE2_80659	M_GL + M_O2 -> M_GLYN + M_H2O2	Alcohol_oxidase_					4.98687	up blr1 LL	9.73149	up blr1 DD
TR_50616	TRIRE2_50616	M_3OAm + M_SUCCOAm <-> M_SUCCm + M_3OACOAm	3-oxoadipate_CoA-transferase					7.31564	up blr1 LL	3.6049	up blr1 DD	5.22458	up blr2 LL			82.2917	up env1 LL
TR_102382	TRIRE2_102382	M_LGT + M_H2O -> M_LAC + M_RGT	Hydroxyacylglutathione_hydrolase_(glyoxylase_II)		GLO2											-2.30603	down env1 LL
TR_102401	TRIRE2_102401	M_DAMP + M_DCMP + M_DTMP + M_DGMP + M_ATP + M_H2O -> M_ADP + M_PI + M_DNA	DNA-directed_DNA_polymerase		HYS2
TR_102555	TRIRE2_102555	M_GSN + M_PI <-> M_GN + M_R5P	purine_nucleosidase
TR_102555	TRIRE2_102555	M_IMP + M_H2O -> M_HYXN + M_R5P	purine_nucleosidase
TR_102555	TRIRE2_102555	M_GSN + M_H2O -> M_GN + M_RIB	Purine_nucleosidase/purine_nucleoside_hydrolase
TR_102555	TRIRE2_102555	M_INS + M_H2O -> M_HYXN + M_RIB	Purine_nucleosidase/purine_nucleoside_hydrolase
TR_102555	TRIRE2_102555	M_ADN + M_H2O -> M_AD + M_RIB	Purine_nucleoside_hydrolase
TR_102655	TRIRE2_102655	M_cAMP -> M_AMP	3',5'-cyclic-nucleotide_phosphodiesterase		PDE2
TR_102655	TRIRE2_102655	M_cAMPe -> M_AMPe	3',5'-cyclic-nucleotide_phosphodiesterase		PDE2
TR_102655	TRIRE2_102655	M_cdAMP -> M_DAMP	3',5'-cyclic-nucleotide_phosphodiesterase		PDE2
TR_102655	TRIRE2_102655	M_cIMP -> M_IMP	3',5'-cyclic-nucleotide_phosphodiesterase		PDE2
TR_102655	TRIRE2_102655	M_cCMP -> M_CMP	3',5'-cyclic-nucleotide_phosphodiesterase,_low_affinity		PDE2
TR_102655	TRIRE2_102655	M_cGMP -> M_GMP	3',5'-cyclic-nucleotide_phosphodiesterase,_low_affinity		PDE2
TR_102976	TRIRE2_102976	M_AMP + M_GMP + M_CMP + M_UMP + M_ATP + M_H2O -> M_ADP + M_PI + M_RNA	DNA-directed_RNA_polymerase		RPC10
TR_103032	TRIRE2_103032	M_AMAm + M_NADHm -> M_AMASAm + M_NADm + M_H2Om	L-aminoadipate-semialdehyde_dehydrogenase									-2.14965	down blr2 LL
TR_103032	TRIRE2_103032	M_AMAm + M_NADPHm -> M_AMASAm + M_NADPm + M_H2Om	L-aminoadipate-semialdehyde_dehydrogenase									-2.14965	down blr2 LL
TR_103960	TRIRE2_103960	M_3CPYRD + M_H2O -> M_NICA + M_NH3	benzonitrilase		NIT2
TR_103960	TRIRE2_103960	M_BN + M_H2O <-> M_BA + M_NH3	benzonitrilase		NIT2
TR_103960	TRIRE2_103960	M_ACNL -> M_INAC + M_NH3	Nitrilase		NIT2
TR_103960	TRIRE2_103960	M_ACYBUT -> M_GLU + M_NH3	Nitrilase		NIT2
TR_103960	TRIRE2_103960	M_APROP -> M_ALA + M_NH3	Nitrilase		NIT2
TR_104015	TRIRE2_104015	M_AMP + M_GMP + M_CMP + M_UMP + M_ATP + M_H2O -> M_ADP + M_PI + M_RNA	DNA-directed_RNA_polymerase		RPB8
TR_104132	TRIRE2_104132	M_AMP + M_GMP + M_CMP + M_UMP + M_ATP + M_H2O -> M_ADP + M_PI + M_RNA	DNA-directed_RNA_polymerase
TR_104418	TRIRE2_104418	M_SALI + M_NADPH + M_O2 <-> M_CCL + M_NADP + M_H2O + M_CO2	Salicylate_hydroxylase
TR_104438	TRIRE2_104438	M_FERIm + M_LACm -> M_PYRm + M_FEROm	Mitochondrial_enzyme_D-lactate_ferricytochrome_c_oxidoreductase									-2.0969	down blr2 LL
TR_104744	TRIRE2_104744	M_FEROm + M_O2m + M_HX_POm -> M_FERIm + M_H2Om + M_HX_PO	Cytochrome_c_oxidase_subunit_I_(cox5)		COX19
TR_104803	TRIRE2_104803	M_3CPYRD + M_H2O -> M_NICA + M_NH3	benzonitrilase
TR_104803	TRIRE2_104803	M_BN + M_H2O <-> M_BA + M_NH3	benzonitrilase
TR_104803	TRIRE2_104803	M_ACNL -> M_INAC + M_NH3	Nitrilase
TR_104803	TRIRE2_104803	M_ACYBUT -> M_GLU + M_NH3	Nitrilase
TR_104803	TRIRE2_104803	M_APROP -> M_ALA + M_NH3	Nitrilase
TR_104972	TRIRE2_104972	M_GLY + M_GC + M_ATP -> M_RGT + M_PI + M_ADP	Glutathione_synthetase		GSH2											-2.00736	down env1 LL
TR_105011	TRIRE2_105011	M_PRFP -> M_PRLP	1-(5-phosphoribosyl)-5-[(5-phosphoribosylamino)methylideneamino]imidazole-4-carboxamide_isomerase		HIS6
TR_105072	TRIRE2_105072	M_NAG + M_H2O -> M_GLCN + M_AC	N-acetylglucosamine_deacetylase
TR_105191	TRIRE2_105191	M_AMP + M_GMP + M_CMP + M_UMP + M_ATP + M_H2O -> M_ADP + M_PI + M_RNA	DNA-directed_RNA_polymerase		RPC40
TR_105504	TRIRE2_105504	M_D6PGC + M_H2O -> M_GLCNT + M_PI	Alkaline_phosphatase		PHO8
TR_105504	TRIRE2_105504	M_AHTD -> M_DHP + M_PI	Glycerophosphatase,_alkaline_phosphatase;_nucleoside_triphosphatase		PHO8
TR_105623	TRIRE2_105623	M_ADPm + M_PIm + M_HX_PO -> M_ATPm + M_H2Om + M_HX_POm	F1F0-ATPase_complex		ATP3
TR_105931	TRIRE2_105931	M_CHIT + M_H2O -> M_NAG	N-Acetyl-beta-glucosaminidase									-2.05152	down blr2 LL			-2.25872	down env1 LL
TR_106834	TRIRE2_106834	M_NADH + M_Qm -> M_QH2m + M_NAD	NADH-ubiquinone_oxidoreductase_(nad5,_nuo51,_nd4L)
TR_106834	TRIRE2_106834	M_NADHm + M_Qm -> M_QH2m + M_NADm	NADH-ubiquinone_oxidoreductase_(nad5,_nuo51,_nd4L)
TR_106834	TRIRE2_106834	M_NADH + M_Qm + M_HX_POm -> M_NAD + M_QH2m + M_HX_PO	Proton_pumping_Mitochondrial_NADH_dehydrogenase_that_catalyzes_the_oxidation_of_cytosolic_NADH
TR_106834	TRIRE2_106834	M_NADHm + M_Qm + M_HX_POm -> M_NADm + M_QH2m + M_HX_PO	Respiratory-chain_NADH_dehydrogenase_(nad5,_nuo51,_nd4L)
TR_107402	TRIRE2_107402	M_DGDP + M_ADP <-> M_DGMP + M_ATP	Guanylate_kinase		GUK1
TR_107402	TRIRE2_107402	M_GMP + M_ATP <-> M_GDP + M_ADP	Guanylate_kinase		GUK1
TR_107402	TRIRE2_107402	M_GMP + M_DATP <-> M_GDP + M_DADP	Guanylate_kinase		GUK1
TR_107852	TRIRE2_107852	M_ETHm + M_NADm <-> M_ACALm + M_NADHm	Alcohol_dehydrogenase													4.48846	up env1 LL
TR_107852	TRIRE2_107852	M_ETH + M_NAD <-> M_ACAL + M_NADH	Alcohol_dehydrogenase_(adhA)													4.48846	up env1 LL
TR_107852	TRIRE2_107852	M_METHOL + M_NAD <-> M_FALD + M_NADH	Alcohol_dehydrogenase_(adhA)													4.48846	up env1 LL
TR_108287	TRIRE2_108287	M_DAGLY + M_H2O -> M_MAGLY + M_C120 + M_C140 + M_C141 + M_C150 + M_C160 + M_C161 + M_C162 + M_C170 + M_C180 + M_C181 + M_C182 + M_C183 + M_C200	Triacylglycerol_lipase
TR_108287	TRIRE2_108287	M_TAGLY + M_H2O -> M_DAGLY + M_C120 + M_C140 + M_C141 + M_C150 + M_C160 + M_C161 + M_C162 + M_C170 + M_C180 + M_C181 + M_C182 + M_C183 + M_C200	Triacylglycerol_lipase
TR_108710	TRIRE2_108710	M_ADPm + M_PIm + M_HX_PO -> M_ATPm + M_H2Om + M_HX_POm	F1F0-ATPase_complex		VMA10
TR_109687	TRIRE2_109687	M_DHSK + M_NADH -> M_SME + M_NAD	Quinate_5-dehydrogenase
TR_109687	TRIRE2_109687	M_QT + M_NAD <-> M_DQT + M_NADH	Quinate_5-dehydrogenase
TR_110040	TRIRE2_110040	M_PCPS -> M_PCPE + M_CO2	Phosphatidylserine_decarboxylase		PSD1
TR_110040	TRIRE2_110040	M_PEPS -> M_PE + M_CO2	Phosphatidylserine_decarboxylase		PSD1
TR_110362	TRIRE2_110362	M_DAMP + M_DCMP + M_DTMP + M_DGMP + M_ATP + M_H2O -> M_ADP + M_PI + M_DNA	DNA-directed_DNA_polymerase		MIP1
TR_110414	TRIRE2_110414	M_GABAm + M_AKGm -> M_SUCCSALm + M_GLUm	4-Aminobutyrate_transaminase		UGA1
TR_110491	TRIRE2_110491	M_ATP + M_F6P -> M_ADP + M_F26P	6-Phosphofructo-2-kinase_(Phosphofructokinase_2)		FBP26
TR_110491	TRIRE2_110491	M_F26P + M_H2O -> M_F6P + M_PI	D-Fructose-2,6-bisphosphate_2-phosphohydrolase		FBP26
TR_110899	TRIRE2_110899	M_CAASP <-> M_DOROA + M_H2O	Dihydroorotase		URA4
TR_111027	TRIRE2_111027	M_ADPm + M_PIm + M_HX_PO -> M_ATPm + M_H2Om + M_HX_POm	F1F0-ATPase_complex		ATP18
TR_111033	TRIRE2_111033	M_NADH + M_Qm -> M_QH2m + M_NAD	NADH-ubiquinone_oxidoreductase_(nad5,_nuo51,_nd4L)
TR_111033	TRIRE2_111033	M_NADHm + M_Qm -> M_QH2m + M_NADm	NADH-ubiquinone_oxidoreductase_(nad5,_nuo51,_nd4L)
TR_111033	TRIRE2_111033	M_NADH + M_Qm + M_HX_POm -> M_NAD + M_QH2m + M_HX_PO	Proton_pumping_Mitochondrial_NADH_dehydrogenase_that_catalyzes_the_oxidation_of_cytosolic_NADH
TR_111033	TRIRE2_111033	M_NADHm + M_Qm + M_HX_POm -> M_NADm + M_QH2m + M_HX_PO	Respiratory-chain_NADH_dehydrogenase_(nad5,_nuo51,_nd4L)
TR_111502	TRIRE2_111502	M_NADH + M_Qm -> M_QH2m + M_NAD	NADH-ubiquinone_oxidoreductase_(nad5,_nuo51,_nd4L)
TR_111502	TRIRE2_111502	M_NADHm + M_Qm -> M_QH2m + M_NADm	NADH-ubiquinone_oxidoreductase_(nad5,_nuo51,_nd4L)
TR_111502	TRIRE2_111502	M_NADH + M_Qm + M_HX_POm -> M_NAD + M_QH2m + M_HX_PO	Proton_pumping_Mitochondrial_NADH_dehydrogenase_that_catalyzes_the_oxidation_of_cytosolic_NADH
TR_111502	TRIRE2_111502	M_NADHm + M_Qm + M_HX_POm -> M_NADm + M_QH2m + M_HX_PO	Respiratory-chain_NADH_dehydrogenase_(nad5,_nuo51,_nd4L)
TR_111536	TRIRE2_111536	M_THF + M_ATP + M_GLU <-> M_ADP + M_PI + M_THFG	Tetrahydrofolylpolyglutamate_synthase		FOL3
TR_111881	TRIRE2_111881	M_SALI + M_NADPH + M_O2 <-> M_CCL + M_NADP + M_H2O + M_CO2	Salicylate_hydroxylase									-6.0354	down blr2 LL	-2.77669	down blr2 DD	-6.76219	down env1 LL
TR_112271	TRIRE2_112271	M_UDPNAG -> M_UDP + M_CHIT	Chitin_synthase_(chs1,_chs2)		CHS1
TR_112596	TRIRE2_112596	M_SALI + M_NADPH + M_O2 <-> M_CCL + M_NADP + M_H2O + M_CO2	Salicylate_hydroxylase
TR_119735	TRIRE2_119735	M_T3P1 + M_PI + M_NAD <-> M_13PDG + M_NADH	Glyceraldehyde_3-phosphate_dehydrogenase_(gpdA)	TDH1-2-3	TDH3
TR_119845	TRIRE2_119845	M_OA <-> M_OAm		OAC1	OAC1
TR_120106	TRIRE2_120106	M_IPPP <-> M_DMPP	Isopentenyl_diphosphate:dimethylallyl_diphosphate_isomerase_(IPP_isomerase)		IDI1
TR_120110	TRIRE2_120110	M_C10DACP + M_NADPH <-> M_C100ACP + M_NADP	Enoyl-ACP_reductase													5.11284	up env1 LL
TR_120110	TRIRE2_120110	M_C11DACP + M_NADPH <-> M_C110ACP + M_NADP	Enoyl-ACP_reductase													5.11284	up env1 LL
TR_120110	TRIRE2_120110	M_C12DACP + M_NADPH <-> M_C120ACP + M_NADP	Enoyl-ACP_reductase													5.11284	up env1 LL
TR_120110	TRIRE2_120110	M_C13DACP + M_NADPH <-> M_C130ACP + M_NADP	Enoyl-ACP_reductase													5.11284	up env1 LL
TR_120110	TRIRE2_120110	M_C14DACP + M_NADPH <-> M_C140ACP + M_NADP	Enoyl-ACP_reductase													5.11284	up env1 LL
TR_120110	TRIRE2_120110	M_C15DACP + M_NADPH <-> M_C150ACP + M_NADP	Enoyl-ACP_reductase													5.11284	up env1 LL
TR_120110	TRIRE2_120110	M_C16DACP + M_NADPH <-> M_C160ACP + M_NADP	Enoyl-ACP_reductase													5.11284	up env1 LL
TR_120110	TRIRE2_120110	M_C17DACP + M_NADPH <-> M_C170ACP + M_NADP	Enoyl-ACP_reductase													5.11284	up env1 LL
TR_120110	TRIRE2_120110	M_C18DACP + M_NADPH <-> M_C180ACP + M_NADP	Enoyl-ACP_reductase													5.11284	up env1 LL
TR_120110	TRIRE2_120110	M_C19DACP + M_NADPH <-> M_C190ACP + M_NADP	Enoyl-ACP_reductase													5.11284	up env1 LL
TR_120110	TRIRE2_120110	M_C20DACP + M_NADPH <-> M_C200ACP + M_NADP	Enoyl-ACP_reductase													5.11284	up env1 LL
TR_120110	TRIRE2_120110	M_C4DACP + M_NADPH <-> M_C40ACP + M_NADP	Enoyl-ACP_reductase													5.11284	up env1 LL
TR_120110	TRIRE2_120110	M_C5DACP + M_NADPH <-> M_C50ACP + M_NADP	Enoyl-ACP_reductase													5.11284	up env1 LL
TR_120110	TRIRE2_120110	M_C6DACP + M_NADPH <-> M_C60ACP + M_NADP	Enoyl-ACP_reductase													5.11284	up env1 LL
TR_120110	TRIRE2_120110	M_C7DACP + M_NADPH <-> M_C70ACP + M_NADP	Enoyl-ACP_reductase													5.11284	up env1 LL
TR_120110	TRIRE2_120110	M_C8DACP + M_NADPH <-> M_C80ACP + M_NADP	Enoyl-ACP_reductase													5.11284	up env1 LL
TR_120110	TRIRE2_120110	M_C9DACP + M_NADPH <-> M_C90ACP + M_NADP	Enoyl-ACP_reductase													5.11284	up env1 LL
TR_120154	TRIRE2_120154	M_NADPH + M_FERIm -> M_NADP + M_FEROm	NADPH-ferrihemoprotein_reductase_(cprA)		NCP1
TR_120219	TRIRE2_120219	M_CHOR -> M_PHEN	Chorismate_mutase		ARO7
TR_120272	TRIRE2_120272	M_NADH + M_Qm -> M_QH2m + M_NAD	NADH-ubiquinone_oxidoreductase_(nad5,_nuo51,_nd4L)
TR_120272	TRIRE2_120272	M_NADHm + M_Qm -> M_QH2m + M_NADm	NADH-ubiquinone_oxidoreductase_(nad5,_nuo51,_nd4L)
TR_120272	TRIRE2_120272	M_NADH + M_Qm + M_HX_POm -> M_NAD + M_QH2m + M_HX_PO	Proton_pumping_Mitochondrial_NADH_dehydrogenase_that_catalyzes_the_oxidation_of_cytosolic_NADH
TR_120272	TRIRE2_120272	M_NADHm + M_Qm + M_HX_POm -> M_NADm + M_QH2m + M_HX_PO	Respiratory-chain_NADH_dehydrogenase_(nad5,_nuo51,_nd4L)
TR_120378	TRIRE2_120378	M_ICITm + M_NADm -> M_AKGm + M_CO2m + M_NADHm	Isocitrate_dehydrogenase_(NAD+)	IDH1	IDH1
TR_120424	TRIRE2_120424	M_RGT + M_MTHGXL <-> M_LGT	Lactoylglutathione_lyase_(glyoxylase_I)		GLO1
TR_120539	TRIRE2_120539	M_ATP + M_AMP <-> M_ADP	Adenylate_kinase		ADK1
TR_120539	TRIRE2_120539	M_ATPm + M_AMPm <-> M_ADPm	Adenylate_kinase		ADK1
TR_120539	TRIRE2_120539	M_CTP + M_AMP <-> M_CDP + M_ADP	Adenylate_kinase		ADK1
TR_120539	TRIRE2_120539	M_GTP + M_AMP <-> M_ADP + M_GDP	Adenylate_kinase		ADK1
TR_120539	TRIRE2_120539	M_GTPm + M_AMPm <-> M_ADPm + M_GDPm	Adenylate_kinase		ADK1
TR_120539	TRIRE2_120539	M_ITPm + M_AMPm <-> M_ADPm + M_IDPm	Adenylate_kinase		ADK1
TR_120539	TRIRE2_120539	M_UTP + M_AMP <-> M_UDP + M_ADP	Adenylate_kinase		ADK1
TR_120566	TRIRE2_120566	M_CLAGL3P + M_C120ACP + M_C140ACP + M_C141ACP + M_C160ACP + M_C161ACP + M_C162ACP + M_C170ACP + M_C180ACP + M_C181ACP + M_C182ACP + M_C183ACP -> M_CLPA + M_ACP	1-acylglycerol-3-phosphate_acyltransferase		DGA1
TR_120566	TRIRE2_120566	M_PCAGL3P + M_C120ACP + M_C140ACP + M_C141ACP + M_C160ACP + M_C161ACP + M_C162ACP + M_C170ACP + M_C180ACP + M_C181ACP + M_C182ACP + M_C183ACP + M_C200ACP -> M_PCPA + M_ACP	1-acylglycerol-3-phosphate_acyltransferase		DGA1
TR_120566	TRIRE2_120566	M_PEAGL3P + M_C120ACP + M_C140ACP + M_C141ACP + M_C150ACP + M_C160ACP + M_C161ACP + M_C162ACP + M_C170ACP + M_C180ACP + M_C181ACP + M_C182ACP + M_C183ACP + M_C200ACP -> M_PEPA + M_ACP	1-acylglycerol-3-phosphate_acyltransferase		DGA1
TR_120566	TRIRE2_120566	M_PSAGL3P + M_C120ACP + M_C140ACP + M_C141ACP + M_C160ACP + M_C161ACP + M_C162ACP + M_C170ACP + M_C180ACP + M_C181ACP + M_C182ACP + M_C183ACP + M_C200ACP -> M_PSPA + M_ACP	1-acylglycerol-3-phosphate_acyltransferase		DGA1
TR_120566	TRIRE2_120566	M_C160ACP + M_C181ACP + M_C182ACP + M_SEMAGP -> M_ACP + M_SEDAGP	1-acylglycerol-3-phosphate_O-acyltransferase		DGA1
TR_120566	TRIRE2_120566	M_C120ACP + M_C140ACP + M_C141ACP + M_C150ACP + M_C160ACP + M_C161ACP + M_C162ACP + M_C170ACP + M_C180ACP + M_C181ACP + M_C182ACP + M_C183ACP + M_C200ACP + M_MAGLYP -> M_ACP + M_DAGLYP	Glycerol-3-phosphate_O-acyltransferase		DGA1
TR_120568	TRIRE2_120568	M_2PG <-> M_PEP + M_H2O	Phosphopyruvate_hydratase_(enolase)	ENO1-2	ENO1											-3.26798	down env1 LL
TR_120635	TRIRE2_120635	M_E4P + M_XUL5P <-> M_F6P + M_T3P1	Transketolase	TKL1-2a	TKL1
TR_120635	TRIRE2_120635	M_R5P + M_XUL5P <-> M_S7P + M_T3P1	Transketolase	TKL1-2a	TKL1
TR_120712	TRIRE2_120712	M_ACACP + M_MALACP -> M_AACACP + M_CO2 + M_ACP	3-oxoacyl-[acyl-carrier-protein]_synthase		CEM1
TR_120712	TRIRE2_120712	M_C100ACP + M_MALACP -> M_C12OACP + M_CO2 + M_ACP	3-oxoacyl-[acyl-carrier-protein]_synthase		CEM1
TR_120712	TRIRE2_120712	M_C110ACP + M_MALACP -> M_C13OACP + M_CO2 + M_ACP	3-oxoacyl-[acyl-carrier-protein]_synthase		CEM1
TR_120712	TRIRE2_120712	M_C120ACP + M_MALACP -> M_C14OACP + M_CO2 + M_ACP	3-oxoacyl-[acyl-carrier-protein]_synthase		CEM1
TR_120712	TRIRE2_120712	M_C130ACP + M_MALACP -> M_C15OACP + M_CO2 + M_ACP	3-oxoacyl-[acyl-carrier-protein]_synthase		CEM1
TR_120712	TRIRE2_120712	M_C140ACP + M_MALACP -> M_C16OACP + M_CO2 + M_ACP	3-oxoacyl-[acyl-carrier-protein]_synthase		CEM1
TR_120712	TRIRE2_120712	M_C150ACP + M_MALACP -> M_C17OACP + M_CO2 + M_ACP	3-oxoacyl-[acyl-carrier-protein]_synthase		CEM1
TR_120712	TRIRE2_120712	M_C160ACP + M_MALACP -> M_C18OACP + M_CO2 + M_ACP	3-oxoacyl-[acyl-carrier-protein]_synthase		CEM1
TR_120712	TRIRE2_120712	M_C170ACP + M_MALACP -> M_C19OACP + M_CO2 + M_ACP	3-oxoacyl-[acyl-carrier-protein]_synthase		CEM1
TR_120712	TRIRE2_120712	M_C180ACP + M_MALACP -> M_C20OACP + M_CO2 + M_ACP	3-oxoacyl-[acyl-carrier-protein]_synthase		CEM1
TR_120712	TRIRE2_120712	M_C40ACP + M_MALACP -> M_C6OACP + M_CO2 + M_ACP	3-oxoacyl-[acyl-carrier-protein]_synthase		CEM1
TR_120712	TRIRE2_120712	M_C50ACP + M_MALACP -> M_C7OACP + M_CO2 + M_ACP	3-oxoacyl-[acyl-carrier-protein]_synthase		CEM1
TR_120712	TRIRE2_120712	M_C60ACP + M_MALACP -> M_C8OACP + M_CO2 + M_ACP	3-oxoacyl-[acyl-carrier-protein]_synthase		CEM1
TR_120712	TRIRE2_120712	M_C70ACP + M_MALACP -> M_C9OACP + M_CO2 + M_ACP	3-oxoacyl-[acyl-carrier-protein]_synthase		CEM1
TR_120712	TRIRE2_120712	M_C80ACP + M_MALACP -> M_C10OACP + M_CO2 + M_ACP	3-oxoacyl-[acyl-carrier-protein]_synthase		CEM1
TR_120712	TRIRE2_120712	M_C90ACP + M_MALACP -> M_C11OACP + M_CO2 + M_ACP	3-oxoacyl-[acyl-carrier-protein]_synthase		CEM1
TR_120712	TRIRE2_120712	M_PROPACP + M_MALACP -> M_C5OACP + M_CO2 + M_ACP	3-oxoacyl-[acyl-carrier-protein]_synthase		CEM1
TR_120765	TRIRE2_120765	M_C10DCOAm + M_H2Om <-> M_C10HCOAm	Enoyl-CoA_hydratase
TR_120765	TRIRE2_120765	M_C11DCOAm + M_H2Om <-> M_C11HCOAm	Enoyl-CoA_hydratase
TR_120765	TRIRE2_120765	M_C12DCOAm + M_H2Om <-> M_C12HCOAm	Enoyl-CoA_hydratase
TR_120765	TRIRE2_120765	M_C13DCOAm + M_H2Om <-> M_C13HCOAm	Enoyl-CoA_hydratase
TR_120765	TRIRE2_120765	M_C14DCOAm + M_H2Om <-> M_C14HCOAm	Enoyl-CoA_hydratase
TR_120765	TRIRE2_120765	M_C15DCOAm + M_H2Om <-> M_C15HCOAm	Enoyl-CoA_hydratase
TR_120765	TRIRE2_120765	M_C16DCOAm + M_H2Om <-> M_C16HCOAm	Enoyl-CoA_hydratase
TR_120765	TRIRE2_120765	M_C17DCOAm + M_H2Om <-> M_C17HCOAm	Enoyl-CoA_hydratase
TR_120765	TRIRE2_120765	M_C18DCOAm + M_H2Om <-> M_C18HCOAm	Enoyl-CoA_hydratase
TR_120765	TRIRE2_120765	M_C19DCOAm + M_H2Om <-> M_C19HCOAm	Enoyl-CoA_hydratase
TR_120765	TRIRE2_120765	M_C20DCOAm + M_H2Om <-> M_C20HCOAm	Enoyl-CoA_hydratase
TR_120765	TRIRE2_120765	M_C4DCOAm + M_H2Om <-> M_C4HCOAm	Enoyl-CoA_hydratase
TR_120765	TRIRE2_120765	M_C5DCOAm + M_H2Om <-> M_C5HCOAm	Enoyl-CoA_hydratase
TR_120765	TRIRE2_120765	M_C6DCOAm + M_H2Om <-> M_C6HCOAm	Enoyl-CoA_hydratase
TR_120765	TRIRE2_120765	M_C7DCOAm + M_H2Om <-> M_C7HCOAm	Enoyl-CoA_hydratase
TR_120765	TRIRE2_120765	M_C8DCOAm + M_H2Om <-> M_C8HCOAm	Enoyl-CoA_hydratase
TR_120765	TRIRE2_120765	M_C9DCOAm + M_H2Om <-> M_C9HCOAm	Enoyl-CoA_hydratase
TR_120884	TRIRE2_120884	M_GAR + M_FTHF -> M_THF + M_FGAR	Phosphoribosylglycinamide_formyltransferase		ADE8
TR_120923	TRIRE2_120923	M_IPC + M_GDPMAN -> M_MIPC + M_GDP	MIPC_synthase													11.9748	up env1 LL
TR_120923	TRIRE2_120923	M_MIPC + M_GDPMAN -> M_DMIPC + M_GDP	MIPC_synthase													11.9748	up env1 LL
TR_120943	TRIRE2_120943	M_GLU + M_H2O + M_NAD -> M_AKG + M_NH3 + M_NADH	Glutamate_dehydrogenase_		GDH2											6.30502	up env1 LL
TR_120952	TRIRE2_120952	M_PRPP + M_GLN + M_H2O -> M_PPI + M_GLU + M_PRAM	Phosphoribosylpyrophosphate_amidotransferase/amidophosphoribosyltransferase		ADE4
TR_121019	TRIRE2_121019	M_SUCCm + M_Qm <-> M_FUMm + M_QH2m	Succinate_dehydrogenase_(ubiquinone)	SDH1	SDH1
TR_121068	TRIRE2_121068	M_MAN1P <-> M_MAN6P	Phosphomannomutase	SEC53	SEC53
TR_121156	TRIRE2_121156	M_BAMN + M_H2O + M_O2 <-> M_BAL + M_H2O2 + M_NH3	Amine_oxidase_(AO-I_and_AO-II)													-2.07991	down env1 LL
TR_121156	TRIRE2_121156	M_BUTN + M_H2O + M_O2 <-> M_BUTAL + M_H2O2 + M_NH3	Amine_oxidase_(maoN,_AO-I,_AO-II)													-2.07991	down env1 LL
TR_121156	TRIRE2_121156	M_PENN + M_H2O + M_O2 <-> M_PENAL + M_H2O2 + M_NH3	Amine_oxidase_(maoN,_AO-I,_AO-II)													-2.07991	down env1 LL
TR_121172	TRIRE2_121172	M_NADH + M_Qm -> M_QH2m + M_NAD	NADH-ubiquinone_oxidoreductase_(nad5,_nuo51,_nd4L)
TR_121172	TRIRE2_121172	M_NADHm + M_Qm -> M_QH2m + M_NADm	NADH-ubiquinone_oxidoreductase_(nad5,_nuo51,_nd4L)
TR_121172	TRIRE2_121172	M_NADH + M_Qm + M_HX_POm -> M_NAD + M_QH2m + M_HX_PO	Proton_pumping_Mitochondrial_NADH_dehydrogenase_that_catalyzes_the_oxidation_of_cytosolic_NADH
TR_121172	TRIRE2_121172	M_NADHm + M_Qm + M_HX_POm -> M_NADm + M_QH2m + M_HX_PO	Respiratory-chain_NADH_dehydrogenase_(nad5,_nuo51,_nd4L)
TR_121191	TRIRE2_121191	M_ACCOA + M_GA6P <-> M_COA + M_NAGA6P	Glucosamine-phosphate_N-acetyltransferase		GNA1
TR_121230	TRIRE2_121230	M_SQL + M_O2 + M_NADPH -> M_S23E + M_NADP + M_H2O	Squalene_monooxygenase		ERG1
TR_121275	TRIRE2_121275	M_FEROm + M_O2m + M_HX_POm -> M_FERIm + M_H2Om + M_HX_PO	Cytochrome_c_oxidase_subunit_I_(cox5)		COX13											2.04691	up env1 LL
TR_121374	TRIRE2_121374	M_ATP + M_MVL -> M_ADP + M_PMVL	Mevalonate_kinase		ERG12
TR_121449	TRIRE2_121449	M_DIMGP -> M_IMACP + M_H2O	Imidazoleglycerol-phosphate_dehydratase		HIS3
TR_121534	TRIRE2_121534	M_PYR -> M_ACAL + M_CO2	Pyruvate_decarboxylase_	PDC1-5-6	PDC5											-2.89233	down env1 LL
TR_121610	TRIRE2_121610	M_ATP + M_PINS -> M_ADP + M_PINSP	1-phosphatidylinositol_3-kinase/phosphoinositide_3-kinase		TOR2
TR_121629	TRIRE2_121629	M_C100COAm + M_FADm -> M_C10DCOAm + M_FADH2m	Long-chain-acyl-CoA_dehydrogenase
TR_121629	TRIRE2_121629	M_C110COAm + M_FADm -> M_C11DCOAm + M_FADH2m	Long-chain-acyl-CoA_dehydrogenase
TR_121629	TRIRE2_121629	M_C120COAm + M_FADm -> M_C12DCOAm + M_FADH2m	Long-chain-acyl-CoA_dehydrogenase
TR_121629	TRIRE2_121629	M_C130COAm + M_FADm -> M_C13DCOAm + M_FADH2m	Long-chain-acyl-CoA_dehydrogenase
TR_121629	TRIRE2_121629	M_C140COAm + M_FADm -> M_C14DCOAm + M_FADH2m	Long-chain-acyl-CoA_dehydrogenase
TR_121629	TRIRE2_121629	M_C150COAm + M_FADm -> M_C15DCOAm + M_FADH2m	Long-chain-acyl-CoA_dehydrogenase
TR_121629	TRIRE2_121629	M_C160COAm + M_FADm -> M_C16DCOAm + M_FADH2m	Long-chain-acyl-CoA_dehydrogenase
TR_121629	TRIRE2_121629	M_C170COAm + M_FADm -> M_C17DCOAm + M_FADH2m	Long-chain-acyl-CoA_dehydrogenase
TR_121629	TRIRE2_121629	M_C180COAm + M_FADm -> M_C18DCOAm + M_FADH2m	Long-chain-acyl-CoA_dehydrogenase
TR_121629	TRIRE2_121629	M_C190COAm + M_FADm -> M_C19DCOAm + M_FADH2m	Long-chain-acyl-CoA_dehydrogenase
TR_121629	TRIRE2_121629	M_C200COAm + M_FADm -> M_C20DCOAm + M_FADH2m	Long-chain-acyl-CoA_dehydrogenase
TR_121629	TRIRE2_121629	M_C80COAm + M_FADm -> M_C8DCOAm + M_FADH2m	Long-chain-acyl-CoA_dehydrogenase
TR_121664	TRIRE2_121664	M_GLUm -> M_GABAm + M_CO2m	Glutamate_decarboxylase
TR_121789	TRIRE2_121789	M_T3P2 <-> M_T3P1	Triosephosphate_isomerase_(tpiA)	TPI1b	TPI1	glycolysis
TR_121824	TRIRE2_121824	M_ATPm + M_CITm + M_COAm -> M_ADPm + M_PIm + M_ACCOAm + M_OAm	ATP:citrate_oxaloacetate-lyase_((pro-3S)-CH2COO-_->acetyl-CoA)_(ATP-dephosphorylating)_mitochondrial	acl1
TR_121834	TRIRE2_121834	M_ADP + M_PI + M_ATPm + M_H2Om + M_HX_PO -> M_ADPm + M_PIm + M_ATP + M_H2O + M_HX_POm	ADP/ATP_translocase		PET9
TR_121989	TRIRE2_121989	M_OXALe -> M_FORe + M_CO2e	Oxalate_decarboxylase													-2.33165	down env1 LL
TR_122010	TRIRE2_122010	M_3PG + M_NAD -> M_NADH + M_PHP	Phosphoglycerate_dehydrogenase
TR_122110	TRIRE2_122110	M_FER + M_ATP + M_COA -> M_AMP + M_PPI + M_FERCOA	Ferulate:CoA_ligase_(AMP-forming)									-2.01616	down blr2 LL
TR_122166	TRIRE2_122166	M_ERGOD + M_O2 + M_NADPH -> M_NADP + M_ERGOT + M_H2O	C-22_sterol_desaturase_(ERG5)		ERG5											-3.9928	down env1 LL
TR_122226	TRIRE2_122226	M_GLN + M_ATP + M_CO2 + M_H2O -> M_GLU + M_CAP + M_ADP + M_PI	Carbamoyl-phosphate_synthetase,_aspartate_transcarbamylase,_and_glutamine_amidotransferase		CPA1					-2.00218	down blr1 DD
TR_122301	TRIRE2_122301	M_OAHSER + M_METH <-> M_MET + M_AC	O-acetylhomoserine_(thiol)-lyase		MET17											-8.62647	down env1 LL
TR_122385	TRIRE2_122385	M_GLN + M_F6P -> M_GLU + M_GA6P	Glutamine-fructose-6-phosphate_transaminase_(isomerizing)		GFA1
TR_122531	TRIRE2_122531	M_BASP + M_NADPH -> M_NADP + M_PI + M_ASPSA	Aspartic_beta_semi-aldehyde_dehydrogenase,_aspartate_semialdehyde_dehydrogenase		HOM2
TR_122533	TRIRE2_122533	M_SUCCSALm + M_NADm + M_H2Om -> M_SUCCm + M_NADHm	Succinate-semialdehyde_dehydrogenase_(NAD(P)+)_		MSC7
TR_122551	TRIRE2_122551	M_GTP + M_MAN1P -> M_PPI + M_GDPMAN	Mannose-1-phosphate_guanylyltransferase	PSA1	PSA1
TR_122774	TRIRE2_122774	M_C10DACP + M_NADPH <-> M_C100ACP + M_NADP	Enoyl-ACP_reductase
TR_122774	TRIRE2_122774	M_C11DACP + M_NADPH <-> M_C110ACP + M_NADP	Enoyl-ACP_reductase
TR_122774	TRIRE2_122774	M_C12DACP + M_NADPH <-> M_C120ACP + M_NADP	Enoyl-ACP_reductase
TR_122774	TRIRE2_122774	M_C13DACP + M_NADPH <-> M_C130ACP + M_NADP	Enoyl-ACP_reductase
TR_122774	TRIRE2_122774	M_C14DACP + M_NADPH <-> M_C140ACP + M_NADP	Enoyl-ACP_reductase
TR_122774	TRIRE2_122774	M_C15DACP + M_NADPH <-> M_C150ACP + M_NADP	Enoyl-ACP_reductase
TR_122774	TRIRE2_122774	M_C16DACP + M_NADPH <-> M_C160ACP + M_NADP	Enoyl-ACP_reductase
TR_122774	TRIRE2_122774	M_C17DACP + M_NADPH <-> M_C170ACP + M_NADP	Enoyl-ACP_reductase
TR_122774	TRIRE2_122774	M_C18DACP + M_NADPH <-> M_C180ACP + M_NADP	Enoyl-ACP_reductase
TR_122774	TRIRE2_122774	M_C19DACP + M_NADPH <-> M_C190ACP + M_NADP	Enoyl-ACP_reductase
TR_122774	TRIRE2_122774	M_C20DACP + M_NADPH <-> M_C200ACP + M_NADP	Enoyl-ACP_reductase
TR_122774	TRIRE2_122774	M_C4DACP + M_NADPH <-> M_C40ACP + M_NADP	Enoyl-ACP_reductase
TR_122774	TRIRE2_122774	M_C5DACP + M_NADPH <-> M_C50ACP + M_NADP	Enoyl-ACP_reductase
TR_122774	TRIRE2_122774	M_C6DACP + M_NADPH <-> M_C60ACP + M_NADP	Enoyl-ACP_reductase
TR_122774	TRIRE2_122774	M_C7DACP + M_NADPH <-> M_C70ACP + M_NADP	Enoyl-ACP_reductase
TR_122774	TRIRE2_122774	M_C8DACP + M_NADPH <-> M_C80ACP + M_NADP	Enoyl-ACP_reductase
TR_122774	TRIRE2_122774	M_C9DACP + M_NADPH <-> M_C90ACP + M_NADP	Enoyl-ACP_reductase
TR_122811	TRIRE2_122811	M_AKG + M_GLN + M_NADPH -> M_NADP + M_GLU	Glutamate_synthase_(NADPH)		GLN1
TR_122868	TRIRE2_122868	M_ASPSA + M_NADH -> M_NAD + M_HSER	Homoserine_dehydrogenase_I		HOM6
TR_122987	TRIRE2_122987	M_PYRm + M_LIPOm -> M_ADHLIPOm + M_CO2m	Pyruvate_dehydrogenase_(lipoamide)_		PDA1
TR_123026	TRIRE2_123026	M_S7P + M_T3P1 <-> M_E4P + M_F6P	Transaldolase	TAL1	TAL1
TR_123071	TRIRE2_123071	M_ADPm + M_PIm + M_HX_PO -> M_ATPm + M_H2Om + M_HX_POm	F1F0-ATPase_complex		ATP2
TR_123183	TRIRE2_123183	M_ATP + M_H2O + M_HX + M_Cae -> M_ADP + M_PI + M_HXe + M_Ca	Calcium-transporting_ATPase_
TR_123183	TRIRE2_123183	M_ATP + M_H2O + M_HX + M_Ke -> M_ADP + M_PI + M_HXe + M_K	Potassium-transporting_ATPase_
TR_123198	TRIRE2_123198	M_SUCCm + M_Qm <-> M_FUMm + M_QH2m	Succinate_dehydrogenase_(ubiquinone)	SDH2	SDH2
TR_123223	TRIRE2_123223	M_GLY + M_ACAL -> M_THR	Threonine_aldolase		GLY1
TR_123288	TRIRE2_123288	M_ATP + M_XUL -> M_ADP + M_XUL5P	Xylulose_kinase	xki1	XKS1											-2.32398	down env1 LL
TR_123457	TRIRE2_123457	M_ATP + M_UTP + M_NH3 -> M_ADP + M_PI + M_CTP	CTP_synthase		URA7											2.09209	up env1 LL
TR_123457	TRIRE2_123457	M_UTP + M_GLN + M_ATP + M_H2O -> M_GLU + M_CTP + M_ADP + M_PI	CTP_synthase		URA7											2.09209	up env1 LL
TR_123633	TRIRE2_123633	M_ACCOA + M_HSER <-> M_COA + M_OAHSER	homoserine_O-acetyltransferase		MET2
TR_123720	TRIRE2_123720	M_3OACOAm + M_COAm <-> M_ACCOAm + M_SUCCOAm	3-ketoacyl-CoA_thiolase													2.35365	up env1 LL
TR_123720	TRIRE2_123720	M_C10OCOAm + M_COAm -> M_ACCOAm + M_C80COAm	3-ketoacyl-CoA_thiolase													2.35365	up env1 LL
TR_123720	TRIRE2_123720	M_C11OCOAm + M_COAm -> M_ACCOAm + M_C90COAm	3-ketoacyl-CoA_thiolase													2.35365	up env1 LL
TR_123720	TRIRE2_123720	M_C12OCOAm + M_COAm -> M_ACCOAm + M_C100COAm	3-ketoacyl-CoA_thiolase													2.35365	up env1 LL
TR_123720	TRIRE2_123720	M_C13OCOAm + M_COAm -> M_ACCOAm + M_C110COAm	3-ketoacyl-CoA_thiolase													2.35365	up env1 LL
TR_123720	TRIRE2_123720	M_C14OCOAm + M_COAm -> M_ACCOAm + M_C120COAm	3-ketoacyl-CoA_thiolase													2.35365	up env1 LL
TR_123720	TRIRE2_123720	M_C15OCOAm + M_COAm -> M_ACCOAm + M_C130COAm	3-ketoacyl-CoA_thiolase													2.35365	up env1 LL
TR_123720	TRIRE2_123720	M_C16OCOAm + M_COAm -> M_ACCOAm + M_C140COAm	3-ketoacyl-CoA_thiolase													2.35365	up env1 LL
TR_123720	TRIRE2_123720	M_C17OCOAm + M_COAm -> M_ACCOAm + M_C150COAm	3-ketoacyl-CoA_thiolase													2.35365	up env1 LL
TR_123720	TRIRE2_123720	M_C18OCOAm + M_COAm -> M_ACCOAm + M_C160COAm	3-ketoacyl-CoA_thiolase													2.35365	up env1 LL
TR_123720	TRIRE2_123720	M_C19OCOAm + M_COAm -> M_ACCOAm + M_C170COAm	3-ketoacyl-CoA_thiolase													2.35365	up env1 LL
TR_123720	TRIRE2_123720	M_C20OCOAm + M_COAm -> M_ACCOAm + M_C180COAm	3-ketoacyl-CoA_thiolase													2.35365	up env1 LL
TR_123720	TRIRE2_123720	M_C5OCOAm + M_COAm -> M_ACCOAm + M_PROPCOAm	3-ketoacyl-CoA_thiolase													2.35365	up env1 LL
TR_123720	TRIRE2_123720	M_C6OCOAm + M_COAm -> M_ACCOAm + M_C40COAm	3-ketoacyl-CoA_thiolase													2.35365	up env1 LL
TR_123720	TRIRE2_123720	M_C7OCOAm + M_COAm -> M_ACCOAm + M_C50COAm	3-ketoacyl-CoA_thiolase													2.35365	up env1 LL
TR_123720	TRIRE2_123720	M_C8OCOAm + M_COAm -> M_ACCOAm + M_C60COAm	3-ketoacyl-CoA_thiolase													2.35365	up env1 LL
TR_123720	TRIRE2_123720	M_C9OCOAm + M_COAm -> M_ACCOAm + M_C70COAm	3-ketoacyl-CoA_thiolase													2.35365	up env1 LL
TR_123795	TRIRE2_123795	M_ATN + M_H2O <-> M_ATT	Allantoinase		DAL1							-3.15655	down blr2 LL
TR_124016	TRIRE2_124016	M_RAFFe + M_H2Oe <-> M_SUCe + M_GLACe	alpha-galactosidase													2.64462	up env1 LL
TR_124016	TRIRE2_124016	M_STACe + M_H2Oe <-> M_RAFFe + M_GLACe	alpha-galactosidase													2.64462	up env1 LL
TR_124016	TRIRE2_124016	M_MELIe + M_H2Oe -> M_GLCe + M_GLACe	Alpha-galactosidase_(melibiase)_(aglA,_aglC)													2.64462	up env1 LL
TR_2038	TRIRE2_2038	M_2MAC + M_NADPH <-> M_3OA + M_NADP	maleylacetate_reductase
TR_2095	TRIRE2_2095	M_DAMP + M_DCMP + M_DTMP + M_DGMP + M_ATP + M_H2O -> M_ADP + M_PI + M_DNA	DNA-directed_DNA_polymerase		CDC2											-2.48397	down env1 LL
TR_2125	TRIRE2_2125	M_ATP + M_F6P -> M_ADP + M_F26P	6-Phosphofructo-2-kinase_(Phosphofructokinase_2)
TR_2125	TRIRE2_2125	M_F26P + M_H2O -> M_F6P + M_PI	D-Fructose-2,6-bisphosphate_2-phosphohydrolase
TR_21279	TRIRE2_21279	M_GL3P + M_C120ACP + M_C140ACP + M_C141ACP + M_C150ACP + M_C160ACP + M_C161ACP + M_C162ACP + M_C170ACP + M_C180ACP + M_C181ACP + M_C182ACP + M_C183ACP + M_C200ACP -> M_PEAGL3P + M_ACP	Glycerol-3-phosphate_acyltransferase
TR_21279	TRIRE2_21279	M_GL3P + M_C120ACP + M_C140ACP + M_C141ACP + M_C160ACP + M_C161ACP + M_C162ACP + M_C170ACP + M_C180ACP + M_C181ACP + M_C182ACP + M_C183ACP + M_C200ACP -> M_PCAGL3P + M_ACP	Glycerol-3-phosphate_acyltransferase
TR_21279	TRIRE2_21279	M_GL3P + M_C120ACP + M_C140ACP + M_C141ACP + M_C160ACP + M_C161ACP + M_C162ACP + M_C170ACP + M_C180ACP + M_C181ACP + M_C182ACP + M_C183ACP + M_C200ACP -> M_PSAGL3P + M_ACP	Glycerol-3-phosphate_acyltransferase
TR_21279	TRIRE2_21279	M_GL3P + M_C120ACP + M_C140ACP + M_C141ACP + M_C160ACP + M_C161ACP + M_C162ACP + M_C170ACP + M_C180ACP + M_C181ACP + M_C182ACP + M_C183ACP -> M_CLAGL3P + M_ACP	Glycerol-3-phosphate_acyltransferase
TR_21279	TRIRE2_21279	M_T3P2 + M_C120ACP + M_C140ACP + M_C141ACP + M_C150ACP + M_C160ACP + M_C161ACP + M_C162ACP + M_C170ACP + M_C180ACP + M_C181ACP + M_C182ACP + M_C183ACP + M_C200ACP -> M_PEAT3P2 + M_ACP	Glycerol-3-phosphate_acyltransferase
TR_21279	TRIRE2_21279	M_T3P2 + M_C120ACP + M_C140ACP + M_C141ACP + M_C160ACP + M_C161ACP + M_C162ACP + M_C170ACP + M_C180ACP + M_C181ACP + M_C182ACP + M_C183ACP + M_C200ACP -> M_PCAT3P2 + M_ACP	Glycerol-3-phosphate_acyltransferase
TR_21279	TRIRE2_21279	M_T3P2 + M_C120ACP + M_C140ACP + M_C141ACP + M_C160ACP + M_C161ACP + M_C162ACP + M_C170ACP + M_C180ACP + M_C181ACP + M_C182ACP + M_C183ACP + M_C200ACP -> M_PSAT3P2 + M_ACP	Glycerol-3-phosphate_acyltransferase
TR_21279	TRIRE2_21279	M_C120ACP + M_C140ACP + M_C141ACP + M_C150ACP + M_C160ACP + M_C161ACP + M_C162ACP + M_C170ACP + M_C180ACP + M_C181ACP + M_C182ACP + M_C183ACP + M_C200ACP + M_GL3P -> M_ACP + M_MAGLYP	Glycerol-3-phosphate_O-acyltransferase
TR_21279	TRIRE2_21279	M_C160ACP + M_C181ACP + M_C182ACP + M_GL3P -> M_ACP + M_SEMAGP	Glycerol-3-phosphate_O-acyltransferase
TR_21406	TRIRE2_21406	M_ADP + M_13PDG <-> M_ATP + M_3PG	Phosphoglycerate_kinase	PGK1	PGK1											-2.4657	down env1 LL
TR_21450	TRIRE2_21450	M_PROPAL + M_NAD + M_H2O <-> M_PROP + M_NADH	Aldehyde_dehydrogenase_(NAD+)
TR_21450	TRIRE2_21450	M_ACALm + M_NADm + M_H2Om -> M_ACm + M_NADHm	Aldehyde_dehydrogenase_(NAD+)_(adhA)
TR_21450	TRIRE2_21450	M_ACAL + M_NAD + M_H2O -> M_AC + M_NADH	Aldehyde_dehydrogenase_(NAD+)_(aldA)
TR_21609	TRIRE2_21609	M_QH2m + M_FERIm + M_HX_POm -> M_Qm + M_FEROm + M_HX_PO	Ubiquinol-cytochrome_c_reductase_		RIP1
TR_21635	TRIRE2_21635	M_ASP + M_ATP + M_GLN + M_H2O -> M_GLU + M_ASN + M_AMP + M_PPI	Asparagine_synthase
TR_21673	TRIRE2_21673	M_ADPm + M_PIm + M_HX_PO -> M_ATPm + M_H2Om + M_HX_POm	F1F0-ATPase_complex		ATP1
TR_21716	TRIRE2_21716	M_ATP + M_AC -> M_ADP + M_ACTP	Acetate_kinase_
TR_21725	TRIRE2_21725	M_CHIT + M_H2O -> M_NAG	N-Acetyl-beta-glucosaminidase													2.16963	up env1 LL
TR_21957	TRIRE2_21957	M_ATP + M_PYR + M_H2O + M_CO2 -> M_ADP + M_PI + M_OA	Pyruvate_carboxylase_(pyc)	PYC1-2	PYC2
TR_22481	TRIRE2_22481	M_FERIm + M_LLACm -> M_PYRm + M_FEROm	Lactic_acid_dehydrogenase		CYB2											-2.32519	down env1 LL
TR_22496	TRIRE2_22496	M_AMP + M_GMP + M_CMP + M_UMP + M_ATP + M_H2O -> M_ADP + M_PI + M_RNA	DNA-directed_RNA_polymerase		RET1
TR_22632	TRIRE2_22632	M_ACOm + M_H2Om <-> M_ICITm	Aconitate_hydratase	ACO2	ACO2
TR_22632	TRIRE2_22632	M_CITm <-> M_ACOm + M_H2Om	Aconitate_hydratase	ACO2	ACO2
TR_22705	TRIRE2_22705	M_UREA + M_H2O -> M_CO2 + M_NH3	urease													-2.68839	down env1 LL
TR_22707	TRIRE2_22707	M_FUMm + M_FADH2m -> M_SUCCm + M_FADm	Succinate_dehydrogenase
TR_22737	TRIRE2_22737	M_ADPm + M_PIm + M_HX_PO -> M_ATPm + M_H2Om + M_HX_POm	F1F0-ATPase_complex		ATP20
TR_22771	TRIRE2_22771	M_AACACP + M_NADPH <-> M_C4HACP + M_NADP	3-oxoacyl-[acyl-carrier-protein]_reductase
TR_22771	TRIRE2_22771	M_C10OACP + M_NADPH <-> M_C10HACP + M_NADP	3-oxoacyl-[acyl-carrier-protein]_reductase
TR_22771	TRIRE2_22771	M_C11OACP + M_NADPH <-> M_C11HACP + M_NADP	3-oxoacyl-[acyl-carrier-protein]_reductase
TR_22771	TRIRE2_22771	M_C12OACP + M_NADPH <-> M_C12HACP + M_NADP	3-oxoacyl-[acyl-carrier-protein]_reductase
TR_22771	TRIRE2_22771	M_C13OACP + M_NADPH <-> M_C13HACP + M_NADP	3-oxoacyl-[acyl-carrier-protein]_reductase
TR_22771	TRIRE2_22771	M_C14OACP + M_NADPH <-> M_C14HACP + M_NADP	3-oxoacyl-[acyl-carrier-protein]_reductase
TR_22771	TRIRE2_22771	M_C15OACP + M_NADPH <-> M_C15HACP + M_NADP	3-oxoacyl-[acyl-carrier-protein]_reductase
TR_22771	TRIRE2_22771	M_C16OACP + M_NADPH <-> M_C16HACP + M_NADP	3-oxoacyl-[acyl-carrier-protein]_reductase
TR_22771	TRIRE2_22771	M_C17OACP + M_NADPH <-> M_C17HACP + M_NADP	3-oxoacyl-[acyl-carrier-protein]_reductase
TR_22771	TRIRE2_22771	M_C18OACP + M_NADPH <-> M_C18HACP + M_NADP	3-oxoacyl-[acyl-carrier-protein]_reductase
TR_22771	TRIRE2_22771	M_C19OACP + M_NADPH <-> M_C19HACP + M_NADP	3-oxoacyl-[acyl-carrier-protein]_reductase
TR_22771	TRIRE2_22771	M_C20OACP + M_NADPH <-> M_C20HACP + M_NADP	3-oxoacyl-[acyl-carrier-protein]_reductase
TR_22771	TRIRE2_22771	M_C5OACP + M_NADPH <-> M_C5HACP + M_NADP	3-oxoacyl-[acyl-carrier-protein]_reductase
TR_22771	TRIRE2_22771	M_C6OACP + M_NADPH <-> M_C6HACP + M_NADP	3-oxoacyl-[acyl-carrier-protein]_reductase
TR_22771	TRIRE2_22771	M_C7OACP + M_NADPH <-> M_C7HACP + M_NADP	3-oxoacyl-[acyl-carrier-protein]_reductase
TR_22771	TRIRE2_22771	M_C8OACP + M_NADPH <-> M_C8HACP + M_NADP	3-oxoacyl-[acyl-carrier-protein]_reductase
TR_22771	TRIRE2_22771	M_C9OACP + M_NADPH <-> M_C9HACP + M_NADP	3-oxoacyl-[acyl-carrier-protein]_reductase
TR_22799	TRIRE2_22799	M_FGAR + M_ATP + M_GLN + M_H2O -> M_GLU + M_ADP + M_PI + M_FGAM	5'-phosphoribosylformyl_glycinamidine_synthetase		ADE6
TR_22816	TRIRE2_22816	M_NADH + M_Qm -> M_QH2m + M_NAD	NADH-ubiquinone_oxidoreductase_(nad5,_nuo51,_nd4L)
TR_22816	TRIRE2_22816	M_NADHm + M_Qm -> M_QH2m + M_NADm	NADH-ubiquinone_oxidoreductase_(nad5,_nuo51,_nd4L)
TR_22816	TRIRE2_22816	M_NADH + M_Qm + M_HX_POm -> M_NAD + M_QH2m + M_HX_PO	Proton_pumping_Mitochondrial_NADH_dehydrogenase_that_catalyzes_the_oxidation_of_cytosolic_NADH
TR_22816	TRIRE2_22816	M_NADHm + M_Qm + M_HX_POm -> M_NADm + M_QH2m + M_HX_PO	Respiratory-chain_NADH_dehydrogenase_(nad5,_nuo51,_nd4L)
TR_22826	TRIRE2_22826	M_R5P + M_ATP <-> M_PRPP + M_AMP	Ribose-phosphate_pyrophosphokinase		PRS3
TR_22945	TRIRE2_22945	M_URA + M_PRPP -> M_UMP + M_PPI	UPRTase,_uracil_phosphoribosyltransferase_(furA)		FUR1
TR_23200	TRIRE2_23200	M_FDP <-> M_T3P2 + M_T3P1	Fructose-bisphosphate_aldolase	FBA1	FBA1	glycolysis
TR_23221	TRIRE2_23221	M_ATP + M_H2O + M_HX + M_Cae -> M_ADP + M_PI + M_HXe + M_Ca	Calcium-transporting_ATPase_		SPF1
TR_23221	TRIRE2_23221	M_ATP + M_H2O + M_HX + M_Ke -> M_ADP + M_PI + M_HXe + M_K	Potassium-transporting_ATPase_		SPF1
TR_23237	TRIRE2_23237	M_DA + M_PI <-> M_AD + M_DR1P	Purine_nucleotide_phosphorylase,_xanthosine_phosphorylase		MEU1
TR_23237	TRIRE2_23237	M_DG + M_PI <-> M_GN + M_DR1P	Purine_nucleotide_phosphorylase,_xanthosine_phosphorylase		MEU1
TR_23237	TRIRE2_23237	M_DIN + M_PI <-> M_HYXN + M_DR1P	Purine_nucleotide_phosphorylase,_xanthosine_phosphorylase		MEU1
TR_23237	TRIRE2_23237	M_INS + M_PI -> M_HYXN + M_R1P	Purine_nucleotide_phosphorylase,_xanthosine_phosphorylase		MEU1
TR_23237	TRIRE2_23237	M_PI + M_XTSINE <-> M_XAN + M_R1P	Purine_nucleotide_phosphorylase,_xanthosine_phosphorylase		MEU1
TR_23237	TRIRE2_23237	M_THY + M_DR1P -> M_DT + M_PI	Purine-nucleoside_phosphorylase		MEU1
TR_23237	TRIRE2_23237	M_URA + M_DR1P -> M_DU + M_PI	Purine-nucleoside_phosphorylase		MEU1
TR_2745	TRIRE2_2745	M_FUMm + M_H2Om <-> M_MALm	Fumarate_hydratase	FUM1	FUM1
TR_2745	TRIRE2_2745	M_MAL <-> M_FUM + M_H2O	Fumarate_hydratase	FUM1	FUM1
TR_27719	TRIRE2_27719	M_UDPG -> M_UDP + M_13GLUCAN	1,3-beta-Glucan_synthase		SMI1											-2.22353	down env1 LL
TR_2981	TRIRE2_2981	M_CITm -> M_OAm + M_ACm	Mitochondrial_citrate_lyase
TR_31551	TRIRE2_31551	M_ATP + M_NAMN -> M_PPI + M_DMNAD	Nicotinamide-nucleotide_adenylyltransferase		NMA1
TR_32243	TRIRE2_32243	M_OAEL + M_H2O <-> M_3OA	3-oxoadipate_enol-lactonase													5.81998	up env1 LL
TR_33586	TRIRE2_33586	M_ADPm + M_PIm + M_HX_PO -> M_ATPm + M_H2Om + M_HX_POm	F1F0-ATPase_complex		ATP16
TR_3364	TRIRE2_3364	M_ETHm + M_NADm <-> M_ACALm + M_NADHm	Alcohol_dehydrogenase
TR_3364	TRIRE2_3364	M_ETH + M_NAD <-> M_ACAL + M_NADH	Alcohol_dehydrogenase_(adhA)
TR_3364	TRIRE2_3364	M_METHOL + M_NAD <-> M_FALD + M_NADH	Alcohol_dehydrogenase_(adhA)
TR_34378	TRIRE2_34378	M_FEROm + M_O2m + M_HX_POm -> M_FERIm + M_H2Om + M_HX_PO	Cytochrome_c_oxidase_subunit_I_(cox5)
TR_3462	TRIRE2_3462	M_UREA + M_H2O -> M_CO2 + M_NH3	urease
TR_3464	TRIRE2_3464	M_C100COAm + M_FADm -> M_C10DCOAm + M_FADH2m	Acyl-CoA_dehydrogenase
TR_3464	TRIRE2_3464	M_C110COAm + M_FADm -> M_C11DCOAm + M_FADH2m	Acyl-CoA_dehydrogenase
TR_3464	TRIRE2_3464	M_C120COAm + M_FADm -> M_C12DCOAm + M_FADH2m	Acyl-CoA_dehydrogenase
TR_3464	TRIRE2_3464	M_C130COAm + M_FADm -> M_C13DCOAm + M_FADH2m	Acyl-CoA_dehydrogenase
TR_3464	TRIRE2_3464	M_C140COAm + M_FADm -> M_C14DCOAm + M_FADH2m	Acyl-CoA_dehydrogenase
TR_3464	TRIRE2_3464	M_C150COAm + M_FADm -> M_C15DCOAm + M_FADH2m	Acyl-CoA_dehydrogenase
TR_3464	TRIRE2_3464	M_C160COAm + M_FADm -> M_C16DCOAm + M_FADH2m	Acyl-CoA_dehydrogenase
TR_3464	TRIRE2_3464	M_C170COAm + M_FADm -> M_C17DCOAm + M_FADH2m	Acyl-CoA_dehydrogenase
TR_3464	TRIRE2_3464	M_C180COAm + M_FADm -> M_C18DCOAm + M_FADH2m	Acyl-CoA_dehydrogenase
TR_3464	TRIRE2_3464	M_C190COAm + M_FADm -> M_C19DCOAm + M_FADH2m	Acyl-CoA_dehydrogenase
TR_3464	TRIRE2_3464	M_C200COAm + M_FADm -> M_C20DCOAm + M_FADH2m	Acyl-CoA_dehydrogenase
TR_3464	TRIRE2_3464	M_C40COAm + M_FADm -> M_C4DCOAm + M_FADH2m	Acyl-CoA_dehydrogenase
TR_3464	TRIRE2_3464	M_C50COAm + M_FADm -> M_C5DCOAm + M_FADH2m	Acyl-CoA_dehydrogenase
TR_3464	TRIRE2_3464	M_C60COAm + M_FADm -> M_C6DCOAm + M_FADH2m	Acyl-CoA_dehydrogenase
TR_3464	TRIRE2_3464	M_C70COAm + M_FADm -> M_C7DCOAm + M_FADH2m	Acyl-CoA_dehydrogenase
TR_3464	TRIRE2_3464	M_C80COAm + M_FADm -> M_C8DCOAm + M_FADH2m	Acyl-CoA_dehydrogenase
TR_3464	TRIRE2_3464	M_C90COAm + M_FADm -> M_C9DCOAm + M_FADH2m	Acyl-CoA_dehydrogenase
TR_3600	TRIRE2_3600	M_CLCDPDG + M_GL3P -> M_CMP + M_CLPIGP	CDP-diacylglycerol-glycerol-3-phosphate_3-phosphatidyltransferase
TR_3600	TRIRE2_3600	M_PCCDPDG + M_SER <-> M_CMP + M_PCPS	Phosphatidylserine_synthase
TR_3600	TRIRE2_3600	M_PECDPDG + M_SER <-> M_CMP + M_PEPS	Phosphatidylserine_synthase
TR_3600	TRIRE2_3600	M_PSCDPDG + M_SER <-> M_CMP + M_PS	Phosphatidylserine_synthase
TR_3653	TRIRE2_3653	M_AKGE1m + M_LPSE2m -> M_AKGE2m + M_TDPE1m	Dihydrolipoamide_S-succinyl_transferase	KGD2	KGD2
TR_3835	TRIRE2_3835	M_3OACOAm + M_COAm <-> M_ACCOAm + M_SUCCOAm	3-ketoacyl-CoA_thiolase
TR_3835	TRIRE2_3835	M_C10OCOAm + M_COAm -> M_ACCOAm + M_C80COAm	3-ketoacyl-CoA_thiolase
TR_3835	TRIRE2_3835	M_C11OCOAm + M_COAm -> M_ACCOAm + M_C90COAm	3-ketoacyl-CoA_thiolase
TR_3835	TRIRE2_3835	M_C12OCOAm + M_COAm -> M_ACCOAm + M_C100COAm	3-ketoacyl-CoA_thiolase
TR_3835	TRIRE2_3835	M_C13OCOAm + M_COAm -> M_ACCOAm + M_C110COAm	3-ketoacyl-CoA_thiolase
TR_3835	TRIRE2_3835	M_C14OCOAm + M_COAm -> M_ACCOAm + M_C120COAm	3-ketoacyl-CoA_thiolase
TR_3835	TRIRE2_3835	M_C15OCOAm + M_COAm -> M_ACCOAm + M_C130COAm	3-ketoacyl-CoA_thiolase
TR_3835	TRIRE2_3835	M_C16OCOAm + M_COAm -> M_ACCOAm + M_C140COAm	3-ketoacyl-CoA_thiolase
TR_3835	TRIRE2_3835	M_C17OCOAm + M_COAm -> M_ACCOAm + M_C150COAm	3-ketoacyl-CoA_thiolase
TR_3835	TRIRE2_3835	M_C18OCOAm + M_COAm -> M_ACCOAm + M_C160COAm	3-ketoacyl-CoA_thiolase
TR_3835	TRIRE2_3835	M_C19OCOAm + M_COAm -> M_ACCOAm + M_C170COAm	3-ketoacyl-CoA_thiolase
TR_3835	TRIRE2_3835	M_C20OCOAm + M_COAm -> M_ACCOAm + M_C180COAm	3-ketoacyl-CoA_thiolase
TR_3835	TRIRE2_3835	M_C5OCOAm + M_COAm -> M_ACCOAm + M_PROPCOAm	3-ketoacyl-CoA_thiolase
TR_3835	TRIRE2_3835	M_C6OCOAm + M_COAm -> M_ACCOAm + M_C40COAm	3-ketoacyl-CoA_thiolase
TR_3835	TRIRE2_3835	M_C7OCOAm + M_COAm -> M_ACCOAm + M_C50COAm	3-ketoacyl-CoA_thiolase
TR_3835	TRIRE2_3835	M_C8OCOAm + M_COAm -> M_ACCOAm + M_C60COAm	3-ketoacyl-CoA_thiolase
TR_3835	TRIRE2_3835	M_C9OCOAm + M_COAm -> M_ACCOAm + M_C70COAm	3-ketoacyl-CoA_thiolase
TR_4009	TRIRE2_4009	M_MAL + M_NAD <-> M_OA + M_NADH	Malate_dehydrogenase	MDH2-3
TR_4040	TRIRE2_4040	M_AMP + M_GMP + M_CMP + M_UMP + M_ATP + M_H2O -> M_ADP + M_PI + M_RNA	DNA-directed_RNA_polymerase		RPC34
TR_4064	TRIRE2_4064	M_THR -> M_NH3 + M_OBUT	Threonine_dehydratase		ILV1
TR_4064	TRIRE2_4064	M_THRm -> M_NH3m + M_OBUTm	Threonine_dehydratase		ILV1
TR_40758	TRIRE2_40758	M_SAM + M_HCYS -> M_SAH + M_MET	Homocysteine_S-methyltransferase		SAM4
TR_4117	TRIRE2_4117	M_AMAm + M_NADHm -> M_AMASAm + M_NADm + M_H2Om	L-aminoadipate-semialdehyde_dehydrogenase		LYS2							-2.20817	down blr2 LL
TR_4117	TRIRE2_4117	M_AMAm + M_NADPHm -> M_AMASAm + M_NADPm + M_H2Om	L-aminoadipate-semialdehyde_dehydrogenase		LYS2							-2.20817	down blr2 LL
TR_43662	TRIRE2_43662	M_CAIR + M_ATP + M_ASP -> M_ADP + M_PI + M_SAICAR	Phosphoribosyl_amino_imidazolesuccinocarbozamide_synthetase_(Ade1_homolog)		ADE1
TR_43664	TRIRE2_43664	M_UTP + M_G1P -> M_PPI + M_UDPG	UTP-glucose-1-phosphate_uridylyltransferase_(UDP_glucose_pyrophosphorylase)		UGP1
TR_43831	TRIRE2_43831	M_ATP + M_H2O + M_HX + M_Cae -> M_ADP + M_PI + M_HXe + M_Ca	Calcium-transporting_ATPase_		DRS2
TR_43831	TRIRE2_43831	M_ATP + M_H2O + M_HX + M_Ke -> M_ADP + M_PI + M_HXe + M_K	Potassium-transporting_ATPase_		DRS2
TR_43884	TRIRE2_43884	M_NADH + M_Qm -> M_QH2m + M_NAD	NADH-ubiquinone_oxidoreductase_(nad5,_nuo51,_nd4L)
TR_43884	TRIRE2_43884	M_NADHm + M_Qm -> M_QH2m + M_NADm	NADH-ubiquinone_oxidoreductase_(nad5,_nuo51,_nd4L)
TR_43884	TRIRE2_43884	M_NADH + M_Qm + M_HX_POm -> M_NAD + M_QH2m + M_HX_PO	Proton_pumping_Mitochondrial_NADH_dehydrogenase_that_catalyzes_the_oxidation_of_cytosolic_NADH
TR_43884	TRIRE2_43884	M_NADHm + M_Qm + M_HX_POm -> M_NADm + M_QH2m + M_HX_PO	Respiratory-chain_NADH_dehydrogenase_(nad5,_nuo51,_nd4L)
TR_44041	TRIRE2_44041	M_NADH + M_Qm -> M_QH2m + M_NAD	NADH-ubiquinone_oxidoreductase_(nad5,_nuo51,_nd4L)
TR_44041	TRIRE2_44041	M_NADHm + M_Qm -> M_QH2m + M_NADm	NADH-ubiquinone_oxidoreductase_(nad5,_nuo51,_nd4L)
TR_44041	TRIRE2_44041	M_NADH + M_Qm + M_HX_POm -> M_NAD + M_QH2m + M_HX_PO	Proton_pumping_Mitochondrial_NADH_dehydrogenase_that_catalyzes_the_oxidation_of_cytosolic_NADH
TR_44041	TRIRE2_44041	M_NADHm + M_Qm + M_HX_POm -> M_NADm + M_QH2m + M_HX_PO	Respiratory-chain_NADH_dehydrogenase_(nad5,_nuo51,_nd4L)
TR_44419	TRIRE2_44419	M_NAGLUPm + M_NADPHm -> M_NADPm + M_PIm + M_NAGLUSm	N-Acetyl-gamma-glutamyl-phosphate_reductase_(EC_1.2.1.38)_and_acetylglutamate_kinase_(EC_2.7.2.8)		ARG5,6
TR_44868	TRIRE2_44868	M_PCPE + M_SAM -> M_SAH + M_PCPMME	Phosphatidylethanolamine_N-methyltransferase		CHO2
TR_44987	TRIRE2_44987	M_CDOL + M_O2 + M_NADPH -> M_CDA + M_NADP + M_H2O	C-4_sterol_methyl_oxidase_(ERG25)		ERG25											-3.35625	down env1 LL
TR_44987	TRIRE2_44987	M_DCDOL + M_O2 + M_NADPH -> M_DCDA + M_NADP + M_H2O	C-4_sterol_methyl_oxidase_(ERG25)		ERG25											-3.35625	down env1 LL
TR_4622	TRIRE2_4622	M_DUMP + M_METTHF -> M_DHF + M_DTMP	Thymidylate_synthase		CDC21
TR_46238	TRIRE2_46238	M_MET + M_ATP + M_H2O -> M_PPI + M_PI + M_SAM	S-adenosylmethionine_synthetase		SAM2
TR_46463	TRIRE2_46463	M_C160COA + M_SER -> M_COA + M_C18DHSPH + M_CO2	Serine_C-palmitoyltransferase		LCB2											-2.67391	down env1 LL
TR_46463	TRIRE2_46463	M_C171COA + M_SER -> M_COA + M_C191DHSPH + M_CO2	Serine_C-palmitoyltransferase		LCB2											-2.67391	down env1 LL
TR_46463	TRIRE2_46463	M_C180COA + M_SER -> M_COA + M_C20DHSPH + M_CO2	Serine_C-palmitoyltransferase		LCB2											-2.67391	down env1 LL
TR_46545	TRIRE2_46545	M_PHEN + M_NADP -> M_4HPP + M_CO2 + M_NADPH	Prephenate_dehydrogenase_(NADP+)		TYR1
TR_47066	TRIRE2_47066	M_SLF + M_ATP -> M_PPI + M_APS	ATP_sulfurylase		MET3											-4.26383	down env1 LL
TR_47077	TRIRE2_47077	M_BTOL + M_O2 <-> M_2MAC	hydroxyquinol_1,2-dioxygenase
TR_47221	TRIRE2_47221	M_ITP + M_AMP <-> M_ADP + M_IDP	Adenylate_kinase		YNK1
TR_47221	TRIRE2_47221	M_CTP + M_ADP <-> M_CDP + M_ATP	Nucleoside-diphosphate_kinase_		YNK1
TR_47221	TRIRE2_47221	M_DADP + M_ATP <-> M_DATP + M_ADP	Nucleoside-diphosphate_kinase_		YNK1
TR_47221	TRIRE2_47221	M_DCDP + M_ATP <-> M_DCTP + M_ADP	Nucleoside-diphosphate_kinase_		YNK1
TR_47221	TRIRE2_47221	M_DGDP + M_ATP <-> M_DGTP + M_ADP	Nucleoside-diphosphate_kinase_		YNK1
TR_47221	TRIRE2_47221	M_DTDP + M_ATP <-> M_DTTP + M_ADP	Nucleoside-diphosphate_kinase_		YNK1
TR_47221	TRIRE2_47221	M_DUDP + M_ATP <-> M_DUTP + M_ADP	Nucleoside-diphosphate_kinase_		YNK1
TR_47221	TRIRE2_47221	M_GDP + M_ATP <-> M_GTP + M_ADP	Nucleoside-diphosphate_kinase_		YNK1
TR_47221	TRIRE2_47221	M_UDP + M_ATP <-> M_UTP + M_ADP	Nucleoside-diphosphate_kinase_		YNK1
TR_48707	TRIRE2_48707	M_TRE6P + M_H2O -> M_TRE + M_PI	Trehalose-phosphatase	TPS2b	TPS2
TR_4878	TRIRE2_4878	M_QH2m + M_FERIm + M_HX_POm -> M_Qm + M_FEROm + M_HX_PO	Ubiquinol-cytochrome_c_reductase_		QCR6
TR_48792	TRIRE2_48792	M_GN + M_H2O <-> M_XAN + M_NH3	Guanine_aminohydrolase		GUD1
TR_49183	TRIRE2_49183	M_ATP -> M_cAMP + M_PPI	Adenylate_cyclase		CYR1
TR_49864	TRIRE2_49864	M_PCPDME + M_SAM -> M_PC + M_SAH	Methylene-fatty-acyl-phospholipid_synthase_		OPI3
TR_49864	TRIRE2_49864	M_PCPMME + M_SAM -> M_SAH + M_PCPDME	Methylene-fatty-acyl-phospholipid_synthase_		OPI3
TR_50531	TRIRE2_50531	M_AKGm + M_TDPE1m -> M_AKGE1m + M_CO2m	alpha-ketoglutarate_dehydrogenase	KGD1	KGD1
TR_51492	TRIRE2_51492	M_UDPNAG -> M_UDP + M_CHIT	Chitin_synthase_(chs1,_chs2)
TR_51806	TRIRE2_51806	M_CLPA + M_CTP <-> M_CLCDPDG + M_PPI	Cdp-diacylglycerol_synthetase_(phosphatidate_cytidylyltransferase_)		CDS1
TR_51806	TRIRE2_51806	M_PCPA + M_CTP <-> M_PCCDPDG + M_PPI	Cdp-diacylglycerol_synthetase_(phosphatidate_cytidylyltransferase_)		CDS1
TR_51806	TRIRE2_51806	M_PEPA + M_CTP <-> M_PECDPDG + M_PPI	Cdp-diacylglycerol_synthetase_(phosphatidate_cytidylyltransferase_)		CDS1
TR_51806	TRIRE2_51806	M_PSPA + M_CTP <-> M_PSCDPDG + M_PPI	Cdp-diacylglycerol_synthetase_(phosphatidate_cytidylyltransferase_)		CDS1
TR_52055	TRIRE2_52055	M_ICITm + M_NADPm -> M_AKGm + M_CO2m + M_NADPHm	Isocitrate_dehydrogenase_(icdA)_(NADP+)	IDP1-2-3	IDP1											-2.20893	down env1 LL
TR_52055	TRIRE2_52055	M_ICIT + M_NADP -> M_AKG + M_CO2 + M_NADPH	Isocitrate_dehydrogenase_(NADP+)	IDP1-2-3	IDP1											-2.20893	down env1 LL
TR_52267	TRIRE2_52267	M_F6P + M_NADH <-> M_MNT1P + M_NAD	Mannitol-1-phosphate_5-dehydrogenase_		DSF1
TR_5233	TRIRE2_5233	M_4HPP + M_GLU <-> M_AKG + M_TYR	Aspartate_transaminase
TR_5233	TRIRE2_5233	M_OAm + M_GLUm <-> M_ASPm + M_AKGm	Aspartate_transaminase
TR_5233	TRIRE2_5233	M_PHPYR + M_GLU <-> M_AKG + M_PHE	Phenylalanine:alpha-ketoglutarate_aminotransferase
TR_52847	TRIRE2_52847	M_NADH + M_Qm -> M_QH2m + M_NAD	NADH-ubiquinone_oxidoreductase_(nad5,_nuo51,_nd4L)
TR_52847	TRIRE2_52847	M_NADHm + M_Qm -> M_QH2m + M_NADm	NADH-ubiquinone_oxidoreductase_(nad5,_nuo51,_nd4L)
TR_52847	TRIRE2_52847	M_NADH + M_Qm + M_HX_POm -> M_NAD + M_QH2m + M_HX_PO	Proton_pumping_Mitochondrial_NADH_dehydrogenase_that_catalyzes_the_oxidation_of_cytosolic_NADH
TR_52847	TRIRE2_52847	M_NADHm + M_Qm + M_HX_POm -> M_NADm + M_QH2m + M_HX_PO	Respiratory-chain_NADH_dehydrogenase_(nad5,_nuo51,_nd4L)
TR_53105	TRIRE2_53105	M_DAMP + M_DCMP + M_DTMP + M_DGMP + M_ATP + M_H2O -> M_ADP + M_PI + M_DNA	DNA-directed_DNA_polymerase		POL1
TR_53318	TRIRE2_53318	M_FEROm + M_O2m + M_HX_POm -> M_FERIm + M_H2Om + M_HX_PO	Cytochrome_c_oxidase_subunit_I_(cox5)		COX6
TR_53334	TRIRE2_53334	M_CHIT + M_H2O -> M_NAG	Chitinase_(Endochitinase)													-2.856	down env1 LL
TR_53526	TRIRE2_53526	M_SOR + M_NADH -> M_SOT + M_NAD	D-Sorbitol_dehydrogenase_(acceptor)													-2.05046	down env1 LL
TR_53567	TRIRE2_53567	M_NADPH + M_OGT -> M_NADP + M_RGT	glutathione-disulfide_reductase		GLR1
TR_53728	TRIRE2_53728	M_PPI + M_H2O -> M_PI	Inorganic_diphosphatase		IPP1
TR_53728	TRIRE2_53728	M_PPIm + M_H2O -> M_PIm	Inorganic_diphosphatase		IPP1
TR_53815	TRIRE2_53815	M_NICD + M_H2O <-> M_NICA + M_NH3	nicotinamidase		PNC1
TR_53863	TRIRE2_53863	M_SALI + M_NADPH + M_O2 <-> M_CCL + M_NADP + M_H2O + M_CO2	Salicylate_hydroxylase									-2.05529	down blr2 LL			-2.01132	down env1 LL
TR_5387	TRIRE2_5387	M_NADH + M_Qm -> M_QH2m + M_NAD	NADH-ubiquinone_oxidoreductase_(nad5,_nuo51,_nd4L)
TR_5387	TRIRE2_5387	M_NADHm + M_Qm -> M_QH2m + M_NADm	NADH-ubiquinone_oxidoreductase_(nad5,_nuo51,_nd4L)
TR_5387	TRIRE2_5387	M_NADH + M_Qm + M_HX_POm -> M_NAD + M_QH2m + M_HX_PO	Proton_pumping_Mitochondrial_NADH_dehydrogenase_that_catalyzes_the_oxidation_of_cytosolic_NADH
TR_5387	TRIRE2_5387	M_NADHm + M_Qm + M_HX_POm -> M_NADm + M_QH2m + M_HX_PO	Respiratory-chain_NADH_dehydrogenase_(nad5,_nuo51,_nd4L)
TR_53949	TRIRE2_53949	M_CHIT + M_H2O -> M_NAG	Chitinase_(Endochitinase)
TR_54554	TRIRE2_54554	M_GTP + M_H2O -> M_FOR + M_AHTD	GTP_cyclohydrolase_I		FOL2											2.55186	up env1 LL
TR_55088	TRIRE2_55088	M_NADH + M_Qm -> M_QH2m + M_NAD	NADH-ubiquinone_oxidoreductase_(nad5,_nuo51,_nd4L)
TR_55088	TRIRE2_55088	M_NADHm + M_Qm -> M_QH2m + M_NADm	NADH-ubiquinone_oxidoreductase_(nad5,_nuo51,_nd4L)
TR_55088	TRIRE2_55088	M_NADH + M_Qm + M_HX_POm -> M_NAD + M_QH2m + M_HX_PO	Proton_pumping_Mitochondrial_NADH_dehydrogenase_that_catalyzes_the_oxidation_of_cytosolic_NADH
TR_55088	TRIRE2_55088	M_NADHm + M_Qm + M_HX_POm -> M_NADm + M_QH2m + M_HX_PO	Respiratory-chain_NADH_dehydrogenase_(nad5,_nuo51,_nd4L)
TR_55185	TRIRE2_55185	M_AMP + M_GMP + M_CMP + M_UMP + M_ATP + M_H2O -> M_ADP + M_PI + M_RNA	DNA-directed_RNA_polymerase		RPB5
TR_55341	TRIRE2_55341	M_UDPNAG -> M_UDP + M_CHIT	Chitin_synthase_(chs1,_chs2)		CHS2											-2.1876	down env1 LL
TR_55353	TRIRE2_55353	M_PNTO + M_ATP -> M_ADP + M_4PPNTO	Pantothenate_kinase
TR_55660	TRIRE2_55660	M_AMP + M_GMP + M_CMP + M_UMP + M_ATP + M_H2O -> M_ADP + M_PI + M_RNA	DNA-directed_RNA_polymerase		RPA12
TR_56002	TRIRE2_56002	M_AHHMP + M_ATP -> M_AMP + M_AHHMD	6-Hydroxymethyl-7,8_dihydropterin_pyrophosphokinase		FOL1
TR_56350	TRIRE2_56350	M_ASER + M_H2S -> M_AC + M_CYS	Cysteine_synthase_(cysB)_(O-acetylserine_sulfhydrylase)									-2.61886	down blr2 LL			-2.24401	down env1 LL
TR_56350	TRIRE2_56350	M_OAHSER + M_H2S -> M_AC + M_HCYS	Cysteine_synthase_(O-acetylhomoserine_sulfhydrylase)									-2.61886	down blr2 LL			-2.24401	down env1 LL
TR_56448	TRIRE2_56448	M_CHIT + M_H2O -> M_NAG	Chitinase_(Endochitinase)													-2.63244	down env1 LL
TR_56470	TRIRE2_56470	M_LAC + M_NAD <-> M_PYR + M_NADH	D-lactate_dehydrogenase
TR_56631	TRIRE2_56631	M_RL5P <-> M_XUL5P	Ribulose-phosphate_3-epimerase	RPE1	RPE1											-2.841	down env1 LL
TR_56646	TRIRE2_56646	M_BAMN + M_H2O + M_O2 <-> M_BAL + M_H2O2 + M_NH3	Amine_oxidase_(AO-I_and_AO-II)
TR_56646	TRIRE2_56646	M_BUTN + M_H2O + M_O2 <-> M_BUTAL + M_H2O2 + M_NH3	Amine_oxidase_(maoN,_AO-I,_AO-II)
TR_56646	TRIRE2_56646	M_PENN + M_H2O + M_O2 <-> M_PENAL + M_H2O2 + M_NH3	Amine_oxidase_(maoN,_AO-I,_AO-II)
TR_56780	TRIRE2_56780	M_DAMP + M_DCMP + M_DTMP + M_DGMP + M_ATP + M_H2O -> M_ADP + M_PI + M_DNA	DNA-directed_DNA_polymerase		POL4
TR_57204	TRIRE2_57204	M_DAGLY + M_H2O -> M_MAGLY + M_C120 + M_C140 + M_C141 + M_C150 + M_C160 + M_C161 + M_C162 + M_C170 + M_C180 + M_C181 + M_C182 + M_C183 + M_C200	Triacylglycerol_lipase							2.4626	up blr1 DD	-2.11868	down blr2 LL
TR_57204	TRIRE2_57204	M_TAGLY + M_H2O -> M_DAGLY + M_C120 + M_C140 + M_C141 + M_C150 + M_C160 + M_C161 + M_C162 + M_C170 + M_C180 + M_C181 + M_C182 + M_C183 + M_C200	Triacylglycerol_lipase							2.4626	up blr1 DD	-2.11868	down blr2 LL
TR_5776	TRIRE2_5776	M_bDG6P <-> M_F6P	Glucose-6-phosphate_isomerase	PGI1	PGI1											-2.05922	down env1 LL
TR_5776	TRIRE2_5776	M_G6P <-> M_bDG6P	Glucose-6-phosphate_isomerase	PGI1	PGI1											-2.05922	down env1 LL
TR_5776	TRIRE2_5776	M_G6P <-> M_F6P	Glucose-6-phosphate_isomerase	PGI1	PGI1											-2.05922	down env1 LL
TR_57868	TRIRE2_57868	M_P5C + M_NADPH <-> M_PRO + M_NADP	Pyrroline-5-carboxylate_reductase		PRO3
TR_58184	TRIRE2_58184	M_DAMP + M_DCMP + M_DTMP + M_DGMP + M_ATP + M_H2O -> M_ADP + M_PI + M_DNA	DNA-directed_DNA_polymerase		DPB2											-2.54464	down env1 LL
TR_58188	TRIRE2_58188	M_UDPNAG -> M_UDP + M_CHIT	Chitin_synthase_(chs1,_chs2)
TR_58201	TRIRE2_58201	M_NADH + M_Qm -> M_QH2m + M_NAD	NADH-ubiquinone_oxidoreductase_(nad5,_nuo51,_nd4L)
TR_58201	TRIRE2_58201	M_NADHm + M_Qm -> M_QH2m + M_NADm	NADH-ubiquinone_oxidoreductase_(nad5,_nuo51,_nd4L)
TR_58201	TRIRE2_58201	M_NADH + M_Qm + M_HX_POm -> M_NAD + M_QH2m + M_HX_PO	Proton_pumping_Mitochondrial_NADH_dehydrogenase_that_catalyzes_the_oxidation_of_cytosolic_NADH
TR_58201	TRIRE2_58201	M_NADHm + M_Qm + M_HX_POm -> M_NADm + M_QH2m + M_HX_PO	Respiratory-chain_NADH_dehydrogenase_(nad5,_nuo51,_nd4L)
TR_58493	TRIRE2_58493	M_FEROm + M_O2m + M_HX_POm -> M_FERIm + M_H2Om + M_HX_PO	Cytochrome_c_oxidase_subunit_I_(cox5)		COX4
TR_5850	TRIRE2_5850	M_GTP + M_MAN1P -> M_PPI + M_GDPMAN	Mannose-1-phosphate_guanylyltransferase
TR_58563	TRIRE2_58563	M_OXAL -> M_FOR + M_CO2	Oxalate_decarboxylase													-2.26712	down env1 LL
TR_58701	TRIRE2_58701	M_MAN6P <-> M_F6P	Mannose-6-phosphate_isomerase_	PMI40b
TR_58790	TRIRE2_58790	M_GL3P + M_H2O -> M_GL + M_PI	Glycerol_3-phosphate_phosphatase	GPP2	HOR2	glycolysis
TR_5888	TRIRE2_5888	M_GBAD -> M_GBAT + M_NH3	Amidase/acetamidase
TR_59095	TRIRE2_59095	M_SALI + M_NADPH + M_O2 <-> M_CCL + M_NADP + M_H2O + M_CO2	Salicylate_hydroxylase
TR_59267	TRIRE2_59267	M_PYR -> M_ACAL + M_CO2	Pyruvate_decarboxylase_	ARO10
TR_59669	TRIRE2_59669	M_SALI + M_NADPH + M_O2 <-> M_CCL + M_NADP + M_H2O + M_CO2	Salicylate_hydroxylase
TR_60089	TRIRE2_60089	M_SUCCm + M_Qm <-> M_FUMm + M_QH2m	Succinate_dehydrogenase_(ubiquinone)
TR_6015	TRIRE2_6015	M_AMP + M_GMP + M_CMP + M_UMP + M_ATP + M_H2O -> M_ADP + M_PI + M_RNA	DNA-directed_RNA_polymerase		RPA190
TR_60456	TRIRE2_60456	M_D6PGC + M_H2O -> M_GLCNT + M_PI	Acid_phosphatase_(aphA)							-2.00257	down blr1 DD
TR_60849	TRIRE2_60849	M_CYS + M_O2 -> M_CYST + M_H2O2	Sulfhydryl_oxidase_(Sox)		ERV1
TR_61219	TRIRE2_61219	M_GN + M_PRPP -> M_PPI + M_GMP	Hypoxanthine_phosphoribosyltransferase		XPT1
TR_61219	TRIRE2_61219	M_HYXN + M_PRPP -> M_PPI + M_IMP	Hypoxanthine_phosphoribosyltransferase		XPT1
TR_61219	TRIRE2_61219	M_XAN + M_PRPP -> M_XMP + M_PPI	Xanthine-guanine_phosphoribosyltransferase		XPT1
TR_61367	TRIRE2_61367	M_C161ACP + M_NADH + M_O2 <-> M_C162ACP + M_NAD + M_H2O	C160-CoA_12-desaturase
TR_61367	TRIRE2_61367	M_C191ACP + M_NADH + M_O2 <-> M_C192ACP + M_NAD + M_H2O	C190-CoA_12-desaturase
TR_61367	TRIRE2_61367	M_C181ACP + M_NADH + M_O2 <-> M_C182ACP + M_NAD + M_H2O	stearoyl-CoA_12-desaturase
TR_61551	TRIRE2_61551	M_DAMP + M_DCMP + M_DTMP + M_DGMP + M_ATP + M_H2O -> M_ADP + M_PI + M_DNA	DNA-directed_DNA_polymerase							-2.15189	down blr1 DD
TR_61705	TRIRE2_61705	M_C120ACP + M_C140ACP + M_C141ACP + M_C150ACP + M_C160ACP + M_C161ACP + M_C162ACP + M_C170ACP + M_C180ACP + M_C181ACP + M_C182ACP + M_C183ACP + M_C200ACP + M_DAGLY -> M_TAGLY + M_ACP	1-acylglycerol-3-phosphate_acyltransferase
TR_61750	TRIRE2_61750	M_C18SPH + M_O2 + M_NADPH -> M_C18PSPH + M_NADP + M_H2O	Sphingosine_hydroxylase/_syringomycin_response_protein_2		SUR2											-2.90986	down env1 LL
TR_61750	TRIRE2_61750	M_C20SPH + M_O2 + M_NADPH -> M_C20PSPH + M_NADP + M_H2O	Sphingosine_hydroxylase/_syringomycin_response_protein_2		SUR2											-2.90986	down env1 LL
TR_61815	TRIRE2_61815	M_AMP + M_GMP + M_CMP + M_UMP + M_ATP + M_H2O -> M_ADP + M_PI + M_RNA	DNA-directed_RNA_polymerase		RPO26
TR_62480	TRIRE2_62480	M_CITm + M_MAL -> M_CIT + M_MALm			CTP1
TR_62576	TRIRE2_62576	M_DHBA -> M_CCL + M_CO2	2,3-Dihydroxybenzoate_carboxylyase_(dhbD)									-2.11682	down blr2 LL			8.54198	up env1 LL
TR_62704	TRIRE2_62704	M_CHIT + M_H2O -> M_NAG	Chitinase_(Endochitinase)
TR_63180	TRIRE2_63180	M_NAGLUSm + M_GLUm -> M_AKGm + M_NAORNm	Acetylornithine_aminotransferase		ARG8
TR_63547	TRIRE2_63547	M_AMP + M_GMP + M_CMP + M_UMP + M_ATP + M_H2O -> M_ADP + M_PI + M_RNA	DNA-directed_RNA_polymerase		RPB7
TR_64925	TRIRE2_64925	M_IPC + M_GDPMAN -> M_MIPC + M_GDP	MIPC_synthase		CSH1											-6.52087	down env1 LL
TR_64925	TRIRE2_64925	M_MIPC + M_GDPMAN -> M_DMIPC + M_GDP	MIPC_synthase		CSH1											-6.52087	down env1 LL
TR_65107	TRIRE2_65107	M_3HBA + M_O2 + M_NADPH <-> M_PCC + M_NADP + M_H2O	3-hydroxybenzoate_4-hydroxylase
TR_65107	TRIRE2_65107	M_BA + M_NADPH + M_O2 -> M_4HBA + M_NADP + M_H2O	benzoate_4-monooxygenase_(benzoate-para-hydroxylase_A,_bphA)
TR_65142	TRIRE2_65142	M_PROPAL + M_NAD + M_H2O <-> M_PROP + M_NADH	Aldehyde_dehydrogenase_(NAD+)													-3.27278	down env1 LL
TR_65142	TRIRE2_65142	M_ACALm + M_NADm + M_H2Om -> M_ACm + M_NADHm	Aldehyde_dehydrogenase_(NAD+)_(adhA)													-3.27278	down env1 LL
TR_65142	TRIRE2_65142	M_ACAL + M_NAD + M_H2O -> M_AC + M_NADH	Aldehyde_dehydrogenase_(NAD+)_(aldA)													-3.27278	down env1 LL
TR_65295	TRIRE2_65295	M_HPSAMLYSm + M_THFm <-> M_NH3m + M_METTHFm + M_DHPLYSm	Glycine_hydroxymethyltransferase/serine_hydroxymethyltransferase
TR_65295	TRIRE2_65295	M_THF + M_SER <-> M_GLY + M_METTHF + M_H2O	Glycine_hydroxymethyltransferase/serine_hydroxymethyltransferase
TR_65410	TRIRE2_65410	M_PAPS + M_RTHIO -> M_OTHIO + M_H2SO3 + M_PAP	PAPS_reductase		MET16											-26.5418	down env1 LL
TR_65411	TRIRE2_65411	M_QUIN + M_PRPP -> M_NAMN + M_PPI + M_CO2	Nicotinate_mononucleotide_pyrophosphorylase		BNA6
TR_65452	TRIRE2_65452	M_3PSER + M_H2O -> M_PI + M_SER	Phosphoserine_phosphatase		SER2
TR_65508	TRIRE2_65508	M_FDP + M_H2O -> M_F6P + M_PI	Fructose-2,6-bisphosphatase	FBP1a	FBP1	glycolysis
TR_65640	TRIRE2_65640	M_AMP + M_GMP + M_CMP + M_UMP + M_ATP + M_H2O -> M_ADP + M_PI + M_RNA	DNA-directed_RNA_polymerase		RPB4
TR_65685	TRIRE2_65685	M_HISOLP + M_H2O -> M_PI + M_HISOL	Histidinol_phosphatase		HIS2
TR_65717	TRIRE2_65717	M_NADH + M_Qm -> M_QH2m + M_NAD	NADH-ubiquinone_oxidoreductase_(nad5,_nuo51,_nd4L)
TR_65717	TRIRE2_65717	M_NADHm + M_Qm -> M_QH2m + M_NADm	NADH-ubiquinone_oxidoreductase_(nad5,_nuo51,_nd4L)
TR_65717	TRIRE2_65717	M_NADH + M_Qm + M_HX_POm -> M_NAD + M_QH2m + M_HX_PO	Proton_pumping_Mitochondrial_NADH_dehydrogenase_that_catalyzes_the_oxidation_of_cytosolic_NADH
TR_65717	TRIRE2_65717	M_NADHm + M_Qm + M_HX_POm -> M_NADm + M_QH2m + M_HX_PO	Respiratory-chain_NADH_dehydrogenase_(nad5,_nuo51,_nd4L)
TR_66835	TRIRE2_66835	M_NADH + M_Qm -> M_QH2m + M_NAD	NADH-ubiquinone_oxidoreductase_(nad5,_nuo51,_nd4L)
TR_66835	TRIRE2_66835	M_NADHm + M_Qm -> M_QH2m + M_NADm	NADH-ubiquinone_oxidoreductase_(nad5,_nuo51,_nd4L)
TR_66835	TRIRE2_66835	M_NADH + M_Qm + M_HX_POm -> M_NAD + M_QH2m + M_HX_PO	Proton_pumping_Mitochondrial_NADH_dehydrogenase_that_catalyzes_the_oxidation_of_cytosolic_NADH
TR_66835	TRIRE2_66835	M_NADHm + M_Qm + M_HX_POm -> M_NADm + M_QH2m + M_HX_PO	Respiratory-chain_NADH_dehydrogenase_(nad5,_nuo51,_nd4L)
TR_66844	TRIRE2_66844	M_SER + M_ACCOA -> M_COA + M_ASER	Serine_transacetylase/serine_O-acetyltransferase		GPI13
TR_66913	TRIRE2_66913	M_ATP + M_PINS -> M_ADP + M_PINSP	1-phosphatidylinositol_3-kinase/phosphoinositide_3-kinase
TR_67010	TRIRE2_67010	M_C18PSPH + M_C180COA -> M_CERB1A + M_COA	Ceramide_synthase		LAG1
TR_67010	TRIRE2_67010	M_C18PSPH + M_C181COA -> M_CERB1B + M_COA	Ceramide_synthase		LAG1
TR_67010	TRIRE2_67010	M_C18SPH + M_C180COA -> M_CERB2A + M_COA	Ceramide_synthase		LAG1
TR_67010	TRIRE2_67010	M_C18SPH + M_C181COA -> M_CERB2B + M_COA	Ceramide_synthase		LAG1
TR_67010	TRIRE2_67010	M_C191SPH + M_C180COA -> M_CEREB1 + M_COA	Ceramide_synthase		LAG1
TR_67010	TRIRE2_67010	M_C191SPH + M_C181COA -> M_CEREB2 + M_COA	Ceramide_synthase		LAG1
TR_67010	TRIRE2_67010	M_C20PSPH + M_C180COA -> M_CERB1C + M_COA	Ceramide_synthase		LAG1
TR_67010	TRIRE2_67010	M_C20PSPH + M_C181COA -> M_CERB1D + M_COA	Ceramide_synthase		LAG1
TR_67010	TRIRE2_67010	M_C20SPH + M_C180COA -> M_CERB2C + M_COA	Ceramide_synthase		LAG1
TR_67010	TRIRE2_67010	M_C20SPH + M_C181COA -> M_CERB2D + M_COA	Ceramide_synthase		LAG1
TR_67215	TRIRE2_67215	M_R5P + M_ATP <-> M_PRPP + M_AMP	Ribose-phosphate_pyrophosphokinase		PRS5
TR_68347	TRIRE2_68347	M_CHIT + M_H2O -> M_NAG	Chitinase_(Endochitinase)
TR_68590	TRIRE2_68590	M_ETHm + M_NADm <-> M_ACALm + M_NADHm	Alcohol_dehydrogenase
TR_68590	TRIRE2_68590	M_ETH + M_NAD <-> M_ACAL + M_NADH	Alcohol_dehydrogenase_(adhA)
TR_68590	TRIRE2_68590	M_METHOL + M_NAD <-> M_FALD + M_NADH	Alcohol_dehydrogenase_(adhA)
TR_69605	TRIRE2_69605	M_OAHSER + M_CYS <-> M_LLCT + M_AC	Cystathionine_gamma-synthase_
TR_69625	TRIRE2_69625	M_LGT + M_H2O -> M_LAC + M_RGT	Hydroxyacylglutathione_hydrolase_(glyoxylase_II)													-2.04407	down env1 LL
TR_69647	TRIRE2_69647	M_C10DCOAm + M_H2Om <-> M_C10HCOAm	Enoyl-CoA_hydratase
TR_69647	TRIRE2_69647	M_C11DCOAm + M_H2Om <-> M_C11HCOAm	Enoyl-CoA_hydratase
TR_69647	TRIRE2_69647	M_C12DCOAm + M_H2Om <-> M_C12HCOAm	Enoyl-CoA_hydratase
TR_69647	TRIRE2_69647	M_C13DCOAm + M_H2Om <-> M_C13HCOAm	Enoyl-CoA_hydratase
TR_69647	TRIRE2_69647	M_C14DCOAm + M_H2Om <-> M_C14HCOAm	Enoyl-CoA_hydratase
TR_69647	TRIRE2_69647	M_C15DCOAm + M_H2Om <-> M_C15HCOAm	Enoyl-CoA_hydratase
TR_69647	TRIRE2_69647	M_C16DCOAm + M_H2Om <-> M_C16HCOAm	Enoyl-CoA_hydratase
TR_69647	TRIRE2_69647	M_C17DCOAm + M_H2Om <-> M_C17HCOAm	Enoyl-CoA_hydratase
TR_69647	TRIRE2_69647	M_C18DCOAm + M_H2Om <-> M_C18HCOAm	Enoyl-CoA_hydratase
TR_69647	TRIRE2_69647	M_C19DCOAm + M_H2Om <-> M_C19HCOAm	Enoyl-CoA_hydratase
TR_69647	TRIRE2_69647	M_C20DCOAm + M_H2Om <-> M_C20HCOAm	Enoyl-CoA_hydratase
TR_69647	TRIRE2_69647	M_C4DCOAm + M_H2Om <-> M_C4HCOAm	Enoyl-CoA_hydratase
TR_69647	TRIRE2_69647	M_C5DCOAm + M_H2Om <-> M_C5HCOAm	Enoyl-CoA_hydratase
TR_69647	TRIRE2_69647	M_C6DCOAm + M_H2Om <-> M_C6HCOAm	Enoyl-CoA_hydratase
TR_69647	TRIRE2_69647	M_C7DCOAm + M_H2Om <-> M_C7HCOAm	Enoyl-CoA_hydratase
TR_69647	TRIRE2_69647	M_C8DCOAm + M_H2Om <-> M_C8HCOAm	Enoyl-CoA_hydratase
TR_69647	TRIRE2_69647	M_C9DCOAm + M_H2Om <-> M_C9HCOAm	Enoyl-CoA_hydratase
TR_69648	TRIRE2_69648	M_3HBA + M_O2 + M_NADPH <-> M_PCC + M_NADP + M_H2O	3-hydroxybenzoate_4-hydroxylase
TR_69648	TRIRE2_69648	M_BA + M_NADPH + M_O2 -> M_4HBA + M_NADP + M_H2O	benzoate_4-monooxygenase_(benzoate-para-hydroxylase_A,_bphA)
TR_70703	TRIRE2_70703	M_CLCDPDG + M_PG -> M_CMP + M_CL	Cardiolipin_synthase/CDP-diacylglycerol-glycerol-3-phosphate_3-phosphatidyltransferase		CRD1
TR_70960	TRIRE2_70960	M_AD + M_H2O -> M_NH3 + M_HYXN	Adenine_deaminase		AAH1
TR_70960	TRIRE2_70960	M_DA + M_H2O -> M_DIN + M_NH3	Adenine_deaminase/adenosine_deaminase		AAH1
TR_70960	TRIRE2_70960	M_ADN + M_H2O -> M_INS + M_NH3	Adenosine_deaminase		AAH1
TR_71072	TRIRE2_71072	M_AMAm + M_NADHm -> M_AMASAm + M_NADm + M_H2Om	L-aminoadipate-semialdehyde_dehydrogenase
TR_71072	TRIRE2_71072	M_AMAm + M_NADPHm -> M_AMASAm + M_NADPm + M_H2Om	L-aminoadipate-semialdehyde_dehydrogenase
TR_71343	TRIRE2_71343	M_FEROm + M_O2m + M_HX_POm -> M_FERIm + M_H2Om + M_HX_PO	Cytochrome_c_oxidase_subunit_I_(cox5)		COX12
TR_72137	TRIRE2_72137	M_ETHm + M_NADm <-> M_ACALm + M_NADHm	Alcohol_dehydrogenase													74.8285	up env1 LL
TR_72137	TRIRE2_72137	M_ETH + M_NAD <-> M_ACAL + M_NADH	Alcohol_dehydrogenase_(adhA)													74.8285	up env1 LL
TR_72137	TRIRE2_72137	M_METHOL + M_NAD <-> M_FALD + M_NADH	Alcohol_dehydrogenase_(adhA)													74.8285	up env1 LL
TR_72632	TRIRE2_72632	M_RAFFe + M_H2Oe <-> M_SUCe + M_GLACe	alpha-galactosidase
TR_72632	TRIRE2_72632	M_STACe + M_H2Oe <-> M_RAFFe + M_GLACe	alpha-galactosidase
TR_72632	TRIRE2_72632	M_MELIe + M_H2Oe -> M_GLCe + M_GLACe	Alpha-galactosidase_(melibiase)_(aglA,_aglC)
TR_72643	TRIRE2_72643	M_CITRm + M_ASPm + M_ATPm <-> M_AMPm + M_PPIm + M_ARGSUCCm	Argininosuccinate_synthase
TR_72685	TRIRE2_72685	M_D6PGC + M_NADP <-> M_D6PDGC + M_NADPH	6-phosphogluconate_dehydrogenase	GND1-2	GND1
TR_73190	TRIRE2_73190	M_DAMP + M_DCMP + M_DTMP + M_DGMP + M_ATP + M_H2O -> M_ADP + M_PI + M_DNA	DNA-directed_DNA_polymerase		REV3
TR_73513	TRIRE2_73513	M_ATP + M_NAD -> M_ADP + M_NADP	NAD_kinase
TR_73571	TRIRE2_73571	M_QH2m + M_FERIm + M_HX_POm -> M_Qm + M_FEROm + M_HX_PO	Ubiquinol-cytochrome_c_reductase_		CYT1
TR_73665	TRIRE2_73665	M_ATP + M_FRU -> M_ADP + M_F6P	Hexokinase_(hxk)	hxk1	HXK2
TR_73665	TRIRE2_73665	M_ATP + M_GLC -> M_ADP + M_G6P	Hexokinase_(hxk)	hxk1	HXK2
TR_73665	TRIRE2_73665	M_ATP + M_GLCN -> M_ADP + M_GA6P	Hexokinase_(hxk)	hxk1	HXK2
TR_73665	TRIRE2_73665	M_ATP + M_MAN -> M_ADP + M_MAN6P	Hexokinase_(hxk)_(mannokinase)	hxk1	HXK2
TR_73697	TRIRE2_73697	M_ADPm + M_PIm + M_HX_PO -> M_ATPm + M_H2Om + M_HX_POm	F1F0-ATPase_complex
TR_73774	TRIRE2_73774	M_AC + M_COA + M_ATP -> M_AMP + M_PPI + M_ACCOA	Acetyl-CoA_synthase_(acuA)	ACS1-2a	ACS2											-9.17966	down env1 LL
TR_73790	TRIRE2_73790	M_ADPm + M_PIm + M_HX_PO -> M_ATPm + M_H2Om + M_HX_POm	F1F0-ATPase_complex
TR_73873	TRIRE2_73873	M_GLU + M_ATP -> M_ADP + M_GLUP	Gamma-glutamyl_kinase,_glutamate_kinase		PRO1
TR_73903	TRIRE2_73903	M_D6PGL + M_H2O -> M_D6PGC	6-Phosphogluconolactonase	SOL1-2-3-4	SOL1
TR_74020	TRIRE2_74020	M_OMP -> M_CO2 + M_UMP	Orotidine-5'-phosphate_decarboxylase_(pyrA)		URA3											-2.2456	down env1 LL
TR_74041	TRIRE2_74041	M_4HPP + M_GLU <-> M_AKG + M_TYR	Aspartate_transaminase													2.28267	up env1 LL
TR_74041	TRIRE2_74041	M_OA + M_GLU <-> M_ASP + M_AKG	Aspartate_transaminase													2.28267	up env1 LL
TR_74041	TRIRE2_74041	M_PHPYR + M_GLU <-> M_AKG + M_PHE	Phenylalanine:alpha-ketoglutarate_aminotransferase													2.28267	up env1 LL
TR_74047	TRIRE2_74047	M_ADP + M_RTHIO -> M_DADP + M_OTHIO + M_H2O	Ribonucleotide_reductase		RNR1											-2.37685	down env1 LL
TR_74047	TRIRE2_74047	M_GDP + M_RTHIO -> M_DGDP + M_OTHIO + M_H2O	Ribonucleotide_reductase		RNR1											-2.37685	down env1 LL
TR_74047	TRIRE2_74047	M_CDP + M_RTHIO -> M_DCDP + M_OTHIO + M_H2O	Ribonucleotide_reductase,_small_subunit_(alt),_beta_chain		RNR1											-2.37685	down env1 LL
TR_74047	TRIRE2_74047	M_UDP + M_RTHIO -> M_OTHIO + M_DUDP + M_H2O	Ribonucleotide_reductase,_small_subunit_(alt),_beta_chain		RNR1											-2.37685	down env1 LL
TR_74080	TRIRE2_74080	M_PANT + M_bALA + M_ATP -> M_AMP + M_PPI + M_PNTO	Pantoate-B-alanine_ligase		PAN6
TR_74122	TRIRE2_74122	M_ATP + M_GLAC -> M_ADP + M_GAL1P	Galactokinase_		GAL1
TR_74123	TRIRE2_74123	M_OBUTm + M_PYRm -> M_ABUTm + M_CO2m	Acetolactate_synthase		ILV2							-2.29724	down blr2 LL
TR_74123	TRIRE2_74123	M_PYRm -> M_CO2m + M_ACLACm	Acetolactate_synthase		ILV2							-2.29724	down blr2 LL
TR_74235	TRIRE2_74235	M_ADP + M_RTHIO -> M_DADP + M_OTHIO + M_H2O	Ribonucleotide_reductase		RNR2											-2.3157	down env1 LL
TR_74235	TRIRE2_74235	M_GDP + M_RTHIO -> M_DGDP + M_OTHIO + M_H2O	Ribonucleotide_reductase		RNR2											-2.3157	down env1 LL
TR_74235	TRIRE2_74235	M_CDP + M_RTHIO -> M_DCDP + M_OTHIO + M_H2O	Ribonucleotide_reductase,_small_subunit_(alt),_beta_chain		RNR2											-2.3157	down env1 LL
TR_74235	TRIRE2_74235	M_UDP + M_RTHIO -> M_OTHIO + M_DUDP + M_H2O	Ribonucleotide_reductase,_small_subunit_(alt),_beta_chain		RNR2											-2.3157	down env1 LL
TR_74379	TRIRE2_74379	M_FEST <-> M_EPST	C-8_sterol_isomerase_(ERG1)		ERG2											-2.33147	down env1 LL
TR_74444	TRIRE2_74444	M_AMP + M_GMP + M_CMP + M_UMP + M_ATP + M_H2O -> M_ADP + M_PI + M_RNA	DNA-directed_RNA_polymerase		RPB11
TR_74711	TRIRE2_74711	M_ATP + M_PMVL -> M_ADP + M_PPMVL	Phosphomevalonate_kinase		ERG8
TR_74725	TRIRE2_74725	M_4HPP + M_GLU <-> M_AKG + M_TYR	Aspartate_transaminase		AAT2
TR_74725	TRIRE2_74725	M_OA + M_GLU <-> M_ASP + M_AKG	Aspartate_transaminase		AAT2
TR_74725	TRIRE2_74725	M_PHPYR + M_GLU <-> M_AKG + M_PHE	Phenylalanine:alpha-ketoglutarate_aminotransferase		AAT2
TR_74854	TRIRE2_74854	M_C140ACP + M_NADH + M_O2 <-> M_C141ACP + M_NAD + M_H2O	C160-CoA_9-desaturase		OLE1
TR_74854	TRIRE2_74854	M_C160ACP + M_NADH + M_O2 <-> M_C161ACP + M_NAD + M_H2O	C160-CoA_9-desaturase		OLE1
TR_74854	TRIRE2_74854	M_C190ACP + M_NADH + M_O2 <-> M_C191ACP + M_NAD + M_H2O	C190-CoA_9-desaturase		OLE1
TR_74854	TRIRE2_74854	M_C180ACP + M_NADH + M_O2 <-> M_C181ACP + M_NAD + M_H2O	stearoyl-CoA_9-desaturase		OLE1
TR_74913	TRIRE2_74913	M_IMACP + M_GLU -> M_AKG + M_HISOLP	Histidinol-phosphate_aminotransferase		HIS5
TR_74983	TRIRE2_74983	M_ICITm + M_NADm -> M_AKGm + M_CO2m + M_NADHm	Isocitrate_dehydrogenase_(NAD+)	IDH2	IDH2
TR_75056	TRIRE2_75056	M_CYTD + M_GTP -> M_GDP + M_CMP	Uridine_kinase		URK1											2.45471	up env1 LL
TR_75056	TRIRE2_75056	M_URI + M_ATP -> M_ADP + M_UMP	Uridine_kinase		URK1											2.45471	up env1 LL
TR_75056	TRIRE2_75056	M_URI + M_GTP -> M_UMP + M_GDP	Uridine_kinase		URK1											2.45471	up env1 LL
TR_75226	TRIRE2_75226	M_DOROA + M_O2 -> M_H2O2 + M_OROA	Dihydroorotate_dehydrogenase
TR_75226	TRIRE2_75226	M_DOROA + M_Qm -> M_QH2m + M_OROA	Dihydroorotate_dehydrogenase
TR_75347	TRIRE2_75347	M_ATP + M_H2O + M_HX + M_Cae -> M_ADP + M_PI + M_HXe + M_Ca	Calcium-transporting_ATPase_		PMC1
TR_75347	TRIRE2_75347	M_ATP + M_H2O + M_HX + M_Ke -> M_ADP + M_PI + M_HXe + M_K	Potassium-transporting_ATPase_		PMC1
TR_75368	TRIRE2_75368	M_3OACOAm + M_COAm <-> M_ACCOAm + M_SUCCOAm	3-ketoacyl-CoA_thiolase		POT1											2.31522	up env1 LL
TR_75368	TRIRE2_75368	M_C10OCOAm + M_COAm -> M_ACCOAm + M_C80COAm	3-ketoacyl-CoA_thiolase		POT1											2.31522	up env1 LL
TR_75368	TRIRE2_75368	M_C11OCOAm + M_COAm -> M_ACCOAm + M_C90COAm	3-ketoacyl-CoA_thiolase		POT1											2.31522	up env1 LL
TR_75368	TRIRE2_75368	M_C12OCOAm + M_COAm -> M_ACCOAm + M_C100COAm	3-ketoacyl-CoA_thiolase		POT1											2.31522	up env1 LL
TR_75368	TRIRE2_75368	M_C13OCOAm + M_COAm -> M_ACCOAm + M_C110COAm	3-ketoacyl-CoA_thiolase		POT1											2.31522	up env1 LL
TR_75368	TRIRE2_75368	M_C14OCOAm + M_COAm -> M_ACCOAm + M_C120COAm	3-ketoacyl-CoA_thiolase		POT1											2.31522	up env1 LL
TR_75368	TRIRE2_75368	M_C15OCOAm + M_COAm -> M_ACCOAm + M_C130COAm	3-ketoacyl-CoA_thiolase		POT1											2.31522	up env1 LL
TR_75368	TRIRE2_75368	M_C16OCOAm + M_COAm -> M_ACCOAm + M_C140COAm	3-ketoacyl-CoA_thiolase		POT1											2.31522	up env1 LL
TR_75368	TRIRE2_75368	M_C17OCOAm + M_COAm -> M_ACCOAm + M_C150COAm	3-ketoacyl-CoA_thiolase		POT1											2.31522	up env1 LL
TR_75368	TRIRE2_75368	M_C18OCOAm + M_COAm -> M_ACCOAm + M_C160COAm	3-ketoacyl-CoA_thiolase		POT1											2.31522	up env1 LL
TR_75368	TRIRE2_75368	M_C19OCOAm + M_COAm -> M_ACCOAm + M_C170COAm	3-ketoacyl-CoA_thiolase		POT1											2.31522	up env1 LL
TR_75368	TRIRE2_75368	M_C20OCOAm + M_COAm -> M_ACCOAm + M_C180COAm	3-ketoacyl-CoA_thiolase		POT1											2.31522	up env1 LL
TR_75368	TRIRE2_75368	M_C5OCOAm + M_COAm -> M_ACCOAm + M_PROPCOAm	3-ketoacyl-CoA_thiolase		POT1											2.31522	up env1 LL
TR_75368	TRIRE2_75368	M_C6OCOAm + M_COAm -> M_ACCOAm + M_C40COAm	3-ketoacyl-CoA_thiolase		POT1											2.31522	up env1 LL
TR_75368	TRIRE2_75368	M_C7OCOAm + M_COAm -> M_ACCOAm + M_C50COAm	3-ketoacyl-CoA_thiolase		POT1											2.31522	up env1 LL
TR_75368	TRIRE2_75368	M_C8OCOAm + M_COAm -> M_ACCOAm + M_C60COAm	3-ketoacyl-CoA_thiolase		POT1											2.31522	up env1 LL
TR_75368	TRIRE2_75368	M_C9OCOAm + M_COAm -> M_ACCOAm + M_C70COAm	3-ketoacyl-CoA_thiolase		POT1											2.31522	up env1 LL
TR_75414	TRIRE2_75414	M_AN + M_PRPP -> M_PPI + M_NPRAN	Anthranilate_phosphoribosyl_transferase		TRP4
TR_75529	TRIRE2_75529	M_DUTP + M_H2O -> M_PPI + M_DUMP	dUTP_pyrophosphatase_(dUTPase)		DUT1											-4.29822	down env1 LL
TR_75551	TRIRE2_75551	M_ATP + M_NAD -> M_ADP + M_NADP	NAD_kinase		UTR1
TR_75704	TRIRE2_75704	M_APS + M_ATP -> M_ADP + M_PAPS	Adenylylsulfate_kinase		MET14											-7.07949	down env1 LL
TR_75769	TRIRE2_75769	M_G6P + M_NADP -> M_D6PGL + M_NADPH	Glucose_6-phosphate_1-dehydrogenase_(gsdA)	ZWF1	ZWF1
TR_75934	TRIRE2_75934	M_COAm + M_ADHLIPOm + M_NADm <-> M_ACCOAm + M_LIPOm + M_NADHm	Dihydrolipoamide_S-acetyltransferase_and_lipoamide_dehydrogenase	PDX1	PDX1
TR_76013	TRIRE2_76013	M_FERIm + M_LACm -> M_PYRm + M_FEROm	Mitochondrial_enzyme_D-lactate_ferricytochrome_c_oxidoreductase		DLD2
TR_76018	TRIRE2_76018	M_ASER + M_H2S -> M_AC + M_CYS	Cysteine_synthase_(cysB)_(O-acetylserine_sulfhydrylase)
TR_76018	TRIRE2_76018	M_OAHSER + M_H2S -> M_AC + M_HCYS	Cysteine_synthase_(O-acetylhomoserine_sulfhydrylase)
TR_76117	TRIRE2_76117	M_D6PGC + M_H2O -> M_GLCNT + M_PI	Acid_phosphatase_(aphA)
TR_76155	TRIRE2_76155	M_D6PGC + M_H2O -> M_GLCNT + M_PI	Acid_phosphatase_(aphA)													-2.47291	down env1 LL
TR_76381	TRIRE2_76381	M_URIC + M_O2 + M_H2O <-> M_HIUR + M_H2O2	Uricase													4.92048	up env1 LL
TR_76551	TRIRE2_76551	M_ADP + M_CDP <-> M_CMP + M_ATP	Cytidylate_kinase		URA6
TR_76551	TRIRE2_76551	M_ADP + M_UDP <-> M_ATP + M_UMP	Cytidylate_kinase		URA6
TR_76551	TRIRE2_76551	M_DCMP + M_ATP <-> M_ADP + M_DCDP	Nucleoside-phosphate_kinase/ATP:UMP-CMP_phosphotransferase/cytidylate_kinase		URA6
TR_76710	TRIRE2_76710	M_AMP + M_GMP + M_CMP + M_UMP + M_ATP + M_H2O -> M_ADP + M_PI + M_RNA	DNA-directed_RNA_polymerase		RPO31											2.22496	up env1 LL
TR_77227	TRIRE2_77227	M_UDPG + M_CEREB1 -> M_UDP + M_GLUCER1	2-hydroxyacylsphingosine_1-beta-glucosyltransferase
TR_77227	TRIRE2_77227	M_UDPG + M_CEREB2 -> M_UDP + M_GLUCER2	2-hydroxyacylsphingosine_1-beta-glucosyltransferase
TR_77266	TRIRE2_77266	M_DTMP + M_ATP <-> M_ADP + M_DTDP	dTMP_kinase/thymidylate_kinase		CDC8
TR_77266	TRIRE2_77266	M_DUMP + M_ATP <-> M_DUDP + M_ADP	Uridylate_kinase		CDC8
TR_77288	TRIRE2_77288	M_CYS + M_O2 -> M_CYST + M_H2O2	Sulfhydryl_oxidase_(Sox)									-2.20232	down blr2 LL			-2.15397	down env1 LL
TR_77309	TRIRE2_77309	M_SAM <-> M_DSAM + M_CO2	S-adenosylmethionine_decarboxylase		SPE2
TR_77336	TRIRE2_77336	M_ACOm + M_H2Om <-> M_ICITm	Aconitate_hydratase	ACO1	ACO1
TR_77336	TRIRE2_77336	M_CITm <-> M_ACOm + M_H2Om	Aconitate_hydratase	ACO1	ACO1
TR_77373	TRIRE2_77373	M_AKGE2m + M_COAm + M_NADm <-> M_LPSE2m + M_SUCCOAm + M_NADHm	Dihydrolipoamide_dehydrogenase	LPD1b	LPD1
TR_77373	TRIRE2_77373	M_COAm + M_ADHLIPOm + M_NADm <-> M_ACCOAm + M_LIPOm + M_NADHm	Dihydrolipoamide_S-acetyltransferase_and_lipoamide_dehydrogenase	LPD1b	LPD1
TR_77547	TRIRE2_77547	M_UDPGAL + M_CERB2A -> M_UDP + M_GALCERA	2-hydroxyacylsphingosine_1-beta-galactosyltransferase
TR_77547	TRIRE2_77547	M_UDPGAL + M_CERB2B -> M_UDP + M_GALCERB	2-hydroxyacylsphingosine_1-beta-galactosyltransferase
TR_77602	TRIRE2_77602	M_UDPG + M_G6P -> M_UDP + M_TRE6P	Alpha,alpha-trehalose-phosphate_synthase_(UDP-forming)_1_(tpsA,_tpsB)	TPS1
TR_78130	TRIRE2_78130	M_EPST + M_O2 + M_NADPH -> M_NADP + M_ERGOD + M_H2O	C-5_sterol_desaturase_(ERG3)		ERG3
TR_78320	TRIRE2_78320	M_CHOSLF + M_H2O <-> M_CHO + M_SLF	Choline_sulphatase									-4.59878	down blr2 LL			-5.07357	down env1 LL
TR_78409	TRIRE2_78409	M_PHSER + M_H2O -> M_PI + M_THR	Threonine_synthase		THR4
TR_78439	TRIRE2_78439	M_ADP + M_PEP -> M_ATP + M_PYR	Pyruvate_kinase_(pkiA)	PYK1-2	CDC19											-3.47967	down env1 LL
TR_78542	TRIRE2_78542	M_PC -> M_LPC + M_C120 + M_C140 + M_C141 + M_C160 + M_C161 + M_C162 + M_C170 + M_C180 + M_C181 + M_C182 + M_C183 + M_C200	Phospholipase_A2/lecithinase_a/phosphatidase/phosphatidolipase/phospholipase_A
TR_78542	TRIRE2_78542	M_PE -> M_LPE + M_C120 + M_C140 + M_C141 + M_C150 + M_C160 + M_C161 + M_C162 + M_C170 + M_C180 + M_C181 + M_C182 + M_C183 + M_C200	Phospholipase_a2/lecithinase_A/phosphatidase/phosphatidolipase/phospholipase_a
TR_78683	TRIRE2_78683	M_PROPAL + M_NAD + M_H2O <-> M_PROP + M_NADH	Aldehyde_dehydrogenase_(NAD+)		ALD4
TR_78683	TRIRE2_78683	M_ACALm + M_NADm + M_H2Om -> M_ACm + M_NADHm	Aldehyde_dehydrogenase_(NAD+)_(adhA)		ALD4
TR_78683	TRIRE2_78683	M_ACAL + M_NAD + M_H2O -> M_AC + M_NADH	Aldehyde_dehydrogenase_(NAD+)_(aldA)		ALD4
TR_78726	TRIRE2_78726	M_AMP + M_GMP + M_CMP + M_UMP + M_ATP + M_H2O -> M_ADP + M_PI + M_RNA	DNA-directed_RNA_polymerase		RPB3
TR_78757	TRIRE2_78757	M_ATP + M_H2O + M_HX -> M_ADP + M_PI + M_HXe	Plasma_membrane_ATPase_1		PMA1
TR_78864	TRIRE2_78864	M_GLY + M_THF + M_NAD -> M_METTHF + M_NADH + M_CO2 + M_NH3	Aminomethyltransferase_(2.1.2.10,_1.4.4.2_and_1.8.1.4_lumped)		GCV1
TR_78864	TRIRE2_78864	M_GLYm + M_HPLYSm <-> M_HPSAMLYSm + M_CO2m	Aminomethyltransferase_(2.1.2.10,_1.4.4.2_and_1.8.1.4_lumped)		GCV1
TR_78929	TRIRE2_78929	M_CDA -> M_ZYMST + M_CO2	C-4_sterol_decarboxylase_(ERG26)		ERG26											-2.06878	down env1 LL
TR_78929	TRIRE2_78929	M_DCDA -> M_CDOL + M_CO2	C-4_sterol_decarboxylase_(ERG26)		ERG26											-2.06878	down env1 LL
TR_79187	TRIRE2_79187	M_DAMP + M_DCMP + M_DTMP + M_DGMP + M_ATP + M_H2O -> M_ADP + M_PI + M_DNA	DNA-directed_DNA_polymerase		POL12
TR_79225	TRIRE2_79225	M_AMP + M_GMP + M_CMP + M_UMP + M_ATP + M_H2O -> M_ADP + M_PI + M_RNA	DNA-directed_RNA_polymerase		RPB2
TR_79262	TRIRE2_79262	M_ATPm + M_H2Om + M_HX_POm -> M_ADPm + M_PIm + M_HX_PO	Mitochondrial_membrane_ATPase_1		VMA4
TR_79315	TRIRE2_79315	M_AMP + M_GMP + M_CMP + M_UMP + M_ATP + M_H2O -> M_ADP + M_PI + M_RNA	DNA-directed_RNA_polymerase		RPO21
TR_79373	TRIRE2_79373	M_AD + M_PRPP -> M_PPI + M_AMP	Adenine_phosphoribosyltransferase		APT1
TR_79439	TRIRE2_79439	M_ACCOA <-> M_COA + M_AACCOA	Acetyl-CoA_C-acetyltransferase,_acetoacetyl-CoA_thiolase		ERG10
TR_79495	TRIRE2_79495	M_OIVALm + M_ACCOAm + M_H2Om -> M_COAm + M_IPPMALm	Alpha-isopropylmalate_synthase_(2-isopropylmalate_synthase)		LEU4
TR_79498	TRIRE2_79498	M_NADPH + M_O2 -> M_NADP + M_H2O2	NADPH_oxidase													-3.42187	down env1 LL
TR_79673	TRIRE2_79673	M_D6PGC + M_H2O -> M_GLCNT + M_PI	Acid_phosphatase_(aphA)
TR_79677	TRIRE2_79677	M_ATP + M_FRU -> M_ADP + M_F6P	Hexokinase_(hxk)	hxk2
TR_79677	TRIRE2_79677	M_ATP + M_GLC -> M_ADP + M_G6P	Hexokinase_(hxk)	hxk2
TR_79677	TRIRE2_79677	M_ATP + M_GLCN -> M_ADP + M_GA6P	Hexokinase_(hxk)	hxk2
TR_79677	TRIRE2_79677	M_ATP + M_MAN -> M_ADP + M_MAN6P	Hexokinase_(hxk)_(mannokinase)	hxk2
TR_79947	TRIRE2_79947	M_AMP + M_GMP + M_CMP + M_UMP + M_ATP + M_H2O -> M_ADP + M_PI + M_RNA	DNA-directed_RNA_polymerase		RPO41
TR_79955	TRIRE2_79955	M_UDPGAL <-> M_UDPG	UDPglucose_4-epimerase_		GAL10
TR_80122	TRIRE2_80122	M_NAD + M_H2O -> M_AMP + M_NMN	NAD_pyrophosphatase		NPY1
TR_80191	TRIRE2_80191	M_DAGLY + M_H2O -> M_MAGLY + M_C120 + M_C140 + M_C141 + M_C150 + M_C160 + M_C161 + M_C162 + M_C170 + M_C180 + M_C181 + M_C182 + M_C183 + M_C200	Triacylglycerol_lipase		TGL1
TR_80191	TRIRE2_80191	M_TAGLY + M_H2O -> M_DAGLY + M_C120 + M_C140 + M_C141 + M_C150 + M_C160 + M_C161 + M_C162 + M_C170 + M_C180 + M_C181 + M_C182 + M_C183 + M_C200	Triacylglycerol_lipase		TGL1
TR_80288	TRIRE2_80288	M_FEROm + M_O2m + M_HX_POm -> M_FERIm + M_H2Om + M_HX_PO	Cytochrome_c_oxidase_subunit_I_(cox5)		COX5A							2.56634	up blr2 LL
TR_80425	TRIRE2_80425	M_NADPH + M_FERIm -> M_NADP + M_FEROm	NADPH-ferrihemoprotein_reductase_(cprA)									-2.40941	down blr2 LL
TR_80627	TRIRE2_80627	M_GLU + M_NH3 + M_ATP -> M_GLN + M_ADP + M_PI	Glutamate-ammonia_ligase		YSA1
TR_80716	TRIRE2_80716	M_ORN + M_AKG -> M_GLUGSAL + M_GLU	Ornithine_transaminase		CAR2											2.15995	up env1 LL
TR_80958	TRIRE2_80958	M_PCPS -> M_PCPE + M_CO2	Phosphatidylserine_decarboxylase		PSD2
TR_80958	TRIRE2_80958	M_PEPS -> M_PE + M_CO2	Phosphatidylserine_decarboxylase		PSD2
TR_80994	TRIRE2_80994	M_NAGA6P <-> M_NAGA1P	Phosphoacetylglucosamine_mutase		PCM1
TR_81043	TRIRE2_81043	M_AMP + M_GMP + M_CMP + M_UMP + M_ATP + M_H2O -> M_ADP + M_PI + M_RNA	DNA-directed_RNA_polymerase		RPB9
TR_81049	TRIRE2_81049	M_DCTOL + M_NADPH -> M_DCDOL + M_NADP	C-14_sterol_reductase_(ERG24)									-2.31851	down blr2 LL
TR_81260	TRIRE2_81260	M_ATP + M_AMP <-> M_ADP	Adenylate_kinase		ADK2
TR_81260	TRIRE2_81260	M_ATPm + M_AMPm <-> M_ADPm	Adenylate_kinase		ADK2
TR_81260	TRIRE2_81260	M_CTP + M_AMP <-> M_CDP + M_ADP	Adenylate_kinase		ADK2
TR_81260	TRIRE2_81260	M_GTP + M_AMP <-> M_ADP + M_GDP	Adenylate_kinase		ADK2
TR_81260	TRIRE2_81260	M_GTPm + M_AMPm <-> M_ADPm + M_GDPm	Adenylate_kinase		ADK2
TR_81260	TRIRE2_81260	M_ITPm + M_AMPm <-> M_ADPm + M_IDPm	Adenylate_kinase		ADK2
TR_81260	TRIRE2_81260	M_UTP + M_AMP <-> M_UDP + M_ADP	Adenylate_kinase		ADK2
TR_81260	TRIRE2_81260	M_DAMP + M_ATP <-> M_DADP + M_ADP	Adenylate_kinase,_dAMP_kinase		ADK2
TR_81303	TRIRE2_81303	M_FUM + M_FADH2m -> M_SUCC + M_FADm	Succinate_dehydrogenase													3.5571	up env1 LL
TR_81570	TRIRE2_81570	M_HACNm + M_H2Om <-> M_HICITm	Homoaconitate_hydratase		LYS4
TR_81576	TRIRE2_81576	M_H2SO3 + M_NADPH <-> M_H2S + M_NADP + M_H2O	Sulfite_reductase		MET10							-2.11572	down blr2 LL			-30.5608	down env1 LL
TR_81598	TRIRE2_81598	M_CHIT + M_H2O -> M_NAG	Chitinase_(Endochitinase)		CTS2
TR_81676	TRIRE2_81676	M_SALI + M_NADPH + M_O2 <-> M_CCL + M_NADP + M_H2O + M_CO2	Salicylate_hydroxylase													-3.05719	down env1 LL
TR_81700	TRIRE2_81700	M_MAN6P <-> M_F6P	Mannose-6-phosphate_isomerase_	PMI40a	PMI40											-2.24457	down env1 LL
TR_81824	TRIRE2_81824	M_METTHF + M_NADPH -> M_MTHF + M_NADP	Methylenetetrahydrofolate_reductase_(NADPH)		MET12											-2.27436	down env1 LL
TR_81955	TRIRE2_81955	M_HNO3 + M_NADPH -> M_HNO2 + M_NADP + M_H2O	Nitrate_reductase_(niaD)							3.10263	up blr1 DD
TR_82197	TRIRE2_82197	M_3CPYRD + M_H2O -> M_NICA + M_NH3	benzonitrilase		NIT1											3.48003	up env1 LL
TR_82197	TRIRE2_82197	M_BN + M_H2O <-> M_BA + M_NH3	benzonitrilase		NIT1											3.48003	up env1 LL
TR_82197	TRIRE2_82197	M_ACNL -> M_INAC + M_NH3	Nitrilase		NIT1											3.48003	up env1 LL
TR_82197	TRIRE2_82197	M_ACYBUT -> M_GLU + M_NH3	Nitrilase		NIT1											3.48003	up env1 LL
TR_82197	TRIRE2_82197	M_APROP -> M_ALA + M_NH3	Nitrilase		NIT1											3.48003	up env1 LL
TR_82516	TRIRE2_82516	M_SME3P + M_PEP -> M_3PSME + M_PI	3-phosphoshikimate-1-carboxyvinyltransferase		ARO1
TR_82516	TRIRE2_82516	M_DQT -> M_DHSK + M_H2O	Catabolic_3-dehydroquinase_(3-dehydroquinate_dehydratase)		ARO1
TR_82516	TRIRE2_82516	M_DHSK + M_NADPH -> M_SME + M_NADP	dehydroshikimate_dehydrogenase		ARO1
TR_82516	TRIRE2_82516	M_3DDAH7P -> M_DQT + M_PI	Pentafunctional_arom_polypeptide_(contains:_3-dehydroquinate_synthase,_3-dehydroquinate_dehydratase_(3-dehydroquinase),_shikimate_5-dehydrogenase,_shikimate_kinase,_and_EPSP_synthase)		ARO1
TR_82516	TRIRE2_82516	M_SME + M_ATP -> M_ADP + M_SME3P	Shikimate_kinase_I,_II		ARO1
TR_82547	TRIRE2_82547	M_LLCT + M_H2O -> M_HCYS + M_PYR + M_NH3	Cystathionine-b-lyase		STR3
TR_82601	TRIRE2_82601	M_GLU + M_NADH -> M_NAD + M_GLUGSAL + M_H2O	1-pyrroline-5-carboxylate_dehydrogenase		PUT2							-2.10261	down blr2 LL			2.55199	up env1 LL
TR_82601	TRIRE2_82601	M_P5C + M_NAD + M_H2O -> M_GLU + M_NADH	1-pyrroline-5-carboxylate_dehydrogenase		PUT2							-2.10261	down blr2 LL			2.55199	up env1 LL
TR_82601	TRIRE2_82601	M_GLUGSALm + M_NADPm + M_H2Om -> M_NADPHm + M_GLUm	Delta-1-pyrroline-5-carboxylate_dehydrogenase		PUT2							-2.10261	down blr2 LL			2.55199	up env1 LL
TR_82601	TRIRE2_82601	M_P5Cm + M_NADm + M_H2Om -> M_NADHm + M_GLUm	Delta-1-pyrroline-5-carboxylate_dehydrogenase		PUT2							-2.10261	down blr2 LL			2.55199	up env1 LL
TR_82667	TRIRE2_82667	M_HSER + M_ATP -> M_ADP + M_PHSER	Homoserine_kinase		THR1							-2.27858	down blr2 LL

## Sheet: metabolites
Metabolite abbreviation	Metabolite name	Metabolite compartment
M_13GLUCAN	1,3-beta-D-Glucan	Cytosol
M_13GLUCANe	1,3-beta-D-Glucan	Extracellular_space
M_13PDG	1,3-Bisphospho-D-glycerate	Cytosol
M_14GLUCAN	1,4-alphaglucan	Cytosol
M_2D3DGALT	2-Dehydro-3-deoxy-D-galactonate	Cytosol
M_2HPAC	2-hydroxyphenylacetic_acid	Cytosol
M_2MAC	2-maleyl_acetate	Cytosol
M_2MACOm	2-methyl_aconitate	Mitochondrion
M_2MCITm	2-methyl_citrate	Mitochondrion
M_2MICITm	2-methyl_isocitrate	Mitochondrion
M_2PG	2-Phospho-D-glycerate	Cytosol
M_345THBe	Gallic_acid	Extracellular_space
M_3CMUCO	3-Carboxymuconate	Cytosol
M_3CPYRD	3-cyanopyridine	Cytosol
M_3CPYRDe	3-cyanopyridine	Extracellular_space
M_3DDAH7P	2-Dehydro-3-deoxy-D-arabino-heptonate_7-phosphate_	Cytosol
M_3FPYR	3-fumarylpyruvate	Cytosol
M_3HBA	3-hydroxybenzoate;_m-hydroxybenzoate	Cytosol
M_3HBAe	3-hydroxybenzoate;_m-hydroxybenzoate	Extracellular_space
M_3HIND	3-hydroxyindoxyle	Cytosol
M_3HPYR	3-hydroxypyruvate	Cytosol
M_3MPYR	3-maleylpyruvate	Cytosol
M_3OA	3-oxoadipate	Cytosol
M_3OACOAm	3-oxoadipyl-CoA	Mitochondrion
M_3OAm	3-oxoadipate	Mitochondrion
M_3PG	3-Phospho-D-glycerate	Cytosol
M_3PSER	3-Phosphoserine	Cytosol
M_3PSME	5-O-(1-Carboxyvinyl)-3-phosphoshikimate	Cytosol
M_4CMUCL	4-Carboxymuconolactone	Cytosol
M_4HBA	4-hydroxybenzoic_acid	Cytosol
M_4HBAL	4-hydroxybenzaldehyde	Cytosol
M_4HBFOR	4-hydroxybenzoylformic_acid	Cytosol
M_4HMAND	4-hydroxymandelate	Cytosol
M_4HPAC	4-hydroxyphenylacetic_acid	Cytosol
M_4HPP	3-(4-Hydroxyphenyl)pyruvate	Cytosol
M_4PPNCYS	(R)-4'-Phosphopantothenoyl-L-cysteine	Cytosol
M_4PPNTE	Pantetheine_4'-phosphate	Cytosol
M_4PPNTO	D-4'-Phosphopantothenate	Cytosol
M_AACACP	Acetoacetyl_[acyl-carrier_protein]	Cytosol
M_AACCOA	Acetoacetyl_coenzyme_A	Cytosol
M_AACCOAm	Acetoacetyl_coenzyme_A	Mitochondrion
M_AAMYLe	Alpha-amylase_(secreted_to_the_medium)	Extracellular_space
M_ABUTm	2-Aceto-2-hydroxy_butyrate	Mitochondrion
M_AC	Acetate	Cytosol
M_ACACP	Acyl-[acyl-carrier_protein]	Cytosol
M_ACAL	Acetaldehyde	Cytosol
M_ACALe	Acetaldehyde	Extracellular_space
M_ACALm	Acetaldehyde	Mitochondrion
M_ACCOA	Acetyl_coenzyme_A	Cytosol
M_ACCOAm	Acetyl_coenzyme_A	Mitochondrion
M_ACe	Acetate	Extracellular_space
M_ACLACm	2-Acetolactate	Mitochondrion
M_ACm	Acetate	Mitochondrion
M_ACNL	3-Indoleacetonitrile	Cytosol
M_ACO	cis-Aconitate	Cytosol
M_ACOe	cis-Aconitate	Extracellular_space
M_ACOm	cis-Aconitate	Mitochondrion
M_ACP	Acyl-carrier_protein	Cytosol
M_ACTAC	Acetoacetate	Cytosol
M_ACTP	Acetyl_phosphate	Cytosol
M_ACYBUT	gamma-Amino-gamma-cyanobutanoate	Cytosol
M_AD	Adenine	Cytosol
M_ADCHOR	4-Amino-4-deoxychorismate	Cytosol
M_ADe	Adenine	Extracellular_space
M_ADHLIPOm	S-Acetyldihydrolipoamide	Mitochondrion
M_ADN	Adenosine	Cytosol
M_ADP	ADP	Cytosol
M_ADPm	ADP	Mitochondrion
M_ADPR	ADP-Ribose	Cytosol
M_AHHMD	2-Amino-7,8-dihydro-4-hydroxy-6-(diphosphooxymethyl)pteridine	Cytosol
M_AHHMP	2-Amino-4-hydroxy-6-hydroxymethyl-7,8-dihydropteridine	Cytosol
M_AHTD	2-Amino-4-hydroxy-6-(erythro-1,2,3-trihydroxypropyl)-dihydropteridine_triphosphate	Cytosol
M_AICAR	AICAR	Cytosol
M_AIR	Aminoimidazole_ribotide	Cytosol
M_AKAm	2-Oxoadipate	Mitochondrion
M_AKG	2-Oxoglutarate	Cytosol
M_AKGe	2-Oxoglutarate	Extracellular_space
M_AKGE1m	Alpha-ketoglutarate_bound_to_alpha-ketoglutarate_dehydrogenase	Mitochondrion
M_AKGE2m	Alpha-ketoglutarate_bound_to_dihydrolipoyl_transsuccinylase	Mitochondrion
M_AKGm	2-Oxoglutarate	Mitochondrion
M_AKP	2-Dehydropantoate	Cytosol
M_ALA	L-Alanine	Cytosol
M_ALAe	L-Alanine	Extracellular_space
M_ALAm	L-Alanine	Mitochondrion
M_AMAm	2-aminoadipate	Mitochondrion
M_AMASAm	2-aminoadipate-semialdehyde	Mitochondrion
M_AMP	AMP	Cytosol
M_AMPe	AMP	Extracellular_space
M_AMPm	AMP	Mitochondrion
M_AMYLPe	Amylopectin	Extracellular_space
M_AMYLSe	Amylose	Extracellular_space
M_AN	Anthranilate	Cytosol
M_ANe	Anthranilate	Extracellular_space
M_AOL	D-Arabitol	Cytosol
M_AOLe	D-Arabitol	Extracellular_space
M_AONA	8-Amino-7-oxononanoate	Cytosol
M_APROP	alpha-Aminopropiononitrile	Cytosol
M_APS	Adenylylsulfate	Cytosol
M_ARAB	D-Arabinose	Cytosol
M_ARABe	D-Arabinose	Extracellular_space
M_ARABINe	Arabinan	Extracellular_space
M_ARABLAC	D-Arabinono-1,4-lactone	Cytosol
M_ARG	L-Arginine	Cytosol
M_ARGe	L-Arginine	Extracellular_space
M_ARGm	L-Arginine	Mitochondrion
M_ARGSUCCm	Argininosuccinate	Mitochondrion
M_ASER	O-Acetyl-L-serine	Cytosol
M_ASN	L-Asparagine	Cytosol
M_ASNe	L-Asparagine	Extracellular_space
M_ASP	L-Aspartate	Cytosol
M_ASPe	L-Aspartate	Extracellular_space
M_ASPm	L-Aspartate	Mitochondrion
M_ASPSA	L-Aspartate_4-semialdehyde	Cytosol
M_ASUC	N6-(1,2-Dicarboxyethyl)-AMP	Cytosol
M_ATN	Allantoin	Cytosol
M_ATNe	Allantoin	Extracellular_space
M_ATP	ATP	Cytosol
M_ATPe	ATP	Extracellular_space
M_ATPm	ATP	Mitochondrion
M_ATT	Allantoate	Cytosol
M_BA	Benzoic_acid	Cytosol
M_BAe	Benzoic_acid	Extracellular_space
M_BAL	Benzaldehyde	Cytosol
M_bALA	beta-Alanine	Cytosol
M_bALAe	beta-Alanine	Extracellular_space
M_BAMN	Benzoylamine	Cytosol
M_BAMNe	Benzoylamine	Extracellular_space
M_BASP	4-Phospho-L-aspartate	Cytosol
M_BCCP	Biotin-carboxyl-carrier_protein	Cytosol
M_bDG6P	beta-D-Glucose_6-phosphate	Cytosol
M_bDGLC	beta-D-Glucose	Cytosol
M_bDGLCe	beta-D-Glucose	Extracellular_space
M_BFOR	Benzoylformate	Cytosol
M_bFRU	beta-D-fructose	Cytosol
M_bGLAC	beta-D-galactose	Cytosol
M_bLARAB	beta-L-arabinose	Cytosol
M_BN	Benzonitrile	Cytosol
M_BNe	Benzonitrile	Extracellular_space
M_BT	Biotin	Cytosol
M_BTe	Biotin	Extracellular_space
M_BTOL	benzene-1,2,4-triol	Cytosol
M_BUTAL	Butanal	Cytosol
M_BUTN	n-butylamine	Cytosol
M_BUTNe	n-butylamine	Extracellular_space
M_C100	Decanoate	Cytosol
M_C100ACP	Decanoyl-[acyl-carrier_protein]	Cytosol
M_C100COA	Decanoyl-CoA	Cytosol
M_C100COAm	Decanoyl-CoA	Mitochondrion
M_C100e	Decanoate	Extracellular_space
M_C10DACP	Dec-2-enoyl-[acyl-carrier_protein]	Cytosol
M_C10DCOAm	Dec-2-enoyl-CoA	Mitochondrion
M_C10HACP	3-hydroxydecanoyl-[acyl-carrier_protein]	Cytosol
M_C10HCOAm	3-hydroxydecanoyl-CoA	Mitochondrion
M_C10OACP	3-oxodecanoyl-[acyl-carrier_protein]	Cytosol
M_C10OCOAm	3-oxodecanoyl-CoA	Mitochondrion
M_C110ACP	Undecanoyl-[acyl-carrier_protein]	Cytosol
M_C110COAm	Undecanoyl-CoA	Mitochondrion
M_C11DACP	Undec-2-enoyl-[acyl-carrier_protein]	Cytosol
M_C11DCOAm	Undec-2-enoyl-CoA	Mitochondrion
M_C11HACP	3-hydroxyundecanoyl-[acyl-carrier_protein]	Cytosol
M_C11HCOAm	3-hydroxyundecanoyl-CoA	Mitochondrion
M_C11OACP	3-oxoundecanoyl-[acyl-carrier_protein]	Cytosol
M_C11OCOAm	3-oxoundecanoyl-CoA	Mitochondrion
M_C120	Dodecanoate	Cytosol
M_C120ACP	Dodecanoyl-[acyl-carrier_protein]	Cytosol
M_C120CAR	Dodecanoyl-carnitine	Cytosol
M_C120CARm	Dodecanoyl-carnitine	Mitochondrion
M_C120COA	Dodecanoyl-CoA	Cytosol
M_C120COAm	Dodecanoyl-CoA	Mitochondrion
M_C120e	Dodecanoate	Extracellular_space
M_C12DACP	Dodec-2-enoyl-[acyl-carrier_protein]	Cytosol
M_C12DCOAm	Dodec-2-enoyl-CoA	Mitochondrion
M_C12HACP	3-hydroxydodecanoyl-[acyl-carrier_protein]	Cytosol
M_C12HCOAm	3-hydroxydodecanoyl-CoA	Mitochondrion
M_C12OACP	3-oxododecanoyl-[acyl-carrier_protein]	Cytosol
M_C12OCOAm	3-oxododecanoyl-CoA	Mitochondrion
M_C130ACP	Tridecanoyl-[acyl-carrier_protein]	Cytosol
M_C130COAm	Tridecanoyl-CoA	Mitochondrion
M_C13DACP	Tridec-2-enoyl-[acyl-carrier_protein]	Cytosol
M_C13DCOAm	Tridec-2-enoyl-CoA	Mitochondrion
M_C13HACP	3-hydroxytridecanoyl-[acyl-carrier_protein]	Cytosol
M_C13HCOAm	3-hydroxytridecanoyl-CoA	Mitochondrion
M_C13OACP	3-oxotridecanoyl-[acyl-carrier_protein]	Cytosol
M_C13OCOAm	3-oxotridecanoyl-CoA	Mitochondrion
M_C140	Tetradecanoate	Cytosol
M_C140ACP	Tetradecanoyl-[acyl-carrier_protein]	Cytosol
M_C140CAR	Tetradecanoyl-carnitine	Cytosol
M_C140CARm	Tetradecanoyl-carnitine	Mitochondrion
M_C140COA	Tetradecanoyl-CoA	Cytosol
M_C140COAm	Tetradecanoyl-CoA	Mitochondrion
M_C140e	Tetradecanoate	Extracellular_space
M_C141	Tetradecenoate	Cytosol
M_C141ACP	Tetradecenoyl-[acyl-carrier_protein]	Cytosol
M_C141CAR	Tetradecenoyl-carnitine	Cytosol
M_C141CARm	Tetradecenoyl-carnitine	Mitochondrion
M_C141COA	Tetradecenoyl-CoA	Cytosol
M_C141COAm	Tetradecenoyl-CoA	Mitochondrion
M_C141e	Tetradecenoate	Extracellular_space
M_C14DACP	Tetradec-2-enoyl-[acyl-carrier_protein]	Cytosol
M_C14DCOAm	Tetradec-2-enoyl-CoA	Mitochondrion
M_C14HACP	3-hydroxytetradecanoyl-[acyl-carrier_protein]	Cytosol
M_C14HCOAm	3-hydroxytetradecanoyl-CoA	Mitochondrion
M_C14OACP	3-oxotetradecanoyl-[acyl-carrier_protein]	Cytosol
M_C14OCOAm	3-oxotetradecanoyl-CoA	Mitochondrion
M_C150	Pentadecanoate	Cytosol
M_C150ACP	Pentadecanoyl-[acyl-carrier_protein]	Cytosol
M_C150CAR	Pentadecanoyl-carnitine	Cytosol
M_C150CARm	Pentadecanoyl-carnitine	Mitochondrion
M_C150COA	Pentadecanoyl-CoA	Cytosol
M_C150COAm	Pentadecanoyl-CoA	Mitochondrion
M_C150e	Pentadecanoate	Extracellular_space
M_C15DACP	Pentadec-2-enoyl-[acyl-carrier_protein]	Cytosol
M_C15DCOAm	Pentadec-2-enoyl-CoA	Mitochondrion
M_C15HACP	3-hydroxypentadecanoyl-[acyl-carrier_protein]	Cytosol
M_C15HCOAm	3-hydroxypentadecanoyl-CoA	Mitochondrion
M_C15OACP	3-oxopentadecanoyl-[acyl-carrier_protein]	Cytosol
M_C15OCOAm	3-oxopentadecanoyl-CoA	Mitochondrion
M_C160	Hexadecanoate	Cytosol
M_C160ACP	Hexadecanoyl-[acyl-carrier_protein]	Cytosol
M_C160CAR	Hexadecanoyl-carnitine	Cytosol
M_C160CARm	Hexadecanoyl-carnitine	Mitochondrion
M_C160COA	Hexadecanoyl-CoA	Cytosol
M_C160COAm	Hexadecanoyl-CoA	Mitochondrion
M_C160e	Hexadecanoate	Extracellular_space
M_C161	Hexadecenoate	Cytosol
M_C161ACP	Hexadecenoyl-[acyl-carrier_protein]	Cytosol
M_C161CAR	Hexadecenoyl-carnitine	Cytosol
M_C161CARm	Hexadecenoyl-carnitine	Mitochondrion
M_C161COA	Hexadecenoyl-CoA	Cytosol
M_C161COAm	Hexadecenoyl-CoA	Mitochondrion
M_C161e	Hexadecenoate	Extracellular_space
M_C162	Hexadecadienoate	Cytosol
M_C162ACP	Hexadecadienoyl-[acyl-carrier_protein]	Cytosol
M_C162CAR	Hexadecadienoyl-carnitine	Cytosol
M_C162CARm	Hexadecadienoyl-carnitine	Mitochondrion
M_C162COA	Hexadecadienoyl-CoA	Cytosol
M_C162COAm	Hexadecadienoyl-CoA	Mitochondrion
M_C162e	Hexadecadienoate	Extracellular_space
M_C16DACP	Hexadec-2-enoyl-[acyl-carrier_protein]	Cytosol
M_C16DCOAm	Hexadec-2-enoyl-CoA	Mitochondrion
M_C16HACP	3-hydroxyhexadecanoyl-[acyl-carrier_protein]	Cytosol
M_C16HCOAm	3-hydroxyhexadecanoyl-CoA	Mitochondrion
M_C16OACP	3-oxohexadecanoyl-[acyl-carrier_protein]	Cytosol
M_C16OCOAm	3-oxohexadecanoyl-CoA	Mitochondrion
M_C170	Heptadecanoate	Cytosol
M_C170ACP	Heptadecanoyl-[acyl-carrier_protein]	Cytosol
M_C170CAR	Heptadecanoyl-carnitine	Cytosol
M_C170CARm	Heptadecanoyl-carnitine	Mitochondrion
M_C170COA	Heptadecanoyl-CoA	Cytosol
M_C170COAm	Heptadecanoyl-CoA	Mitochondrion
M_C170e	Heptadecanoate	Extracellular_space
M_C171	Heptadecenoate	Cytosol
M_C171ACP	Heptadecenoyl-[acyl-carrier_protein]	Cytosol
M_C171CAR	Heptadecenoyl-carnitine	Cytosol
M_C171CARm	Heptadecenoyl-carnitine	Mitochondrion
M_C171COA	Heptadecenoyl-CoA	Cytosol
M_C171COAm	Heptadecenoyl-CoA	Mitochondrion
M_C171e	Heptadecenoate	Extracellular_space
M_C17DACP	Heptadec-2-enoyl-[acyl-carrier_protein]	Cytosol
M_C17DCOAm	Heptadec-2-enoyl-CoA	Mitochondrion
M_C17HACP	3-hydroxyheptadecanoyl-[acyl-carrier_protein]	Cytosol
M_C17HCOAm	3-hydroxyheptadecanoyl-CoA	Mitochondrion
M_C17OACP	3-oxoheptadecanoyl-[acyl-carrier_protein]	Cytosol
M_C17OCOAm	3-oxoheptadecanoyl-CoA	Mitochondrion
M_C180	Octadecanoate	Cytosol
M_C180ACP	Octadecanoyl-[acyl-carrier_protein]	Cytosol
M_C180CAR	Octadecanoyl-carnitine	Cytosol
M_C180CARm	Octadecanoyl-carnitine	Mitochondrion
M_C180COA	Octadecanoyl-CoA	Cytosol
M_C180COAm	Octadecanoyl-CoA	Mitochondrion
M_C180e	Octadecanoate	Extracellular_space
M_C181	Octadecenoate	Cytosol
M_C181ACP	Octadecenoyl-[acyl-carrier_protein]	Cytosol
M_C181CAR	Octadecenoyl-carnitine	Cytosol
M_C181CARm	Octadecenoyl-carnitine	Mitochondrion
M_C181COA	Octadecenoyl-CoA	Cytosol
M_C181COAm	Octadecenoyl-CoA	Mitochondrion
M_C181e	Octadecenoate	Extracellular_space
M_C182	Octadecadienoate	Cytosol
M_C182ACP	Octadecadienoyl-[acyl-carrier_protein]	Cytosol
M_C182CAR	Octadecadienoyl-carnitine	Cytosol
M_C182CARm	Octadecadienoyl-carnitine	Mitochondrion
M_C182COA	Octadecadienoyl-CoA	Cytosol
M_C182COAm	Octadecadienoyl-CoA	Mitochondrion
M_C182e	Octadecadienoate	Extracellular_space
M_C183	Octadecatrienoate	Cytosol
M_C183ACP	Octadecatrienoyl-[acyl-carrier_protein]	Cytosol
M_C183CAR	Octadecatrienoyl-carnitine	Cytosol
M_C183CARm	Octadecatrienoyl-carnitine	Mitochondrion
M_C183COA	Octadecatrienoyl-CoA	Cytosol
M_C183COAm	Octadecatrienoyl-CoA	Mitochondrion
M_C183e	Octadecatrienoate	Extracellular_space
M_C18DACP	Octadec-2-enoyl-[acyl-carrier_protein]	Cytosol
M_C18DCOAm	Octadec-2-enoyl-CoA	Mitochondrion
M_C18DHSPH	3-dehydrosphinganine(C18)	Cytosol
M_C18HACP	3-hydroxyoctadecanoyl-[acyl-carrier_protein]	Cytosol
M_C18HCOAm	3-hydroxyoctadecanoyl-CoA	Mitochondrion
M_C18OACP	3-oxooctadecanoyl-[acyl-carrier_protein]	Cytosol
M_C18OCOAm	3-oxooctadecanoyl-CoA	Mitochondrion
M_C18PSPH	Phytosphingosine(C18)	Cytosol
M_C18SPH	Sphinganine(C18)	Cytosol
M_C190	Nonadecanoate	Cytosol
M_C190ACP	Nonadecanoyl-[acyl-carrier_protein]	Cytosol
M_C190CAR	Nonadecanoyl-carnitine	Cytosol
M_C190CARm	Nonadecanoyl-carnitine	Mitochondrion
M_C190COA	Nonadecanoyl-CoA	Cytosol
M_C190COAm	Nonadecanoyl-CoA	Mitochondrion
M_C190e	Nonadecanoate	Extracellular_space
M_C191	Nonadecenoate	Cytosol
M_C191ACP	Nonadecenoyl-[acyl-carrier_protein]	Cytosol
M_C191CAR	Nonadecenoyl-carnitine	Cytosol
M_C191CARm	Nonadecenoyl-carnitine	Mitochondrion
M_C191COA	Nonadecenoyl-CoA	Cytosol
M_C191COAm	Nonadecenoyl-CoA	Mitochondrion
M_C191DHSPH	3-dehydrosphinganine(C19:1)	Cytosol
M_C191e	Nonadecenoate	Extracellular_space
M_C191SPH	Sphinganine(C19:1)	Cytosol
M_C192	Nonadecadienoate	Cytosol
M_C192ACP	Nonadecadienoyl-[acyl-carrier_protein]	Cytosol
M_C192CAR	Nonadecadienoyl-carnitine	Cytosol
M_C192CARm	Nonadecadienoyl-carnitine	Mitochondrion
M_C192COA	Nonadecadienoyl-CoA	Cytosol
M_C192COAm	Nonadecadienoyl-CoA	Mitochondrion
M_C192e	Nonadecadienoate	Extracellular_space
M_C19DACP	Nonadec-2-enoyl-[acyl-carrier_protein]	Cytosol
M_C19DCOAm	Nonadec-2-enoyl-CoA	Mitochondrion
M_C19HACP	3-hydroxynonadecanoyl-[acyl-carrier_protein]	Cytosol
M_C19HCOAm	3-hydroxynonadecanoyl-CoA	Mitochondrion
M_C19OACP	3-oxononadecanoyl-[acyl-carrier_protein]	Cytosol
M_C19OCOAm	3-oxononadecanoyl-CoA	Mitochondrion
M_C200	Eicosanoate	Cytosol
M_C200ACP	Eicosanoyl-[acyl-carrier_protein]	Cytosol
M_C200CAR	Eicosanoyl-carnitine	Cytosol
M_C200CARm	Eicosanoyl-carnitine	Mitochondrion
M_C200COA	Eicosanoyl-CoA	Cytosol
M_C200COAm	Eicosanoyl-CoA	Mitochondrion
M_C200e	Eicosanoate	Extracellular_space
M_C20DACP	Eicos-2-enoyl-[acyl-carrier_protein]	Cytosol
M_C20DCOAm	Eicos-2-enoyl-CoA	Mitochondrion
M_C20DHSPH	3-dehydrosphinganine(C20)	Cytosol
M_C20HACP	3-hydroxyeicosanoyl-[acyl-carrier_protein]	Cytosol
M_C20HCOAm	3-hydroxyeicosanoyl-CoA	Mitochondrion
M_C20OACP	3-oxoeicosanoyl-[acyl-carrier_protein]	Cytosol
M_C20OCOAm	3-oxoeicosanoyl-CoA	Mitochondrion
M_C20PSPH	Phytosphingosine(C20)	Cytosol
M_C20SPH	Sphinganine(C20)	Cytosol
M_C40	Butanoate	Cytosol
M_C40ACP	Butanoyl-[acyl-carrier_protein]	Cytosol
M_C40COA	Butanoyl-CoA	Cytosol
M_C40COAm	Butanoyl-CoA	Mitochondrion
M_C40e	Butanoate	Extracellular_space
M_C4DACP	But-2-enoyl-[acyl-carrier_protein]	Cytosol
M_C4DCOAm	But-2-enoyl-CoA	Mitochondrion
M_C4HACP	3-hydroxybutanoyl-[acyl-carrier_protein]	Cytosol
M_C4HCOAm	3-hydroxybutanoyl-CoA	Mitochondrion
M_C50ACP	Pentanoyl-[acyl-carrier_protein]	Cytosol
M_C50COA	Pentanoyl-CoA	Cytosol
M_C50COAm	Pentanoyl-CoA	Mitochondrion
M_C5DACP	Pent-2-enoyl-[acyl-carrier_protein]	Cytosol
M_C5DCOAm	Pent-2-enoyl-CoA	Mitochondrion
M_C5HACP	3-hydroxypentanoyl-[acyl-carrier_protein]	Cytosol
M_C5HCOAm	3-hydroxypentanoyl-CoA	Mitochondrion
M_C5OACP	3-oxopentanoyl-[acyl-carrier_protein]	Cytosol
M_C5OCOAm	3-oxopentanoyl-CoA	Mitochondrion
M_C60	Hexanoate	Cytosol
M_C60ACP	Hexanoyl-[acyl-carrier_protein]	Cytosol
M_C60COA	Hexanoyl-CoA	Cytosol
M_C60COAm	Hexanoyl-CoA	Mitochondrion
M_C60e	Hexanoate	Extracellular_space
M_C6DACP	Hex-2-enoyl-[acyl-carrier_protein]	Cytosol
M_C6DCOAm	Hex-2-enoyl-CoA	Mitochondrion
M_C6HACP	3-hydroxyhexanoyl-[acyl-carrier_protein]	Cytosol
M_C6HCOAm	3-hydroxyhexanoyl-CoA	Mitochondrion
M_C6OACP	3-oxohexanoyl-[acyl-carrier_protein]	Cytosol
M_C6OCOAm	3-oxohexanoyl-CoA	Mitochondrion
M_C70ACP	Heptanoyl-[acyl-carrier_protein]	Cytosol
M_C70COAm	Heptanoyl-CoA	Mitochondrion
M_C7DACP	Hept-2-enoyl-[acyl-carrier_protein]	Cytosol
M_C7DCOAm	Hept-2-enoyl-CoA	Mitochondrion
M_C7HACP	3-hydroxyheptanoyl-[acyl-carrier_protein]	Cytosol
M_C7HCOAm	3-hydroxyheptanoyl-CoA	Mitochondrion
M_C7OACP	3-oxoheptanoyl-[acyl-carrier_protein]	Cytosol
M_C7OCOAm	3-oxoheptanoyl-CoA	Mitochondrion
M_C80	Octanoate	Cytosol
M_C80ACP	Octanoyl-[acyl-carrier_protein]	Cytosol
M_C80COA	Octanoyl-CoA	Cytosol
M_C80COAm	Octanoyl-CoA	Mitochondrion
M_C80e	Octanoate	Extracellular_space
M_C8DACP	Oct-2-enoyl-[acyl-carrier_protein]	Cytosol
M_C8DCOAm	Oct-2-enoyl-CoA	Mitochondrion
M_C8HACP	3-hydroxyoctanoyl-[acyl-carrier_protein]	Cytosol
M_C8HCOAm	3-hydroxyoctanoyl-CoA	Mitochondrion
M_C8OACP	3-oxooctanoyl-[acyl-carrier_protein]	Cytosol
M_C8OCOAm	3-oxooctanoyl-CoA	Mitochondrion
M_C90ACP	Nonanoyl-[acyl-carrier_protein]	Cytosol
M_C90COAm	Nonanoyl-CoA	Mitochondrion
M_C9DACP	Non-2-enoyl-[acyl-carrier_protein]	Cytosol
M_C9DCOAm	Non-2-enoyl-CoA	Mitochondrion
M_C9HACP	3-hydroxynonanoyl-[acyl-carrier_protein]	Cytosol
M_C9HCOAm	3-hydroxynonanoyl-CoA	Mitochondrion
M_C9OACP	3-oxononanoyl-[acyl-carrier_protein]	Cytosol
M_C9OCOAm	3-oxononanoyl-CoA	Mitochondrion
M_CAASP	N-Carbamoyl-L-aspartate	Cytosol
M_CAIR	1-(5-Phospho-D-ribosyl)-5-amino-4-imidazolecarboxylate	Cytosol
M_CALH	2-(3-Carboxy-3-aminopropyl)-L-histidine	Cytosol
M_cAMP	3',5'-Cyclic_AMP	Cytosol
M_cAMPe	3',5'-Cyclic_AMP	Extracellular_space
M_CAP	Carbamoyl_phosphate	Cytosol
M_CAPm	Carbamoyl_phosphate	Mitochondrion
M_CAR	Carnitine	Cytosol
M_CARm	Carnitine	Mitochondrion
M_CBCCP	Carboxybiotin-carboxyl-carrier_protein	Cytosol
M_CCL	Catechol	Cytosol
M_cCMP	3',5'-Cyclic_CMP	Cytosol
M_CDA	Cholesta-8,24-dien-3-ol-4-carboxylate	Cytosol
M_cdAMP	3',5'-Cyclic_dAMP	Cytosol
M_CDOL	4-methylcholesta-8,24-diene-3-ol	Cytosol
M_CDP	CDP	Cytosol
M_CDPDG	CDPdiacylglycerol	Cytosol
M_CELLOBe	Cellobiose	Extracellular_space
M_CELLOTe	Cellotriose	Extracellular_space
M_CELLUe	Cellulose	Extracellular_space
M_CELLWALL	Cellwall_(1_g_dry_cellwall)	Cytosol
M_CERB1	Cerebrin_1	Cytosol
M_CERB1A	Cerebrin_1(comp._A)	Cytosol
M_CERB1B	Cerebrin_1(comp._B)	Cytosol
M_CERB1C	Cerebrin_1(comp._C)	Cytosol
M_CERB1D	Cerebrin_1(comp._D)	Cytosol
M_CERB2	Cerebrin_2	Cytosol
M_CERB2A	Cerebrin_2(comp._A)	Cytosol
M_CERB2B	Cerebrin_2(comp._B)	Cytosol
M_CERB2C	Cerebrin_2(comp._C)	Cytosol
M_CERB2D	Cerebrin_2(comp._D)	Cytosol
M_CEREB1	Cerebroside_1	Cytosol
M_CEREB2	Cerebroside_2	Cytosol
M_cGMP	3',5'-Cyclic_GMP	Cytosol
M_CHCOA	6-Carboxyhexanoyl-CoA	Cytosol
M_CHIT	Chitin	Cytosol
M_CHITO	Chitosan	Cytosol
M_CHO	Choline	Cytosol
M_CHOR	Chorismate	Cytosol
M_CHOSLF	Choline_sulphate	Cytosol
M_CHOSLFe	Choline_sulphate	Extracellular_space
M_cIMP	3',5'-Cyclic_IMP	Cytosol
M_CIT	Citrate	Cytosol
M_CITe	Citrate	Extracellular_space
M_CITm	Citrate	Mitochondrion
M_CITR	L-Citrulline	Cytosol
M_CITRe	L-Citrulline	Extracellular_space
M_CITRm	L-Citrulline	Mitochondrion
M_CL	Cardiolipin	Cytosol
M_CLAGL3P	1-acyl-sn-glycerol-3-phosphate_used_for_cardiolipin	Cytosol
M_CLCDPDG	Cdp-diacylglycerol_used_for_cardiolipin	Cytosol
M_CLPA	Phosphatidate_used_for_cardiolipin	Cytosol
M_CLPIGP	3(3-sn-phosphatidyl)-sn-glycerol_1-phosphate_used_for_cardiolipin_biosynthesis	Cytosol
M_CMP	CMP	Cytosol
M_CO2	Carbon_dioxide	Cytosol
M_CO2e	Carbon_dioxide	Extracellular_space
M_CO2m	Carbon_dioxide	Mitochondrion
M_COA	Coenzyme_A	Cytosol
M_COAm	Coenzyme_A	Mitochondrion
M_COUM	Coumarate	Cytosol
M_COUMe	Coumarate	Extracellular_space
M_CPAD5P	1-(2-Carboxyphenylamino)-1-deoxy-D-ribulose_5-phosphate	Cytosol
M_CTP	CTP	Cytosol
M_CYS	L-Cysteine	Cytosol
M_CYSe	L-Cysteine	Extracellular_space
M_CYST	Cystine	Cytosol
M_CYTD	Cytidine	Cytosol
M_CYTS	Cytosine	Cytosol
M_D6PDGC	6-phospho-2-dehydro-D-gluconate	Cytosol
M_D6PGC	6-Phospho-D-gluconate	Cytosol
M_D6PGL	d-Glucono-1,5-lactone_6-phosphate	Cytosol
M_DA	Deoxyadenosine	Cytosol
M_DADP	dADP	Cytosol
M_DAGLY	Diacylglycerol	Cytosol
M_DAGLYP	Diacylglycerol-3-Phosphate	Cytosol
M_DAMP	dAMP	Cytosol
M_DAONA	7,8-diaminononanoate	Cytosol
M_DATP	dATP	Cytosol
M_DC	Deoxycytidine	Cytosol
M_DCDA	4-methylcholesta-8,24-diene-3-ol-4-carboxylate	Cytosol
M_DCDOL	4,4-Dimethylcholesta-8,24-diene-3-ol	Cytosol
M_DCDP	dCDP	Cytosol
M_DCMP	dCMP	Cytosol
M_DCTOL	4,4-Dimethylcholesta-8,14,24-triene-3-ol	Cytosol
M_DCTP	dCTP	Cytosol
M_DG	Deoxyguanosine	Cytosol
M_DGDG	Digalactosyl_diglyceride	Cytosol
M_DGDMIPC	Digalactosyl-dimannosyl-inositol-P-ceramide	Cytosol
M_DGDP	dGDP	Cytosol
M_DGLC	D-Glucose	Cytosol
M_DGLCe	D-Glucose	Extracellular_space
M_DGMP	dGMP	Cytosol
M_DGTP	dGTP	Cytosol
M_DHBA	2,3-dihydroxybenzoate	Cytosol
M_DHCHDDC	(1R,6S)-dihydroxycyclohexa-2,4-diene-1,4-dicarboxylate	Cytosol
M_DHF	7,8-Dihydrofolate	Cytosol
M_DHMVAm	(R)-2,3-dihydroxy-3-methylbutanoate	Mitochondrion
M_DHP	2-Amino-4-hydroxy-6-(D-erythro-1,2,3-trihydroxypropyl)-7,8-dihydropteridine	Cytosol
M_DHPLYSm	protein-dihydrolipoyllysine	Mitochondrion
M_DHPT	Dihydropteroate	Cytosol
M_DHSK	3-Dehydroshikimate	Cytosol
M_DHSKe	3-Dehydroshikimate	Extracellular_space
M_DHVALm	(R)-2,3-dihydroxy-3-methylbutanoate	Mitochondrion
M_DIMGP	D-erythro-1-(Imidazol-4-yl)glycerol_3-phosphate	Cytosol
M_DIN	Deoxyinosine	Cytosol
M_DMAND	D-mandelate	Cytosol
M_DMANDe	D-mandelate	Extracellular_space
M_DMIPC	Di-mannosyl-inositol-P-ceramide	Cytosol
M_DMNAD	Deamido-NAD	Cytosol
M_DMPP	Dimethylallyl_diphosphate	Cytosol
M_DMT	Dimethylterephthalate	Cytosol
M_DMTe	Dimethylterephthalate	Extracellular_space
M_DNA	Deoxyribonucleic_acid	Cytosol
M_DOROA	(S)-Dihydroorotate	Cytosol
M_DPCOA	Dephospho-CoA	Cytosol
M_DPTH	2-[3-Carboxy-3-(methylammonio)propyl]-L-histidine	Cytosol
M_DQT	3-Dehydroquinate	Cytosol
M_DR1P	Deoxy-ribose_1-phosphate	Cytosol
M_DSAM	S-Adenosylmethioninamine	Cytosol
M_DT	Thymidine	Cytosol
M_DTB	Dethiobiotin	Cytosol
M_DTBe	dethiobiotin	Extracellular_space
M_DTDP	dTDP	Cytosol
M_DTMP	dTMP	Cytosol
M_DTTP	dTTP	Cytosol
M_DU	Deoxyuridine	Cytosol
M_DUDP	dUDP	Cytosol
M_DUMP	dUMP	Cytosol
M_DUTP	dUTP	Cytosol
M_E	D-Erythrose	Cytosol
M_E4P	D-Erythrose_4-phosphate	Cytosol
M_Ee	D-Erythrose	Extracellular_space
M_EOL	Erythritol	Cytosol
M_EOLe	Erythritol	Extracellular_space
M_EPST	Episterol	Cytosol
M_ERGOD	Ergosta-5,7-dienol	Cytosol
M_ERGOSE	Ergosterolester	Cytosol
M_ERGOST	Ergosterol	Cytosol
M_ERGOT	Ergosta-5,7,22,24-tetraenol	Cytosol
M_ETH	Ethanol	Cytosol
M_ETHe	Ethanol	Extracellular_space
M_ETHm	Ethanol	Mitochondrion
M_EU	L-Erythrulose	Cytosol
M_EU1P	L-Erythrulose_1-phosphate	Cytosol
M_EUe	L-Erythrulose	Extracellular_space
M_F26P	D-Fructose_2,6-bisphosphate	Cytosol
M_F6P	beta-D-Fructose_6-phosphate	Cytosol
M_FADH2m	FADH2	Mitochondrion
M_FADm	FAD	Mitochondrion
M_FALD	Formaldehyde	Cytosol
M_FDP	beta-D-Fructose_1,6-bisphosphate	Cytosol
M_FER	Ferulic_acid	Cytosol
M_FERCOA	trans-feruloyl-CoA	Cytosol
M_FERe	Ferulic_acid	Extracellular_space
M_FERHCOA	4-hydroxy-3-methoxyphenyl-beta-hydroxypropionyl-CoA	Cytosol
M_FERIm	Ferricytochrome_c	Mitochondrion
M_FEROm	Ferrocytochrome_c	Mitochondrion
M_FEST	Fecosterol	Cytosol
M_FGAM	2-(Formamido)-N1-(5'-phosphoribosyl)acetamidine	Cytosol
M_FGAR	5'-Phosphoribosyl-N-formylglycinamide	Cytosol
M_FGT	S-Formylglutathione	Cytosol
M_FKYN	L-Formylkynurenine	Cytosol
M_FOR	Formate	Cytosol
M_FORe	Formate	Extracellular_space
M_FORm	Formate	Mitochondrion
M_FPP	trans,trans-Farnesyl_diphosphate	Cytosol
M_FRU	D-Fructose	Cytosol
M_FRUe	D-Fructose	Extracellular_space
M_FTHF	10'-Formyltetrahydrofolate	Cytosol
M_FTHFm	10-Formyltetrahydrofolate	Mitochondrion
M_FUACAC	4-Fumarylacetoacetate	Cytosol
M_FUM	Fumarate	Cytosol
M_FUMe	Fumarate	Extracellular_space
M_FUMm	Fumarate	Mitochondrion
M_G	D-Glycerate	Cytosol
M_G1P	alpha-D-Glucose_1-phosphate	Cytosol
M_G6P	alpha-D-Glucose_6-phosphate	Cytosol
M_GA6P	D-Glucosamine_6-phosphate	Cytosol
M_GABA	4-Aminobutanoate	Cytosol
M_GABAe	4-Aminobutanoate	Extracellular_space
M_GABAm	4-Aminobutanoate	Mitochondrion
M_GAG	Galactosaminogalactan	Cytosol
M_GAL1P	alpha-D-Galactose_1-phosphate	Cytosol
M_GALCER	Galactosylceramide	Cytosol
M_GALCERA	Galactosylceramide(Comp._A)	Cytosol
M_GALCERB	Galactosylceramide(Comp._B)	Cytosol
M_GALN14LAC	D-Galactono-1,4-lactone	Cytosol
M_GALNT	D-Galactonate	Cytosol
M_GALNTe	D-Galactonate	Extracellular_space
M_GALOL	Galactitol	Cytosol
M_GALOLe	Galactitol	Extracellular_space
M_GALUNT	D-Galacturonate	Cytosol
M_GALUNTe	D-Galacturonate	Extracellular_space
M_GALUNTP	1-phospho-alpha-D-glucuronate	Cytosol
M_GAMYLe	Glucoamylase_(secreted_to_the_medium)	Extracellular_space
M_GAR	5'-Phosphoribosylglycinamide	Cytosol
M_GBAD	4-Guanidino-butanamide	Cytosol
M_GBAT	4-Guanidino-butanoate	Cytosol
M_GC	gamma-L-Glutamyl-L-cysteine	Cytosol
M_GDMIPC	Galactosyl-Dimannosyl-inositol-P-ceramide	Cytosol
M_GDP	GDP	Cytosol
M_GDPm	GDP	Mitochondrion
M_GDPMAN	GDPmannose	Cytosol
M_GEN	Gentisate	Cytosol
M_GGM	Galactoglucomannan	Cytosol
M_GL	Glycerol	Cytosol
M_GL3P	Glycerol_3-phosphate	Cytosol
M_GLAC	D-Galactose	Cytosol
M_GLACe	D-Galactose	Extracellular_space
M_GLAL	Glycolaldehyde	Cytosol
M_GLC	alpha-D-Glucose	Cytosol
M_GLCe	alpha-D-Glucose	Extracellular_space
M_GLCN	D-Glucosamine	Cytosol
M_GLCN15LAC	d-Glucono-1,5-lactone	Cytosol
M_GLCN15LACe	d-Glucono-1,5-lactone	Extracellular_space
M_GLCNT	D-Gluconate	Cytosol
M_GLCNTe	D-Gluconate	Extracellular_space
M_GLCUNT	D-Glucuronate	Cytosol
M_GLCUNTe	D-Glucuronate	Extracellular_space
M_GLe	Glycerol	Extracellular_space
M_GLN	L-Glutamine	Cytosol
M_GLNe	L-Glutamine	Extracellular_space
M_GLU	L-Glutamate	Cytosol
M_GLUCER1	Glucocerebroside_1	Cytosol
M_GLUCER2	Glucocerebroside_2	Cytosol
M_GLUe	L-Glutamate	Extracellular_space
M_GLUGSAL	L-Glutamate_5-semialdehyde	Cytosol
M_GLUGSALm	L-Glutamate_5-semialdehyde	Mitochondrion
M_GLUm	L-Glutamate	Mitochondrion
M_GLUP	alpha-D-Glutamyl_phosphate	Cytosol
M_GLX	Glyoxylate	Cytosol
M_GLY	Glycine	Cytosol
M_GLYA	Glycolate	Cytosol
M_GLYAL	D-Glyceraldehyde	Cytosol
M_GLYCOGEN	Glycogen	Cytosol
M_GLYCOGENe	Glycogen	Extracellular_space
M_GLYe	Glycine	Extracellular_space
M_GLYm	Glycine	Mitochondrion
M_GLYN	Glycerone_(DHA/dihydroxyacetone)	Cytosol
M_GLYNe	Glycerone_(DHA/dihydroxyacetone)	Extracellular_space
M_GMP	GMP	Cytosol
M_GN	Guanine	Cytosol
M_GNTAL	Gentisate_aldehyde	Cytosol
M_GPP	Geranyl_diphosphate	Cytosol
M_GSN	Guanosine	Cytosol
M_GTP	GTP	Cytosol
M_GTPm	GTP	Mitochondrion
M_GUA	Guaiacol	Cytosol
M_H2O	Water	Cytosol
M_H2O2	Hydrogen_peroxide	Cytosol
M_H2O2e	Hydrogen_peroxide	Extracellular_space
M_H2Oe	Water	Extracellular_space
M_H2Om	Water_(mitochondria)	Mitochondrion
M_H2S	Hydrogen_sulfide	Cytosol
M_H2SO3	Sulfite	Cytosol
M_H2SO3e	Sulfite	Extracellular_space
M_H3MCOA	(S)-3-Hydroxy-3-methylglutaryl-CoA	Cytosol
M_HACNm	But-1-ene-1,2,4-tricarboxylate	Mitochondrion
M_HAN	3-Hydroxyanthranilate	Cytosol
M_HCITm	2-Hydroxybutane-1,2,4-tricarboxylate	Mitochondrion
M_HCYS	L-Homocysteine	Cytosol
M_HICITm	Homoisocitrate	Mitochondrion
M_HIS	L-Histidine	Cytosol
M_HISe	L-Histidine	Extracellular_space
M_HISN	Histamine	Cytosol
M_HISOL	L-Histidinol	Cytosol
M_HISOLP	L-Histidinol_phosphate	Cytosol
M_HIUR	5-hydroxyisourate	Cytosol
M_HKYN	3-Hydroxykynurenine	Cytosol
M_HNO2	Nitrite	Cytosol
M_HNO3	Nitrate	Cytosol
M_HNO3e	Nitrate	Extracellular_space
M_HOMOGEN	Homogentisate	Cytosol
M_HPLYSm	H-protein-lipoyllysine	Mitochondrion
M_HPSAMLYSm	H-protein-S-aminomethyldihydrolipoyllysine	Mitochondrion
M_HSER	L-Homoserine	Cytosol
M_HYXN	Hypoxanthine	Cytosol
M_HYXNe	Hypoxanthine	Extracellular_space
M_ICIT	Isocitrate	Cytosol
M_ICITe	Isocitrate	Extracellular_space
M_ICITm	Isocitrate	Mitochondrion
M_IDOL	L-Iditol	Cytosol
M_IDOLe	L-Iditol	Extracellular_space
M_IDP	IDP	Cytosol
M_IDPm	IDP	Mitochondrion
M_IGP	Indoleglycerol_phosphate	Cytosol
M_ILE	L-Isoleucine	Cytosol
M_ILEe	L-Isoleucine	Extracellular_space
M_ILEm	L-Isoleucine	Mitochondrion
M_IMACP	3-(Imidazol-4-yl)-2-oxopropyl_phosphate	Cytosol
M_IMASP	Iminoaspartate	Cytosol
M_IMP	IMP	Cytosol
M_INAC	Indoleacetate	Cytosol
M_IND	Indole	Cytosol
M_INDe	Indole	Extracellular_space
M_INS	Inosine	Cytosol
M_IPC	Inositol_phosphorylceramide	Cytosol
M_IPPMALm	2-Isopropylmalate	Mitochondrion
M_IPPP	Isopentenyl_diphosphate	Cytosol
M_ITP	ITP	Cytosol
M_ITPm	ITP	Mitochondrion
M_KDDGC	2-dehydro-3-deoxy-D-gluconate	Cytosol
M_KOJA	Kojic_acid	Cytosol
M_KOJAe	Kojic_acid	Extracellular_space
M_KYN	L-Kynurenine	Cytosol
M_KYNe	L-Kynurenine	Extracellular_space
M_LAC	D-Lactate	Cytosol
M_LACAL	D-Lactaldehyde	Cytosol
M_LACe	D-Lactate	Extracellular_space
M_LACm	(R)-Lactate	Mitochondrion
M_LACT	Lactose	Cytosol
M_LACTe	Lactose	Extracellular_space
M_LAOL	L-Arabitol	Cytosol
M_LAOLe	L-Arabitol	Extracellular_space
M_LARAB	L-Arabinose	Cytosol
M_LARABe	L-Arabinose	Extracellular_space
M_LEU	L-Leucine	Cytosol
M_LEUe	L-Leucine	Extracellular_space
M_LEUm	L-Leucine	Mitochondrion
M_LGT	S-D-Lactoylglutathione	Cytosol
M_LIPIDS	Artificial_metabolite._The_metabolites_found_in_the_biomass._Measured_in_grams	Cytosol
M_LIPOm	Lipoamide	Mitochondrion
M_LLAC	L-Lactate	Cytosol
M_LLACe	L-Lactate	Extracellular_space
M_LLACm	(S)-Lactate	Mitochondrion
M_LLCT	L-Cystathionine	Cytosol
M_LMAND	L-mandelate	Cytosol
M_LMANDe	L-mandelate	Extracellular_space
M_LNST	Lanosterol	Cytosol
M_LPC	Lysophosphatidylcholine	Cytosol
M_LPE	Lysophosphatidylethanolamine	Cytosol
M_LPSE2m	(LipS2)-dihydrolipoyl_transsuccinylase	Mitochondrion
M_LXUL	L-Xylulose	Cytosol
M_LXULe	L-Xylulose	Extracellular_space
M_LYS	L-Lysine	Cytosol
M_LYSe	L-Lysine	Extracellular_space
M_LYSm	L-Lysine	Mitochondrion
M_MACAC	maleylacetoacetate	Cytosol
M_MAGLY	Monoacylglycerol	Cytosol
M_MAGLYP	Monoacylglycerol-3-Phosphate	Cytosol
M_MAL	(S)-Malate	Cytosol
M_MALACP	Malonyl-[acyl-carrier_protein]	Cytosol
M_MALCOA	Malonyl_coenzyme_A	Cytosol
M_MALe	(S)-Malate	Extracellular_space
M_MALm	(S)-Malate	Mitochondrion
M_MAN	D-Mannose	Cytosol
M_MAN1P	alpha-D-Mannose_1-phosphate	Cytosol
M_MAN6P	D-Mannose_6-phosphate	Cytosol
M_MANe	D-Mannose	Extracellular_space
M_MANNANe	Mannan	Extracellular_space
M_MELIe	Melibiose	Extracellular_space
M_MET	L-Methionine	Cytosol
M_METe	L-Methionine	Extracellular_space
M_METH	Methanethiol	Cytosol
M_METHF	5,10-Methenyltetrahydrofolate	Cytosol
M_METHFm	5,10-Methenyltetrahydrofolate	Mitochondrion
M_METHOL	Methanol	Cytosol
M_METHOLe	Methanol	Extracellular_space
M_METTHF	5,10-Methylenetetrahydrofolate	Cytosol
M_METTHFm	5,10-Methylenetetrahydrofolate	Mitochondrion
M_MGC181	Monoglucosyloxyoctadecenoic_acid	Cytosol
M_MGDG	Monogalactosyl_diglyceride	Cytosol
M_MI1P	1L-myo-Inositol_1-phosphate	Cytosol
M_MIPC	Mannose-inositol-P-ceramide	Cytosol
M_MLT	Maltose	Cytosol
M_MLTe	Maltose	Extracellular_space
M_MNT	D-Mannitol	Cytosol
M_MNT1P	D-Mannitol_1-phosphate	Cytosol
M_MNTe	D-Mannitol	Extracellular_space
M_MTHF	5-Methyltetrahydrofolate	Cytosol
M_MTHFm	5-Methyltetrahydrofolate	Mitochondrion
M_MTHGXL	Methylglyoxal	Cytosol
M_MTPHTH	Monomethylterephthalate	Cytosol
M_MUCL	Muconolactone	Cytosol
M_MUCO	cis,cis-muconate	Cytosol
M_MVL	(R)-Mevalonate	Cytosol
M_MYOI	myo-Inositol	Cytosol
M_NAD	NAD+	Cytosol
M_NADH	NADH	Cytosol
M_NADHm	NADH	Mitochondrion
M_NADm	NAD+	Mitochondrion
M_NADP	NADP+	Cytosol
M_NADPH	NADPH	Cytosol
M_NADPHm	NADPH	Mitochondrion
M_NADPm	NADP+	Mitochondrion
M_NAG	N-Acetyl-D-glucosamine	Cytosol
M_NAGA1P	N-Acetyl-D-glucosamine_1-phosphate	Cytosol
M_NAGA6P	N-Acetyl-D-glucosamine_6-phosphate	Cytosol
M_NAGLUm	N-Acetyl-L-glutamate	Mitochondrion
M_NAGLUPm	N-Acetyl-L-glutamate_5-phosphate	Mitochondrion
M_NAGLUSm	N-Acetyl-L-glutamate_5-semialdehyde	Mitochondrion
M_NAHISN	N-acetylhistamine	Cytosol
M_NAMN	Nicotinate_D-ribonucleotide	Cytosol
M_NAMR	Nicotinamide_D-ribonucleoside	Cytosol
M_NAORNm	N2-Acetyl-L-ornithine	Mitochondrion
M_NAR	Nicotinate_D-ribonucleoside	Cytosol
M_NFAN	N-formylanthranilate	Cytosol
M_NH3	Ammonia	Cytosol
M_NH3e	Ammonia	Extracellular_space
M_NH3m	Ammonia	Mitochondrion
M_NH4OH	Ammonium_hydroxide	Cytosol
M_NICA	Nicotinate	Cytosol
M_NICAe	Nicotinate	Extracellular_space
M_NICD	Nicotinamide	Cytosol
M_NICDe	Nicotinamide	Extracellular_space
M_NIG	Nigeran_(alpha-1,3-Glucose-alpha-1,4-Glucose)	Cytosol
M_NMN	Nicotinamide_D-ribonucleotide	Cytosol
M_NPRAN	N-(5-Phospho-D-ribosyl)anthranilate	Cytosol
M_O2	Oxygen	Cytosol
M_O2e	Oxygen	Extracellular_space
M_O2m	Oxygen	Mitochondrion
M_OA	Oxaloacetate	Cytosol
M_OAe	Oxaloacetate	Extracellular_space
M_OAEL	3-Oxoadipate_enol-lactone	Cytosol
M_OAHSER	O-Acetyl-L-homoserine	Cytosol
M_OAm	Oxaloacetate	Mitochondrion
M_OBUT	2-Oxobutanoate	Cytosol
M_OBUTm	2-Oxobutanoate	Mitochondrion
M_OGT	Oxidized_glutathione	Cytosol
M_OICAP	3-Carboxy-4-methyl-2-oxopentanoate	Cytosol
M_OICAPm	3-Carboxy-4-methyl-2-oxopentanoate	Mitochondrion
M_OIVALm	(R)-2-Oxoisovalerate	Mitochondrion
M_OMP	Orotidine_5'-phosphate	Cytosol
M_OMVAL	3-Methyl-2-oxobutanoate	Cytosol
M_OMVALm	3-Methyl-2-oxobutanoate	Mitochondrion
M_ORN	L-Ornithine	Cytosol
M_ORNe	L-Ornithine	Extracellular_space
M_ORNm	L-Ornithine	Mitochondrion
M_OROA	Orotate	Cytosol
M_OTA	Ochratoxin_A	Cytosol
M_OTAe	Ochratoxin_A	Extracellular_space
M_OTHIO	Oxidized_thioredoxin	Cytosol
M_OTHIOm	Oxidized_thioredoxin	Mitochondrion
M_OXAL	Oxalate	Cytosol
M_OXALe	Oxalate	Extracellular_space
M_OXAm	Oxaloglutarate	Mitochondrion
M_OXGLY	Oxaloglycolate	Cytosol
M_P5C	(S)-1-Pyrroline-5-carboxylate	Cytosol
M_P5Cm	(S)-1-Pyrroline-5-carboxylate	Mitochondrion
M_PABA	4-Aminobenzoate	Cytosol
M_PANT	(R)-Pantoate	Cytosol
M_PAP	Adenosine_3',5'-bisphosphate	Cytosol
M_PAPS	3'-Phosphoadenylylsulfate	Cytosol
M_PC	Phosphatidylcholine	Cytosol
M_PCAGL3P	1-acyl-sn-glycerol-3-phosphate_used_for_phosphatidylcholine	Cytosol
M_PCAT3P2	1-acyl-sn-glycerone_phosphate_used_for_phosphatidylcholine	Cytosol
M_PCC	Protocatechuate	Cytosol
M_PCCDPDG	Cdp-diacylglycerol_used_for_phosphatidylcholine	Cytosol
M_PCCe	Protocatechuate	Extracellular_space
M_PCPA	Phosphatidate_used_for_phosphatidylcholine	Cytosol
M_PCPDME	Phosphatidyl-N-dimethylethanolamine	Cytosol
M_PCPE	Phosphatidylethanolamine_used_for_phosphatidylcholine	Cytosol
M_PCPMME	Phosphatidyl-N-methylethanolamine	Cytosol
M_PCPS	Phosphatidylserine_used_for_phosphatidylcholine	Cytosol
M_PE	Phosphatidylethanolamine	Cytosol
M_PEAGL3P	1-acyl-sn-glycerol-3-phosphate_used_for_phosphatidylethanolamine	Cytosol
M_PEAT3P2	1-acyl-sn-glycerone_phosphate_used_for_phosphatidylethanolamine	Cytosol
M_PECDPDG	Cdp-diacylglycerol_used_for_phosphatidylethanolamine	Cytosol
M_PECTATEe	Pectate	Extracellular_space
M_PENAL	Pentanal	Cytosol
M_PENN	Pentylamine	Cytosol
M_PENNe	Pentylamine	Extracellular_space
M_PEP	Phosphoenolpyruvate	Cytosol
M_PEPA	Phosphatidate_used_for_phosphatidylethanolamine	Cytosol
M_PEPS	Phosphatidylserine_used_for_phosphatidylethanolamine	Cytosol
M_PG	Phosphatidylglycerol	Cytosol
M_PHAC	Phenylacetate	Cytosol
M_PHACe	Phenylacetate	Extracellular_space
M_PHAL	Phenylacetaldehyde	Cytosol
M_PHALe	Phenylacetaldehyde	Extracellular_space
M_PHE	L-Phenylalanine	Cytosol
M_PHEe	L-Phenylalanine	Extracellular_space
M_PHEN	Prephenate	Cytosol
M_PHP	3-Phosphonooxypyruvate	Cytosol
M_PHPYR	Phenylpyruvate	Cytosol
M_PHPYRe	Phenylpyruvate	Extracellular_space
M_PHSER	O-Phospho-L-homoserine	Cytosol
M_PI	Orthophosphate	Cytosol
M_PIe	Orthophosphate	Extracellular_space
M_PIm	Orthophosphate	Mitochondrion
M_PINS	1-Phosphatidyl-D-myo-inositol	Cytosol
M_PINSP	1-Phosphatidyl-1D-myo-inositol_3-phosphate	Cytosol
M_PMVL	(R)-5-Phosphomevalonate	Cytosol
M_PNTO	(R)-Pantothenate	Cytosol
M_POOL	Artificial_metabolite._A_group_of_small_molecules_found_in_the_biomass	Cytosol
M_PPI	Pyrophosphate	Cytosol
M_PPIm	Pyrophosphate	Mitochondrion
M_PPMVL	(R)-5-Diphosphomevalonate	Cytosol
M_PRAM	5-Phosphoribosylamine	Cytosol
M_PRBAMP	N1-(5-Phospho-D-ribosyl)-AMP	Cytosol
M_PRBATP	N1-(5-Phospho-D-ribosyl)-ATP_	Cytosol
M_PRCP	5-Phosphoribosyl_monophosphate	Cytosol
M_PRFICA	1-(5'-Phosphoribosyl)-5-formamido-4-imidazolecarboxamide	Cytosol
M_PRFP	5-(5-Phospho-D-ribosylaminoformimino)-1-(5-phosphoribosyl)-imidazole-4-carboxamide	Cytosol
M_PRLP	N-(5'-Phospho-D-1'-ribulosylformimino)-5-amino-1-(5''-phospho-D-ribosyl)-4-imidazolecarboxamide	Cytosol
M_PRO	L-Proline	Cytosol
M_PROe	L-Proline	Extracellular_space
M_PROm	L-Proline	Mitochondrion
M_PROP	Propanoate	Cytosol
M_PROPACP	Propanoyl-[acyl-carrier_protein]	Cytosol
M_PROPAL	Propionaldehyde	Cytosol
M_PROPALe	Propionaldehyde	Extracellular_space
M_PROPCOA	Propanoyl-CoA	Cytosol
M_PROPCOAm	Propanoyl-CoA	Mitochondrion
M_PROPe	Propanoate	Extracellular_space
M_PROPm	Propanoate	Mitochondrion
M_Protein	Protein	Extracellular_space
M_PRPP	5-Phospho-alpha-D-ribose_1-diphosphate	Cytosol
M_PS	Phosphatidylserine	Cytosol
M_PSAGL3P	1-acyl-sn-glycerol-3-phosphate_used_for_phosphatidylserine	Cytosol
M_PSAT3P2	1-acyl-sn-glycerone_phosphate_used_for_phosphatidylserine	Cytosol
M_PSCDPDG	Cdp-diacylglycerol_used_for_phosphatidylserine	Cytosol
M_PSNIG	Pseudonigeran_(1,3-alpha-glucan)	Cytosol
M_PSPA	Phosphatidate_used_for_phosphatidylserine	Cytosol
M_PYR	Pyruvate	Cytosol
M_PYRe	Pyruvate	Extracellular_space
M_PYRm	Pyruvate	Mitochondrion
M_QH2m	Ubiquinol	Mitochondrion
M_Qm	Ubiquinone	Mitochondrion
M_QT	Quinate	Cytosol
M_QTe	Quinate	Extracellular_space
M_QUIN	Quinolinate	Cytosol
M_QUINe	Quinolinate	Extracellular_space
M_R1P	D-Ribose_1-phosphate	Cytosol
M_R5P	D-Ribose_5-phosphate	Cytosol
M_RAFFe	Raffinose	Extracellular_space
M_RES	Resocinol	Cytosol
M_RESe	Resocinol	Extracellular_space
M_RGT	Glutathione	Cytosol
M_RHA	L-Rhamnose	Cytosol
M_RHAe	Extracellular_rhamnose	Extracellular_space
M_RHAMN	L-rhamnulose	Cytosol
M_RHAMNP	L-rhamnulose_1-phosphate	Cytosol
M_RIB	D-Ribose	Cytosol
M_RIBe	D-Ribose	Extracellular_space
M_RIBOL	Ribitol	Cytosol
M_RIBOLe	Ribitol	Extracellular_space
M_RL	D-Ribulose	Cytosol
M_RL5P	D-Ribulose_5-phosphate	Cytosol
M_RLe	D-Ribulose	Extracellular_space
M_RNA	Ribonucleic_acid	Cytosol
M_RTHIO	Reduced_thioredoxin	Cytosol
M_RTHIOm	Reduced_thioredoxin	Mitochondrion
M_S	Sulfur	Cytosol
M_S23E	(S)-2,3-Epoxysqualene	Cytosol
M_S7P	Sedoheptulose_7-phosphate	Cytosol
M_SACPm	Saccharopine	Mitochondrion
M_SAH	S-Adenosyl-L-homocysteine	Cytosol
M_SAICAR	1-(5'-Phosphoribosyl)-5-amino-4-(N-succinocarboxamide)-imidazole	Cytosol
M_SALI	Salicylate	Cytosol
M_SALIe	Salicylate	Extracellular_space
M_SAM	S-Adenosyl-L-methionine,_S-Adenosyl-L-methionine;_Acylcarnitine	Cytosol
M_SAMOB	S-adenosyl-4-methylthio-2-oxobutanoate	Cytosol
M_SEDAG	1,2-diacyl-sn-glycerol_(for_Sterolesters)	Cytosol
M_SEDAGP	1,2-diacyl-sn-glycerol_3-phosphate_(for_Sterolesters)	Cytosol
M_SEMAG	Monoacylglycerol(for_Sterolesters)	Cytosol
M_SEMAGP	Monoacylglycerol-3-phosphate_(for_Sterolesters)	Cytosol
M_SER	L-Serine	Cytosol
M_SERe	L-Serine	Extracellular_space
M_SLF	Sulfate	Cytosol
M_SLFe	Sulphate	Extracellular_space
M_SME	Shikimate	Cytosol
M_SME3P	Shikimate_3-phosphate	Cytosol
M_SMEe	Shikimate	Extracellular_space
M_SOR	L-Sorbose	Cytosol
M_SORe	L-Sorbose	Extracellular_space
M_SOT	D-Sorbitol	Cytosol
M_SOTe	D-Sorbitol	Extracellular_space
M_SQL	Squalene	Cytosol
M_STACe	Stachyose	Extracellular_space
M_STARe	Starch	Extracellular_space
M_SUCC	Succinate	Cytosol
M_SUCCe	Succinate	Extracellular_space
M_SUCCm	Succinate	Mitochondrion
M_SUCCOAm	Succinyl_coenzyme_A	Mitochondrion
M_SUCCSALm	Succinate-semialdehyde	Mitochondrion
M_SUCe	Sucrose	Extracellular_space
M_T3P1	D-Glyceraldehyde_3-phosphate	Cytosol
M_T3P2	Glycerone_phosphate_(DHAP)	Cytosol
M_TAGLY	Triacylglycerol	Cytosol
M_TANAe	Tannic_acid	Extracellular_space
M_TAR	Tartrate	Cytosol
M_TARe	Tartrate	Extracellular_space
M_TDPE1m	(thiamine_diphosphate)-alpha-ketoglutarate_dehydrogenase	Mitochondrion
M_TGDMIPC	Trigalactosyldimannosylinositol-P-ceramide	Cytosol
M_THF	Tetrahydrofolate	Cytosol
M_THFG	Tetrahydrofolyl-[Glu](n)	Cytosol
M_THFm	Tetrahydrofolate	Mitochondrion
M_THR	L-Threonine	Cytosol
M_THRe	L-Threonine	Extracellular_space
M_THRm	L-Threonine	Mitochondrion
M_THY	Thymine	Cytosol
M_TPHTH	Terephthalate	Cytosol
M_TPHTHe	Terephthalate	Extracellular_space
M_TRE	alpha,alpha-Trehalose	Cytosol
M_TRE6P	alpha,alpha-Trehalose_6-phosphate	Cytosol
M_TREe	alpha,alpha-Trehalose	Extracellular_space
M_TRP	L-Tryptophan	Cytosol
M_TRPe	L-Tryptophan	Extracellular_space
M_TYR	L-Tyrosine	Cytosol
M_TYRe	L-Tyrosine	Extracellular_space
M_UDP	UDP	Cytosol
M_UDPG	UDPglucose	Cytosol
M_UDPGAL	UDPgalactose	Cytosol
M_UDPGALU	UDP-galacturonate	Cytosol
M_UDPNAG	UDP-N-acetyl-D-glucosamine	Cytosol
M_UDPNAGAL	UDP-N-acetyl-D-galactosamine	Cytosol
M_UGC	(-)-Ureidoglycolate	Cytosol
M_UMP	UMP	Cytosol
M_URA	Uracil	Cytosol
M_URAe	Uracil	Extracellular_space
M_UREA	Urea	Cytosol
M_UREAC	Urea-1-carboxylate	Cytosol
M_UREAe	Urea	Extracellular_space
M_UREAm	Urea	Mitochondrion
M_URI	Uridine	Cytosol
M_URIC	Ureate	Cytosol
M_URIe	Uridine	Extracellular_space
M_UTP	UTP	Cytosol
M_VAL	L-Valine	Cytosol
M_VALe	L-Valine	Extracellular_space
M_VALm	L-Valine	Mitochondrion
M_VAN	Vanillate	Cytosol
M_VANe	Vanillate	Extracellular_space
M_VANIN	Vanillin	Cytosol
M_XAN	Xanthine	Cytosol
M_XANe	Xanthine	Extracellular_space
M_XMP	Xanthosine_5'-phosphate	Cytosol
M_XOL	Xylitol	Cytosol
M_XOLe	Xylitol	Extracellular_space
M_XTSINE	Xanthosine	Cytosol
M_XUL	D-Xylulose	Cytosol
M_XUL5P	D-Xylulose_5-phosphate	Cytosol
M_XULe	D-Xylulose	Extracellular_space
M_XYL	D-Xylose	Cytosol
M_XYLANe	Xylan	Extracellular_space
M_XYLe	D-Xylose	Extracellular_space
M_ZYMST	Zymosterol	Cytosol
M_S_Malate_input	Input/Output_of_(S)-Malate._Artificial_metabolite	System_input
M_3CPYRD_input	Input/Output_of_3-cyanopyridine._Artificial_metabolite	System_input
M_Acetaldehyde_input	Input/Output_of_Acetaldehyde._Artificial_metabolite	System_input
M_Acetate_input	Input/Output_of_Acetate._Artificial_metabolite	System_input
M_AD_input	Input/Output_of_Adenine._Artificial_metabolite	System_input
M_AMP_input	Input/Output_of_AMP._Artificial_metabolite	System_input
M_Amylopectin_input	Input/Output_of_Amylopectin._Artificial_metabolite	System_input
M_Amylose_input	Input/Output_of_Amylose._Artificial_metabolite	System_input
M_AN_input	Input/Output_of_Anthranilate._Artificial_metabolite	System_input
M_Arabinan_input	Input/Output_of_Arabinan._Artificial_metabolite	System_input
M_ATN_input	Input/Output_of_Allantoin._Artificial_metabolite	System_input
M_ATP_input	Input/Output_of_ATP._Artificial_metabolite	System_input
M_Benzoate_input	Input/Output_of_Benzoate._Artificial_metabolite	System_input
M_Benzonitrile_input	Input/Output_of_Benzonitrile._Artificial_metabolite	System_input
M_Benzoylamine_input	Input/Output_of_Benzoylamine._Artificial_metabolite	System_input
M_Biotin_input	Input/Output_of_Biotin._Artificial_metabolite	System_input
M_C100_input	Input/Output_of_Decanoate._Artificial_metabolite	System_input
M_C120_input	Input/Output_of_Dodecanoate._Artificial_metabolite	System_input
M_C140_input	Input/Output_of_Tetradecanoate._Artificial_metabolite	System_input
M_C141_input	Input/Output_of_Tetradecenoate._Artificial_metabolite	System_input
M_C150_input	Input/Output_of_Pentadecanoate._Artificial_metabolite	System_input
M_C160_input	Input/Output_of_Hexadecanoate._Artificial_metabolite	System_input
M_C161_input	Input/Output_of_Hexadecenoate._Artificial_metabolite	System_input
M_C162_input	Input/Output_of_Hexadecadienoate._Artificial_metabolite	System_input
M_C170_input	Input/Output_of_Heptadecanoate._Artificial_metabolite	System_input
M_C171_input	Input/Output_of_Heptadecenoate._Artificial_metabolite	System_input
M_C180_input	Input/Output_of_Octadecanoate._Artificial_metabolite	System_input
M_C181_input	Input/Output_of_Octadecenoate._Artificial_metabolite	System_input
M_C182_input	Input/Output_of_Octadecadienoate._Artificial_metabolite	System_input
M_C183_input	Input/Output_of_Octadecatrienoate._Artificial_metabolite	System_input
M_C190_input	Input/Output_of_Nonadecanoate._Artificial_metabolite	System_input
M_C191_input	Input/Output_of_Nonadecenoate._Artificial_metabolite	System_input
M_C192_input	Input/Output_of_Nonadecadienoate._Artificial_metabolite	System_input
M_C200_input	Input/Output_of_Eicosanoate._Artificial_metabolite	System_input
M_C40_input	Input/Output_of_Butanoate._Artificial_metabolite	System_input
M_C60_input	Input/Output_of_Hexanoate._Artificial_metabolite	System_input
M_C80_input	Input/Output_of_Octanoate._Artificial_metabolite	System_input
M_Cellobiose_input	Input/Output_of_Cellobiose._Artificial_metabolite	System_input
M_Cellotriose_input	Input/Output_of_Cellotriose._Artificial_metabolite	System_input
M_Cellulose_input	Input/Output_of_Cellulose._Artificial_metabolite	System_input
M_Citrate_input	Input/Output_of_Citrate._Artificial_metabolite	System_input
M_CO2_input	Input/Output_of_CO2._Artificial_metabolite	System_input
M_Coumarate_input	Input/Output_of_Coumarate._Artificial_metabolite	System_input
M_Dethiobiotin_input	Input/Output_of_Dethiobiotin._Artificial_metabolite	System_input
M_Dihydroxyacetone_input	Input/Output_of_Dihydroxyacetone._Artificial_metabolite	System_input
M_Dimethylterephthalate_input	Input/Output_of_Dimethylterephthalate._Artificial_metabolite	System_input
M_Erythritol_input	Input/Output_of_Erythritol._Artificial_metabolite	System_input
M_Ethanol_input	Input/Output_of_Ethanol._Artificial_metabolite	System_input
M_Ferulic_acid_input	Input/Output_of_Ferulic_acid._Artificial_metabolite	System_input
M_Formate_input	Input/Output_of_Formate._Artificial_metabolite	System_input
M_Fumarate_input	Input/Output_of_Fumarate._Artificial_metabolite	System_input
M_GABA_input	Input/Output_of_GABA._Artificial_metabolite	System_input
M_Galactitol_input	Input/Output_of_Galactitol._Artificial_metabolite	System_input
M_Gallic_acid_input	Input/Output_of_Gallic_acid._Artificial_metabolite	System_input
M_Glucan_input	Input/Output_of_Glucan._Artificial_metabolite	System_input
M_Gluconic_acid_lactone_input	Input/Output_of_Gluconic_acid_lactone._Artificial_metabolite	System_input
M_Glycerol_input	Input/Output_of_Glycerol._Artificial_metabolite	System_input
M_Glycine_input	Input/Output_of_Glycine._Artificial_metabolite	System_input
M_Glycogen_input	Input/Output_of_Glycogen._Artificial_metabolite	System_input
M_H2O_input	Input/Output_of_H2O._Artificial_metabolite	System_input
M_H2SO3_input	Input/Output_of_H2SO3._Artificial_metabolite	System_input
M_H3PO4_input	Input/Output_of_H3PO4._Artificial_metabolite	System_input
M_HNO3_input	Input/Output_of_HNO3._Artificial_metabolite	System_input
M_HYXN_input	Input/Output_of_Hypoxanthine._Artificial_metabolite	System_input
M_Indole_input	Input/Output_of_Indole._Artificial_metabolite	System_input
M_Isocitrate_input	Input/Output_of_Isocitrate._Artificial_metabolite	System_input
M_Kojic_acid_input	Input/Output_of_Kojic_acid._Artificial_metabolite	System_input
M_KYN_input	Input/Output_of_L-Kynurenine._Artificial_metabolite	System_input
M_Lactose_input	Input/Output_of_Lactose._Artificial_metabolite	System_input
M_Maltose_input	Input/Output_of_Maltose._Artificial_metabolite	System_input
M_Mannan_input	Input/Output_of_Mannan._Artificial_metabolite	System_input
M_Melibiose_input	Input/Output_of_Melibiose._Artificial_metabolite	System_input
M_Methanol_input	Input/Output_of_Methanol._Artificial_metabolite	System_input
M_NH3_input	Input/Output_of_NH3._Artificial_metabolite	System_input
M_NICA_input	Input/Output_of_Nicotinate._Artificial_metabolite	System_input
M_NICD_input	Input/Output_of_Nicotinamide._Artificial_metabolite	System_input
M_Nicotinamide_input	Input/Output_of_Nicotinamide._Artificial_metabolite	System_input
M_O2_input	Input/Output_of_O2._Artificial_metabolite	System_input
M_Ornithine_input	Input/Output_of_Ornithine._Artificial_metabolite	System_input
M_Oxalate_input	Input/Output_of_Oxalate._Artificial_metabolite	System_input
M_Oxaloacetate_input	Input/Output_of_Oxaloacetate._Artificial_metabolite	System_input
M_Pectate_input	Input/Output_of_Pectate._Artificial_metabolite	System_input
M_Phenylacetate_input	Input/Output_of_Phenylacetate._Artificial_metabolite	System_input
M_Phenylpyruvate_input	Input/Output_of_Phenylpyruvate._Artificial_metabolite	System_input
M_Propanal_input	Input/Output_of_Propanal._Artificial_metabolite	System_input
M_Propanoate_input	Input/Output_of_Propanoate._Artificial_metabolite	System_input
M_Protocatechuate_input	Input/Output_of_Protocatechuate._Artificial_metabolite	System_input
M_Pyruvate_input	Input/Output_of_Pyruvate._Artificial_metabolite	System_input
M_QUIN_input	Input/Output_of_Quinolinate._Artificial_metabolite	System_input
M_Quinate_input	Input/Output_of_Quinate._Artificial_metabolite	System_input
M_Raffinose_input	Input/Output_of_Raffinose._Artificial_metabolite	System_input
M_Resorcinol_input	Input/Output_of_Resorcinol._Artificial_metabolite	System_input
M_Ribitol_input	Input/Output_of_Ribitol._Artificial_metabolite	System_input
M_Salicylate_input	Input/Output_of_Salicylate._Artificial_metabolite	System_input
M_Shikimate_input	Input/Output_of_Shikimate._Artificial_metabolite	System_input
M_Stachyose_input	Input/Output_of_Stachyose._Artificial_metabolite	System_input
M_Starch_input	Input/Output_of_Starch._Artificial_metabolite	System_input
M_Succinate_input	Input/Output_of_Succinate._Artificial_metabolite	System_input
M_Sucrose_input	Input/Output_of_Sucrose._Artificial_metabolite	System_input
M_Tannic_acid_input	Input/Output_of_Tannic_acid._Artificial_metabolite	System_input
M_Tartrate_input	Input/Output_of_Tartrate._Artificial_metabolite	System_input
M_Terephthalate_input	Input/Output_of_Terephthalate._Artificial_metabolite	System_input
M_Trehalose_input	Input/Output_of_Trehalose._Artificial_metabolite	System_input
M_URA_input	Input/Output_of_Uracil._Artificial_metabolite	System_input
M_UREA_input	Input/Output_of_Urea._Artificial_metabolite	System_input
M_URI_input	Input/Output_of_Uridine._Artificial_metabolite	System_input
M_Vanillic_acid_input	Input/Output_of_Vanillic_acid._Artificial_metabolite	System_input
M_XAN_input	Input/Output_of_Xanthine._Artificial_metabolite	System_input
M_Xanthin_input	Input/Output_of_Xanthin._Artificial_metabolite	System_input
M_Xylan_input	Input/Output_of_Xylan._Artificial_metabolite	System_input
M_Xylitol_input	Input/Output_of_Xylitol._Artificial_metabolite	System_input
