# Supplementary material for: Analysis of Light- and Carbon-Specific Transcriptomes Implicates a Class of G-Protein-Coupled Receptors in Cellulose Sensing
Source: mSphere. 2017 May 10;2(3):e00089-17. doi: 10.1128/mSphere.00089-17 (PMC5425790; doi:10.1128/mSphere.00089-17)
Supplement: DATA SET S4 [file sph003172282sd5.xlsx]

## Sheet: CAZyme clusters
CAZyme clusters and their regulation
Clusters are given along with their location in the JGI assembly v2.0 in order to facilitate further investigation of individual genes on the T. reesei website. Comparison with the new assembly provided by Marie-Nelly et al., 2014 showed a misassembly only in cluster 2, which is shown as split cluster now (2a and 2b).								Regulation under inducing conditions			Regulation LL and DD under inducing conditions		Regulation by BLR1 LL		Regulation by BLR1 DD		Regulation by BLR2 LL		Regulation by BLR2 DD		Regulation by ENV1 LL		Regulation by ENV1DD
cluster nr.	protein ID	scaffold	localization on scaffold	gene	description	CAZyme family	group	Protein ID	regulation inducing		regulation LL and DD inducing		regulation blr1 LL		regulation blr1 DD		regulation blr2 LL		regulation blr2 DD		regulation env1 LL		regulation env1 DD
1	TRIRE2_53731	scaffold 1	417719	0	candidate b-glycosidase distantly related to endo-1,4-glucanase	GH family 5	Glycoside hydrolase	#N/A	#N/A	#N/A	#N/A	#N/A	#N/A	#N/A	#N/A	#N/A	#N/A	#N/A	#N/A	#N/A	#N/A	#N/A	#N/A	#N/A
1	TRIRE2_54723	scaffold 1	467944	0	0	CBM family 50	Carbohydrate binding module	#N/A	#N/A	#N/A	#N/A	#N/A	#N/A	#N/A	#N/A	#N/A	#N/A	#N/A	#N/A	#N/A	#N/A	#N/A	#N/A	#N/A
1	TRIRE2_73632	scaffold 1	520245	axe1	0	CE family 5	Carbohydrate esterase	TRIRE2_73632	8.91903	up in DD inducing	8.91903	up LL and DD inducing	-3.05665	down blr1 LL	#N/A	#N/A	#N/A	#N/A	#N/A	#N/A	-35.5595	down env1 LL	#N/A	#N/A
1	TRIRE2_73638	scaffold 1	523161	0	0	CBM family 1	Carbohydrate binding module	TRIRE2_73638	11.6594	up in DD inducing	11.6594	up LL and DD inducing	-5.5999	down blr1 LL	#N/A	#N/A	#N/A	#N/A	#N/A	#N/A	-48.3918	down env1 LL	#N/A	#N/A
1	TRIRE2_73643	scaffold 1	524998	egl4/cel61a	endo-1,4-glucanase; CEL61A (EGL4)	GH family 61	Glycoside hydrolase	TRIRE2_73643	5.4702	up in DD inducing	5.4702	up LL and DD inducing	#N/A	#N/A	#N/A	#N/A	4.16606	up blr2 LL	#N/A	#N/A	-18.4483	down env1 LL	#N/A	#N/A
2a	TRIRE2_74168	scaffold 1	2260553	DPM1	GDPMan:Dol-P mannosyltransferase catalytic subunit	GT family 2	O-Linked glycan elaboration	#N/A	#N/A	#N/A	#N/A	#N/A	#N/A	#N/A	#N/A	#N/A	#N/A	#N/A	#N/A	#N/A	#N/A	#N/A	#N/A	#N/A
2a	TRIRE2_74194	scaffold 1	2354765	0	lxr1	GH family 99	Glycoside hydrolase	#N/A	#N/A	#N/A	#N/A	#N/A	#N/A	#N/A	#N/A	#N/A	#N/A	#N/A	#N/A	#N/A	#N/A	#N/A	#N/A	#N/A
2a	TRIRE2_74198	scaffold 1	2358284	0	candidate a-glycosidase	GH family 92	Glycoside hydrolase	TRIRE2_74198	10.2306	up in DD inducing	10.2306	up LL and DD inducing	#N/A	#N/A	#N/A	#N/A	#N/A	#N/A	#N/A	#N/A	-4.48207	down env1 LL	#N/A	#N/A
2a	TRIRE2_71394	scaffold 1	2369127	0	candidate b-glycosidase related to b-glucuronidase	GH family 79	Glycoside hydrolase	#N/A	#N/A	#N/A	#N/A	#N/A	#N/A	#N/A	#N/A	#N/A	#N/A	#N/A	#N/A	#N/A	#N/A	#N/A	#N/A	#N/A
2a	TRIRE2_71399	scaffold 1	2395425	0	candidate b-glycosidase distantly related to b-1,3-glucanase	GH family 16	Glycoside hydrolase	#N/A	#N/A	#N/A	#N/A	#N/A	#N/A	#N/A	#N/A	#N/A	#N/A	#N/A	#N/A	#N/A	#N/A	#N/A	#N/A	#N/A
2a	TRIRE2_54242	scaffold 1	2396697	0	candidate b-glycosidase related to b-1,3-glucanase	GH family 55	Glycoside hydrolase	#N/A	#N/A	#N/A	#N/A	#N/A	#N/A	#N/A	#N/A	#N/A	#N/A	#N/A	#N/A	#N/A	#N/A	#N/A	#N/A	#N/A
2a	TRIRE2_103033	scaffold 1	2416227	0	0	PL family 7	Polysaccharide lyase	#N/A	#N/A	#N/A	#N/A	#N/A	#N/A	#N/A	#N/A	#N/A	#N/A	#N/A	#N/A	#N/A	#N/A	#N/A	#N/A	#N/A
2b	TRIRE2_74223	scaffold 1	2489280	xyn1	xylanase 1 (EC 3.2.1.8)	GH family 11	Glycoside hydrolase	#N/A	#N/A	#N/A	#N/A	#N/A	#N/A	#N/A	#N/A	#N/A	#N/A	#N/A	#N/A	#N/A	#N/A	#N/A	#N/A	#N/A
2b	TRIRE2_103049	scaffold 1	2495262	0	candidate a-glycosidase related to exo-polygalacturonase	GH family 28	Glycoside hydrolase	#N/A	#N/A	#N/A	#N/A	#N/A	#N/A	#N/A	#N/A	#N/A	#N/A	#N/A	#N/A	#N/A	#N/A	#N/A	#N/A	#N/A
2b	TRIRE2_103050	scaffold 1	2499430	0	0	GH family 23	Glycoside hydrolase	#N/A	#N/A	#N/A	#N/A	#N/A	#N/A	#N/A	#N/A	#N/A	#N/A	#N/A	#N/A	#N/A	#N/A	#N/A	#N/A	#N/A
3	TRIRE2_55802	scaffold 2	1326131	0	candidate a-glycosidase	GH family 76	Glycoside hydrolase	TRIRE2_55802	2.49723	up in DD inducing	2.49723	up LL and DD inducing	-3.34421	down blr1 LL	#N/A	#N/A	#N/A	#N/A	#N/A	#N/A	3.46093	up env1 LL	#N/A	#N/A
3	TRIRE2_103825	scaffold 2	1339857	0	0	CE family 16	Carbohydrate esterase	#N/A	#N/A	#N/A	#N/A	#N/A	#N/A	#N/A	#N/A	#N/A	#N/A	#N/A	#N/A	#N/A	#N/A	#N/A	#N/A	#N/A
3	TRIRE2_120198	scaffold 2	1372573	0	0	GT family 35	Glycosyl transferase	#N/A	#N/A	#N/A	#N/A	#N/A	#N/A	#N/A	#N/A	#N/A	#N/A	#N/A	#N/A	#N/A	#N/A	#N/A	#N/A	#N/A
3	TRIRE2_103850	scaffold 2	1419440	ALG1	GPD-Man:Dol-P-GlcNAc2 beta1,4-mannosyltransferase	GT family 33	Glycosyltransferases working at the ER cytosolic face	#N/A	#N/A	#N/A	#N/A	#N/A	#N/A	#N/A	#N/A	#N/A	#N/A	#N/A	#N/A	#N/A	#N/A	#N/A	#N/A	#N/A
4	TRIRE2_120229	scaffold 2	1587768	xyn3	candidate xylanase	GH family 10	Glycoside hydrolase	#N/A	#N/A	#N/A	#N/A	#N/A	#N/A	#N/A	#N/A	#N/A	#N/A	#N/A	#N/A	#N/A	#N/A	#N/A	#N/A	#N/A
4	TRIRE2_55319	scaffold 2	1617508	abf3	candidate a-L-arabinofuranosidase	GH family 54	Glycoside hydrolase	TRIRE2_55319	3.67659	up in DD inducing	3.67659	up LL and DD inducing	-4.743	down blr1 LL	#N/A	#N/A	-6.8558	down blr2 LL	#N/A	#N/A	-8.27661	down env1 LL	#N/A	#N/A
4	TRIRE2_55733	scaffold 2	1657327	0	candidate a-glycosidase distantly related to a-1,2-mannosidase	GH family 92	Glycoside hydrolase	#N/A	#N/A	#N/A	#N/A	#N/A	#N/A	#N/A	#N/A	#N/A	#N/A	#N/A	#N/A	#N/A	#N/A	#N/A	#N/A	#N/A
4	TRIRE2_55999	scaffold 2	1744514	0	candidate a-galactosidase	GH family 27	Glycoside hydrolase	#N/A	#N/A	#N/A	#N/A	#N/A	#N/A	#N/A	#N/A	#N/A	#N/A	#N/A	#N/A	#N/A	#N/A	#N/A	#N/A	#N/A
4	TRIRE2_75036	scaffold 2	1837499	0	candidate a-glucosidase	GH family 63	Glycoside hydrolase	#N/A	#N/A	#N/A	#N/A	#N/A	#N/A	#N/A	#N/A	#N/A	#N/A	#N/A	#N/A	#N/A	#N/A	#N/A	#N/A	#N/A
4	TRIRE2_103995	scaffold 2	1891183	0	0	GH family 125	Glycoside hydrolase	#N/A	#N/A	#N/A	#N/A	#N/A	#N/A	#N/A	#N/A	#N/A	#N/A	#N/A	#N/A	#N/A	#N/A	#N/A	#N/A	#N/A
5	TRIRE2_72567	scaffold 3	12573	cbh2/cel6a	cellobiohydrolase CBH2	GH family 6	Glycoside hydrolase	TRIRE2_72567	25.0676	up in DD inducing	25.0676	up LL and DD inducing	-4.97277	down blr1 LL	#N/A	#N/A	#N/A	#N/A	#N/A	#N/A	-16.7559	down env1 LL	#N/A	#N/A
5	TRIRE2_57179	scaffold 3	18138	0	candidate glycosidase distantly related to unsaturated rhamnogalactuonyl hydrolase	GH family 105	Glycoside hydrolase	#N/A	#N/A	#N/A	#N/A	#N/A	#N/A	#N/A	#N/A	#N/A	#N/A	#N/A	#N/A	#N/A	#N/A	#N/A	#N/A	#N/A
5	TRIRE2_72568	scaffold 3	21942	0	candidate b-glycosidase distantly related to b-glucuronidase	GH family 79	Glycoside hydrolase	#N/A	#N/A	#N/A	#N/A	#N/A	#N/A	#N/A	#N/A	#N/A	#N/A	#N/A	#N/A	#N/A	#N/A	#N/A	#N/A	#N/A
5	TRIRE2_120312	scaffold 3	33880	egl2/cel5a	endo-1,4-glucanase EGL2	GH family 5	Glycoside hydrolase	TRIRE2_120312	21.95	up in DD inducing	21.95	up LL and DD inducing	-6.79206	down blr1 LL	#N/A	#N/A	#N/A	#N/A	#N/A	#N/A	-34.0477	down env1 LL	#N/A	#N/A
5	TRIRE2_56840	scaffold 3	61027	0	Predicted oxidoreductase	GH family 109	Glycoside hydrolase	TRIRE2_56840	9.95901	up in DD inducing	#N/A	#N/A	-5.63474	down blr1 LL	#N/A	#N/A	#N/A	#N/A	2.03743	up blr2 DD	-42.6054	down env1 LL	#N/A	#N/A
5	TRIRE2_45252	scaffold 3	140857	0	0	GT family 32	Glycosyl transferase	#N/A	#N/A	#N/A	#N/A	#N/A	#N/A	#N/A	#N/A	#N/A	#N/A	#N/A	#N/A	#N/A	#N/A	#N/A	#N/A	#N/A
5	TRIRE2_56638	scaffold 3	144600	0	0	GT family 64	Glycosyl transferase	#N/A	#N/A	#N/A	#N/A	#N/A	#N/A	#N/A	#N/A	#N/A	#N/A	#N/A	#N/A	#N/A	#N/A	#N/A	#N/A	#N/A
5	TRIRE2_56418	scaffold 3	158433	0	candidate b-1,3-exoglucanase	GH family 55	Glycoside hydrolase	#N/A	#N/A	#N/A	#N/A	#N/A	#N/A	#N/A	#N/A	#N/A	#N/A	#N/A	#N/A	#N/A	#N/A	#N/A	#N/A	#N/A
5	TRIRE2_104102	scaffold 3	161247	0	0	CE family 10	Carbohydrate esterase	#N/A	#N/A	#N/A	#N/A	#N/A	#N/A	#N/A	#N/A	#N/A	#N/A	#N/A	#N/A	#N/A	#N/A	#N/A	#N/A	#N/A
5	TRIRE2_104121	scaffold 3	215818	ALG3	Dol-PP-Man:Dol-P-GlcNAc2Man5 alpha 1,3-mannosyltransferase	GT family 58	Glycosyltransferases working at the ER luminal face	#N/A	#N/A	#N/A	#N/A	#N/A	#N/A	#N/A	#N/A	#N/A	#N/A	#N/A	#N/A	#N/A	#N/A	#N/A	#N/A	#N/A
5	TRIRE2_21576	scaffold 3	235343	KTR1	Alpha 1,2-mannosyltransferase	GT family 15	Glycosyltransferases working at the Golgi complex luminal face, O-Linked glycan elaboration	#N/A	#N/A	#N/A	#N/A	#N/A	#N/A	#N/A	#N/A	#N/A	#N/A	#N/A	#N/A	#N/A	#N/A	#N/A	#N/A	#N/A
6	TRIRE2_56830	scaffold 3	353913	0	0	CE family 10	Carbohydrate esterase	TRIRE2_56830	2.35782	up LL inducing	#N/A	#N/A	#N/A	#N/A	#N/A	#N/A	#N/A	#N/A	#N/A	#N/A	-2.10801	down env1 LL	#N/A	#N/A
6	TRIRE2_56812	scaffold 3	407670	ALG10	Dol-PP-Glc:Dol-P-GlcNAc2Man9Glc2 alpha 1,2-glucosyltransferase	GT family 59	Glycosyltransferases working at the ER luminal face	#N/A	#N/A	#N/A	#N/A	#N/A	#N/A	#N/A	#N/A	#N/A	#N/A	#N/A	#N/A	#N/A	#N/A	#N/A	#N/A	#N/A
6	TRIRE2_57098	scaffold 3	434292	0	candidate a-glycosidase distantly related to a-1,2-mannosidase	GH family 92	Glycoside hydrolase	TRIRE2_57098	4.61799	up in DD inducing	4.61799	up LL and DD inducing	#N/A	#N/A	#N/A	#N/A	#N/A	#N/A	#N/A	#N/A	-6.33832	down env1 LL	#N/A	#N/A
6	TRIRE2_120362	scaffold 3	491728	0	0	CBM family 4	Carbohydrate binding module	#N/A	#N/A	#N/A	#N/A	#N/A	#N/A	#N/A	#N/A	#N/A	#N/A	#N/A	#N/A	#N/A	#N/A	#N/A	#N/A	#N/A
6	TRIRE2_56876	scaffold 3	1217138	0	0	GT family 69	Glycosyl transferase	#N/A	#N/A	#N/A	#N/A	#N/A	#N/A	#N/A	#N/A	#N/A	#N/A	#N/A	#N/A	#N/A	#N/A	#N/A	#N/A	#N/A
6	TRIRE2_75421	scaffold 3	1219219	PMT4	Dol-P-Man:protein-O-D-mannosyltransferase	GT family 39	O-Linked glycan elaboration	#N/A	#N/A	#N/A	#N/A	#N/A	#N/A	#N/A	#N/A	#N/A	#N/A	#N/A	#N/A	#N/A	#N/A	#N/A	#N/A	#N/A
6	TRIRE2_2662	scaffold 3	1228177	MNS1	ER alpha1,2-mannosidase I	GH family 47	ER glycosidases	#N/A	#N/A	#N/A	#N/A	#N/A	#N/A	#N/A	#N/A	#N/A	#N/A	#N/A	#N/A	#N/A	#N/A	#N/A	#N/A	#N/A
6	TRIRE2_21641	scaffold 3	1258236	0	0	GH family 74	Glycoside hydrolase	#N/A	#N/A	#N/A	#N/A	#N/A	#N/A	#N/A	#N/A	#N/A	#N/A	#N/A	#N/A	#N/A	#N/A	#N/A	#N/A	#N/A
7	TRIRE2_120873	scaffold 5	56729	0	candidate a-1,3-glucanase	GH family 71	Glycoside hydrolase	#N/A	#N/A	#N/A	#N/A	#N/A	#N/A	#N/A	#N/A	#N/A	#N/A	#N/A	#N/A	#N/A	#N/A	#N/A	#N/A	#N/A
7	TRIRE2_76210	scaffold 5	62092	abf2	a-L-arabinofuranosidase ABF2 (GenBand acc. No. AAP57750)	GH family 62	Glycoside hydrolase	#N/A	#N/A	#N/A	#N/A	#N/A	#N/A	#N/A	#N/A	#N/A	#N/A	#N/A	#N/A	#N/A	#N/A	#N/A	#N/A	#N/A
7	TRIRE2_105247	scaffold 5	95803	0	0	CE family 10	Carbohydrate esterase	#N/A	#N/A	#N/A	#N/A	#N/A	#N/A	#N/A	#N/A	#N/A	#N/A	#N/A	#N/A	#N/A	#N/A	#N/A	#N/A	#N/A
7	TRIRE2_76227	scaffold 5	134792	cel3e	b-glucosidase (genBank acc. No. AAP57760); CEL3e	GH family 3	Glycoside hydrolase	TRIRE2_76227	4.22702	up LL inducing	#N/A	#N/A	-2.46717	down blr1 LL	#N/A	#N/A	#N/A	#N/A	#N/A	#N/A	-3.83218	down env1 LL	#N/A	#N/A
7	TRIRE2_58450	scaffold 5	160734	xyl3b	cadidate b-glycosidase distantly related to a-L-arabinofuanosidase / b-xylosidase	GH family 3	Glycoside hydrolase	#N/A	#N/A	#N/A	#N/A	#N/A	#N/A	#N/A	#N/A	#N/A	#N/A	#N/A	#N/A	#N/A	#N/A	#N/A	#N/A	#N/A
7	TRIRE2_73005	scaffold 5	178488	0	candidate b-glycosidase related to b-glucuronidase	GH family 79	Glycoside hydrolase	#N/A	#N/A	#N/A	#N/A	#N/A	#N/A	#N/A	#N/A	#N/A	#N/A	#N/A	#N/A	#N/A	#N/A	#N/A	#N/A	#N/A
7	TRIRE2_58887	scaffold 5	183183	0	candidate a-glycosidase distantly related to a-L-rhamnosidase	GH family 78	Glycoside hydrolase	#N/A	#N/A	#N/A	#N/A	#N/A	#N/A	#N/A	#N/A	#N/A	#N/A	#N/A	#N/A	#N/A	#N/A	#N/A	#N/A	#N/A
7	TRIRE2_105288	scaffold 5	190565	0	0	GH family 99	Glycoside hydrolase	#N/A	#N/A	#N/A	#N/A	#N/A	#N/A	#N/A	#N/A	#N/A	#N/A	#N/A	#N/A	#N/A	#N/A	#N/A	#N/A	#N/A
8	TRIRE2_46421	scaffold 5	385334	KTR5	Alpha-Mannosyltransferase	GT family 15	Glycosyltransferases working at the Golgi complex luminal face	#N/A	#N/A	#N/A	#N/A	#N/A	#N/A	#N/A	#N/A	#N/A	#N/A	#N/A	#N/A	#N/A	#N/A	#N/A	#N/A	#N/A
8	TRIRE2_58550	scaffold 5	456622	0	0	CE family 14	Carbohydrate esterase	#N/A	#N/A	#N/A	#N/A	#N/A	#N/A	#N/A	#N/A	#N/A	#N/A	#N/A	#N/A	#N/A	#N/A	#N/A	#N/A	#N/A
8	TRIRE2_120923	scaffold 5	460344	0	0	GT family 32	Glycosyl transferase	#N/A	#N/A	#N/A	#N/A	#N/A	#N/A	#N/A	#N/A	#N/A	#N/A	#N/A	#N/A	#N/A	#N/A	#N/A	#N/A	#N/A
8	TRIRE2_46443	scaffold 5	463655	OCH4	Alpha 1,6-mannosyltransferase	GT family 32	Glycosyltransferases working at the Golgi complex luminal face	#N/A	#N/A	#N/A	#N/A	#N/A	#N/A	#N/A	#N/A	#N/A	#N/A	#N/A	#N/A	#N/A	#N/A	#N/A	#N/A	#N/A
8	TRIRE2_3094	scaffold 5	496684	0	candidate b-1,6-glucanase; similar to T. harzianum BGN16.3 (GenBank acc no Q8J0I9)	GH family 30	Glycoside hydrolase	#N/A	#N/A	#N/A	#N/A	#N/A	#N/A	#N/A	#N/A	#N/A	#N/A	#N/A	#N/A	#N/A	#N/A	#N/A	#N/A	#N/A
9	TRIRE2_59082	scaffold 5	890960	chi18-2	candidate b-glycosidase related to chitinase; fungal subgroup A chitinase	GH family 18	Glycoside hydrolase	#N/A	#N/A	#N/A	#N/A	#N/A	#N/A	#N/A	#N/A	#N/A	#N/A	#N/A	#N/A	#N/A	#N/A	#N/A	#N/A	#N/A
9	TRIRE2_120980	scaffold 5	917238	0	0	CBM family 13	Carbohydrate binding module	#N/A	#N/A	#N/A	#N/A	#N/A	#N/A	#N/A	#N/A	#N/A	#N/A	#N/A	#N/A	#N/A	#N/A	#N/A	#N/A	#N/A
9	TRIRE2_58802	scaffold 5	979795	0	candidate a-glycosidase distantly related to a-1,2-L-fucosidase	GH family 95	Glycoside hydrolase	#N/A	#N/A	#N/A	#N/A	#N/A	#N/A	#N/A	#N/A	#N/A	#N/A	#N/A	#N/A	#N/A	#N/A	#N/A	#N/A	#N/A
9	TRIRE2_38536	scaffold 5	1043442	0	candidate b-glycosidase realted to b-1,3-1,4-glucanase	GH family 16	Glycoside hydrolase	#N/A	#N/A	#N/A	#N/A	#N/A	#N/A	#N/A	#N/A	#N/A	#N/A	#N/A	#N/A	#N/A	#N/A	#N/A	#N/A	#N/A
9	TRIRE2_105557	scaffold 5	1047637	MNN10	Alpha 1,6-mannosyltransferase M-Pol II complex member	GT family 34	Glycosyltransferases working at the Golgi complex luminal face	#N/A	#N/A	#N/A	#N/A	#N/A	#N/A	#N/A	#N/A	#N/A	#N/A	#N/A	#N/A	#N/A	#N/A	#N/A	#N/A	#N/A
9	TRIRE2_58387	scaffold 5	1098589	0	0	CE family 7	Carbohydrate esterase	#N/A	#N/A	#N/A	#N/A	#N/A	#N/A	#N/A	#N/A	#N/A	#N/A	#N/A	#N/A	#N/A	#N/A	#N/A	#N/A	#N/A
10	TRIRE2_46816	scaffold 6	13220	cel3d	b-glucosidase (GenBank acc. No. AAP57759)	GH family 3	Glycoside hydrolase	#N/A	#N/A	#N/A	#N/A	#N/A	#N/A	#N/A	#N/A	#N/A	#N/A	#N/A	#N/A	#N/A	#N/A	#N/A	#N/A	#N/A
10	TRIRE2_36822	scaffold 6	46981	0	0	CE family 1	Carbohydrate esterase	#N/A	#N/A	#N/A	#N/A	#N/A	#N/A	#N/A	#N/A	#N/A	#N/A	#N/A	#N/A	#N/A	#N/A	#N/A	#N/A	#N/A
10	TRIRE2_105804	scaffold 6	62708	0	0	CE family 10	Carbohydrate esterase	#N/A	#N/A	#N/A	#N/A	#N/A	#N/A	#N/A	#N/A	#N/A	#N/A	#N/A	#N/A	#N/A	#N/A	#N/A	#N/A	#N/A
10	TRIRE2_121127	scaffold 6	101030	bxl1	b-xylosidase BXL1 (GenBank acc. No.CAA93248)	GH family 3	Glycoside hydrolase	TRIRE2_121127	17.1867	up in DD inducing	17.1867	up LL and DD inducing	-5.08589	down blr1 LL	#N/A	#N/A	#N/A	#N/A	#N/A	#N/A	-59.8994	down env1 LL	#N/A	#N/A
10	TRIRE2_76672	scaffold 6	104735	bgl1/cel3a	b-glucosidase	GH family 3	Glycoside hydrolase	TRIRE2_76672	6.37831	up in DD inducing	#N/A	#N/A	-5.71766	down blr1 LL	#N/A	#N/A	#N/A	#N/A	2.29724	up blr2 DD	-15.5647	down env1 LL	#N/A	#N/A
10	TRIRE2_59391	scaffold 6	139746	0	candidate a-galactosidase	GH family 27	Glycoside hydrolase	#N/A	#N/A	#N/A	#N/A	#N/A	#N/A	#N/A	#N/A	#N/A	#N/A	#N/A	#N/A	#N/A	#N/A	#N/A	#N/A	#N/A
10	TRIRE2_59689	scaffold 6	143494	0	candidate b-mannosidase	GH family 2	Glycoside hydrolase	#N/A	#N/A	#N/A	#N/A	#N/A	#N/A	#N/A	#N/A	#N/A	#N/A	#N/A	#N/A	#N/A	#N/A	#N/A	#N/A	#N/A
10	TRIRE2_121136	scaffold 6	167849	0	0	GH family 99	Glycoside hydrolase	#N/A	#N/A	#N/A	#N/A	#N/A	#N/A	#N/A	#N/A	#N/A	#N/A	#N/A	#N/A	#N/A	#N/A	#N/A	#N/A	#N/A
10	TRIRE2_59723	scaffold 6	218118	0	0	CE family 10	Carbohydrate esterase	#N/A	#N/A	#N/A	#N/A	#N/A	#N/A	#N/A	#N/A	#N/A	#N/A	#N/A	#N/A	#N/A	#N/A	#N/A	#N/A	#N/A
11	TRIRE2_105931	scaffold 6	509949	0	candidate b-glycosidase distantly related to N-acetyl-b-D-glucosaminidase	GH family 20	Glycoside hydrolase	#N/A	#N/A	#N/A	#N/A	#N/A	#N/A	#N/A	#N/A	#N/A	#N/A	#N/A	#N/A	#N/A	#N/A	#N/A	#N/A	#N/A
11	TRIRE2_59508	scaffold 6	566286	0	0	CE family 10	Carbohydrate esterase	#N/A	#N/A	#N/A	#N/A	#N/A	#N/A	#N/A	#N/A	#N/A	#N/A	#N/A	#N/A	#N/A	#N/A	#N/A	#N/A	#N/A
11	TRIRE2_105956	scaffold 6	583598	0	candidate a-amylase	GH family 13	Glycoside hydrolase	#N/A	#N/A	#N/A	#N/A	#N/A	#N/A	#N/A	#N/A	#N/A	#N/A	#N/A	#N/A	#N/A	#N/A	#N/A	#N/A	#N/A
11	TRIRE2_59578	scaffold 6	600205	0	candidate oligo-1,6-glucosdiase	GH family 13	Glycoside hydrolase	#N/A	#N/A	#N/A	#N/A	#N/A	#N/A	#N/A	#N/A	#N/A	#N/A	#N/A	#N/A	#N/A	#N/A	#N/A	#N/A	#N/A
12	TRIRE2_59642	scaffold 6	736024	0	0	CE family 1	Carbohydrate esterase	TRIRE2_59642	4.7921	up LL inducing	#N/A	#N/A	#N/A	#N/A	#N/A	#N/A	#N/A	#N/A	#N/A	#N/A	5.9653	up env1 LL	#N/A	#N/A
12	TRIRE2_22005	scaffold 6	742669	PMT1	Dol-P-Man:protein-O-D-mannosyltransferase	GT family 39	O-Linked glycan elaboration	#N/A	#N/A	#N/A	#N/A	#N/A	#N/A	#N/A	#N/A	#N/A	#N/A	#N/A	#N/A	#N/A	#N/A	#N/A	#N/A	#N/A
12	TRIRE2_41248	scaffold 6	806285	0	0	CE family 3	Carbohydrate esterase	#N/A	#N/A	#N/A	#N/A	#N/A	#N/A	#N/A	#N/A	#N/A	#N/A	#N/A	#N/A	#N/A	#N/A	#N/A	#N/A	#N/A
13	TRIRE2_27554	scaffold 6	953025	0	candidate b-glycosidase distantly related to endo-1,4-glucanase	GH family 61	Glycoside hydrolase	#N/A	#N/A	#N/A	#N/A	#N/A	#N/A	#N/A	#N/A	#N/A	#N/A	#N/A	#N/A	#N/A	#N/A	#N/A	#N/A	#N/A
13	TRIRE2_121227	scaffold 6	980707	0	0	GT family 2	Glycosyl transferase	#N/A	#N/A	#N/A	#N/A	#N/A	#N/A	#N/A	#N/A	#N/A	#N/A	#N/A	#N/A	#N/A	#N/A	#N/A	#N/A	#N/A
13	TRIRE2_76852	scaffold 6	985207	0	candidate b-glycosidase distantly related to b-galactosidase	GH family 2	Glycoside hydrolase	#N/A	#N/A	#N/A	#N/A	#N/A	#N/A	#N/A	#N/A	#N/A	#N/A	#N/A	#N/A	#N/A	#N/A	#N/A	#N/A	#N/A
14	TRIRE2_60489	scaffold 7	798601	0	0	CE family 5	Carbohydrate esterase	#N/A	#N/A	#N/A	#N/A	#N/A	#N/A	#N/A	#N/A	#N/A	#N/A	#N/A	#N/A	#N/A	#N/A	#N/A	#N/A	#N/A
14	TRIRE2_73248	scaffold 7	809421	0	candidate b-1,3-exoglucanase	GH family 55	Glycoside hydrolase	#N/A	#N/A	#N/A	#N/A	#N/A	#N/A	#N/A	#N/A	#N/A	#N/A	#N/A	#N/A	#N/A	#N/A	#N/A	#N/A	#N/A
14	TRIRE2_121418	scaffold 7	834449	aes1	0	CE family 16	Carbohydrate esterase	TRIRE2_121418	10.4639	up in DD inducing	10.4639	up LL and DD inducing	-4.83595	down blr1 LL	#N/A	#N/A	#N/A	#N/A	#N/A	#N/A	-101.93	down env1 LL	#N/A	#N/A
14	TRIRE2_73256	scaffold 7	884719	0	candidate b-glycosidase related to endo-b-1,3-glucanase	GH family 81	Glycoside hydrolase	#N/A	#N/A	#N/A	#N/A	#N/A	#N/A	#N/A	#N/A	#N/A	#N/A	#N/A	#N/A	#N/A	#N/A	#N/A	#N/A	#N/A
15	TRIRE2_77227	scaffold 7	970048	0	0	GT family 21	Glycosyl transferase	#N/A	#N/A	#N/A	#N/A	#N/A	#N/A	#N/A	#N/A	#N/A	#N/A	#N/A	#N/A	#N/A	#N/A	#N/A	#N/A	#N/A
15	TRIRE2_3568	scaffold 7	990723	0	0	CE family 1	Carbohydrate esterase	#N/A	#N/A	#N/A	#N/A	#N/A	#N/A	#N/A	#N/A	#N/A	#N/A	#N/A	#N/A	#N/A	#N/A	#N/A	#N/A	#N/A
15	TRIRE2_106575	scaffold 7	1035839	0	candidate b-glucuronidase	GH family 79	Glycoside hydrolase	#N/A	#N/A	#N/A	#N/A	#N/A	#N/A	#N/A	#N/A	#N/A	#N/A	#N/A	#N/A	#N/A	#N/A	#N/A	#N/A	#N/A
15	TRIRE2_22129	scaffold 7	1063004	0	0	GH family 61	Glycoside hydrolase	TRIRE2_22129	9.8132	up in DD inducing	9.8132	up LL and DD inducing	#N/A	#N/A	#N/A	#N/A	#N/A	#N/A	#N/A	#N/A	-9.1829	down env1 LL	#N/A	#N/A
16	TRIRE2_121475	scaffold 7	1229837	0	0	GH family 127	Glycoside hydrolase	TRIRE2_121475	5.08501	up in DD inducing	5.08501	up LL and DD inducing	#N/A	#N/A	#N/A	#N/A	#N/A	#N/A	#N/A	#N/A	-8.00802	down env1 LL	#N/A	#N/A
16	TRIRE2_77283	scaffold 7	1235919	0	0	GT family 2	Glycosyl transferase	#N/A	#N/A	#N/A	#N/A	#N/A	#N/A	#N/A	#N/A	#N/A	#N/A	#N/A	#N/A	#N/A	#N/A	#N/A	#N/A	#N/A
16	TRIRE2_77284	scaffold 7	1243152	0	candidate b-glycosidase distantly related to endoglucanase	GH family 12	Glycoside hydrolase	#N/A	#N/A	#N/A	#N/A	#N/A	#N/A	#N/A	#N/A	#N/A	#N/A	#N/A	#N/A	#N/A	#N/A	#N/A	#N/A	#N/A
16	TRIRE2_60085	scaffold 7	1293984	0	candidate a-glycosidase distantly related to a-glucosidase	GH family 31	Glycoside hydrolase	#N/A	#N/A	#N/A	#N/A	#N/A	#N/A	#N/A	#N/A	#N/A	#N/A	#N/A	#N/A	#N/A	#N/A	#N/A	#N/A	#N/A
16	TRIRE2_77299	scaffold 7	1300577	gls93	exo-b-D-glucosaminidase GLS93 (GenBank acc. No. BAD99604)	GH family 2	Glycoside hydrolase	#N/A	#N/A	#N/A	#N/A	#N/A	#N/A	#N/A	#N/A	#N/A	#N/A	#N/A	#N/A	#N/A	#N/A	#N/A	#N/A	#N/A
16	TRIRE2_121491	scaffold 7	1352906	0	#N/A	GT family 4	Glycosyl transferase	#N/A	#N/A	#N/A	#N/A	#N/A	#N/A	#N/A	#N/A	#N/A	#N/A	#N/A	#N/A	#N/A	#N/A	#N/A	#N/A	#N/A
16	TRIRE2_59791	scaffold 7	1398241	chi18-15/chit36	candidate chitinase related to bacterial chitinases, does not belong to a fungal subgroup	GH family 18	Glycoside hydrolase	#N/A	#N/A	#N/A	#N/A	#N/A	#N/A	#N/A	#N/A	#N/A	#N/A	#N/A	#N/A	#N/A	#N/A	#N/A	#N/A	#N/A
17	TRIRE2_77547	scaffold 8	562776	0	GT1 glycosyltransferase	GT family 1	Glycosyl transferase	#N/A	#N/A	#N/A	#N/A	#N/A	#N/A	#N/A	#N/A	#N/A	#N/A	#N/A	#N/A	#N/A	#N/A	#N/A	#N/A	#N/A
17	TRIRE2_60752	scaffold 8	589190	0	0	CE family 10	Carbohydrate esterase	#N/A	#N/A	#N/A	#N/A	#N/A	#N/A	#N/A	#N/A	#N/A	#N/A	#N/A	#N/A	#N/A	#N/A	#N/A	#N/A	#N/A
17	TRIRE2_77557	scaffold 8	592204	0	0	GT family 54	Glycosyl transferase	#N/A	#N/A	#N/A	#N/A	#N/A	#N/A	#N/A	#N/A	#N/A	#N/A	#N/A	#N/A	#N/A	#N/A	#N/A	#N/A	#N/A
17	TRIRE2_60635	scaffold 8	606294	0	candidate a-glycosidase distantly related to a-1,2-mannosidase	GH family 92	Glycoside hydrolase	#N/A	#N/A	#N/A	#N/A	#N/A	#N/A	#N/A	#N/A	#N/A	#N/A	#N/A	#N/A	#N/A	#N/A	#N/A	#N/A	#N/A
17	TRIRE2_61293	scaffold 8	631170	0	0	CE family 10	Carbohydrate esterase	#N/A	#N/A	#N/A	#N/A	#N/A	#N/A	#N/A	#N/A	#N/A	#N/A	#N/A	#N/A	#N/A	#N/A	#N/A	#N/A	#N/A
17	TRIRE2_3739	scaffold 8	634452	0	candidate b-xylosidase	GH family 43	Glycoside hydrolase	TRIRE2_3739	4.20706	up in DD inducing	4.20706	up LL and DD inducing	-7.08803	down blr1 LL	#N/A	#N/A	#N/A	#N/A	#N/A	#N/A	-6.52693	down env1 LL	#N/A	#N/A
17	TRIRE2_32027	scaffold 8	691395	0	0	CE family 10	Carbohydrate esterase	#N/A	#N/A	#N/A	#N/A	#N/A	#N/A	#N/A	#N/A	#N/A	#N/A	#N/A	#N/A	#N/A	#N/A	#N/A	#N/A	#N/A
18	TRIRE2_4027	scaffold 10	25878	0	0	GT family 25	Glycosyl transferase	#N/A	#N/A	#N/A	#N/A	#N/A	#N/A	#N/A	#N/A	#N/A	#N/A	#N/A	#N/A	#N/A	#N/A	#N/A	#N/A	#N/A
18	TRIRE2_78176	scaffold 10	32687	0	0	GT family 48	Glycosyl transferase	#N/A	#N/A	#N/A	#N/A	#N/A	#N/A	#N/A	#N/A	#N/A	#N/A	#N/A	#N/A	#N/A	#N/A	#N/A	#N/A	#N/A
18	TRIRE2_62305	scaffold 10	39083	KRE5	UDP-glucose:glycoprotein alpha-glucosyltransferase	GT family 24	Glycoprotein quality control	#N/A	#N/A	#N/A	#N/A	#N/A	#N/A	#N/A	#N/A	#N/A	#N/A	#N/A	#N/A	#N/A	#N/A	#N/A	#N/A	#N/A
19	TRIRE2_62424	scaffold 10	482576	0	0	GT family 1	Glycosyl transferase	#N/A	#N/A	#N/A	#N/A	#N/A	#N/A	#N/A	#N/A	#N/A	#N/A	#N/A	#N/A	#N/A	#N/A	#N/A	#N/A	#N/A
19	TRIRE2_107779	scaffold 10	514175	0	0	CE family 10	Carbohydrate esterase	#N/A	#N/A	#N/A	#N/A	#N/A	#N/A	#N/A	#N/A	#N/A	#N/A	#N/A	#N/A	#N/A	#N/A	#N/A	#N/A	#N/A
19	TRIRE2_62603	scaffold 10	558938	0	0	GT family 90	Glycosyl transferase	#N/A	#N/A	#N/A	#N/A	#N/A	#N/A	#N/A	#N/A	#N/A	#N/A	#N/A	#N/A	#N/A	#N/A	#N/A	#N/A	#N/A
20	TRIRE2_107835	scaffold 10	656719	0	0	CE family 10	Carbohydrate esterase	#N/A	#N/A	#N/A	#N/A	#N/A	#N/A	#N/A	#N/A	#N/A	#N/A	#N/A	#N/A	#N/A	#N/A	#N/A	#N/A	#N/A
20	TRIRE2_122081	scaffold 10	665675	egl1/cel7b	endo-1,4-glucanase EGL1; C-terminal CBM1	GH family 7	Glycoside hydrolase	TRIRE2_122081	13.8997	up in DD inducing	13.8997	up LL and DD inducing	-10.342	down blr1 LL	#N/A	#N/A	#N/A	#N/A	2.18821	up blr2 DD	-28.1484	down env1 LL	#N/A	#N/A
20	TRIRE2_71532	scaffold 10	673349	0	candidate a-glycosidase distantly related to a-1,3-glucanase	GH family 71	Glycoside hydrolase	#N/A	#N/A	#N/A	#N/A	#N/A	#N/A	#N/A	#N/A	#N/A	#N/A	#N/A	#N/A	#N/A	#N/A	#N/A	#N/A	#N/A
20	TRIRE2_107850	scaffold 10	689667	0	0	CE family 1	Carbohydrate esterase	#N/A	#N/A	#N/A	#N/A	#N/A	#N/A	#N/A	#N/A	#N/A	#N/A	#N/A	#N/A	#N/A	#N/A	#N/A	#N/A	#N/A
20	TRIRE2_22426	scaffold 10	747121	0	0	GH family 109	Glycoside hydrolase	#N/A	#N/A	#N/A	#N/A	#N/A	#N/A	#N/A	#N/A	#N/A	#N/A	#N/A	#N/A	#N/A	#N/A	#N/A	#N/A	#N/A
21	TRIRE2_62985	scaffold 11	242225	0	0	CE family 10	Carbohydrate esterase	#N/A	#N/A	#N/A	#N/A	#N/A	#N/A	#N/A	#N/A	#N/A	#N/A	#N/A	#N/A	#N/A	#N/A	#N/A	#N/A	#N/A
21	TRIRE2_4221	scaffold 11	253616	0	0	GH family 105	Glycoside hydrolase	#N/A	#N/A	#N/A	#N/A	#N/A	#N/A	#N/A	#N/A	#N/A	#N/A	#N/A	#N/A	#N/A	#N/A	#N/A	#N/A	#N/A
21	TRIRE2_39942	scaffold 11	261825	0	candidate b-glycosidase distantly related to exo-1,3-glucanase	GH family 17	Glycoside hydrolase	#N/A	#N/A	#N/A	#N/A	#N/A	#N/A	#N/A	#N/A	#N/A	#N/A	#N/A	#N/A	#N/A	#N/A	#N/A	#N/A	#N/A
22	TRIRE2_63828	scaffold 12	342953	ALG12	Dol-PP-Man:Dol-P-GlcNAc2Man7 alpha 1,6-mannosyltransferase	GT family 22	Glycosyltransferases working at the ER luminal face	#N/A	#N/A	#N/A	#N/A	#N/A	#N/A	#N/A	#N/A	#N/A	#N/A	#N/A	#N/A	#N/A	#N/A	#N/A	#N/A	#N/A
22	TRIRE2_108477	scaffold 12	358262	0	candidate oligo-1,6-glucosidase	GH family 13	Glycoside hydrolase	TRIRE2_108477	2.22631	up LL inducing	#N/A	#N/A	-3.78389	down blr1 LL	#N/A	#N/A	#N/A	#N/A	#N/A	#N/A	-3.35365	down env1 LL	#N/A	#N/A
22	TRIRE2_49193	scaffold 12	412332	0	candidate b-glycosidase distantly related to exo-1,3-glucanase	GH family 17	Glycoside hydrolase	#N/A	#N/A	#N/A	#N/A	#N/A	#N/A	#N/A	#N/A	#N/A	#N/A	#N/A	#N/A	#N/A	#N/A	#N/A	#N/A	#N/A
23	TRIRE2_122495	scaffold 13	13864	0	candidate a-glycosidase	GH family 76	Glycoside hydrolase	#N/A	#N/A	#N/A	#N/A	#N/A	#N/A	#N/A	#N/A	#N/A	#N/A	#N/A	#N/A	#N/A	#N/A	#N/A	#N/A	#N/A
23	TRIRE2_108671	scaffold 13	47706	bgl3f	candidate b-glycosidase related to b-xylosidase	GH family 3	Glycoside hydrolase	#N/A	#N/A	#N/A	#N/A	#N/A	#N/A	#N/A	#N/A	#N/A	#N/A	#N/A	#N/A	#N/A	#N/A	#N/A	#N/A	#N/A
23	TRIRE2_108672	scaffold 13	51164	0	candidate a-1,3-glucanase	GH family 71	Glycoside hydrolase	#N/A	#N/A	#N/A	#N/A	#N/A	#N/A	#N/A	#N/A	#N/A	#N/A	#N/A	#N/A	#N/A	#N/A	#N/A	#N/A	#N/A
23	TRIRE2_122511	scaffold 13	128438	0	candidate endo-1,3(4)-b-glucanase	GH family 16	Glycoside hydrolase	TRIRE2_122511	-3.76702	down in DD inducing	#N/A	#N/A	2.3194	up blr1 LL	#N/A	#N/A	3.00778	up blr2 LL	#N/A	#N/A	#N/A	#N/A	#N/A	#N/A
24	TRIRE2_122646	scaffold 14	106575	0	0	CE family 1	Carbohydrate esterase	#N/A	#N/A	#N/A	#N/A	#N/A	#N/A	#N/A	#N/A	#N/A	#N/A	#N/A	#N/A	#N/A	#N/A	#N/A	#N/A	#N/A
24	TRIRE2_64620	scaffold 14	111554	0	0	CE family 7	Carbohydrate esterase	#N/A	#N/A	#N/A	#N/A	#N/A	#N/A	#N/A	#N/A	#N/A	#N/A	#N/A	#N/A	#N/A	#N/A	#N/A	#N/A	#N/A
24	TRIRE2_64543	scaffold 14	134534	GPI14	Alpha-1,4-mannosyltransferase	GT family 50	GPI-Anchor elaboration	#N/A	#N/A	#N/A	#N/A	#N/A	#N/A	#N/A	#N/A	#N/A	#N/A	#N/A	#N/A	#N/A	#N/A	#N/A	#N/A	#N/A
25	TRIRE2_79602	scaffold 14	549661	0	candidate b-glycosidase related to endo-b-1,3-glucanase	GH family 81	Glycoside hydrolase	#N/A	#N/A	#N/A	#N/A	#N/A	#N/A	#N/A	#N/A	#N/A	#N/A	#N/A	#N/A	#N/A	#N/A	#N/A	#N/A	#N/A
25	TRIRE2_79606	scaffold 14	558341	0	0	GH family 115	Glycoside hydrolase	TRIRE2_79606	3.13704	up LL inducing	#N/A	#N/A	#N/A	#N/A	#N/A	#N/A	#N/A	#N/A	#N/A	#N/A	#N/A	#N/A	#N/A	#N/A
25	TRIRE2_64834	scaffold 14	578248	0	0	CE family 1	Carbohydrate esterase	#N/A	#N/A	#N/A	#N/A	#N/A	#N/A	#N/A	#N/A	#N/A	#N/A	#N/A	#N/A	#N/A	#N/A	#N/A	#N/A	#N/A
25	TRIRE2_122730	scaffold 14	591881	0	0	CE family 10	Carbohydrate esterase	#N/A	#N/A	#N/A	#N/A	#N/A	#N/A	#N/A	#N/A	#N/A	#N/A	#N/A	#N/A	#N/A	#N/A	#N/A	#N/A	#N/A
26	TRIRE2_64375	scaffold 14	670052	0	Sporulation-specific exo-1,3-beta-glucanase; contributes to ascospore thermoresistance	GH family 5	Glycoside hydrolase	#N/A	#N/A	#N/A	#N/A	#N/A	#N/A	#N/A	#N/A	#N/A	#N/A	#N/A	#N/A	#N/A	#N/A	#N/A	#N/A	#N/A
26	TRIRE2_79669	scaffold 14	708975	0	candidate b-glycosidase related to b-N-acetylhexosaminidase	GH family 3	Glycoside hydrolase	#N/A	#N/A	#N/A	#N/A	#N/A	#N/A	#N/A	#N/A	#N/A	#N/A	#N/A	#N/A	#N/A	#N/A	#N/A	#N/A	#N/A
26	TRIRE2_79671	scaffold 14	714554	0	0	CE family 9	Carbohydrate esterase	#N/A	#N/A	#N/A	#N/A	#N/A	#N/A	#N/A	#N/A	#N/A	#N/A	#N/A	#N/A	#N/A	#N/A	#N/A	#N/A	#N/A
27	TRIRE2_65215	scaffold 15	21775	0	0	CE family 4	Carbohydrate esterase	#N/A	#N/A	#N/A	#N/A	#N/A	#N/A	#N/A	#N/A	#N/A	#N/A	#N/A	#N/A	#N/A	#N/A	#N/A	#N/A	#N/A
27	TRIRE2_64906	scaffold 15	32246	bgn3	candidate b-1,6-glucanase; similar to T. harzianum B16-2 (GenBank acc. No. CAA55789) and T. virens BGN3 (AAL84696)	GH family 5	Glycoside hydrolase	#N/A	#N/A	#N/A	#N/A	#N/A	#N/A	#N/A	#N/A	#N/A	#N/A	#N/A	#N/A	#N/A	#N/A	#N/A	#N/A	#N/A
27	TRIRE2_122780	scaffold 15	46032	rgx1	candidate a-glycosidase related to exo-polygalacturonase	GH family 28	Glycoside hydrolase	TRIRE2_122780	38.3612	up in DD inducing	38.3612	up LL and DD inducing	#N/A	#N/A	#N/A	#N/A	#N/A	#N/A	#N/A	#N/A	-11.2786	down env1 LL	#N/A	#N/A
27	TRIRE2_25224	scaffold 15	71889	0	candidate a-glycosidase related to acid trehalase	GH family 65	Glycoside hydrolase	#N/A	#N/A	#N/A	#N/A	#N/A	#N/A	#N/A	#N/A	#N/A	#N/A	#N/A	#N/A	#N/A	#N/A	#N/A	#N/A	#N/A
28	TRIRE2_79960	scaffold 16	384566	MAN1C	Golgi alpha1,2-mannosidase IC	GH family 47	Golgi glycosidases	TRIRE2_79960	2.77172	up in DD inducing	2.77172	up LL and DD inducing	#N/A	#N/A	#N/A	#N/A	#N/A	#N/A	#N/A	#N/A	-2.74433	down env1 LL	#N/A	#N/A
28	TRIRE2_50212	scaffold 16	425066	0	distantly related to glycosyltransferases; Glycosyltransferases not yet assigned to a family	GT family 2	Glycosyl transferase	#N/A	#N/A	#N/A	#N/A	#N/A	#N/A	#N/A	#N/A	#N/A	#N/A	#N/A	#N/A	#N/A	#N/A	#N/A	#N/A	#N/A
28	TRIRE2_50215	scaffold 16	434216	0	candidate b-glycosidase distantly related to endo-1,3-b-D-glucanase	GH family 16	Glycoside hydrolase	#N/A	#N/A	#N/A	#N/A	#N/A	#N/A	#N/A	#N/A	#N/A	#N/A	#N/A	#N/A	#N/A	#N/A	#N/A	#N/A	#N/A
29	TRIRE2_65677	scaffold 16	687134	0	0	CE family 1	Carbohydrate esterase	#N/A	#N/A	#N/A	#N/A	#N/A	#N/A	#N/A	#N/A	#N/A	#N/A	#N/A	#N/A	#N/A	#N/A	#N/A	#N/A	#N/A
29	TRIRE2_30250	scaffold 16	722328	0	0	GT family 8	Glycosyl transferase	#N/A	#N/A	#N/A	#N/A	#N/A	#N/A	#N/A	#N/A	#N/A	#N/A	#N/A	#N/A	#N/A	#N/A	#N/A	#N/A	#N/A
29	TRIRE2_65646	scaffold 16	733447	OCH1	Alpha 1,6-mannosyltransferase	GT family 32	Glycosyltransferases working at the Golgi complex luminal face	#N/A	#N/A	#N/A	#N/A	#N/A	#N/A	#N/A	#N/A	#N/A	#N/A	#N/A	#N/A	#N/A	#N/A	#N/A	#N/A	#N/A
30	TRIRE2_66041	scaffold 17	372708	chi18-18	chitinase ? Secreted ?	GH family 18	Glycoside hydrolase	TRIRE2_66041	-4.31329	down LL inducing	#N/A	#N/A	2.20687	up blr1 LL	#N/A	#N/A	3.1159	up blr2 LL	#N/A	#N/A	#N/A	#N/A	-2.30066	down env1 DD
30	TRIRE2_65817	scaffold 17	427608	0	0	GT family 69	Glycosyl transferase	#N/A	#N/A	#N/A	#N/A	#N/A	#N/A	#N/A	#N/A	#N/A	#N/A	#N/A	#N/A	#N/A	#N/A	#N/A	#N/A	#N/A
30	TRIRE2_80191	scaffold 17	446875	0	0	CE family 1	Carbohydrate esterase	#N/A	#N/A	#N/A	#N/A	#N/A	#N/A	#N/A	#N/A	#N/A	#N/A	#N/A	#N/A	#N/A	#N/A	#N/A	#N/A	#N/A
31	TRIRE2_80340	scaffold 18	156191	0	0	GT family 32	Glycosyl transferase	TRIRE2_80340	2.97232	up in DD inducing	#N/A	#N/A	-2.22989	down blr1 LL	#N/A	#N/A	#N/A	#N/A	#N/A	#N/A	-8.70606	down env1 LL	#N/A	#N/A
31	TRIRE2_22914	scaffold 18	180435	0	candidate b-1,3-glucanosyltransferase	GH family 72	Glycoside hydrolase	#N/A	#N/A	#N/A	#N/A	#N/A	#N/A	#N/A	#N/A	#N/A	#N/A	#N/A	#N/A	#N/A	#N/A	#N/A	#N/A	#N/A
31	TRIRE2_66303	scaffold 18	209469	0	0	GH family 128	Glycoside hydrolase	#N/A	#N/A	#N/A	#N/A	#N/A	#N/A	#N/A	#N/A	#N/A	#N/A	#N/A	#N/A	#N/A	#N/A	#N/A	#N/A	#N/A
32	TRIRE2_72012	scaffold 18	542807	0	0	GT family 8	Glycosyl transferase	#N/A	#N/A	#N/A	#N/A	#N/A	#N/A	#N/A	#N/A	#N/A	#N/A	#N/A	#N/A	#N/A	#N/A	#N/A	#N/A	#N/A
32	TRIRE2_66324	scaffold 18	551090	0	0	CE family 1	Carbohydrate esterase	#N/A	#N/A	#N/A	#N/A	#N/A	#N/A	#N/A	#N/A	#N/A	#N/A	#N/A	#N/A	#N/A	#N/A	#N/A	#N/A	#N/A
32	TRIRE2_123173	scaffold 18	626420	0	0	GT family 41	Glycosyl transferase	#N/A	#N/A	#N/A	#N/A	#N/A	#N/A	#N/A	#N/A	#N/A	#N/A	#N/A	#N/A	#N/A	#N/A	#N/A	#N/A	#N/A
33	TRIRE2_66687	scaffold 19	226345	GAT3	Beta 1,4-mannosyl-glycoprotein 4-beta-N-acetylglucosaminyltransferase	GT family 17	Glycosyltransferases working at the Golgi complex luminal face	#N/A	#N/A	#N/A	#N/A	#N/A	#N/A	#N/A	#N/A	#N/A	#N/A	#N/A	#N/A	#N/A	#N/A	#N/A	#N/A	#N/A
33	TRIRE2_123226	scaffold 19	231674	0	trehalase, recycles trehalose to glucose, trehalose is a hallmark of stress response	GH family 37	Glycoside hydrolase	TRIRE2_123226	2.26697	up LL inducing	#N/A	#N/A	-2.11254	down blr1 LL	#N/A	#N/A	#N/A	#N/A	#N/A	#N/A	3.79536	up env1 LL	#N/A	#N/A
33	TRIRE2_66608	scaffold 19	242613	0	0	CE family 1	Carbohydrate esterase	#N/A	#N/A	#N/A	#N/A	#N/A	#N/A	#N/A	#N/A	#N/A	#N/A	#N/A	#N/A	#N/A	#N/A	#N/A	#N/A	#N/A
33	TRIRE2_123232	scaffold 19	259059	egl3/cel12a	endoglucanase	GH family 12	Glycoside hydrolase	TRIRE2_123232	8.27117	up in DD inducing	#N/A	#N/A	-14.6241	down blr1 LL	#N/A	#N/A	#N/A	#N/A	#N/A	#N/A	-22.7037	down env1 LL	#N/A	#N/A
33	TRIRE2_27042	scaffold 19	303380	0	0	GT family 90	Glycosyl transferase	#N/A	#N/A	#N/A	#N/A	#N/A	#N/A	#N/A	#N/A	#N/A	#N/A	#N/A	#N/A	#N/A	#N/A	#N/A	#N/A	#N/A
34	TRIRE2_110894	scaffold 23	80045	0	candidate endo-b-1,6-galactanase; similar to T. viride 6GAL (GenBank acc. No. BAC84995)	GH family 30	Glycoside hydrolase	#N/A	#N/A	#N/A	#N/A	#N/A	#N/A	#N/A	#N/A	#N/A	#N/A	#N/A	#N/A	#N/A	#N/A	#N/A	#N/A	#N/A
34	TRIRE2_67844	scaffold 23	95392	0	candidate a-glycosidase	GH family 76	Glycoside hydrolase	#N/A	#N/A	#N/A	#N/A	#N/A	#N/A	#N/A	#N/A	#N/A	#N/A	#N/A	#N/A	#N/A	#N/A	#N/A	#N/A	#N/A
34	TRIRE2_68064	scaffold 23	107697	0	candidate b-glycosidase distantly related to b-xylosidase / a-L-arabinofuranosidase	GH family 43	Glycoside hydrolase	#N/A	#N/A	#N/A	#N/A	#N/A	#N/A	#N/A	#N/A	#N/A	#N/A	#N/A	#N/A	#N/A	#N/A	#N/A	#N/A	#N/A
35	TRIRE2_111094	scaffold 24	293398	0	0	CBM family 13	Carbohydrate binding module	#N/A	#N/A	#N/A	#N/A	#N/A	#N/A	#N/A	#N/A	#N/A	#N/A	#N/A	#N/A	#N/A	#N/A	#N/A	#N/A	#N/A
35	TRIRE2_123639	scaffold 24	354015	0	candidate b-glycosidase distantly related to b-1,3-glucanase	GH family 64	Glycoside hydrolase	#N/A	#N/A	#N/A	#N/A	#N/A	#N/A	#N/A	#N/A	#N/A	#N/A	#N/A	#N/A	#N/A	#N/A	#N/A	#N/A	#N/A
35	TRIRE2_68347	scaffold 24	377880	chi18-16	chitinase; fungal subgroup B chitinase	GH family 18	Glycoside hydrolase	#N/A	#N/A	#N/A	#N/A	#N/A	#N/A	#N/A	#N/A	#N/A	#N/A	#N/A	#N/A	#N/A	#N/A	#N/A	#N/A	#N/A
35	TRIRE2_68161	scaffold 24	388233	0	0	CE family 10	Carbohydrate esterase	#N/A	#N/A	#N/A	#N/A	#N/A	#N/A	#N/A	#N/A	#N/A	#N/A	#N/A	#N/A	#N/A	#N/A	#N/A	#N/A	#N/A
35	TRIRE2_111138	scaffold 24	433646	0	candidate a-glycosidase related to a-1,2-L-fucosidase	GH family 95	Glycoside hydrolase	TRIRE2_111138	2.25975	up LL inducing	#N/A	#N/A	-2.2185	down blr1 LL	#N/A	#N/A	#N/A	#N/A	#N/A	#N/A	#N/A	#N/A	#N/A	#N/A
36	TRIRE2_123818	scaffold 27	125545	xyn2	xylanase 2 (EC 3.2.1.8)	GH family 11	Glycoside hydrolase	TRIRE2_123818	7.79674	up in DD inducing	7.79674	up LL and DD inducing	-5.40652	down blr1 LL	#N/A	#N/A	-2.79772	down blr2 LL	#N/A	#N/A	-204.279	down env1 LL	#N/A	#N/A
36	TRIRE2_72488	scaffold 27	187515	0	candidate a-glycosidase distantly related to a-1,2-L-fucosidase	GH family 95	Glycoside hydrolase	#N/A	#N/A	#N/A	#N/A	#N/A	#N/A	#N/A	#N/A	#N/A	#N/A	#N/A	#N/A	#N/A	#N/A	#N/A	#N/A	#N/A
36	TRIRE2_69123	scaffold 27	230942	0	candidate a-glycosidase	GH family 76	Glycoside hydrolase	TRIRE2_69123	3.11492	up in DD inducing	3.11492	up LL and DD inducing	#N/A	#N/A	#N/A	#N/A	#N/A	#N/A	#N/A	#N/A	#N/A	#N/A	#N/A	#N/A
37	TRIRE2_69557	scaffold 29	267309	0	candidate b-glycosidase related to b-N-acetylglucosaminidase	GH family 3	Glycoside hydrolase	#N/A	#N/A	#N/A	#N/A	#N/A	#N/A	#N/A	#N/A	#N/A	#N/A	#N/A	#N/A	#N/A	#N/A	#N/A	#N/A	#N/A
37	TRIRE2_23346	scaffold 29	270911	nag2	candidate N-acetyl-b-D-glucosaminidase	GH family 20	Glycoside hydrolase	#N/A	#N/A	#N/A	#N/A	#N/A	#N/A	#N/A	#N/A	#N/A	#N/A	#N/A	#N/A	#N/A	#N/A	#N/A	#N/A	#N/A
37	TRIRE2_69493	scaffold 29	294320	0	candidate a-glycosidase distantly related to a-1,2-mannosidase	GH family 92	Glycoside hydrolase	#N/A	#N/A	#N/A	#N/A	#N/A	#N/A	#N/A	#N/A	#N/A	#N/A	#N/A	#N/A	#N/A	#N/A	#N/A	#N/A	#N/A
37	TRIRE2_123989	scaffold 29	332456	cbh1/cel7a	cellobiohydrolase CBH1	GH family 7	Glycoside hydrolase	TRIRE2_123989	42.0863	up in DD inducing	42.0863	up LL and DD inducing	-2.12071	down blr1 LL	#N/A	#N/A	#N/A	#N/A	#N/A	#N/A	-6.45783	down env1 LL	#N/A	#N/A
37	TRIRE2_123992	scaffold 29	342967	0	0	CBM family 63	Carbohydrate binding module	TRIRE2_123992	17.3156	up in DD inducing	17.3156	up LL and DD inducing	-4.70322	down blr1 LL	#N/A	#N/A	#N/A	#N/A	#N/A	#N/A	-34.6216	down env1 LL	#N/A	#N/A
37	TRIRE2_111849	scaffold 29	346861	xyn4	xylanase 4	GH family 30	Glycoside hydrolase	TRIRE2_111849	6.24001	up in DD inducing	6.24001	up LL and DD inducing	#N/A	#N/A	#N/A	#N/A	#N/A	#N/A	#N/A	#N/A	-60.6281	down env1 LL	#N/A	#N/A
38	TRIRE2_69700	scaffold 30	21454	0	candidate a-glycosidase related to a-N-acetylglucosaminidase	GH family 89	Glycoside hydrolase	#N/A	#N/A	#N/A	#N/A	#N/A	#N/A	#N/A	#N/A	#N/A	#N/A	#N/A	#N/A	#N/A	#N/A	#N/A	#N/A	#N/A
38	TRIRE2_72704	scaffold 30	46339	agl3	a-galactosidase AGL3 (GenBank acc no CAA93246)	GH family 27	Glycoside hydrolase	#N/A	#N/A	#N/A	#N/A	#N/A	#N/A	#N/A	#N/A	#N/A	#N/A	#N/A	#N/A	#N/A	#N/A	#N/A	#N/A	#N/A
38	TRIRE2_5807	scaffold 30	83339	0	candidate a-glycosidase distantly related to a-1,2-L-fucosidase	GH family 95	Glycoside hydrolase	#N/A	#N/A	#N/A	#N/A	#N/A	#N/A	#N/A	#N/A	#N/A	#N/A	#N/A	#N/A	#N/A	#N/A	#N/A	#N/A	#N/A
38	TRIRE2_111897	scaffold 30	90327	0	0	GH family 109	Glycoside hydrolase	TRIRE2_111897	-2.43067	down in DD inducing	#N/A	#N/A	-2.13472	down blr1 LL	#N/A	#N/A	#N/A	#N/A	#N/A	#N/A	#N/A	#N/A	#N/A	#N/A
38	TRIRE2_27259	scaffold 30	107047	0	candidate a-glycosidase related to a-galactosidase	GH family 27	Glycoside hydrolase	#N/A	#N/A	#N/A	#N/A	#N/A	#N/A	#N/A	#N/A	#N/A	#N/A	#N/A	#N/A	#N/A	#N/A	#N/A	#N/A	#N/A
38	TRIRE2_69736	scaffold 30	114885	0	candidate b-1,6-glucanase	GH family 30	Glycoside hydrolase	#N/A	#N/A	#N/A	#N/A	#N/A	#N/A	#N/A	#N/A	#N/A	#N/A	#N/A	#N/A	#N/A	#N/A	#N/A	#N/A	#N/A
38	TRIRE2_124016	scaffold 30	173637	agl2	a-galactosidase AGL2 (GenBank acc. No. CAA93245) (EC 3.2.1.22)	GH family 36	Glycoside hydrolase	#N/A	#N/A	#N/A	#N/A	#N/A	#N/A	#N/A	#N/A	#N/A	#N/A	#N/A	#N/A	#N/A	#N/A	#N/A	#N/A	#N/A
39	TRIRE2_112124	scaffold 33	47461	0	0	GH family 23	Glycoside hydrolase	#N/A	#N/A	#N/A	#N/A	#N/A	#N/A	#N/A	#N/A	#N/A	#N/A	#N/A	#N/A	#N/A	#N/A	#N/A	#N/A	#N/A
39	TRIRE2_112140	scaffold 33	88035	pgx1	candidate a-glycosidase related to exo-polygalacturonase	GH family 28	Glycoside hydrolase	#N/A	#N/A	#N/A	#N/A	#N/A	#N/A	#N/A	#N/A	#N/A	#N/A	#N/A	#N/A	#N/A	#N/A	#N/A	#N/A	#N/A
39	TRIRE2_70186	scaffold 33	90062	0	candidate a-glycosidase related to exo-polygalacturonase	GH family 28	Glycoside hydrolase	#N/A	#N/A	#N/A	#N/A	#N/A	#N/A	#N/A	#N/A	#N/A	#N/A	#N/A	#N/A	#N/A	#N/A	#N/A	#N/A	#N/A
39	TRIRE2_5894	scaffold 33	106858	0	0	GH family 109	Glycoside hydrolase	#N/A	#N/A	#N/A	#N/A	#N/A	#N/A	#N/A	#N/A	#N/A	#N/A	#N/A	#N/A	#N/A	#N/A	#N/A	#N/A	#N/A
39	TRIRE2_82227	scaffold 33	132549	cel3c	b-glucosidase (GenBank acc. No. AAP57756)	GH family 3	Glycoside hydrolase	TRIRE2_82227	5.95534	up in DD inducing	5.95534	up LL and DD inducing	#N/A	#N/A	#N/A	#N/A	#N/A	#N/A	#N/A	#N/A	-4.56337	down env1 LL	#N/A	#N/A
39	TRIRE2_82235	scaffold 33	156041	0	candidate a-glucosidase (required for normal cell wall synthesis)	GH family 31	Glycoside hydrolase	#N/A	#N/A	#N/A	#N/A	#N/A	#N/A	#N/A	#N/A	#N/A	#N/A	#N/A	#N/A	#N/A	#N/A	#N/A	#N/A	#N/A

## Sheet: inducing comparisons
	Protein ID	regulation inducing		regulation LL and DD inducing		regulation blr1 LL		regulation blr1 DD		regulation blr2 LL		regulation blr2 DD		regulation env1 LL		regulation env1 DD		regulation cre1	in clusters
TR_69771	TRIRE2_69771	-3.77651	down in DD inducing	-3.77651	down LL and DD inducing	#N/A	#N/A	#N/A	#N/A	2.15536	up blr2 LL	#N/A	#N/A	#N/A	#N/A	#N/A	#N/A	downDD cre	#N/A
TR_123174	TRIRE2_123174	-4.91978	down in DD inducing	-4.91978	down LL and DD inducing	#N/A	#N/A	#N/A	#N/A	#N/A	#N/A	#N/A	#N/A	#N/A	#N/A	#N/A	#N/A	downDD cre	#N/A
TR_121818	TRIRE2_121818	-3.82769	down in DD inducing	-3.82769	down LL and DD inducing	#N/A	#N/A	#N/A	#N/A	#N/A	#N/A	#N/A	#N/A	-3.68088	down env1 LL	#N/A	#N/A	downDD cre	#N/A
TR_75609	TRIRE2_75609	-3.03671	down in DD inducing	-3.03671	down LL and DD inducing	#N/A	#N/A	#N/A	#N/A	#N/A	#N/A	#N/A	#N/A	-2.22829	down env1 LL	#N/A	#N/A	downDD cre	#N/A
TR_46490	TRIRE2_46490	-2.40629	down in DD inducing	-2.40629	down LL and DD inducing	#N/A	#N/A	#N/A	#N/A	#N/A	#N/A	#N/A	#N/A	-3.18506	down env1 LL	#N/A	#N/A	downDD cre	#N/A
TR_80025	TRIRE2_80025	-2.14669	down in DD inducing	-2.14669	down LL and DD inducing	#N/A	#N/A	#N/A	#N/A	#N/A	#N/A	#N/A	#N/A	#N/A	#N/A	#N/A	#N/A	downDD cre	#N/A
TR_69771	TRIRE2_69771	-2.34912	down LL inducing	-3.77651	down LL and DD inducing	#N/A	#N/A	#N/A	#N/A	2.15536	up blr2 LL	#N/A	#N/A	#N/A	#N/A	#N/A	#N/A	downDD cre	#N/A
TR_121818	TRIRE2_121818	-3.92049	down LL inducing	-3.82769	down LL and DD inducing	#N/A	#N/A	#N/A	#N/A	#N/A	#N/A	#N/A	#N/A	-3.68088	down env1 LL	#N/A	#N/A	downDD cre	#N/A
TR_123174	TRIRE2_123174	-2.90781	down LL inducing	-4.91978	down LL and DD inducing	#N/A	#N/A	#N/A	#N/A	#N/A	#N/A	#N/A	#N/A	#N/A	#N/A	#N/A	#N/A	downDD cre	#N/A
TR_75609	TRIRE2_75609	-2.78367	down LL inducing	-3.03671	down LL and DD inducing	#N/A	#N/A	#N/A	#N/A	#N/A	#N/A	#N/A	#N/A	-2.22829	down env1 LL	#N/A	#N/A	downDD cre	#N/A
TR_80025	TRIRE2_80025	-2.63097	down LL inducing	-2.14669	down LL and DD inducing	#N/A	#N/A	#N/A	#N/A	#N/A	#N/A	#N/A	#N/A	#N/A	#N/A	#N/A	#N/A	downDD cre	#N/A
TR_46490	TRIRE2_46490	-2.49348	down LL inducing	-2.40629	down LL and DD inducing	#N/A	#N/A	#N/A	#N/A	#N/A	#N/A	#N/A	#N/A	-3.18506	down env1 LL	#N/A	#N/A	downDD cre	#N/A
TR_78713	TRIRE2_78713	-2.4317	down in DD inducing	-2.4317	down LL and DD inducing	-4.24774	down blr1 LL	#N/A	#N/A	-2.34027	down blr2 LL	#N/A	#N/A	#N/A	#N/A	#N/A	#N/A	downLL cre	#N/A
TR_78713	TRIRE2_78713	2.20225	up LL inducing	-2.4317	down LL and DD inducing	-4.24774	down blr1 LL	#N/A	#N/A	-2.34027	down blr2 LL	#N/A	#N/A	#N/A	#N/A	#N/A	#N/A	downLL cre	#N/A
TR_56726	TRIRE2_56726	-3.56186	down in DD inducing	-3.56186	down LL and DD inducing	-2.30261	down blr1 LL	#N/A	#N/A	-2.41718	down blr2 LL	#N/A	#N/A	2.468	up env1 LL	#N/A	#N/A	upDD cre	#N/A
TR_44956	TRIRE2_44956	-4.1589	down in DD inducing	-4.1589	down LL and DD inducing	2.23264	up blr1 LL	#N/A	#N/A	#N/A	#N/A	#N/A	#N/A	3.89536	up env1 LL	#N/A	#N/A	upDD cre	#N/A
TR_54260	TRIRE2_54260	-5.4106	down in DD inducing	-5.4106	down LL and DD inducing	#N/A	#N/A	#N/A	#N/A	#N/A	#N/A	#N/A	#N/A	5.74738	up env1 LL	#N/A	#N/A	upDD cre	#N/A
TR_54564	TRIRE2_54564	-4.65979	down in DD inducing	-4.65979	down LL and DD inducing	#N/A	#N/A	#N/A	#N/A	#N/A	#N/A	#N/A	#N/A	8.8128	up env1 LL	#N/A	#N/A	upDD cre	#N/A
TR_122745	TRIRE2_122745	-2.61199	down in DD inducing	-2.61199	down LL and DD inducing	#N/A	#N/A	#N/A	#N/A	#N/A	#N/A	#N/A	#N/A	4.0385	up env1 LL	#N/A	#N/A	upDD cre	#N/A
TR_56726	TRIRE2_56726	-2.72533	down LL inducing	-3.56186	down LL and DD inducing	-2.30261	down blr1 LL	#N/A	#N/A	-2.41718	down blr2 LL	#N/A	#N/A	2.468	up env1 LL	#N/A	#N/A	upDD cre	#N/A
TR_44956	TRIRE2_44956	-2.79706	down LL inducing	-4.1589	down LL and DD inducing	2.23264	up blr1 LL	#N/A	#N/A	#N/A	#N/A	#N/A	#N/A	3.89536	up env1 LL	#N/A	#N/A	upDD cre	#N/A
TR_54260	TRIRE2_54260	-3.52951	down LL inducing	-5.4106	down LL and DD inducing	#N/A	#N/A	#N/A	#N/A	#N/A	#N/A	#N/A	#N/A	5.74738	up env1 LL	#N/A	#N/A	upDD cre	#N/A
TR_54564	TRIRE2_54564	-2.72192	down LL inducing	-4.65979	down LL and DD inducing	#N/A	#N/A	#N/A	#N/A	#N/A	#N/A	#N/A	#N/A	8.8128	up env1 LL	#N/A	#N/A	upDD cre	#N/A
TR_122745	TRIRE2_122745	-2.07276	down LL inducing	-2.61199	down LL and DD inducing	#N/A	#N/A	#N/A	#N/A	#N/A	#N/A	#N/A	#N/A	4.0385	up env1 LL	#N/A	#N/A	upDD cre	#N/A
TR_22453	TRIRE2_22453	-2.72914	down in DD inducing	-2.72914	down LL and DD inducing	2.94307	up blr1 LL	2.05915	up blr1 DD	5.07909	up blr2 LL	3.53351	up blr2 DD	-7.05253	down env1 LL	#N/A	#N/A	upLL cre	#N/A
TR_76238	TRIRE2_76238	-2.34707	down in DD inducing	-2.34707	down LL and DD inducing	-3.40107	down blr1 LL	#N/A	#N/A	#N/A	#N/A	#N/A	#N/A	2.42049	up env1 LL	#N/A	#N/A	upLL cre	#N/A
TR_60337	TRIRE2_60337	-3.16861	down in DD inducing	-3.16861	down LL and DD inducing	2.68151	up blr1 LL	#N/A	#N/A	2.53958	up blr2 LL	#N/A	#N/A	-4.21552	down env1 LL	#N/A	#N/A	upLL cre	#N/A
TR_68941	TRIRE2_68941	-7.9756	down in DD inducing	-7.9756	down LL and DD inducing	3.91946	up blr1 LL	#N/A	#N/A	#N/A	#N/A	#N/A	#N/A	#N/A	#N/A	#N/A	#N/A	upLL cre	#N/A
TR_104261	TRIRE2_104261	-7.61805	down in DD inducing	-7.61805	down LL and DD inducing	#N/A	#N/A	#N/A	#N/A	-4.87925	down blr2 LL	#N/A	#N/A	#N/A	#N/A	#N/A	#N/A	upLL cre	#N/A
TR_5088	TRIRE2_5088	-5.49756	down in DD inducing	-5.49756	down LL and DD inducing	#N/A	#N/A	#N/A	#N/A	2.12949	up blr2 LL	#N/A	#N/A	#N/A	#N/A	#N/A	#N/A	upLL cre	#N/A
TR_76620	TRIRE2_76620	-6.34135	down in DD inducing	-6.34135	down LL and DD inducing	#N/A	#N/A	#N/A	#N/A	#N/A	#N/A	#N/A	#N/A	2.36769	up env1 LL	#N/A	#N/A	upLL cre	#N/A
TR_123251	TRIRE2_123251	-3.69674	down in DD inducing	-3.69674	down LL and DD inducing	#N/A	#N/A	#N/A	#N/A	#N/A	#N/A	#N/A	#N/A	#N/A	#N/A	#N/A	#N/A	upLL cre	#N/A
TR_80879	TRIRE2_80879	-3.35599	down in DD inducing	-3.35599	down LL and DD inducing	#N/A	#N/A	#N/A	#N/A	#N/A	#N/A	#N/A	#N/A	#N/A	#N/A	#N/A	#N/A	upLL cre	#N/A
TR_69863	TRIRE2_69863	-3.13251	down in DD inducing	-3.13251	down LL and DD inducing	#N/A	#N/A	#N/A	#N/A	#N/A	#N/A	#N/A	#N/A	#N/A	#N/A	#N/A	#N/A	upLL cre	#N/A
TR_123382	TRIRE2_123382	-2.01263	down in DD inducing	-2.01263	down LL and DD inducing	#N/A	#N/A	#N/A	#N/A	#N/A	#N/A	#N/A	#N/A	#N/A	#N/A	#N/A	#N/A	upLL cre	#N/A
TR_22453	TRIRE2_22453	-2.6619	down LL inducing	-2.72914	down LL and DD inducing	2.94307	up blr1 LL	2.05915	up blr1 DD	5.07909	up blr2 LL	3.53351	up blr2 DD	-7.05253	down env1 LL	#N/A	#N/A	upLL cre	#N/A
TR_76238	TRIRE2_76238	-2.21246	down LL inducing	-2.34707	down LL and DD inducing	-3.40107	down blr1 LL	#N/A	#N/A	#N/A	#N/A	#N/A	#N/A	2.42049	up env1 LL	#N/A	#N/A	upLL cre	#N/A
TR_60337	TRIRE2_60337	-2.33596	down LL inducing	-3.16861	down LL and DD inducing	2.68151	up blr1 LL	#N/A	#N/A	2.53958	up blr2 LL	#N/A	#N/A	-4.21552	down env1 LL	#N/A	#N/A	upLL cre	#N/A
TR_68941	TRIRE2_68941	-12.6466	down LL inducing	-7.9756	down LL and DD inducing	3.91946	up blr1 LL	#N/A	#N/A	#N/A	#N/A	#N/A	#N/A	#N/A	#N/A	#N/A	#N/A	upLL cre	#N/A
TR_104261	TRIRE2_104261	-4.7343	down LL inducing	-7.61805	down LL and DD inducing	#N/A	#N/A	#N/A	#N/A	-4.87925	down blr2 LL	#N/A	#N/A	#N/A	#N/A	#N/A	#N/A	upLL cre	#N/A
TR_5088	TRIRE2_5088	-4.4013	down LL inducing	-5.49756	down LL and DD inducing	#N/A	#N/A	#N/A	#N/A	2.12949	up blr2 LL	#N/A	#N/A	#N/A	#N/A	#N/A	#N/A	upLL cre	#N/A
TR_80879	TRIRE2_80879	-7.13301	down LL inducing	-3.35599	down LL and DD inducing	#N/A	#N/A	#N/A	#N/A	#N/A	#N/A	#N/A	#N/A	#N/A	#N/A	#N/A	#N/A	upLL cre	#N/A
TR_123251	TRIRE2_123251	-4.58887	down LL inducing	-3.69674	down LL and DD inducing	#N/A	#N/A	#N/A	#N/A	#N/A	#N/A	#N/A	#N/A	#N/A	#N/A	#N/A	#N/A	upLL cre	#N/A
TR_69863	TRIRE2_69863	-3.23191	down LL inducing	-3.13251	down LL and DD inducing	#N/A	#N/A	#N/A	#N/A	#N/A	#N/A	#N/A	#N/A	#N/A	#N/A	#N/A	#N/A	upLL cre	#N/A
TR_123382	TRIRE2_123382	-2.45639	down LL inducing	-2.01263	down LL and DD inducing	#N/A	#N/A	#N/A	#N/A	#N/A	#N/A	#N/A	#N/A	#N/A	#N/A	#N/A	#N/A	upLL cre	#N/A
TR_76620	TRIRE2_76620	-2.29293	down LL inducing	-6.34135	down LL and DD inducing	#N/A	#N/A	#N/A	#N/A	#N/A	#N/A	#N/A	#N/A	2.36769	up env1 LL	#N/A	#N/A	upLL cre	#N/A
TR_121486	TRIRE2_121486	-3.94429	down in DD inducing	-3.94429	down LL and DD inducing	#N/A	#N/A	#N/A	#N/A	#N/A	#N/A	#N/A	#N/A	#N/A	#N/A	#N/A	#N/A	upLLDD cre	#N/A
TR_121486	TRIRE2_121486	-7.86649	down LL inducing	-3.94429	down LL and DD inducing	#N/A	#N/A	#N/A	#N/A	#N/A	#N/A	#N/A	#N/A	#N/A	#N/A	#N/A	#N/A	upLLDD cre	#N/A
TR_68608	TRIRE2_68608	-2.12883	down in DD inducing	-2.12883	down LL and DD inducing	-2.62658	down blr1 LL	#N/A	#N/A	#N/A	#N/A	#N/A	#N/A	#N/A	#N/A	#N/A	#N/A	upLLdownDD cre	#N/A
TR_121620	TRIRE2_121620	-2.67287	down in DD inducing	-2.67287	down LL and DD inducing	#N/A	#N/A	#N/A	#N/A	#N/A	#N/A	#N/A	#N/A	#N/A	#N/A	#N/A	#N/A	upLLdownDD cre	#N/A
TR_68608	TRIRE2_68608	-2.16935	down LL inducing	-2.12883	down LL and DD inducing	-2.62658	down blr1 LL	#N/A	#N/A	#N/A	#N/A	#N/A	#N/A	#N/A	#N/A	#N/A	#N/A	upLLdownDD cre	#N/A
TR_121620	TRIRE2_121620	-2.50903	down LL inducing	-2.67287	down LL and DD inducing	#N/A	#N/A	#N/A	#N/A	#N/A	#N/A	#N/A	#N/A	#N/A	#N/A	#N/A	#N/A	upLLdownDD cre	#N/A
TR_21176	TRIRE2_21176	-2.9951	down in DD inducing	-2.9951	down LL and DD inducing	#N/A	#N/A	-2.11528	down blr1 DD	#N/A	#N/A	#N/A	#N/A	#N/A	#N/A	#N/A	#N/A	#N/A	#N/A
TR_106270	TRIRE2_106270	-6.48506	down in DD inducing	-6.48506	down LL and DD inducing	2.73415	up blr1 LL	2.87579	up blr1 DD	3.78135	up blr2 LL	2.49582	up blr2 DD	#N/A	#N/A	#N/A	#N/A	#N/A	#N/A
TR_76995	TRIRE2_76995	-15.9597	down in DD inducing	-15.9597	down LL and DD inducing	4.86106	up blr1 LL	5.88895	up blr1 DD	15.3597	up blr2 LL	6.17466	up blr2 DD	#N/A	#N/A	#N/A	#N/A	#N/A	#N/A
TR_39587	TRIRE2_39587	-25.3508	down in DD inducing	-25.3508	down LL and DD inducing	10.4798	up blr1 LL	3.67238	up blr1 DD	35.3977	up blr2 LL	9.42217	up blr2 DD	#N/A	#N/A	#N/A	#N/A	#N/A	#N/A
TR_122824	TRIRE2_122824	-50.3547	down in DD inducing	-50.3547	down LL and DD inducing	#N/A	#N/A	3.31374	up blr1 DD	2.49581	up blr2 LL	3.16369	up blr2 DD	-2.47398	down env1 LL	#N/A	#N/A	#N/A	#N/A
TR_3914	TRIRE2_3914	-9.26942	down in DD inducing	-9.26942	down LL and DD inducing	#N/A	#N/A	2.18564	up blr1 DD	#N/A	#N/A	#N/A	#N/A	#N/A	#N/A	#N/A	#N/A	#N/A	#N/A
TR_111237	TRIRE2_111237	-8.40801	down in DD inducing	-8.40801	down LL and DD inducing	#N/A	#N/A	2.5402	up blr1 DD	#N/A	#N/A	#N/A	#N/A	#N/A	#N/A	#N/A	#N/A	#N/A	#N/A
TR_66854	TRIRE2_66854	-2.44579	down in DD inducing	-2.44579	down LL and DD inducing	-2.60838	down blr1 LL	#N/A	#N/A	-2.84397	down blr2 LL	#N/A	#N/A	-2.48383	down env1 LL	#N/A	#N/A	#N/A	#N/A
TR_66598	TRIRE2_66598	-7.32462	down in DD inducing	-7.32462	down LL and DD inducing	-2.23245	down blr1 LL	#N/A	#N/A	-2.48033	down blr2 LL	#N/A	#N/A	#N/A	#N/A	#N/A	#N/A	#N/A	#N/A
TR_120864	TRIRE2_120864	-2.32138	down in DD inducing	-2.32138	down LL and DD inducing	-2.50589	down blr1 LL	#N/A	#N/A	-2.22542	down blr2 LL	#N/A	#N/A	#N/A	#N/A	#N/A	#N/A	#N/A	#N/A
TR_70829	TRIRE2_70829	-10.6982	down in DD inducing	-10.6982	down LL and DD inducing	-2.52405	down blr1 LL	#N/A	#N/A	-2.17272	down blr2 LL	#N/A	#N/A	-2.49786	down env1 LL	#N/A	#N/A	#N/A	#N/A
TR_3394	TRIRE2_3394	-2.66883	down in DD inducing	-2.66883	down LL and DD inducing	-2.18978	down blr1 LL	#N/A	#N/A	-2.01793	down blr2 LL	#N/A	#N/A	#N/A	#N/A	#N/A	#N/A	#N/A	#N/A
TR_108459	TRIRE2_108459	-3.36576	down in DD inducing	-3.36576	down LL and DD inducing	-2.47324	down blr1 LL	#N/A	#N/A	#N/A	#N/A	#N/A	#N/A	#N/A	#N/A	#N/A	#N/A	#N/A	#N/A
TR_104609	TRIRE2_104609	-2.00031	down in DD inducing	-2.00031	down LL and DD inducing	-2.37799	down blr1 LL	#N/A	#N/A	#N/A	#N/A	#N/A	#N/A	#N/A	#N/A	#N/A	#N/A	#N/A	#N/A
TR_22689	TRIRE2_22689	-2.16012	down in DD inducing	-2.16012	down LL and DD inducing	-2.32391	down blr1 LL	#N/A	#N/A	#N/A	#N/A	#N/A	#N/A	#N/A	#N/A	#N/A	#N/A	#N/A	#N/A
TR_74442	TRIRE2_74442	-2.33925	down in DD inducing	-2.33925	down LL and DD inducing	-2.27311	down blr1 LL	#N/A	#N/A	#N/A	#N/A	#N/A	#N/A	#N/A	#N/A	#N/A	#N/A	#N/A	#N/A
TR_62198	TRIRE2_62198	-4.48202	down in DD inducing	-4.48202	down LL and DD inducing	-2.20841	down blr1 LL	#N/A	#N/A	#N/A	#N/A	#N/A	#N/A	#N/A	#N/A	#N/A	#N/A	#N/A	#N/A
TR_44449	TRIRE2_44449	-2.47401	down in DD inducing	-2.47401	down LL and DD inducing	-2.13068	down blr1 LL	#N/A	#N/A	#N/A	#N/A	#N/A	#N/A	#N/A	#N/A	#N/A	#N/A	#N/A	#N/A
TR_80792	TRIRE2_80792	-2.50984	down in DD inducing	-2.50984	down LL and DD inducing	-2.09487	down blr1 LL	#N/A	#N/A	#N/A	#N/A	#N/A	#N/A	#N/A	#N/A	#N/A	#N/A	#N/A	#N/A
TR_81742	TRIRE2_81742	-2.04939	down in DD inducing	-2.04939	down LL and DD inducing	-2.0784	down blr1 LL	#N/A	#N/A	#N/A	#N/A	#N/A	#N/A	#N/A	#N/A	#N/A	#N/A	#N/A	#N/A
TR_57632	TRIRE2_57632	-2.87937	down in DD inducing	-2.87937	down LL and DD inducing	-2.06415	down blr1 LL	#N/A	#N/A	#N/A	#N/A	#N/A	#N/A	#N/A	#N/A	#N/A	#N/A	#N/A	#N/A
TR_78062	TRIRE2_78062	-2.25331	down in DD inducing	-2.25331	down LL and DD inducing	-2.0544	down blr1 LL	#N/A	#N/A	#N/A	#N/A	#N/A	#N/A	#N/A	#N/A	#N/A	#N/A	#N/A	#N/A
TR_123738	TRIRE2_123738	-2.85946	down in DD inducing	-2.85946	down LL and DD inducing	2.34646	up blr1 LL	#N/A	#N/A	#N/A	#N/A	#N/A	#N/A	10.0004	up env1 LL	#N/A	#N/A	#N/A	#N/A
TR_105406	TRIRE2_105406	-6.01632	down in DD inducing	-6.01632	down LL and DD inducing	2.43823	up blr1 LL	#N/A	#N/A	#N/A	#N/A	#N/A	#N/A	#N/A	#N/A	#N/A	#N/A	#N/A	#N/A
TR_62522	TRIRE2_62522	-6.22852	down in DD inducing	-6.22852	down LL and DD inducing	#N/A	#N/A	#N/A	#N/A	-4.18067	down blr2 LL	#N/A	#N/A	-2.83986	down env1 LL	#N/A	#N/A	#N/A	#N/A
TR_57494	TRIRE2_57494	-2.1404	down in DD inducing	-2.1404	down LL and DD inducing	#N/A	#N/A	#N/A	#N/A	-2.07043	down blr2 LL	#N/A	#N/A	#N/A	#N/A	#N/A	#N/A	#N/A	#N/A
TR_56384	TRIRE2_56384	-4.25217	down in DD inducing	-4.25217	down LL and DD inducing	#N/A	#N/A	#N/A	#N/A	-2.0167	down blr2 LL	#N/A	#N/A	#N/A	#N/A	#N/A	#N/A	#N/A	#N/A
TR_103132	TRIRE2_103132	-3.01251	down in DD inducing	-3.01251	down LL and DD inducing	#N/A	#N/A	#N/A	#N/A	-2.00388	down blr2 LL	#N/A	#N/A	#N/A	#N/A	#N/A	#N/A	#N/A	#N/A
TR_68990	TRIRE2_68990	-3.74247	down in DD inducing	-3.74247	down LL and DD inducing	#N/A	#N/A	#N/A	#N/A	2.22576	up blr2 LL	#N/A	#N/A	#N/A	#N/A	#N/A	#N/A	#N/A	#N/A
TR_76374	TRIRE2_76374	-2.71874	down in DD inducing	-2.71874	down LL and DD inducing	#N/A	#N/A	#N/A	#N/A	2.6211	up blr2 LL	#N/A	#N/A	#N/A	#N/A	#N/A	#N/A	#N/A	#N/A
TR_105840	TRIRE2_105840	-5.55296	down in DD inducing	-5.55296	down LL and DD inducing	#N/A	#N/A	#N/A	#N/A	4.67305	up blr2 LL	2.3418	up blr2 DD	-2.10899	down env1 LL	#N/A	#N/A	#N/A	#N/A
TR_66616	TRIRE2_66616	-24.8263	down in DD inducing	-24.8263	down LL and DD inducing	#N/A	#N/A	#N/A	#N/A	#N/A	#N/A	#N/A	#N/A	#N/A	#N/A	#N/A	#N/A	#N/A	#N/A
TR_57015	TRIRE2_57015	-12.7534	down in DD inducing	-12.7534	down LL and DD inducing	#N/A	#N/A	#N/A	#N/A	#N/A	#N/A	#N/A	#N/A	#N/A	#N/A	#N/A	#N/A	#N/A	#N/A
TR_121686	TRIRE2_121686	-9.22179	down in DD inducing	-9.22179	down LL and DD inducing	#N/A	#N/A	#N/A	#N/A	#N/A	#N/A	#N/A	#N/A	#N/A	#N/A	#N/A	#N/A	#N/A	#N/A
TR_105224	TRIRE2_105224	-8.40189	down in DD inducing	-8.40189	down LL and DD inducing	#N/A	#N/A	#N/A	#N/A	#N/A	#N/A	#N/A	#N/A	#N/A	#N/A	#N/A	#N/A	#N/A	#N/A
TR_67806	TRIRE2_67806	-5.69485	down in DD inducing	-5.69485	down LL and DD inducing	#N/A	#N/A	#N/A	#N/A	#N/A	#N/A	#N/A	#N/A	2.54229	up env1 LL	#N/A	#N/A	#N/A	#N/A
TR_109122	TRIRE2_109122	-5.61621	down in DD inducing	-5.61621	down LL and DD inducing	#N/A	#N/A	#N/A	#N/A	#N/A	#N/A	#N/A	#N/A	#N/A	#N/A	#N/A	#N/A	#N/A	#N/A
TR_68508	TRIRE2_68508	-5.15737	down in DD inducing	-5.15737	down LL and DD inducing	#N/A	#N/A	#N/A	#N/A	#N/A	#N/A	#N/A	#N/A	2.15995	up env1 LL	#N/A	#N/A	#N/A	#N/A
TR_44628	TRIRE2_44628	-5.14219	down in DD inducing	-5.14219	down LL and DD inducing	#N/A	#N/A	#N/A	#N/A	#N/A	#N/A	#N/A	#N/A	9.93331	up env1 LL	#N/A	#N/A	#N/A	#N/A
TR_2501	TRIRE2_2501	-5.06304	down in DD inducing	-5.06304	down LL and DD inducing	#N/A	#N/A	#N/A	#N/A	#N/A	#N/A	#N/A	#N/A	#N/A	#N/A	#N/A	#N/A	#N/A	#N/A
TR_69574	TRIRE2_69574	-4.82684	down in DD inducing	-4.82684	down LL and DD inducing	#N/A	#N/A	#N/A	#N/A	#N/A	#N/A	#N/A	#N/A	#N/A	#N/A	#N/A	#N/A	#N/A	#N/A
TR_105455	TRIRE2_105455	-4.70057	down in DD inducing	-4.70057	down LL and DD inducing	#N/A	#N/A	#N/A	#N/A	#N/A	#N/A	#N/A	#N/A	-2.08087	down env1 LL	#N/A	#N/A	#N/A	#N/A
TR_65522	TRIRE2_65522	-4.57048	down in DD inducing	-4.57048	down LL and DD inducing	#N/A	#N/A	#N/A	#N/A	#N/A	#N/A	#N/A	#N/A	#N/A	#N/A	#N/A	#N/A	#N/A	#N/A
TR_56048	TRIRE2_56048	-4.47707	down in DD inducing	-4.47707	down LL and DD inducing	#N/A	#N/A	#N/A	#N/A	#N/A	#N/A	#N/A	#N/A	#N/A	#N/A	#N/A	#N/A	#N/A	#N/A
TR_121706	TRIRE2_121706	-4.41526	down in DD inducing	-4.41526	down LL and DD inducing	#N/A	#N/A	#N/A	#N/A	#N/A	#N/A	#N/A	#N/A	2.67593	up env1 LL	#N/A	#N/A	#N/A	#N/A
TR_78679	TRIRE2_78679	-4.29019	down in DD inducing	-4.29019	down LL and DD inducing	#N/A	#N/A	#N/A	#N/A	#N/A	#N/A	#N/A	#N/A	#N/A	#N/A	#N/A	#N/A	#N/A	#N/A
TR_76784	TRIRE2_76784	-4.1981	down in DD inducing	-4.1981	down LL and DD inducing	#N/A	#N/A	#N/A	#N/A	#N/A	#N/A	#N/A	#N/A	4.0788	up env1 LL	#N/A	#N/A	#N/A	#N/A
TR_58689	TRIRE2_58689	-4.06466	down in DD inducing	-4.06466	down LL and DD inducing	#N/A	#N/A	#N/A	#N/A	#N/A	#N/A	#N/A	#N/A	2.07452	up env1 LL	#N/A	#N/A	#N/A	#N/A
TR_122992	TRIRE2_122992	-3.97546	down in DD inducing	-3.97546	down LL and DD inducing	#N/A	#N/A	#N/A	#N/A	#N/A	#N/A	#N/A	#N/A	-2.99115	down env1 LL	#N/A	#N/A	#N/A	#N/A
TR_82280	TRIRE2_82280	-3.92094	down in DD inducing	-3.92094	down LL and DD inducing	#N/A	#N/A	#N/A	#N/A	#N/A	#N/A	#N/A	#N/A	#N/A	#N/A	#N/A	#N/A	#N/A	#N/A
TR_51130	TRIRE2_51130	-3.84945	down in DD inducing	-3.84945	down LL and DD inducing	#N/A	#N/A	#N/A	#N/A	#N/A	#N/A	#N/A	#N/A	#N/A	#N/A	#N/A	#N/A	#N/A	#N/A
TR_60847	TRIRE2_60847	-3.84228	down in DD inducing	-3.84228	down LL and DD inducing	#N/A	#N/A	#N/A	#N/A	#N/A	#N/A	#N/A	#N/A	2.14823	up env1 LL	#N/A	#N/A	#N/A	#N/A
TR_46936	TRIRE2_46936	-3.69567	down in DD inducing	-3.69567	down LL and DD inducing	#N/A	#N/A	#N/A	#N/A	#N/A	#N/A	#N/A	#N/A	#N/A	#N/A	#N/A	#N/A	#N/A	#N/A
TR_67026	TRIRE2_67026	-3.65539	down in DD inducing	-3.65539	down LL and DD inducing	#N/A	#N/A	#N/A	#N/A	#N/A	#N/A	#N/A	#N/A	#N/A	#N/A	#N/A	#N/A	#N/A	#N/A
TR_4654	TRIRE2_4654	-3.60441	down in DD inducing	-3.60441	down LL and DD inducing	#N/A	#N/A	#N/A	#N/A	#N/A	#N/A	#N/A	#N/A	#N/A	#N/A	#N/A	#N/A	#N/A	#N/A
TR_120260	TRIRE2_120260	-3.56139	down in DD inducing	-3.56139	down LL and DD inducing	#N/A	#N/A	#N/A	#N/A	#N/A	#N/A	#N/A	#N/A	2.14249	up env1 LL	#N/A	#N/A	#N/A	#N/A
TR_5119	TRIRE2_5119	-3.54321	down in DD inducing	-3.54321	down LL and DD inducing	#N/A	#N/A	#N/A	#N/A	#N/A	#N/A	#N/A	#N/A	-4.8732	down env1 LL	#N/A	#N/A	#N/A	#N/A
TR_62462	TRIRE2_62462	-3.51287	down in DD inducing	-3.51287	down LL and DD inducing	#N/A	#N/A	#N/A	#N/A	#N/A	#N/A	#N/A	#N/A	#N/A	#N/A	#N/A	#N/A	#N/A	#N/A
TR_70984	TRIRE2_70984	-3.49428	down in DD inducing	-3.49428	down LL and DD inducing	#N/A	#N/A	#N/A	#N/A	#N/A	#N/A	#N/A	#N/A	-2.15689	down env1 LL	#N/A	#N/A	#N/A	#N/A
TR_121107	TRIRE2_121107	-3.43152	down in DD inducing	-3.43152	down LL and DD inducing	#N/A	#N/A	#N/A	#N/A	#N/A	#N/A	#N/A	#N/A	#N/A	#N/A	#N/A	#N/A	#N/A	#N/A
TR_64545	TRIRE2_64545	-3.36858	down in DD inducing	-3.36858	down LL and DD inducing	#N/A	#N/A	#N/A	#N/A	#N/A	#N/A	#N/A	#N/A	#N/A	#N/A	#N/A	#N/A	#N/A	#N/A
TR_68178	TRIRE2_68178	-3.3577	down in DD inducing	-3.3577	down LL and DD inducing	#N/A	#N/A	#N/A	#N/A	#N/A	#N/A	#N/A	#N/A	#N/A	#N/A	#N/A	#N/A	#N/A	#N/A
TR_3641	TRIRE2_3641	-3.32018	down in DD inducing	-3.32018	down LL and DD inducing	#N/A	#N/A	#N/A	#N/A	#N/A	#N/A	#N/A	#N/A	#N/A	#N/A	#N/A	#N/A	#N/A	#N/A
TR_77656	TRIRE2_77656	-3.31179	down in DD inducing	-3.31179	down LL and DD inducing	#N/A	#N/A	#N/A	#N/A	#N/A	#N/A	#N/A	#N/A	#N/A	#N/A	#N/A	#N/A	#N/A	#N/A
TR_66804	TRIRE2_66804	-3.30471	down in DD inducing	-3.30471	down LL and DD inducing	#N/A	#N/A	#N/A	#N/A	#N/A	#N/A	#N/A	#N/A	19.8485	up env1 LL	#N/A	#N/A	#N/A	#N/A
TR_110653	TRIRE2_110653	-3.14489	down in DD inducing	-3.14489	down LL and DD inducing	#N/A	#N/A	#N/A	#N/A	#N/A	#N/A	#N/A	#N/A	2.04195	up env1 LL	#N/A	#N/A	#N/A	#N/A
TR_66544	TRIRE2_66544	-3.10524	down in DD inducing	-3.10524	down LL and DD inducing	#N/A	#N/A	#N/A	#N/A	#N/A	#N/A	#N/A	#N/A	#N/A	#N/A	#N/A	#N/A	#N/A	#N/A
TR_72408	TRIRE2_72408	-3.05528	down in DD inducing	-3.05528	down LL and DD inducing	#N/A	#N/A	#N/A	#N/A	#N/A	#N/A	#N/A	#N/A	#N/A	#N/A	#N/A	#N/A	#N/A	#N/A
TR_120079	TRIRE2_120079	-3.04884	down in DD inducing	-3.04884	down LL and DD inducing	#N/A	#N/A	#N/A	#N/A	#N/A	#N/A	#N/A	#N/A	4.32857	up env1 LL	#N/A	#N/A	#N/A	#N/A
TR_64314	TRIRE2_64314	-3.03903	down in DD inducing	-3.03903	down LL and DD inducing	#N/A	#N/A	#N/A	#N/A	#N/A	#N/A	#N/A	#N/A	#N/A	#N/A	#N/A	#N/A	#N/A	#N/A
TR_82434	TRIRE2_82434	-3.01479	down in DD inducing	-3.01479	down LL and DD inducing	#N/A	#N/A	#N/A	#N/A	#N/A	#N/A	#N/A	#N/A	#N/A	#N/A	#N/A	#N/A	#N/A	#N/A
TR_28050	TRIRE2_28050	-2.94157	down in DD inducing	-2.94157	down LL and DD inducing	#N/A	#N/A	#N/A	#N/A	#N/A	#N/A	#N/A	#N/A	#N/A	#N/A	#N/A	#N/A	#N/A	#N/A
TR_3591	TRIRE2_3591	-2.93122	down in DD inducing	-2.93122	down LL and DD inducing	#N/A	#N/A	#N/A	#N/A	#N/A	#N/A	#N/A	#N/A	#N/A	#N/A	#N/A	#N/A	#N/A	#N/A
TR_59991	TRIRE2_59991	-2.92075	down in DD inducing	-2.92075	down LL and DD inducing	#N/A	#N/A	#N/A	#N/A	#N/A	#N/A	#N/A	#N/A	2.19088	up env1 LL	#N/A	#N/A	#N/A	#N/A
TR_46244	TRIRE2_46244	-2.88251	down in DD inducing	-2.88251	down LL and DD inducing	#N/A	#N/A	#N/A	#N/A	#N/A	#N/A	#N/A	#N/A	#N/A	#N/A	#N/A	#N/A	#N/A	#N/A
TR_57322	TRIRE2_57322	-2.87795	down in DD inducing	-2.87795	down LL and DD inducing	#N/A	#N/A	#N/A	#N/A	#N/A	#N/A	#N/A	#N/A	3.89262	up env1 LL	#N/A	#N/A	#N/A	#N/A
TR_124149	TRIRE2_124149	-2.78819	down in DD inducing	-2.78819	down LL and DD inducing	#N/A	#N/A	#N/A	#N/A	#N/A	#N/A	#N/A	#N/A	#N/A	#N/A	#N/A	#N/A	#N/A	#N/A
TR_122572	TRIRE2_122572	-2.77291	down in DD inducing	-2.77291	down LL and DD inducing	#N/A	#N/A	#N/A	#N/A	#N/A	#N/A	#N/A	#N/A	#N/A	#N/A	#N/A	#N/A	#N/A	#N/A
TR_22277	TRIRE2_22277	-2.76469	down in DD inducing	-2.76469	down LL and DD inducing	#N/A	#N/A	#N/A	#N/A	#N/A	#N/A	#N/A	#N/A	#N/A	#N/A	#N/A	#N/A	#N/A	#N/A
TR_60346	TRIRE2_60346	-2.76247	down in DD inducing	-2.76247	down LL and DD inducing	#N/A	#N/A	#N/A	#N/A	#N/A	#N/A	#N/A	#N/A	2.46057	up env1 LL	#N/A	#N/A	#N/A	#N/A
TR_81339	TRIRE2_81339	-2.71693	down in DD inducing	-2.71693	down LL and DD inducing	#N/A	#N/A	#N/A	#N/A	#N/A	#N/A	#N/A	#N/A	3.87568	up env1 LL	#N/A	#N/A	#N/A	#N/A
TR_123220	TRIRE2_123220	-2.62658	down in DD inducing	-2.62658	down LL and DD inducing	#N/A	#N/A	#N/A	#N/A	#N/A	#N/A	#N/A	#N/A	#N/A	#N/A	#N/A	#N/A	#N/A	#N/A
TR_68813	TRIRE2_68813	-2.58519	down in DD inducing	-2.58519	down LL and DD inducing	#N/A	#N/A	#N/A	#N/A	#N/A	#N/A	#N/A	#N/A	-5.92063	down env1 LL	#N/A	#N/A	#N/A	#N/A
TR_82146	TRIRE2_82146	-2.563	down in DD inducing	-2.563	down LL and DD inducing	#N/A	#N/A	#N/A	#N/A	#N/A	#N/A	#N/A	#N/A	#N/A	#N/A	#N/A	#N/A	#N/A	#N/A
TR_123820	TRIRE2_123820	-2.54791	down in DD inducing	-2.54791	down LL and DD inducing	#N/A	#N/A	#N/A	#N/A	#N/A	#N/A	#N/A	#N/A	8.30396	up env1 LL	#N/A	#N/A	#N/A	#N/A
TR_102676	TRIRE2_102676	-2.52327	down in DD inducing	-2.52327	down LL and DD inducing	#N/A	#N/A	#N/A	#N/A	#N/A	#N/A	#N/A	#N/A	#N/A	#N/A	#N/A	#N/A	#N/A	#N/A
TR_112330	TRIRE2_112330	-2.50094	down in DD inducing	-2.50094	down LL and DD inducing	#N/A	#N/A	#N/A	#N/A	#N/A	#N/A	#N/A	#N/A	#N/A	#N/A	#N/A	#N/A	#N/A	#N/A
TR_75506	TRIRE2_75506	-2.4124	down in DD inducing	-2.4124	down LL and DD inducing	#N/A	#N/A	#N/A	#N/A	#N/A	#N/A	#N/A	#N/A	#N/A	#N/A	#N/A	#N/A	#N/A	#N/A
TR_61550	TRIRE2_61550	-2.40667	down in DD inducing	-2.40667	down LL and DD inducing	#N/A	#N/A	#N/A	#N/A	#N/A	#N/A	#N/A	#N/A	#N/A	#N/A	#N/A	#N/A	#N/A	#N/A
TR_65948	TRIRE2_65948	-2.39904	down in DD inducing	-2.39904	down LL and DD inducing	#N/A	#N/A	#N/A	#N/A	#N/A	#N/A	#N/A	#N/A	#N/A	#N/A	#N/A	#N/A	#N/A	#N/A
TR_66436	TRIRE2_66436	-2.38747	down in DD inducing	-2.38747	down LL and DD inducing	#N/A	#N/A	#N/A	#N/A	#N/A	#N/A	#N/A	#N/A	#N/A	#N/A	#N/A	#N/A	#N/A	#N/A
TR_52489	TRIRE2_52489	-2.38261	down in DD inducing	-2.38261	down LL and DD inducing	#N/A	#N/A	#N/A	#N/A	#N/A	#N/A	#N/A	#N/A	#N/A	#N/A	#N/A	#N/A	#N/A	#N/A
TR_81599	TRIRE2_81599	-2.35962	down in DD inducing	-2.35962	down LL and DD inducing	#N/A	#N/A	#N/A	#N/A	#N/A	#N/A	#N/A	#N/A	#N/A	#N/A	#N/A	#N/A	#N/A	#N/A
TR_105444	TRIRE2_105444	-2.35516	down in DD inducing	-2.35516	down LL and DD inducing	#N/A	#N/A	#N/A	#N/A	#N/A	#N/A	#N/A	#N/A	#N/A	#N/A	#N/A	#N/A	#N/A	#N/A
TR_76740	TRIRE2_76740	-2.34947	down in DD inducing	-2.34947	down LL and DD inducing	#N/A	#N/A	#N/A	#N/A	#N/A	#N/A	#N/A	#N/A	#N/A	#N/A	#N/A	#N/A	#N/A	#N/A
TR_42181	TRIRE2_42181	-2.30742	down in DD inducing	-2.30742	down LL and DD inducing	#N/A	#N/A	#N/A	#N/A	#N/A	#N/A	#N/A	#N/A	#N/A	#N/A	#N/A	#N/A	#N/A	#N/A
TR_73840	TRIRE2_73840	-2.28419	down in DD inducing	-2.28419	down LL and DD inducing	#N/A	#N/A	#N/A	#N/A	#N/A	#N/A	#N/A	#N/A	#N/A	#N/A	#N/A	#N/A	#N/A	#N/A
TR_81803	TRIRE2_81803	-2.27359	down in DD inducing	-2.27359	down LL and DD inducing	#N/A	#N/A	#N/A	#N/A	#N/A	#N/A	#N/A	#N/A	#N/A	#N/A	#N/A	#N/A	#N/A	#N/A
TR_124059	TRIRE2_124059	-2.26337	down in DD inducing	-2.26337	down LL and DD inducing	#N/A	#N/A	#N/A	#N/A	#N/A	#N/A	#N/A	#N/A	-2.05946	down env1 LL	#N/A	#N/A	#N/A	#N/A
TR_51499	TRIRE2_51499	-2.24607	down in DD inducing	-2.24607	down LL and DD inducing	#N/A	#N/A	#N/A	#N/A	#N/A	#N/A	#N/A	#N/A	#N/A	#N/A	#N/A	#N/A	#N/A	#N/A
TR_108332	TRIRE2_108332	-2.22686	down in DD inducing	-2.22686	down LL and DD inducing	#N/A	#N/A	#N/A	#N/A	#N/A	#N/A	#N/A	#N/A	#N/A	#N/A	#N/A	#N/A	#N/A	#N/A
TR_119731	TRIRE2_119731	-2.22573	down in DD inducing	-2.22573	down LL and DD inducing	#N/A	#N/A	#N/A	#N/A	#N/A	#N/A	#N/A	#N/A	#N/A	#N/A	#N/A	#N/A	#N/A	#N/A
TR_123611	TRIRE2_123611	-2.2049	down in DD inducing	-2.2049	down LL and DD inducing	#N/A	#N/A	#N/A	#N/A	#N/A	#N/A	#N/A	#N/A	#N/A	#N/A	#N/A	#N/A	#N/A	#N/A
TR_3327	TRIRE2_3327	-2.20421	down in DD inducing	-2.20421	down LL and DD inducing	#N/A	#N/A	#N/A	#N/A	#N/A	#N/A	#N/A	#N/A	#N/A	#N/A	#N/A	#N/A	#N/A	#N/A
TR_69879	TRIRE2_69879	-2.20185	down in DD inducing	-2.20185	down LL and DD inducing	#N/A	#N/A	#N/A	#N/A	#N/A	#N/A	#N/A	#N/A	-2.36656	down env1 LL	#N/A	#N/A	#N/A	#N/A
TR_105647	TRIRE2_105647	-2.19776	down in DD inducing	-2.19776	down LL and DD inducing	#N/A	#N/A	#N/A	#N/A	#N/A	#N/A	#N/A	#N/A	#N/A	#N/A	#N/A	#N/A	#N/A	#N/A
TR_22489	TRIRE2_22489	-2.18264	down in DD inducing	-2.18264	down LL and DD inducing	#N/A	#N/A	#N/A	#N/A	#N/A	#N/A	#N/A	#N/A	2.61488	up env1 LL	#N/A	#N/A	#N/A	#N/A
TR_45912	TRIRE2_45912	-2.16143	down in DD inducing	-2.16143	down LL and DD inducing	#N/A	#N/A	#N/A	#N/A	#N/A	#N/A	#N/A	#N/A	#N/A	#N/A	#N/A	#N/A	#N/A	#N/A
TR_66154	TRIRE2_66154	-2.15285	down in DD inducing	-2.15285	down LL and DD inducing	#N/A	#N/A	#N/A	#N/A	#N/A	#N/A	#N/A	#N/A	#N/A	#N/A	#N/A	#N/A	#N/A	#N/A
TR_21388	TRIRE2_21388	-2.13703	down in DD inducing	-2.13703	down LL and DD inducing	#N/A	#N/A	#N/A	#N/A	#N/A	#N/A	#N/A	#N/A	#N/A	#N/A	#N/A	#N/A	#N/A	#N/A
TR_66541	TRIRE2_66541	-2.1091	down in DD inducing	-2.1091	down LL and DD inducing	#N/A	#N/A	#N/A	#N/A	#N/A	#N/A	#N/A	#N/A	#N/A	#N/A	#N/A	#N/A	#N/A	#N/A
TR_121801	TRIRE2_121801	-2.10183	down in DD inducing	-2.10183	down LL and DD inducing	#N/A	#N/A	#N/A	#N/A	#N/A	#N/A	#N/A	#N/A	#N/A	#N/A	#N/A	#N/A	#N/A	#N/A
TR_63038	TRIRE2_63038	-2.10059	down in DD inducing	-2.10059	down LL and DD inducing	#N/A	#N/A	#N/A	#N/A	#N/A	#N/A	#N/A	#N/A	#N/A	#N/A	#N/A	#N/A	#N/A	#N/A
TR_4561	TRIRE2_4561	-2.04335	down in DD inducing	-2.04335	down LL and DD inducing	#N/A	#N/A	#N/A	#N/A	#N/A	#N/A	#N/A	#N/A	#N/A	#N/A	#N/A	#N/A	#N/A	#N/A
TR_123588	TRIRE2_123588	-2.04261	down in DD inducing	-2.04261	down LL and DD inducing	#N/A	#N/A	#N/A	#N/A	#N/A	#N/A	#N/A	#N/A	2.69226	up env1 LL	#N/A	#N/A	#N/A	#N/A
TR_81450	TRIRE2_81450	-2.04222	down in DD inducing	-2.04222	down LL and DD inducing	#N/A	#N/A	#N/A	#N/A	#N/A	#N/A	#N/A	#N/A	#N/A	#N/A	#N/A	#N/A	#N/A	#N/A
TR_68184	TRIRE2_68184	-2.0406	down in DD inducing	-2.0406	down LL and DD inducing	#N/A	#N/A	#N/A	#N/A	#N/A	#N/A	#N/A	#N/A	#N/A	#N/A	#N/A	#N/A	#N/A	#N/A
TR_120064	TRIRE2_120064	-2.02035	down in DD inducing	-2.02035	down LL and DD inducing	#N/A	#N/A	#N/A	#N/A	#N/A	#N/A	#N/A	#N/A	#N/A	#N/A	#N/A	#N/A	#N/A	#N/A
TR_22013	TRIRE2_22013	-2.01795	down in DD inducing	-2.01795	down LL and DD inducing	#N/A	#N/A	#N/A	#N/A	#N/A	#N/A	#N/A	#N/A	#N/A	#N/A	#N/A	#N/A	#N/A	#N/A
TR_66963	TRIRE2_66963	-2.00984	down in DD inducing	-2.00984	down LL and DD inducing	#N/A	#N/A	#N/A	#N/A	#N/A	#N/A	#N/A	#N/A	#N/A	#N/A	#N/A	#N/A	#N/A	#N/A
TR_55928	TRIRE2_55928	-2.0088	down in DD inducing	-2.0088	down LL and DD inducing	#N/A	#N/A	#N/A	#N/A	#N/A	#N/A	#N/A	#N/A	#N/A	#N/A	#N/A	#N/A	#N/A	#N/A
TR_21176	TRIRE2_21176	-3.04675	down LL inducing	-2.9951	down LL and DD inducing	#N/A	#N/A	-2.11528	down blr1 DD	#N/A	#N/A	#N/A	#N/A	#N/A	#N/A	#N/A	#N/A	#N/A	#N/A
TR_106270	TRIRE2_106270	-2.65835	down LL inducing	-6.48506	down LL and DD inducing	2.73415	up blr1 LL	2.87579	up blr1 DD	3.78135	up blr2 LL	2.49582	up blr2 DD	#N/A	#N/A	#N/A	#N/A	#N/A	#N/A
TR_76995	TRIRE2_76995	-4.34217	down LL inducing	-15.9597	down LL and DD inducing	4.86106	up blr1 LL	5.88895	up blr1 DD	15.3597	up blr2 LL	6.17466	up blr2 DD	#N/A	#N/A	#N/A	#N/A	#N/A	#N/A
TR_39587	TRIRE2_39587	-8.97377	down LL inducing	-25.3508	down LL and DD inducing	10.4798	up blr1 LL	3.67238	up blr1 DD	35.3977	up blr2 LL	9.42217	up blr2 DD	#N/A	#N/A	#N/A	#N/A	#N/A	#N/A
TR_122824	TRIRE2_122824	-8.16829	down LL inducing	-50.3547	down LL and DD inducing	#N/A	#N/A	3.31374	up blr1 DD	2.49581	up blr2 LL	3.16369	up blr2 DD	-2.47398	down env1 LL	#N/A	#N/A	#N/A	#N/A
TR_3914	TRIRE2_3914	-4.54384	down LL inducing	-9.26942	down LL and DD inducing	#N/A	#N/A	2.18564	up blr1 DD	#N/A	#N/A	#N/A	#N/A	#N/A	#N/A	#N/A	#N/A	#N/A	#N/A
TR_111237	TRIRE2_111237	-4.53564	down LL inducing	-8.40801	down LL and DD inducing	#N/A	#N/A	2.5402	up blr1 DD	#N/A	#N/A	#N/A	#N/A	#N/A	#N/A	#N/A	#N/A	#N/A	#N/A
TR_66854	TRIRE2_66854	-2.16624	down LL inducing	-2.44579	down LL and DD inducing	-2.60838	down blr1 LL	#N/A	#N/A	-2.84397	down blr2 LL	#N/A	#N/A	-2.48383	down env1 LL	#N/A	#N/A	#N/A	#N/A
TR_66598	TRIRE2_66598	-4.26456	down LL inducing	-7.32462	down LL and DD inducing	-2.23245	down blr1 LL	#N/A	#N/A	-2.48033	down blr2 LL	#N/A	#N/A	#N/A	#N/A	#N/A	#N/A	#N/A	#N/A
TR_120864	TRIRE2_120864	-2.17894	down LL inducing	-2.32138	down LL and DD inducing	-2.50589	down blr1 LL	#N/A	#N/A	-2.22542	down blr2 LL	#N/A	#N/A	#N/A	#N/A	#N/A	#N/A	#N/A	#N/A
TR_70829	TRIRE2_70829	-5.04626	down LL inducing	-10.6982	down LL and DD inducing	-2.52405	down blr1 LL	#N/A	#N/A	-2.17272	down blr2 LL	#N/A	#N/A	-2.49786	down env1 LL	#N/A	#N/A	#N/A	#N/A
TR_3394	TRIRE2_3394	-2.21933	down LL inducing	-2.66883	down LL and DD inducing	-2.18978	down blr1 LL	#N/A	#N/A	-2.01793	down blr2 LL	#N/A	#N/A	#N/A	#N/A	#N/A	#N/A	#N/A	#N/A
TR_108459	TRIRE2_108459	-3.01936	down LL inducing	-3.36576	down LL and DD inducing	-2.47324	down blr1 LL	#N/A	#N/A	#N/A	#N/A	#N/A	#N/A	#N/A	#N/A	#N/A	#N/A	#N/A	#N/A
TR_104609	TRIRE2_104609	-2.28089	down LL inducing	-2.00031	down LL and DD inducing	-2.37799	down blr1 LL	#N/A	#N/A	#N/A	#N/A	#N/A	#N/A	#N/A	#N/A	#N/A	#N/A	#N/A	#N/A
TR_22689	TRIRE2_22689	-2.47751	down LL inducing	-2.16012	down LL and DD inducing	-2.32391	down blr1 LL	#N/A	#N/A	#N/A	#N/A	#N/A	#N/A	#N/A	#N/A	#N/A	#N/A	#N/A	#N/A
TR_74442	TRIRE2_74442	-3.01231	down LL inducing	-2.33925	down LL and DD inducing	-2.27311	down blr1 LL	#N/A	#N/A	#N/A	#N/A	#N/A	#N/A	#N/A	#N/A	#N/A	#N/A	#N/A	#N/A
TR_62198	TRIRE2_62198	-2.82806	down LL inducing	-4.48202	down LL and DD inducing	-2.20841	down blr1 LL	#N/A	#N/A	#N/A	#N/A	#N/A	#N/A	#N/A	#N/A	#N/A	#N/A	#N/A	#N/A
TR_44449	TRIRE2_44449	-2.44525	down LL inducing	-2.47401	down LL and DD inducing	-2.13068	down blr1 LL	#N/A	#N/A	#N/A	#N/A	#N/A	#N/A	#N/A	#N/A	#N/A	#N/A	#N/A	#N/A
TR_80792	TRIRE2_80792	-2.66975	down LL inducing	-2.50984	down LL and DD inducing	-2.09487	down blr1 LL	#N/A	#N/A	#N/A	#N/A	#N/A	#N/A	#N/A	#N/A	#N/A	#N/A	#N/A	#N/A
TR_81742	TRIRE2_81742	-2.284	down LL inducing	-2.04939	down LL and DD inducing	-2.0784	down blr1 LL	#N/A	#N/A	#N/A	#N/A	#N/A	#N/A	#N/A	#N/A	#N/A	#N/A	#N/A	#N/A
TR_57632	TRIRE2_57632	-2.92315	down LL inducing	-2.87937	down LL and DD inducing	-2.06415	down blr1 LL	#N/A	#N/A	#N/A	#N/A	#N/A	#N/A	#N/A	#N/A	#N/A	#N/A	#N/A	#N/A
TR_78062	TRIRE2_78062	-2.23679	down LL inducing	-2.25331	down LL and DD inducing	-2.0544	down blr1 LL	#N/A	#N/A	#N/A	#N/A	#N/A	#N/A	#N/A	#N/A	#N/A	#N/A	#N/A	#N/A
TR_123738	TRIRE2_123738	-2.86514	down LL inducing	-2.85946	down LL and DD inducing	2.34646	up blr1 LL	#N/A	#N/A	#N/A	#N/A	#N/A	#N/A	10.0004	up env1 LL	#N/A	#N/A	#N/A	#N/A
TR_105406	TRIRE2_105406	-5.87683	down LL inducing	-6.01632	down LL and DD inducing	2.43823	up blr1 LL	#N/A	#N/A	#N/A	#N/A	#N/A	#N/A	#N/A	#N/A	#N/A	#N/A	#N/A	#N/A
TR_62522	TRIRE2_62522	-5.06872	down LL inducing	-6.22852	down LL and DD inducing	#N/A	#N/A	#N/A	#N/A	-4.18067	down blr2 LL	#N/A	#N/A	-2.83986	down env1 LL	#N/A	#N/A	#N/A	#N/A
TR_57494	TRIRE2_57494	-2.04307	down LL inducing	-2.1404	down LL and DD inducing	#N/A	#N/A	#N/A	#N/A	-2.07043	down blr2 LL	#N/A	#N/A	#N/A	#N/A	#N/A	#N/A	#N/A	#N/A
TR_56384	TRIRE2_56384	-5.65248	down LL inducing	-4.25217	down LL and DD inducing	#N/A	#N/A	#N/A	#N/A	-2.0167	down blr2 LL	#N/A	#N/A	#N/A	#N/A	#N/A	#N/A	#N/A	#N/A
TR_103132	TRIRE2_103132	-2.76941	down LL inducing	-3.01251	down LL and DD inducing	#N/A	#N/A	#N/A	#N/A	-2.00388	down blr2 LL	#N/A	#N/A	#N/A	#N/A	#N/A	#N/A	#N/A	#N/A
TR_68990	TRIRE2_68990	-5.36622	down LL inducing	-3.74247	down LL and DD inducing	#N/A	#N/A	#N/A	#N/A	2.22576	up blr2 LL	#N/A	#N/A	#N/A	#N/A	#N/A	#N/A	#N/A	#N/A
TR_76374	TRIRE2_76374	-4.45345	down LL inducing	-2.71874	down LL and DD inducing	#N/A	#N/A	#N/A	#N/A	2.6211	up blr2 LL	#N/A	#N/A	#N/A	#N/A	#N/A	#N/A	#N/A	#N/A
TR_105840	TRIRE2_105840	-5.18351	down LL inducing	-5.55296	down LL and DD inducing	#N/A	#N/A	#N/A	#N/A	4.67305	up blr2 LL	2.3418	up blr2 DD	-2.10899	down env1 LL	#N/A	#N/A	#N/A	#N/A
TR_66616	TRIRE2_66616	-13.4377	down LL inducing	-24.8263	down LL and DD inducing	#N/A	#N/A	#N/A	#N/A	#N/A	#N/A	#N/A	#N/A	#N/A	#N/A	#N/A	#N/A	#N/A	#N/A
TR_105224	TRIRE2_105224	-6.26724	down LL inducing	-8.40189	down LL and DD inducing	#N/A	#N/A	#N/A	#N/A	#N/A	#N/A	#N/A	#N/A	#N/A	#N/A	#N/A	#N/A	#N/A	#N/A
TR_121686	TRIRE2_121686	-6.08746	down LL inducing	-9.22179	down LL and DD inducing	#N/A	#N/A	#N/A	#N/A	#N/A	#N/A	#N/A	#N/A	#N/A	#N/A	#N/A	#N/A	#N/A	#N/A
TR_121706	TRIRE2_121706	-5.53258	down LL inducing	-4.41526	down LL and DD inducing	#N/A	#N/A	#N/A	#N/A	#N/A	#N/A	#N/A	#N/A	2.67593	up env1 LL	#N/A	#N/A	#N/A	#N/A
TR_109122	TRIRE2_109122	-5.51508	down LL inducing	-5.61621	down LL and DD inducing	#N/A	#N/A	#N/A	#N/A	#N/A	#N/A	#N/A	#N/A	#N/A	#N/A	#N/A	#N/A	#N/A	#N/A
TR_51130	TRIRE2_51130	-5.0811	down LL inducing	-3.84945	down LL and DD inducing	#N/A	#N/A	#N/A	#N/A	#N/A	#N/A	#N/A	#N/A	#N/A	#N/A	#N/A	#N/A	#N/A	#N/A
TR_66544	TRIRE2_66544	-5.02244	down LL inducing	-3.10524	down LL and DD inducing	#N/A	#N/A	#N/A	#N/A	#N/A	#N/A	#N/A	#N/A	#N/A	#N/A	#N/A	#N/A	#N/A	#N/A
TR_78679	TRIRE2_78679	-4.85455	down LL inducing	-4.29019	down LL and DD inducing	#N/A	#N/A	#N/A	#N/A	#N/A	#N/A	#N/A	#N/A	#N/A	#N/A	#N/A	#N/A	#N/A	#N/A
TR_57015	TRIRE2_57015	-4.71479	down LL inducing	-12.7534	down LL and DD inducing	#N/A	#N/A	#N/A	#N/A	#N/A	#N/A	#N/A	#N/A	#N/A	#N/A	#N/A	#N/A	#N/A	#N/A
TR_120260	TRIRE2_120260	-4.67324	down LL inducing	-3.56139	down LL and DD inducing	#N/A	#N/A	#N/A	#N/A	#N/A	#N/A	#N/A	#N/A	2.14249	up env1 LL	#N/A	#N/A	#N/A	#N/A
TR_44628	TRIRE2_44628	-4.61673	down LL inducing	-5.14219	down LL and DD inducing	#N/A	#N/A	#N/A	#N/A	#N/A	#N/A	#N/A	#N/A	9.93331	up env1 LL	#N/A	#N/A	#N/A	#N/A
TR_62462	TRIRE2_62462	-4.60092	down LL inducing	-3.51287	down LL and DD inducing	#N/A	#N/A	#N/A	#N/A	#N/A	#N/A	#N/A	#N/A	#N/A	#N/A	#N/A	#N/A	#N/A	#N/A
TR_69574	TRIRE2_69574	-4.51415	down LL inducing	-4.82684	down LL and DD inducing	#N/A	#N/A	#N/A	#N/A	#N/A	#N/A	#N/A	#N/A	#N/A	#N/A	#N/A	#N/A	#N/A	#N/A
TR_68813	TRIRE2_68813	-4.13343	down LL inducing	-2.58519	down LL and DD inducing	#N/A	#N/A	#N/A	#N/A	#N/A	#N/A	#N/A	#N/A	-5.92063	down env1 LL	#N/A	#N/A	#N/A	#N/A
TR_56048	TRIRE2_56048	-3.72128	down LL inducing	-4.47707	down LL and DD inducing	#N/A	#N/A	#N/A	#N/A	#N/A	#N/A	#N/A	#N/A	#N/A	#N/A	#N/A	#N/A	#N/A	#N/A
TR_67026	TRIRE2_67026	-3.70007	down LL inducing	-3.65539	down LL and DD inducing	#N/A	#N/A	#N/A	#N/A	#N/A	#N/A	#N/A	#N/A	#N/A	#N/A	#N/A	#N/A	#N/A	#N/A
TR_59991	TRIRE2_59991	-3.35992	down LL inducing	-2.92075	down LL and DD inducing	#N/A	#N/A	#N/A	#N/A	#N/A	#N/A	#N/A	#N/A	2.19088	up env1 LL	#N/A	#N/A	#N/A	#N/A
TR_65522	TRIRE2_65522	-3.30798	down LL inducing	-4.57048	down LL and DD inducing	#N/A	#N/A	#N/A	#N/A	#N/A	#N/A	#N/A	#N/A	#N/A	#N/A	#N/A	#N/A	#N/A	#N/A
TR_81803	TRIRE2_81803	-3.29934	down LL inducing	-2.27359	down LL and DD inducing	#N/A	#N/A	#N/A	#N/A	#N/A	#N/A	#N/A	#N/A	#N/A	#N/A	#N/A	#N/A	#N/A	#N/A
TR_105444	TRIRE2_105444	-3.29775	down LL inducing	-2.35516	down LL and DD inducing	#N/A	#N/A	#N/A	#N/A	#N/A	#N/A	#N/A	#N/A	#N/A	#N/A	#N/A	#N/A	#N/A	#N/A
TR_2501	TRIRE2_2501	-3.26323	down LL inducing	-5.06304	down LL and DD inducing	#N/A	#N/A	#N/A	#N/A	#N/A	#N/A	#N/A	#N/A	#N/A	#N/A	#N/A	#N/A	#N/A	#N/A
TR_3327	TRIRE2_3327	-3.23227	down LL inducing	-2.20421	down LL and DD inducing	#N/A	#N/A	#N/A	#N/A	#N/A	#N/A	#N/A	#N/A	#N/A	#N/A	#N/A	#N/A	#N/A	#N/A
TR_5119	TRIRE2_5119	-3.18992	down LL inducing	-3.54321	down LL and DD inducing	#N/A	#N/A	#N/A	#N/A	#N/A	#N/A	#N/A	#N/A	-4.8732	down env1 LL	#N/A	#N/A	#N/A	#N/A
TR_67806	TRIRE2_67806	-3.18896	down LL inducing	-5.69485	down LL and DD inducing	#N/A	#N/A	#N/A	#N/A	#N/A	#N/A	#N/A	#N/A	2.54229	up env1 LL	#N/A	#N/A	#N/A	#N/A
TR_61550	TRIRE2_61550	-3.05898	down LL inducing	-2.40667	down LL and DD inducing	#N/A	#N/A	#N/A	#N/A	#N/A	#N/A	#N/A	#N/A	#N/A	#N/A	#N/A	#N/A	#N/A	#N/A
TR_66436	TRIRE2_66436	-3.00498	down LL inducing	-2.38747	down LL and DD inducing	#N/A	#N/A	#N/A	#N/A	#N/A	#N/A	#N/A	#N/A	#N/A	#N/A	#N/A	#N/A	#N/A	#N/A
TR_110653	TRIRE2_110653	-3.00494	down LL inducing	-3.14489	down LL and DD inducing	#N/A	#N/A	#N/A	#N/A	#N/A	#N/A	#N/A	#N/A	2.04195	up env1 LL	#N/A	#N/A	#N/A	#N/A
TR_120064	TRIRE2_120064	-2.99328	down LL inducing	-2.02035	down LL and DD inducing	#N/A	#N/A	#N/A	#N/A	#N/A	#N/A	#N/A	#N/A	#N/A	#N/A	#N/A	#N/A	#N/A	#N/A
TR_105455	TRIRE2_105455	-2.97044	down LL inducing	-4.70057	down LL and DD inducing	#N/A	#N/A	#N/A	#N/A	#N/A	#N/A	#N/A	#N/A	-2.08087	down env1 LL	#N/A	#N/A	#N/A	#N/A
TR_82434	TRIRE2_82434	-2.94964	down LL inducing	-3.01479	down LL and DD inducing	#N/A	#N/A	#N/A	#N/A	#N/A	#N/A	#N/A	#N/A	#N/A	#N/A	#N/A	#N/A	#N/A	#N/A
TR_82280	TRIRE2_82280	-2.92999	down LL inducing	-3.92094	down LL and DD inducing	#N/A	#N/A	#N/A	#N/A	#N/A	#N/A	#N/A	#N/A	#N/A	#N/A	#N/A	#N/A	#N/A	#N/A
TR_64545	TRIRE2_64545	-2.91114	down LL inducing	-3.36858	down LL and DD inducing	#N/A	#N/A	#N/A	#N/A	#N/A	#N/A	#N/A	#N/A	#N/A	#N/A	#N/A	#N/A	#N/A	#N/A
TR_122572	TRIRE2_122572	-2.88424	down LL inducing	-2.77291	down LL and DD inducing	#N/A	#N/A	#N/A	#N/A	#N/A	#N/A	#N/A	#N/A	#N/A	#N/A	#N/A	#N/A	#N/A	#N/A
TR_66804	TRIRE2_66804	-2.87754	down LL inducing	-3.30471	down LL and DD inducing	#N/A	#N/A	#N/A	#N/A	#N/A	#N/A	#N/A	#N/A	19.8485	up env1 LL	#N/A	#N/A	#N/A	#N/A
TR_4654	TRIRE2_4654	-2.87437	down LL inducing	-3.60441	down LL and DD inducing	#N/A	#N/A	#N/A	#N/A	#N/A	#N/A	#N/A	#N/A	#N/A	#N/A	#N/A	#N/A	#N/A	#N/A
TR_122992	TRIRE2_122992	-2.85947	down LL inducing	-3.97546	down LL and DD inducing	#N/A	#N/A	#N/A	#N/A	#N/A	#N/A	#N/A	#N/A	-2.99115	down env1 LL	#N/A	#N/A	#N/A	#N/A
TR_102676	TRIRE2_102676	-2.83774	down LL inducing	-2.52327	down LL and DD inducing	#N/A	#N/A	#N/A	#N/A	#N/A	#N/A	#N/A	#N/A	#N/A	#N/A	#N/A	#N/A	#N/A	#N/A
TR_4561	TRIRE2_4561	-2.83029	down LL inducing	-2.04335	down LL and DD inducing	#N/A	#N/A	#N/A	#N/A	#N/A	#N/A	#N/A	#N/A	#N/A	#N/A	#N/A	#N/A	#N/A	#N/A
TR_66154	TRIRE2_66154	-2.80898	down LL inducing	-2.15285	down LL and DD inducing	#N/A	#N/A	#N/A	#N/A	#N/A	#N/A	#N/A	#N/A	#N/A	#N/A	#N/A	#N/A	#N/A	#N/A
TR_119731	TRIRE2_119731	-2.7887	down LL inducing	-2.22573	down LL and DD inducing	#N/A	#N/A	#N/A	#N/A	#N/A	#N/A	#N/A	#N/A	#N/A	#N/A	#N/A	#N/A	#N/A	#N/A
TR_124149	TRIRE2_124149	-2.77579	down LL inducing	-2.78819	down LL and DD inducing	#N/A	#N/A	#N/A	#N/A	#N/A	#N/A	#N/A	#N/A	#N/A	#N/A	#N/A	#N/A	#N/A	#N/A
TR_52489	TRIRE2_52489	-2.76811	down LL inducing	-2.38261	down LL and DD inducing	#N/A	#N/A	#N/A	#N/A	#N/A	#N/A	#N/A	#N/A	#N/A	#N/A	#N/A	#N/A	#N/A	#N/A
TR_68508	TRIRE2_68508	-2.7654	down LL inducing	-5.15737	down LL and DD inducing	#N/A	#N/A	#N/A	#N/A	#N/A	#N/A	#N/A	#N/A	2.15995	up env1 LL	#N/A	#N/A	#N/A	#N/A
TR_60847	TRIRE2_60847	-2.75863	down LL inducing	-3.84228	down LL and DD inducing	#N/A	#N/A	#N/A	#N/A	#N/A	#N/A	#N/A	#N/A	2.14823	up env1 LL	#N/A	#N/A	#N/A	#N/A
TR_108332	TRIRE2_108332	-2.69198	down LL inducing	-2.22686	down LL and DD inducing	#N/A	#N/A	#N/A	#N/A	#N/A	#N/A	#N/A	#N/A	#N/A	#N/A	#N/A	#N/A	#N/A	#N/A
TR_22277	TRIRE2_22277	-2.68435	down LL inducing	-2.76469	down LL and DD inducing	#N/A	#N/A	#N/A	#N/A	#N/A	#N/A	#N/A	#N/A	#N/A	#N/A	#N/A	#N/A	#N/A	#N/A
TR_60346	TRIRE2_60346	-2.65503	down LL inducing	-2.76247	down LL and DD inducing	#N/A	#N/A	#N/A	#N/A	#N/A	#N/A	#N/A	#N/A	2.46057	up env1 LL	#N/A	#N/A	#N/A	#N/A
TR_28050	TRIRE2_28050	-2.63879	down LL inducing	-2.94157	down LL and DD inducing	#N/A	#N/A	#N/A	#N/A	#N/A	#N/A	#N/A	#N/A	#N/A	#N/A	#N/A	#N/A	#N/A	#N/A
TR_57322	TRIRE2_57322	-2.63734	down LL inducing	-2.87795	down LL and DD inducing	#N/A	#N/A	#N/A	#N/A	#N/A	#N/A	#N/A	#N/A	3.89262	up env1 LL	#N/A	#N/A	#N/A	#N/A
TR_81339	TRIRE2_81339	-2.61638	down LL inducing	-2.71693	down LL and DD inducing	#N/A	#N/A	#N/A	#N/A	#N/A	#N/A	#N/A	#N/A	3.87568	up env1 LL	#N/A	#N/A	#N/A	#N/A
TR_64314	TRIRE2_64314	-2.60867	down LL inducing	-3.03903	down LL and DD inducing	#N/A	#N/A	#N/A	#N/A	#N/A	#N/A	#N/A	#N/A	#N/A	#N/A	#N/A	#N/A	#N/A	#N/A
TR_76784	TRIRE2_76784	-2.58996	down LL inducing	-4.1981	down LL and DD inducing	#N/A	#N/A	#N/A	#N/A	#N/A	#N/A	#N/A	#N/A	4.0788	up env1 LL	#N/A	#N/A	#N/A	#N/A
TR_77656	TRIRE2_77656	-2.58542	down LL inducing	-3.31179	down LL and DD inducing	#N/A	#N/A	#N/A	#N/A	#N/A	#N/A	#N/A	#N/A	#N/A	#N/A	#N/A	#N/A	#N/A	#N/A
TR_82146	TRIRE2_82146	-2.57039	down LL inducing	-2.563	down LL and DD inducing	#N/A	#N/A	#N/A	#N/A	#N/A	#N/A	#N/A	#N/A	#N/A	#N/A	#N/A	#N/A	#N/A	#N/A
TR_70984	TRIRE2_70984	-2.55647	down LL inducing	-3.49428	down LL and DD inducing	#N/A	#N/A	#N/A	#N/A	#N/A	#N/A	#N/A	#N/A	-2.15689	down env1 LL	#N/A	#N/A	#N/A	#N/A
TR_42181	TRIRE2_42181	-2.53875	down LL inducing	-2.30742	down LL and DD inducing	#N/A	#N/A	#N/A	#N/A	#N/A	#N/A	#N/A	#N/A	#N/A	#N/A	#N/A	#N/A	#N/A	#N/A
TR_55928	TRIRE2_55928	-2.52787	down LL inducing	-2.0088	down LL and DD inducing	#N/A	#N/A	#N/A	#N/A	#N/A	#N/A	#N/A	#N/A	#N/A	#N/A	#N/A	#N/A	#N/A	#N/A
TR_123220	TRIRE2_123220	-2.49972	down LL inducing	-2.62658	down LL and DD inducing	#N/A	#N/A	#N/A	#N/A	#N/A	#N/A	#N/A	#N/A	#N/A	#N/A	#N/A	#N/A	#N/A	#N/A
TR_68178	TRIRE2_68178	-2.48476	down LL inducing	-3.3577	down LL and DD inducing	#N/A	#N/A	#N/A	#N/A	#N/A	#N/A	#N/A	#N/A	#N/A	#N/A	#N/A	#N/A	#N/A	#N/A
TR_65948	TRIRE2_65948	-2.47608	down LL inducing	-2.39904	down LL and DD inducing	#N/A	#N/A	#N/A	#N/A	#N/A	#N/A	#N/A	#N/A	#N/A	#N/A	#N/A	#N/A	#N/A	#N/A
TR_69879	TRIRE2_69879	-2.46166	down LL inducing	-2.20185	down LL and DD inducing	#N/A	#N/A	#N/A	#N/A	#N/A	#N/A	#N/A	#N/A	-2.36656	down env1 LL	#N/A	#N/A	#N/A	#N/A
TR_21388	TRIRE2_21388	-2.43236	down LL inducing	-2.13703	down LL and DD inducing	#N/A	#N/A	#N/A	#N/A	#N/A	#N/A	#N/A	#N/A	#N/A	#N/A	#N/A	#N/A	#N/A	#N/A
TR_46936	TRIRE2_46936	-2.41928	down LL inducing	-3.69567	down LL and DD inducing	#N/A	#N/A	#N/A	#N/A	#N/A	#N/A	#N/A	#N/A	#N/A	#N/A	#N/A	#N/A	#N/A	#N/A
TR_121801	TRIRE2_121801	-2.40377	down LL inducing	-2.10183	down LL and DD inducing	#N/A	#N/A	#N/A	#N/A	#N/A	#N/A	#N/A	#N/A	#N/A	#N/A	#N/A	#N/A	#N/A	#N/A
TR_124059	TRIRE2_124059	-2.40258	down LL inducing	-2.26337	down LL and DD inducing	#N/A	#N/A	#N/A	#N/A	#N/A	#N/A	#N/A	#N/A	-2.05946	down env1 LL	#N/A	#N/A	#N/A	#N/A
TR_66963	TRIRE2_66963	-2.38121	down LL inducing	-2.00984	down LL and DD inducing	#N/A	#N/A	#N/A	#N/A	#N/A	#N/A	#N/A	#N/A	#N/A	#N/A	#N/A	#N/A	#N/A	#N/A
TR_120079	TRIRE2_120079	-2.35154	down LL inducing	-3.04884	down LL and DD inducing	#N/A	#N/A	#N/A	#N/A	#N/A	#N/A	#N/A	#N/A	4.32857	up env1 LL	#N/A	#N/A	#N/A	#N/A
TR_3591	TRIRE2_3591	-2.33928	down LL inducing	-2.93122	down LL and DD inducing	#N/A	#N/A	#N/A	#N/A	#N/A	#N/A	#N/A	#N/A	#N/A	#N/A	#N/A	#N/A	#N/A	#N/A
TR_76740	TRIRE2_76740	-2.33018	down LL inducing	-2.34947	down LL and DD inducing	#N/A	#N/A	#N/A	#N/A	#N/A	#N/A	#N/A	#N/A	#N/A	#N/A	#N/A	#N/A	#N/A	#N/A
TR_121107	TRIRE2_121107	-2.32826	down LL inducing	-3.43152	down LL and DD inducing	#N/A	#N/A	#N/A	#N/A	#N/A	#N/A	#N/A	#N/A	#N/A	#N/A	#N/A	#N/A	#N/A	#N/A
TR_46244	TRIRE2_46244	-2.3253	down LL inducing	-2.88251	down LL and DD inducing	#N/A	#N/A	#N/A	#N/A	#N/A	#N/A	#N/A	#N/A	#N/A	#N/A	#N/A	#N/A	#N/A	#N/A
TR_123588	TRIRE2_123588	-2.29997	down LL inducing	-2.04261	down LL and DD inducing	#N/A	#N/A	#N/A	#N/A	#N/A	#N/A	#N/A	#N/A	2.69226	up env1 LL	#N/A	#N/A	#N/A	#N/A
TR_45912	TRIRE2_45912	-2.29842	down LL inducing	-2.16143	down LL and DD inducing	#N/A	#N/A	#N/A	#N/A	#N/A	#N/A	#N/A	#N/A	#N/A	#N/A	#N/A	#N/A	#N/A	#N/A
TR_81599	TRIRE2_81599	-2.29651	down LL inducing	-2.35962	down LL and DD inducing	#N/A	#N/A	#N/A	#N/A	#N/A	#N/A	#N/A	#N/A	#N/A	#N/A	#N/A	#N/A	#N/A	#N/A
TR_123611	TRIRE2_123611	-2.27803	down LL inducing	-2.2049	down LL and DD inducing	#N/A	#N/A	#N/A	#N/A	#N/A	#N/A	#N/A	#N/A	#N/A	#N/A	#N/A	#N/A	#N/A	#N/A
TR_81450	TRIRE2_81450	-2.27696	down LL inducing	-2.04222	down LL and DD inducing	#N/A	#N/A	#N/A	#N/A	#N/A	#N/A	#N/A	#N/A	#N/A	#N/A	#N/A	#N/A	#N/A	#N/A
TR_22013	TRIRE2_22013	-2.26603	down LL inducing	-2.01795	down LL and DD inducing	#N/A	#N/A	#N/A	#N/A	#N/A	#N/A	#N/A	#N/A	#N/A	#N/A	#N/A	#N/A	#N/A	#N/A
TR_63038	TRIRE2_63038	-2.24969	down LL inducing	-2.10059	down LL and DD inducing	#N/A	#N/A	#N/A	#N/A	#N/A	#N/A	#N/A	#N/A	#N/A	#N/A	#N/A	#N/A	#N/A	#N/A
TR_51499	TRIRE2_51499	-2.21283	down LL inducing	-2.24607	down LL and DD inducing	#N/A	#N/A	#N/A	#N/A	#N/A	#N/A	#N/A	#N/A	#N/A	#N/A	#N/A	#N/A	#N/A	#N/A
TR_58689	TRIRE2_58689	-2.20116	down LL inducing	-4.06466	down LL and DD inducing	#N/A	#N/A	#N/A	#N/A	#N/A	#N/A	#N/A	#N/A	2.07452	up env1 LL	#N/A	#N/A	#N/A	#N/A
TR_73840	TRIRE2_73840	-2.19476	down LL inducing	-2.28419	down LL and DD inducing	#N/A	#N/A	#N/A	#N/A	#N/A	#N/A	#N/A	#N/A	#N/A	#N/A	#N/A	#N/A	#N/A	#N/A
TR_75506	TRIRE2_75506	-2.16638	down LL inducing	-2.4124	down LL and DD inducing	#N/A	#N/A	#N/A	#N/A	#N/A	#N/A	#N/A	#N/A	#N/A	#N/A	#N/A	#N/A	#N/A	#N/A
TR_105647	TRIRE2_105647	-2.13883	down LL inducing	-2.19776	down LL and DD inducing	#N/A	#N/A	#N/A	#N/A	#N/A	#N/A	#N/A	#N/A	#N/A	#N/A	#N/A	#N/A	#N/A	#N/A
TR_68184	TRIRE2_68184	-2.10843	down LL inducing	-2.0406	down LL and DD inducing	#N/A	#N/A	#N/A	#N/A	#N/A	#N/A	#N/A	#N/A	#N/A	#N/A	#N/A	#N/A	#N/A	#N/A
TR_3641	TRIRE2_3641	-2.10121	down LL inducing	-3.32018	down LL and DD inducing	#N/A	#N/A	#N/A	#N/A	#N/A	#N/A	#N/A	#N/A	#N/A	#N/A	#N/A	#N/A	#N/A	#N/A
TR_112330	TRIRE2_112330	-2.07476	down LL inducing	-2.50094	down LL and DD inducing	#N/A	#N/A	#N/A	#N/A	#N/A	#N/A	#N/A	#N/A	#N/A	#N/A	#N/A	#N/A	#N/A	#N/A
TR_66541	TRIRE2_66541	-2.06832	down LL inducing	-2.1091	down LL and DD inducing	#N/A	#N/A	#N/A	#N/A	#N/A	#N/A	#N/A	#N/A	#N/A	#N/A	#N/A	#N/A	#N/A	#N/A
TR_72408	TRIRE2_72408	-2.057	down LL inducing	-3.05528	down LL and DD inducing	#N/A	#N/A	#N/A	#N/A	#N/A	#N/A	#N/A	#N/A	#N/A	#N/A	#N/A	#N/A	#N/A	#N/A
TR_123820	TRIRE2_123820	-2.05055	down LL inducing	-2.54791	down LL and DD inducing	#N/A	#N/A	#N/A	#N/A	#N/A	#N/A	#N/A	#N/A	8.30396	up env1 LL	#N/A	#N/A	#N/A	#N/A
TR_22489	TRIRE2_22489	-2.04528	down LL inducing	-2.18264	down LL and DD inducing	#N/A	#N/A	#N/A	#N/A	#N/A	#N/A	#N/A	#N/A	2.61488	up env1 LL	#N/A	#N/A	#N/A	#N/A
TR_108586	TRIRE2_108586	6.71751	up in DD inducing	6.71751	up LL and DD inducing	-5.10233	down blr1 LL	#N/A	#N/A	-2.69269	down blr2 LL	#N/A	#N/A	-100.986	down env1 LL	#N/A	#N/A	downDD cre	#N/A
TR_56996	TRIRE2_56996	3.86899	up in DD inducing	3.86899	up LL and DD inducing	-5.38606	down blr1 LL	#N/A	#N/A	#N/A	#N/A	2.12977	up blr2 DD	-22.1743	down env1 LL	#N/A	#N/A	downDD cre	#N/A
TR_107776	TRIRE2_107776	3.05989	up in DD inducing	3.05989	up LL and DD inducing	-2.53257	down blr1 LL	#N/A	#N/A	#N/A	#N/A	#N/A	#N/A	-15.5512	down env1 LL	#N/A	#N/A	downDD cre	#N/A
TR_73818	TRIRE2_73818	10.5451	up in DD inducing	10.5451	up LL and DD inducing	#N/A	#N/A	#N/A	#N/A	2.01831	up blr2 LL	#N/A	#N/A	-14.7664	down env1 LL	#N/A	#N/A	downDD cre	#N/A
TR_55990	TRIRE2_55990	11.2623	up in DD inducing	11.2623	up LL and DD inducing	#N/A	#N/A	#N/A	#N/A	2.12911	up blr2 LL	#N/A	#N/A	-22.4622	down env1 LL	#N/A	#N/A	downDD cre	#N/A
TR_109828	TRIRE2_109828	3.61675	up in DD inducing	3.61675	up LL and DD inducing	#N/A	#N/A	#N/A	#N/A	3.03627	up blr2 LL	#N/A	#N/A	4.3256	up env1 LL	#N/A	#N/A	downDD cre	#N/A
TR_107294	TRIRE2_107294	2.42477	up in DD inducing	2.42477	up LL and DD inducing	#N/A	#N/A	#N/A	#N/A	#N/A	#N/A	#N/A	#N/A	-2.49978	down env1 LL	#N/A	#N/A	downDD cre	#N/A
TR_43312	TRIRE2_43312	2.46336	up in DD inducing	2.46336	up LL and DD inducing	#N/A	#N/A	#N/A	#N/A	#N/A	#N/A	#N/A	#N/A	#N/A	#N/A	#N/A	#N/A	downDD cre	#N/A
TR_120837	TRIRE2_120837	2.71229	up in DD inducing	2.71229	up LL and DD inducing	#N/A	#N/A	#N/A	#N/A	#N/A	#N/A	#N/A	#N/A	-8.16244	down env1 LL	#N/A	#N/A	downDD cre	#N/A
TR_79599	TRIRE2_79599	2.71973	up in DD inducing	2.71973	up LL and DD inducing	#N/A	#N/A	#N/A	#N/A	#N/A	#N/A	#N/A	#N/A	#N/A	#N/A	#N/A	#N/A	downDD cre	#N/A
TR_61517	TRIRE2_61517	3.26975	up in DD inducing	3.26975	up LL and DD inducing	#N/A	#N/A	#N/A	#N/A	#N/A	#N/A	#N/A	#N/A	-2.22314	down env1 LL	#N/A	#N/A	downDD cre	#N/A
TR_123650	TRIRE2_123650	3.68487	up in DD inducing	3.68487	up LL and DD inducing	#N/A	#N/A	#N/A	#N/A	#N/A	#N/A	#N/A	#N/A	#N/A	#N/A	#N/A	#N/A	downDD cre	#N/A
TR_78626	TRIRE2_78626	4.02677	up in DD inducing	4.02677	up LL and DD inducing	#N/A	#N/A	#N/A	#N/A	#N/A	#N/A	#N/A	#N/A	#N/A	#N/A	#N/A	#N/A	downDD cre	#N/A
TR_121226	TRIRE2_121226	4.11406	up in DD inducing	4.11406	up LL and DD inducing	#N/A	#N/A	#N/A	#N/A	#N/A	#N/A	#N/A	#N/A	-5.51802	down env1 LL	#N/A	#N/A	downDD cre	#N/A
TR_107507	TRIRE2_107507	4.12865	up in DD inducing	4.12865	up LL and DD inducing	#N/A	#N/A	#N/A	#N/A	#N/A	#N/A	#N/A	#N/A	-2.53069	down env1 LL	#N/A	#N/A	downDD cre	#N/A
TR_123456	TRIRE2_123456	4.60892	up in DD inducing	4.60892	up LL and DD inducing	#N/A	#N/A	#N/A	#N/A	#N/A	#N/A	#N/A	#N/A	#N/A	#N/A	#N/A	#N/A	downDD cre	#N/A
TR_69692	TRIRE2_69692	5.02268	up in DD inducing	5.02268	up LL and DD inducing	#N/A	#N/A	#N/A	#N/A	#N/A	#N/A	#N/A	#N/A	-45.8306	down env1 LL	#N/A	#N/A	downDD cre	#N/A
TR_76949	TRIRE2_76949	5.37743	up in DD inducing	5.37743	up LL and DD inducing	#N/A	#N/A	#N/A	#N/A	#N/A	#N/A	#N/A	#N/A	-4.6578	down env1 LL	#N/A	#N/A	downDD cre	#N/A
TR_67761	TRIRE2_67761	8.5063	up in DD inducing	8.5063	up LL and DD inducing	#N/A	#N/A	#N/A	#N/A	#N/A	#N/A	#N/A	#N/A	-6.26292	down env1 LL	#N/A	#N/A	downDD cre	#N/A
TR_120008	TRIRE2_120008	10.2209	up in DD inducing	10.2209	up LL and DD inducing	#N/A	#N/A	#N/A	#N/A	#N/A	#N/A	#N/A	#N/A	#N/A	#N/A	#N/A	#N/A	downDD cre	#N/A
TR_123009	TRIRE2_123009	10.5881	up in DD inducing	10.5881	up LL and DD inducing	#N/A	#N/A	#N/A	#N/A	#N/A	#N/A	#N/A	#N/A	-60.3405	down env1 LL	#N/A	#N/A	downDD cre	#N/A
TR_120823	TRIRE2_120823	19.5001	up in DD inducing	19.5001	up LL and DD inducing	#N/A	#N/A	#N/A	#N/A	#N/A	#N/A	#N/A	#N/A	-47.1637	down env1 LL	#N/A	#N/A	downDD cre	#N/A
TR_122127	TRIRE2_122127	22.0313	up in DD inducing	22.0313	up LL and DD inducing	#N/A	#N/A	#N/A	#N/A	#N/A	#N/A	#N/A	#N/A	-5.36211	down env1 LL	#N/A	#N/A	downDD cre	#N/A
TR_59368	TRIRE2_59368	26.0532	up in DD inducing	26.0532	up LL and DD inducing	#N/A	#N/A	#N/A	#N/A	#N/A	#N/A	#N/A	#N/A	-114.523	down env1 LL	#N/A	#N/A	downDD cre	#N/A
TR_123967	TRIRE2_123967	84.0713	up in DD inducing	84.0713	up LL and DD inducing	#N/A	#N/A	#N/A	#N/A	#N/A	#N/A	#N/A	#N/A	-82.5159	down env1 LL	#N/A	#N/A	downDD cre	#N/A
TR_108586	TRIRE2_108586	4.23733	up LL inducing	6.71751	up LL and DD inducing	-5.10233	down blr1 LL	#N/A	#N/A	-2.69269	down blr2 LL	#N/A	#N/A	-100.986	down env1 LL	#N/A	#N/A	downDD cre	#N/A
TR_56996	TRIRE2_56996	3.05361	up LL inducing	3.86899	up LL and DD inducing	-5.38606	down blr1 LL	#N/A	#N/A	#N/A	#N/A	2.12977	up blr2 DD	-22.1743	down env1 LL	#N/A	#N/A	downDD cre	#N/A
TR_107776	TRIRE2_107776	4.05172	up LL inducing	3.05989	up LL and DD inducing	-2.53257	down blr1 LL	#N/A	#N/A	#N/A	#N/A	#N/A	#N/A	-15.5512	down env1 LL	#N/A	#N/A	downDD cre	#N/A
TR_73818	TRIRE2_73818	5.42962	up LL inducing	10.5451	up LL and DD inducing	#N/A	#N/A	#N/A	#N/A	2.01831	up blr2 LL	#N/A	#N/A	-14.7664	down env1 LL	#N/A	#N/A	downDD cre	#N/A
TR_55990	TRIRE2_55990	3.45735	up LL inducing	11.2623	up LL and DD inducing	#N/A	#N/A	#N/A	#N/A	2.12911	up blr2 LL	#N/A	#N/A	-22.4622	down env1 LL	#N/A	#N/A	downDD cre	#N/A
TR_109828	TRIRE2_109828	3.50089	up LL inducing	3.61675	up LL and DD inducing	#N/A	#N/A	#N/A	#N/A	3.03627	up blr2 LL	#N/A	#N/A	4.3256	up env1 LL	#N/A	#N/A	downDD cre	#N/A
TR_120837	TRIRE2_120837	2.06147	up LL inducing	2.71229	up LL and DD inducing	#N/A	#N/A	#N/A	#N/A	#N/A	#N/A	#N/A	#N/A	-8.16244	down env1 LL	#N/A	#N/A	downDD cre	#N/A
TR_107294	TRIRE2_107294	2.15187	up LL inducing	2.42477	up LL and DD inducing	#N/A	#N/A	#N/A	#N/A	#N/A	#N/A	#N/A	#N/A	-2.49978	down env1 LL	#N/A	#N/A	downDD cre	#N/A
TR_121226	TRIRE2_121226	2.38593	up LL inducing	4.11406	up LL and DD inducing	#N/A	#N/A	#N/A	#N/A	#N/A	#N/A	#N/A	#N/A	-5.51802	down env1 LL	#N/A	#N/A	downDD cre	#N/A
TR_123650	TRIRE2_123650	3.13504	up LL inducing	3.68487	up LL and DD inducing	#N/A	#N/A	#N/A	#N/A	#N/A	#N/A	#N/A	#N/A	#N/A	#N/A	#N/A	#N/A	downDD cre	#N/A
TR_69692	TRIRE2_69692	3.78019	up LL inducing	5.02268	up LL and DD inducing	#N/A	#N/A	#N/A	#N/A	#N/A	#N/A	#N/A	#N/A	-45.8306	down env1 LL	#N/A	#N/A	downDD cre	#N/A
TR_59368	TRIRE2_59368	5.08298	up LL inducing	26.0532	up LL and DD inducing	#N/A	#N/A	#N/A	#N/A	#N/A	#N/A	#N/A	#N/A	-114.523	down env1 LL	#N/A	#N/A	downDD cre	#N/A
TR_123009	TRIRE2_123009	6.54472	up LL inducing	10.5881	up LL and DD inducing	#N/A	#N/A	#N/A	#N/A	#N/A	#N/A	#N/A	#N/A	-60.3405	down env1 LL	#N/A	#N/A	downDD cre	#N/A
TR_122127	TRIRE2_122127	6.72311	up LL inducing	22.0313	up LL and DD inducing	#N/A	#N/A	#N/A	#N/A	#N/A	#N/A	#N/A	#N/A	-5.36211	down env1 LL	#N/A	#N/A	downDD cre	#N/A
TR_120008	TRIRE2_120008	3.24297	up LL inducing	10.2209	up LL and DD inducing	#N/A	#N/A	#N/A	#N/A	#N/A	#N/A	#N/A	#N/A	#N/A	#N/A	#N/A	#N/A	downDD cre	#N/A
TR_67761	TRIRE2_67761	5.37441	up LL inducing	8.5063	up LL and DD inducing	#N/A	#N/A	#N/A	#N/A	#N/A	#N/A	#N/A	#N/A	-6.26292	down env1 LL	#N/A	#N/A	downDD cre	#N/A
TR_79599	TRIRE2_79599	3.287	up LL inducing	2.71973	up LL and DD inducing	#N/A	#N/A	#N/A	#N/A	#N/A	#N/A	#N/A	#N/A	#N/A	#N/A	#N/A	#N/A	downDD cre	#N/A
TR_120823	TRIRE2_120823	7.82964	up LL inducing	19.5001	up LL and DD inducing	#N/A	#N/A	#N/A	#N/A	#N/A	#N/A	#N/A	#N/A	-47.1637	down env1 LL	#N/A	#N/A	downDD cre	#N/A
TR_123456	TRIRE2_123456	4.96085	up LL inducing	4.60892	up LL and DD inducing	#N/A	#N/A	#N/A	#N/A	#N/A	#N/A	#N/A	#N/A	#N/A	#N/A	#N/A	#N/A	downDD cre	#N/A
TR_123967	TRIRE2_123967	25.0901	up LL inducing	84.0713	up LL and DD inducing	#N/A	#N/A	#N/A	#N/A	#N/A	#N/A	#N/A	#N/A	-82.5159	down env1 LL	#N/A	#N/A	downDD cre	#N/A
TR_43312	TRIRE2_43312	2.14302	up LL inducing	2.46336	up LL and DD inducing	#N/A	#N/A	#N/A	#N/A	#N/A	#N/A	#N/A	#N/A	#N/A	#N/A	#N/A	#N/A	downDD cre	#N/A
TR_78626	TRIRE2_78626	2.45259	up LL inducing	4.02677	up LL and DD inducing	#N/A	#N/A	#N/A	#N/A	#N/A	#N/A	#N/A	#N/A	#N/A	#N/A	#N/A	#N/A	downDD cre	#N/A
TR_107507	TRIRE2_107507	3.09807	up LL inducing	4.12865	up LL and DD inducing	#N/A	#N/A	#N/A	#N/A	#N/A	#N/A	#N/A	#N/A	-2.53069	down env1 LL	#N/A	#N/A	downDD cre	#N/A
TR_76949	TRIRE2_76949	3.26036	up LL inducing	5.37743	up LL and DD inducing	#N/A	#N/A	#N/A	#N/A	#N/A	#N/A	#N/A	#N/A	-4.6578	down env1 LL	#N/A	#N/A	downDD cre	#N/A
TR_61517	TRIRE2_61517	4.31309	up LL inducing	3.26975	up LL and DD inducing	#N/A	#N/A	#N/A	#N/A	#N/A	#N/A	#N/A	#N/A	-2.22314	down env1 LL	#N/A	#N/A	downDD cre	#N/A
TR_74745	TRIRE2_74745	4.12229	up in DD inducing	4.12229	up LL and DD inducing	3.48264	up blr1 LL	2.25799	up blr1 DD	2.60129	up blr2 LL	#N/A	#N/A	13.6573	up env1 LL	#N/A	#N/A	downLL cre	#N/A
TR_123978	TRIRE2_123978	9.57607	up in DD inducing	9.57607	up LL and DD inducing	2.24311	up blr1 LL	2.55151	up blr1 DD	#N/A	#N/A	#N/A	#N/A	-41.7969	down env1 LL	#N/A	#N/A	downLL cre	#N/A
TR_81623	TRIRE2_81623	3.39865	up in DD inducing	3.39865	up LL and DD inducing	-4.33551	down blr1 LL	#N/A	#N/A	-4.57129	down blr2 LL	#N/A	#N/A	#N/A	#N/A	#N/A	#N/A	downLL cre	#N/A
TR_123697	TRIRE2_123697	2.28583	up in DD inducing	2.28583	up LL and DD inducing	-5.33985	down blr1 LL	#N/A	#N/A	-4.5427	down blr2 LL	#N/A	#N/A	#N/A	#N/A	#N/A	#N/A	downLL cre	#N/A
TR_123797	TRIRE2_123797	5.62881	up in DD inducing	5.62881	up LL and DD inducing	-4.81221	down blr1 LL	#N/A	#N/A	-4.06344	down blr2 LL	#N/A	#N/A	-21.1203	down env1 LL	#N/A	#N/A	downLL cre	#N/A
TR_107494	TRIRE2_107494	2.74036	up in DD inducing	2.74036	up LL and DD inducing	-4.89409	down blr1 LL	#N/A	#N/A	-3.25035	down blr2 LL	#N/A	#N/A	5.91054	up env1 LL	#N/A	#N/A	downLL cre	#N/A
TR_103147	TRIRE2_103147	2.46677	up in DD inducing	2.46677	up LL and DD inducing	-4.29091	down blr1 LL	#N/A	#N/A	#N/A	#N/A	#N/A	#N/A	3.04143	up env1 LL	#N/A	#N/A	downLL cre	#N/A
TR_123673	TRIRE2_123673	2.80699	up in DD inducing	2.80699	up LL and DD inducing	3.04212	up blr1 LL	#N/A	#N/A	2.10173	up blr2 LL	#N/A	#N/A	-4.29091	down env1 LL	#N/A	#N/A	downLL cre	#N/A
TR_108559	TRIRE2_108559	2.04642	up in DD inducing	2.04642	up LL and DD inducing	#N/A	#N/A	#N/A	#N/A	#N/A	#N/A	#N/A	#N/A	2.68468	up env1 LL	#N/A	#N/A	downLL cre	#N/A
TR_54335	TRIRE2_54335	2.0729	up in DD inducing	2.0729	up LL and DD inducing	#N/A	#N/A	#N/A	#N/A	#N/A	#N/A	#N/A	#N/A	#N/A	#N/A	#N/A	#N/A	downLL cre	#N/A
TR_109811	TRIRE2_109811	2.29061	up in DD inducing	2.29061	up LL and DD inducing	#N/A	#N/A	#N/A	#N/A	#N/A	#N/A	#N/A	#N/A	#N/A	#N/A	#N/A	#N/A	downLL cre	#N/A
TR_109404	TRIRE2_109404	2.40073	up in DD inducing	2.40073	up LL and DD inducing	#N/A	#N/A	#N/A	#N/A	#N/A	#N/A	#N/A	#N/A	-5.67905	down env1 LL	#N/A	#N/A	downLL cre	#N/A
TR_76098	TRIRE2_76098	2.5119	up in DD inducing	2.5119	up LL and DD inducing	#N/A	#N/A	#N/A	#N/A	#N/A	#N/A	#N/A	#N/A	#N/A	#N/A	#N/A	#N/A	downLL cre	#N/A
TR_21817	TRIRE2_21817	2.71042	up in DD inducing	2.71042	up LL and DD inducing	#N/A	#N/A	#N/A	#N/A	#N/A	#N/A	#N/A	#N/A	#N/A	#N/A	#N/A	#N/A	downLL cre	#N/A
TR_67117	TRIRE2_67117	2.99338	up in DD inducing	2.99338	up LL and DD inducing	#N/A	#N/A	#N/A	#N/A	#N/A	#N/A	#N/A	#N/A	-4.88272	down env1 LL	#N/A	#N/A	downLL cre	#N/A
TR_45598	TRIRE2_45598	3.19696	up in DD inducing	3.19696	up LL and DD inducing	#N/A	#N/A	#N/A	#N/A	#N/A	#N/A	#N/A	#N/A	#N/A	#N/A	#N/A	#N/A	downLL cre	#N/A
TR_103886	TRIRE2_103886	3.20035	up in DD inducing	3.20035	up LL and DD inducing	#N/A	#N/A	#N/A	#N/A	#N/A	#N/A	#N/A	#N/A	#N/A	#N/A	#N/A	#N/A	downLL cre	#N/A
TR_112669	TRIRE2_112669	3.45997	up in DD inducing	3.45997	up LL and DD inducing	#N/A	#N/A	#N/A	#N/A	#N/A	#N/A	#N/A	#N/A	-22.5869	down env1 LL	#N/A	#N/A	downLL cre	#N/A
TR_50618	TRIRE2_50618	3.56607	up in DD inducing	3.56607	up LL and DD inducing	#N/A	#N/A	#N/A	#N/A	#N/A	#N/A	#N/A	#N/A	2.76753	up env1 LL	#N/A	#N/A	downLL cre	#N/A
TR_112126	TRIRE2_112126	3.69394	up in DD inducing	3.69394	up LL and DD inducing	#N/A	#N/A	#N/A	#N/A	#N/A	#N/A	#N/A	#N/A	#N/A	#N/A	#N/A	#N/A	downLL cre	#N/A
TR_64710	TRIRE2_64710	4.13873	up in DD inducing	4.13873	up LL and DD inducing	#N/A	#N/A	#N/A	#N/A	#N/A	#N/A	#N/A	#N/A	-3.13791	down env1 LL	#N/A	#N/A	downLL cre	#N/A
TR_78357	TRIRE2_78357	4.258	up in DD inducing	4.258	up LL and DD inducing	#N/A	#N/A	#N/A	#N/A	#N/A	#N/A	#N/A	#N/A	#N/A	#N/A	#N/A	#N/A	downLL cre	#N/A
TR_23083	TRIRE2_23083	4.30275	up in DD inducing	4.30275	up LL and DD inducing	#N/A	#N/A	#N/A	#N/A	#N/A	#N/A	#N/A	#N/A	#N/A	#N/A	#N/A	#N/A	downLL cre	#N/A
TR_70630	TRIRE2_70630	4.65756	up in DD inducing	4.65756	up LL and DD inducing	#N/A	#N/A	#N/A	#N/A	#N/A	#N/A	#N/A	#N/A	#N/A	#N/A	#N/A	#N/A	downLL cre	#N/A
TR_76141	TRIRE2_76141	5.71204	up in DD inducing	5.71204	up LL and DD inducing	#N/A	#N/A	#N/A	#N/A	#N/A	#N/A	#N/A	#N/A	-4.83595	down env1 LL	#N/A	#N/A	downLL cre	#N/A
TR_109716	TRIRE2_109716	7.42505	up in DD inducing	7.42505	up LL and DD inducing	#N/A	#N/A	#N/A	#N/A	#N/A	#N/A	#N/A	#N/A	-7.77512	down env1 LL	#N/A	#N/A	downLL cre	#N/A
TR_47432	TRIRE2_47432	8.96554	up in DD inducing	8.96554	up LL and DD inducing	#N/A	#N/A	#N/A	#N/A	#N/A	#N/A	#N/A	#N/A	#N/A	#N/A	#N/A	#N/A	downLL cre	#N/A
TR_74745	TRIRE2_74745	3.46467	up LL inducing	4.12229	up LL and DD inducing	3.48264	up blr1 LL	2.25799	up blr1 DD	2.60129	up blr2 LL	#N/A	#N/A	13.6573	up env1 LL	#N/A	#N/A	downLL cre	#N/A
TR_123978	TRIRE2_123978	12.1217	up LL inducing	9.57607	up LL and DD inducing	2.24311	up blr1 LL	2.55151	up blr1 DD	#N/A	#N/A	#N/A	#N/A	-41.7969	down env1 LL	#N/A	#N/A	downLL cre	#N/A
TR_81623	TRIRE2_81623	2.15718	up LL inducing	3.39865	up LL and DD inducing	-4.33551	down blr1 LL	#N/A	#N/A	-4.57129	down blr2 LL	#N/A	#N/A	#N/A	#N/A	#N/A	#N/A	downLL cre	#N/A
TR_123697	TRIRE2_123697	3.26451	up LL inducing	2.28583	up LL and DD inducing	-5.33985	down blr1 LL	#N/A	#N/A	-4.5427	down blr2 LL	#N/A	#N/A	#N/A	#N/A	#N/A	#N/A	downLL cre	#N/A
TR_123797	TRIRE2_123797	4.27242	up LL inducing	5.62881	up LL and DD inducing	-4.81221	down blr1 LL	#N/A	#N/A	-4.06344	down blr2 LL	#N/A	#N/A	-21.1203	down env1 LL	#N/A	#N/A	downLL cre	#N/A
TR_107494	TRIRE2_107494	3.60887	up LL inducing	2.74036	up LL and DD inducing	-4.89409	down blr1 LL	#N/A	#N/A	-3.25035	down blr2 LL	#N/A	#N/A	5.91054	up env1 LL	#N/A	#N/A	downLL cre	#N/A
TR_103147	TRIRE2_103147	4.30011	up LL inducing	2.46677	up LL and DD inducing	-4.29091	down blr1 LL	#N/A	#N/A	#N/A	#N/A	#N/A	#N/A	3.04143	up env1 LL	#N/A	#N/A	downLL cre	#N/A
TR_123673	TRIRE2_123673	3.64055	up LL inducing	2.80699	up LL and DD inducing	3.04212	up blr1 LL	#N/A	#N/A	2.10173	up blr2 LL	#N/A	#N/A	-4.29091	down env1 LL	#N/A	#N/A	downLL cre	#N/A
TR_67117	TRIRE2_67117	2.75804	up LL inducing	2.99338	up LL and DD inducing	#N/A	#N/A	#N/A	#N/A	#N/A	#N/A	#N/A	#N/A	-4.88272	down env1 LL	#N/A	#N/A	downLL cre	#N/A
TR_109404	TRIRE2_109404	3.55232	up LL inducing	2.40073	up LL and DD inducing	#N/A	#N/A	#N/A	#N/A	#N/A	#N/A	#N/A	#N/A	-5.67905	down env1 LL	#N/A	#N/A	downLL cre	#N/A
TR_112669	TRIRE2_112669	3.59596	up LL inducing	3.45997	up LL and DD inducing	#N/A	#N/A	#N/A	#N/A	#N/A	#N/A	#N/A	#N/A	-22.5869	down env1 LL	#N/A	#N/A	downLL cre	#N/A
TR_112126	TRIRE2_112126	4.22995	up LL inducing	3.69394	up LL and DD inducing	#N/A	#N/A	#N/A	#N/A	#N/A	#N/A	#N/A	#N/A	#N/A	#N/A	#N/A	#N/A	downLL cre	#N/A
TR_64710	TRIRE2_64710	7.13743	up LL inducing	4.13873	up LL and DD inducing	#N/A	#N/A	#N/A	#N/A	#N/A	#N/A	#N/A	#N/A	-3.13791	down env1 LL	#N/A	#N/A	downLL cre	#N/A
TR_50618	TRIRE2_50618	7.90123	up LL inducing	3.56607	up LL and DD inducing	#N/A	#N/A	#N/A	#N/A	#N/A	#N/A	#N/A	#N/A	2.76753	up env1 LL	#N/A	#N/A	downLL cre	#N/A
TR_70630	TRIRE2_70630	2.45316	up LL inducing	4.65756	up LL and DD inducing	#N/A	#N/A	#N/A	#N/A	#N/A	#N/A	#N/A	#N/A	#N/A	#N/A	#N/A	#N/A	downLL cre	#N/A
TR_54335	TRIRE2_54335	2.03365	up LL inducing	2.0729	up LL and DD inducing	#N/A	#N/A	#N/A	#N/A	#N/A	#N/A	#N/A	#N/A	#N/A	#N/A	#N/A	#N/A	downLL cre	#N/A
TR_108559	TRIRE2_108559	2.08505	up LL inducing	2.04642	up LL and DD inducing	#N/A	#N/A	#N/A	#N/A	#N/A	#N/A	#N/A	#N/A	2.68468	up env1 LL	#N/A	#N/A	downLL cre	#N/A
TR_76098	TRIRE2_76098	2.41213	up LL inducing	2.5119	up LL and DD inducing	#N/A	#N/A	#N/A	#N/A	#N/A	#N/A	#N/A	#N/A	#N/A	#N/A	#N/A	#N/A	downLL cre	#N/A
TR_78357	TRIRE2_78357	2.55525	up LL inducing	4.258	up LL and DD inducing	#N/A	#N/A	#N/A	#N/A	#N/A	#N/A	#N/A	#N/A	#N/A	#N/A	#N/A	#N/A	downLL cre	#N/A
TR_21817	TRIRE2_21817	2.79322	up LL inducing	2.71042	up LL and DD inducing	#N/A	#N/A	#N/A	#N/A	#N/A	#N/A	#N/A	#N/A	#N/A	#N/A	#N/A	#N/A	downLL cre	#N/A
TR_45598	TRIRE2_45598	2.9092	up LL inducing	3.19696	up LL and DD inducing	#N/A	#N/A	#N/A	#N/A	#N/A	#N/A	#N/A	#N/A	#N/A	#N/A	#N/A	#N/A	downLL cre	#N/A
TR_103886	TRIRE2_103886	2.94357	up LL inducing	3.20035	up LL and DD inducing	#N/A	#N/A	#N/A	#N/A	#N/A	#N/A	#N/A	#N/A	#N/A	#N/A	#N/A	#N/A	downLL cre	#N/A
TR_23083	TRIRE2_23083	3.14576	up LL inducing	4.30275	up LL and DD inducing	#N/A	#N/A	#N/A	#N/A	#N/A	#N/A	#N/A	#N/A	#N/A	#N/A	#N/A	#N/A	downLL cre	#N/A
TR_109811	TRIRE2_109811	3.39702	up LL inducing	2.29061	up LL and DD inducing	#N/A	#N/A	#N/A	#N/A	#N/A	#N/A	#N/A	#N/A	#N/A	#N/A	#N/A	#N/A	downLL cre	#N/A
TR_76141	TRIRE2_76141	4.74851	up LL inducing	5.71204	up LL and DD inducing	#N/A	#N/A	#N/A	#N/A	#N/A	#N/A	#N/A	#N/A	-4.83595	down env1 LL	#N/A	#N/A	downLL cre	#N/A
TR_109716	TRIRE2_109716	6.41485	up LL inducing	7.42505	up LL and DD inducing	#N/A	#N/A	#N/A	#N/A	#N/A	#N/A	#N/A	#N/A	-7.77512	down env1 LL	#N/A	#N/A	downLL cre	#N/A
TR_47432	TRIRE2_47432	12.0502	up LL inducing	8.96554	up LL and DD inducing	#N/A	#N/A	#N/A	#N/A	#N/A	#N/A	#N/A	#N/A	#N/A	#N/A	#N/A	#N/A	downLL cre	#N/A
TR_58580	TRIRE2_58580	3.36221	up in DD inducing	3.36221	up LL and DD inducing	-40.2652	down blr1 LL	-6.95857	down blr1 DD	-20.3205	down blr2 LL	-3.60724	down blr2 DD	-42.3104	down env1 LL	#N/A	#N/A	downLLDD cre	#N/A
TR_74580	TRIRE2_74580	9.38703	up in DD inducing	9.38703	up LL and DD inducing	-4.86419	down blr1 LL	-2.03362	down blr1 DD	-3.13594	down blr2 LL	#N/A	#N/A	#N/A	#N/A	#N/A	#N/A	downLLDD cre	#N/A
TR_103179	TRIRE2_103179	2.87961	up in DD inducing	2.87961	up LL and DD inducing	-3.54135	down blr1 LL	#N/A	#N/A	#N/A	#N/A	2.49528	up blr2 DD	-33.0561	down env1 LL	#N/A	#N/A	downLLDD cre	#N/A
TR_121843	TRIRE2_121843	3.37429	up in DD inducing	3.37429	up LL and DD inducing	#N/A	#N/A	#N/A	#N/A	#N/A	#N/A	#N/A	#N/A	-2.99893	down env1 LL	#N/A	#N/A	downLLDD cre	#N/A
TR_121839	TRIRE2_121839	4.2338	up in DD inducing	4.2338	up LL and DD inducing	#N/A	#N/A	#N/A	#N/A	#N/A	#N/A	#N/A	#N/A	-4.40854	down env1 LL	#N/A	#N/A	downLLDD cre	#N/A
TR_102999	TRIRE2_102999	9.05895	up in DD inducing	9.05895	up LL and DD inducing	#N/A	#N/A	#N/A	#N/A	#N/A	#N/A	#N/A	#N/A	-96.0491	down env1 LL	#N/A	#N/A	downLLDD cre	#N/A
TR_58580	TRIRE2_58580	2.638	up LL inducing	3.36221	up LL and DD inducing	-40.2652	down blr1 LL	-6.95857	down blr1 DD	-20.3205	down blr2 LL	-3.60724	down blr2 DD	-42.3104	down env1 LL	#N/A	#N/A	downLLDD cre	#N/A
TR_74580	TRIRE2_74580	7.13992	up LL inducing	9.38703	up LL and DD inducing	-4.86419	down blr1 LL	-2.03362	down blr1 DD	-3.13594	down blr2 LL	#N/A	#N/A	#N/A	#N/A	#N/A	#N/A	downLLDD cre	#N/A
TR_103179	TRIRE2_103179	3.21539	up LL inducing	2.87961	up LL and DD inducing	-3.54135	down blr1 LL	#N/A	#N/A	#N/A	#N/A	2.49528	up blr2 DD	-33.0561	down env1 LL	#N/A	#N/A	downLLDD cre	#N/A
TR_102999	TRIRE2_102999	4.0761	up LL inducing	9.05895	up LL and DD inducing	#N/A	#N/A	#N/A	#N/A	#N/A	#N/A	#N/A	#N/A	-96.0491	down env1 LL	#N/A	#N/A	downLLDD cre	#N/A
TR_121839	TRIRE2_121839	7.89066	up LL inducing	4.2338	up LL and DD inducing	#N/A	#N/A	#N/A	#N/A	#N/A	#N/A	#N/A	#N/A	-4.40854	down env1 LL	#N/A	#N/A	downLLDD cre	#N/A
TR_121843	TRIRE2_121843	8.73757	up LL inducing	3.37429	up LL and DD inducing	#N/A	#N/A	#N/A	#N/A	#N/A	#N/A	#N/A	#N/A	-2.99893	down env1 LL	#N/A	#N/A	downLLDD cre	#N/A
TR_72379	TRIRE2_72379	6.15243	up in DD inducing	6.15243	up LL and DD inducing	#N/A	#N/A	5.15296	up blr1 DD	-8.00141	down blr2 LL	-4.19712	down blr2 DD	-6.79859	down env1 LL	#N/A	#N/A	upDD cre	#N/A
TR_108642	TRIRE2_108642	3.3568	up in DD inducing	3.3568	up LL and DD inducing	#N/A	#N/A	3.35369	up blr1 DD	-6.18876	down blr2 LL	-4.00805	down blr2 DD	-54.9945	down env1 LL	#N/A	#N/A	upDD cre	#N/A
TR_121883	TRIRE2_121883	4.61374	up in DD inducing	4.61374	up LL and DD inducing	#N/A	#N/A	2.02462	up blr1 DD	#N/A	#N/A	#N/A	#N/A	-3.54688	down env1 LL	#N/A	#N/A	upDD cre	#N/A
TR_124115	TRIRE2_124115	3.09738	up in DD inducing	3.09738	up LL and DD inducing	#N/A	#N/A	2.52057	up blr1 DD	#N/A	#N/A	#N/A	#N/A	10.1799	up env1 LL	#N/A	#N/A	upDD cre	#N/A
TR_55319	TRIRE2_55319	3.67659	up in DD inducing	3.67659	up LL and DD inducing	-4.743	down blr1 LL	#N/A	#N/A	-6.8558	down blr2 LL	#N/A	#N/A	-8.27661	down env1 LL	#N/A	#N/A	upDD cre	TRIRE2_55319
TR_81778	TRIRE2_81778	4.10512	up in DD inducing	4.10512	up LL and DD inducing	-4.61314	down blr1 LL	#N/A	#N/A	-6.17866	down blr2 LL	#N/A	#N/A	#N/A	#N/A	#N/A	#N/A	upDD cre	#N/A
TR_34252	TRIRE2_34252	3.56981	up in DD inducing	3.56981	up LL and DD inducing	-2.27521	down blr1 LL	#N/A	#N/A	-6.14707	down blr2 LL	#N/A	#N/A	13.2585	up env1 LL	#N/A	#N/A	upDD cre	#N/A
TR_27181	TRIRE2_27181	2.5148	up in DD inducing	2.5148	up LL and DD inducing	-2.50611	down blr1 LL	#N/A	#N/A	-4.81521	down blr2 LL	#N/A	#N/A	3.60675	up env1 LL	#N/A	#N/A	upDD cre	#N/A
TR_104797	TRIRE2_104797	5.03313	up in DD inducing	5.03313	up LL and DD inducing	-3.22732	down blr1 LL	#N/A	#N/A	-3.68555	down blr2 LL	#N/A	#N/A	-2.65282	down env1 LL	#N/A	#N/A	upDD cre	#N/A
TR_22755	TRIRE2_22755	3.13499	up in DD inducing	3.13499	up LL and DD inducing	-2.68226	down blr1 LL	#N/A	#N/A	-2.19003	down blr2 LL	#N/A	#N/A	#N/A	#N/A	#N/A	#N/A	upDD cre	#N/A
TR_64656	TRIRE2_64656	3.01531	up in DD inducing	3.01531	up LL and DD inducing	#N/A	#N/A	#N/A	#N/A	-3.58681	down blr2 LL	#N/A	#N/A	-3.22581	down env1 LL	#N/A	#N/A	upDD cre	#N/A
TR_80058	TRIRE2_80058	7.24266	up in DD inducing	7.24266	up LL and DD inducing	#N/A	#N/A	#N/A	#N/A	2.297	up blr2 LL	#N/A	#N/A	-19.6818	down env1 LL	#N/A	#N/A	upDD cre	#N/A
TR_106828	TRIRE2_106828	2.01024	up in DD inducing	2.01024	up LL and DD inducing	#N/A	#N/A	#N/A	#N/A	#N/A	#N/A	#N/A	#N/A	-2.10979	down env1 LL	#N/A	#N/A	upDD cre	#N/A
TR_80593	TRIRE2_80593	2.05402	up in DD inducing	2.05402	up LL and DD inducing	#N/A	#N/A	#N/A	#N/A	#N/A	#N/A	#N/A	#N/A	#N/A	#N/A	#N/A	#N/A	upDD cre	#N/A
TR_37368	TRIRE2_37368	2.16608	up in DD inducing	2.16608	up LL and DD inducing	#N/A	#N/A	#N/A	#N/A	#N/A	#N/A	#N/A	#N/A	2.23798	up env1 LL	#N/A	#N/A	upDD cre	#N/A
TR_58130	TRIRE2_58130	2.24874	up in DD inducing	2.24874	up LL and DD inducing	#N/A	#N/A	#N/A	#N/A	#N/A	#N/A	#N/A	#N/A	#N/A	#N/A	#N/A	#N/A	upDD cre	#N/A
TR_22535	TRIRE2_22535	2.28948	up in DD inducing	2.28948	up LL and DD inducing	#N/A	#N/A	#N/A	#N/A	#N/A	#N/A	#N/A	#N/A	#N/A	#N/A	#N/A	#N/A	upDD cre	#N/A
TR_61720	TRIRE2_61720	2.43584	up in DD inducing	2.43584	up LL and DD inducing	#N/A	#N/A	#N/A	#N/A	#N/A	#N/A	#N/A	#N/A	#N/A	#N/A	#N/A	#N/A	upDD cre	#N/A
TR_103751	TRIRE2_103751	2.52861	up in DD inducing	2.52861	up LL and DD inducing	#N/A	#N/A	#N/A	#N/A	#N/A	#N/A	#N/A	#N/A	#N/A	#N/A	#N/A	#N/A	upDD cre	#N/A
TR_80695	TRIRE2_80695	2.56436	up in DD inducing	2.56436	up LL and DD inducing	#N/A	#N/A	#N/A	#N/A	#N/A	#N/A	#N/A	#N/A	2.2708	up env1 LL	#N/A	#N/A	upDD cre	#N/A
TR_104469	TRIRE2_104469	2.61747	up in DD inducing	2.61747	up LL and DD inducing	#N/A	#N/A	#N/A	#N/A	#N/A	#N/A	#N/A	#N/A	#N/A	#N/A	#N/A	#N/A	upDD cre	#N/A
TR_78042	TRIRE2_78042	2.62817	up in DD inducing	2.62817	up LL and DD inducing	#N/A	#N/A	#N/A	#N/A	#N/A	#N/A	#N/A	#N/A	3.85813	up env1 LL	#N/A	#N/A	upDD cre	#N/A
TR_111990	TRIRE2_111990	2.67953	up in DD inducing	2.67953	up LL and DD inducing	#N/A	#N/A	#N/A	#N/A	#N/A	#N/A	#N/A	#N/A	#N/A	#N/A	#N/A	#N/A	upDD cre	#N/A
TR_122666	TRIRE2_122666	2.91845	up in DD inducing	2.91845	up LL and DD inducing	#N/A	#N/A	#N/A	#N/A	#N/A	#N/A	#N/A	#N/A	#N/A	#N/A	#N/A	#N/A	upDD cre	#N/A
TR_21422	TRIRE2_21422	3.31153	up in DD inducing	3.31153	up LL and DD inducing	#N/A	#N/A	#N/A	#N/A	#N/A	#N/A	#N/A	#N/A	#N/A	#N/A	#N/A	#N/A	upDD cre	#N/A
TR_23228	TRIRE2_23228	3.40669	up in DD inducing	3.40669	up LL and DD inducing	#N/A	#N/A	#N/A	#N/A	#N/A	#N/A	#N/A	#N/A	#N/A	#N/A	#N/A	#N/A	upDD cre	#N/A
TR_65915	TRIRE2_65915	3.63764	up in DD inducing	3.63764	up LL and DD inducing	#N/A	#N/A	#N/A	#N/A	#N/A	#N/A	#N/A	#N/A	#N/A	#N/A	#N/A	#N/A	upDD cre	#N/A
TR_74198	TRIRE2_74198	10.2306	up in DD inducing	10.2306	up LL and DD inducing	#N/A	#N/A	#N/A	#N/A	#N/A	#N/A	#N/A	#N/A	-4.48207	down env1 LL	#N/A	#N/A	upDD cre	TRIRE2_74198
TR_106248	TRIRE2_106248	13.4051	up in DD inducing	13.4051	up LL and DD inducing	#N/A	#N/A	#N/A	#N/A	#N/A	#N/A	#N/A	#N/A	-12.5762	down env1 LL	#N/A	#N/A	upDD cre	#N/A
TR_72379	TRIRE2_72379	4.38935	up LL inducing	6.15243	up LL and DD inducing	#N/A	#N/A	5.15296	up blr1 DD	-8.00141	down blr2 LL	-4.19712	down blr2 DD	-6.79859	down env1 LL	#N/A	#N/A	upDD cre	#N/A
TR_108642	TRIRE2_108642	2.9429	up LL inducing	3.3568	up LL and DD inducing	#N/A	#N/A	3.35369	up blr1 DD	-6.18876	down blr2 LL	-4.00805	down blr2 DD	-54.9945	down env1 LL	#N/A	#N/A	upDD cre	#N/A
TR_121883	TRIRE2_121883	2.25782	up LL inducing	4.61374	up LL and DD inducing	#N/A	#N/A	2.02462	up blr1 DD	#N/A	#N/A	#N/A	#N/A	-3.54688	down env1 LL	#N/A	#N/A	upDD cre	#N/A
TR_124115	TRIRE2_124115	2.31876	up LL inducing	3.09738	up LL and DD inducing	#N/A	#N/A	2.52057	up blr1 DD	#N/A	#N/A	#N/A	#N/A	10.1799	up env1 LL	#N/A	#N/A	upDD cre	#N/A
TR_55319	TRIRE2_55319	4.50461	up LL inducing	3.67659	up LL and DD inducing	-4.743	down blr1 LL	#N/A	#N/A	-6.8558	down blr2 LL	#N/A	#N/A	-8.27661	down env1 LL	#N/A	#N/A	upDD cre	TRIRE2_55319
TR_81778	TRIRE2_81778	5.92066	up LL inducing	4.10512	up LL and DD inducing	-4.61314	down blr1 LL	#N/A	#N/A	-6.17866	down blr2 LL	#N/A	#N/A	#N/A	#N/A	#N/A	#N/A	upDD cre	#N/A
TR_34252	TRIRE2_34252	3.66868	up LL inducing	3.56981	up LL and DD inducing	-2.27521	down blr1 LL	#N/A	#N/A	-6.14707	down blr2 LL	#N/A	#N/A	13.2585	up env1 LL	#N/A	#N/A	upDD cre	#N/A
TR_27181	TRIRE2_27181	3.30974	up LL inducing	2.5148	up LL and DD inducing	-2.50611	down blr1 LL	#N/A	#N/A	-4.81521	down blr2 LL	#N/A	#N/A	3.60675	up env1 LL	#N/A	#N/A	upDD cre	#N/A
TR_104797	TRIRE2_104797	4.02528	up LL inducing	5.03313	up LL and DD inducing	-3.22732	down blr1 LL	#N/A	#N/A	-3.68555	down blr2 LL	#N/A	#N/A	-2.65282	down env1 LL	#N/A	#N/A	upDD cre	#N/A
TR_22755	TRIRE2_22755	4.51209	up LL inducing	3.13499	up LL and DD inducing	-2.68226	down blr1 LL	#N/A	#N/A	-2.19003	down blr2 LL	#N/A	#N/A	#N/A	#N/A	#N/A	#N/A	upDD cre	#N/A
TR_64656	TRIRE2_64656	5.58525	up LL inducing	3.01531	up LL and DD inducing	#N/A	#N/A	#N/A	#N/A	-3.58681	down blr2 LL	#N/A	#N/A	-3.22581	down env1 LL	#N/A	#N/A	upDD cre	#N/A
TR_80058	TRIRE2_80058	3.514	up LL inducing	7.24266	up LL and DD inducing	#N/A	#N/A	#N/A	#N/A	2.297	up blr2 LL	#N/A	#N/A	-19.6818	down env1 LL	#N/A	#N/A	upDD cre	#N/A
TR_58130	TRIRE2_58130	2.46861	up LL inducing	2.24874	up LL and DD inducing	#N/A	#N/A	#N/A	#N/A	#N/A	#N/A	#N/A	#N/A	#N/A	#N/A	#N/A	#N/A	upDD cre	#N/A
TR_23228	TRIRE2_23228	2.92488	up LL inducing	3.40669	up LL and DD inducing	#N/A	#N/A	#N/A	#N/A	#N/A	#N/A	#N/A	#N/A	#N/A	#N/A	#N/A	#N/A	upDD cre	#N/A
TR_106248	TRIRE2_106248	5.97799	up LL inducing	13.4051	up LL and DD inducing	#N/A	#N/A	#N/A	#N/A	#N/A	#N/A	#N/A	#N/A	-12.5762	down env1 LL	#N/A	#N/A	upDD cre	#N/A
TR_80695	TRIRE2_80695	2.44542	up LL inducing	2.56436	up LL and DD inducing	#N/A	#N/A	#N/A	#N/A	#N/A	#N/A	#N/A	#N/A	2.2708	up env1 LL	#N/A	#N/A	upDD cre	#N/A
TR_74198	TRIRE2_74198	4.43208	up LL inducing	10.2306	up LL and DD inducing	#N/A	#N/A	#N/A	#N/A	#N/A	#N/A	#N/A	#N/A	-4.48207	down env1 LL	#N/A	#N/A	upDD cre	TRIRE2_74198
TR_61720	TRIRE2_61720	2.49955	up LL inducing	2.43584	up LL and DD inducing	#N/A	#N/A	#N/A	#N/A	#N/A	#N/A	#N/A	#N/A	#N/A	#N/A	#N/A	#N/A	upDD cre	#N/A
TR_122666	TRIRE2_122666	2.16357	up LL inducing	2.91845	up LL and DD inducing	#N/A	#N/A	#N/A	#N/A	#N/A	#N/A	#N/A	#N/A	#N/A	#N/A	#N/A	#N/A	upDD cre	#N/A
TR_80593	TRIRE2_80593	2.25667	up LL inducing	2.05402	up LL and DD inducing	#N/A	#N/A	#N/A	#N/A	#N/A	#N/A	#N/A	#N/A	#N/A	#N/A	#N/A	#N/A	upDD cre	#N/A
TR_37368	TRIRE2_37368	2.27127	up LL inducing	2.16608	up LL and DD inducing	#N/A	#N/A	#N/A	#N/A	#N/A	#N/A	#N/A	#N/A	2.23798	up env1 LL	#N/A	#N/A	upDD cre	#N/A
TR_106828	TRIRE2_106828	2.35022	up LL inducing	2.01024	up LL and DD inducing	#N/A	#N/A	#N/A	#N/A	#N/A	#N/A	#N/A	#N/A	-2.10979	down env1 LL	#N/A	#N/A	upDD cre	#N/A
TR_111990	TRIRE2_111990	2.542	up LL inducing	2.67953	up LL and DD inducing	#N/A	#N/A	#N/A	#N/A	#N/A	#N/A	#N/A	#N/A	#N/A	#N/A	#N/A	#N/A	upDD cre	#N/A
TR_103751	TRIRE2_103751	2.56635	up LL inducing	2.52861	up LL and DD inducing	#N/A	#N/A	#N/A	#N/A	#N/A	#N/A	#N/A	#N/A	#N/A	#N/A	#N/A	#N/A	upDD cre	#N/A
TR_104469	TRIRE2_104469	2.82827	up LL inducing	2.61747	up LL and DD inducing	#N/A	#N/A	#N/A	#N/A	#N/A	#N/A	#N/A	#N/A	#N/A	#N/A	#N/A	#N/A	upDD cre	#N/A
TR_78042	TRIRE2_78042	2.92832	up LL inducing	2.62817	up LL and DD inducing	#N/A	#N/A	#N/A	#N/A	#N/A	#N/A	#N/A	#N/A	3.85813	up env1 LL	#N/A	#N/A	upDD cre	#N/A
TR_22535	TRIRE2_22535	3.24225	up LL inducing	2.28948	up LL and DD inducing	#N/A	#N/A	#N/A	#N/A	#N/A	#N/A	#N/A	#N/A	#N/A	#N/A	#N/A	#N/A	upDD cre	#N/A
TR_65915	TRIRE2_65915	3.4318	up LL inducing	3.63764	up LL and DD inducing	#N/A	#N/A	#N/A	#N/A	#N/A	#N/A	#N/A	#N/A	#N/A	#N/A	#N/A	#N/A	upDD cre	#N/A
TR_21422	TRIRE2_21422	3.64125	up LL inducing	3.31153	up LL and DD inducing	#N/A	#N/A	#N/A	#N/A	#N/A	#N/A	#N/A	#N/A	#N/A	#N/A	#N/A	#N/A	upDD cre	#N/A
TR_122140	TRIRE2_122140	6.67947	up in DD inducing	6.67947	up LL and DD inducing	2.16903	up blr1 LL	2.71302	up blr1 DD	#N/A	#N/A	#N/A	#N/A	#N/A	#N/A	#N/A	#N/A	upDDdownLL cre	#N/A
TR_122963	TRIRE2_122963	2.12687	up in DD inducing	2.12687	up LL and DD inducing	#N/A	#N/A	#N/A	#N/A	#N/A	#N/A	#N/A	#N/A	#N/A	#N/A	#N/A	#N/A	upDDdownLL cre	#N/A
TR_67902	TRIRE2_67902	2.34308	up in DD inducing	2.34308	up LL and DD inducing	#N/A	#N/A	#N/A	#N/A	#N/A	#N/A	#N/A	#N/A	#N/A	#N/A	#N/A	#N/A	upDDdownLL cre	#N/A
TR_122140	TRIRE2_122140	5.20722	up LL inducing	6.67947	up LL and DD inducing	2.16903	up blr1 LL	2.71302	up blr1 DD	#N/A	#N/A	#N/A	#N/A	#N/A	#N/A	#N/A	#N/A	upDDdownLL cre	#N/A
TR_122963	TRIRE2_122963	2.12849	up LL inducing	2.12687	up LL and DD inducing	#N/A	#N/A	#N/A	#N/A	#N/A	#N/A	#N/A	#N/A	#N/A	#N/A	#N/A	#N/A	upDDdownLL cre	#N/A
TR_67902	TRIRE2_67902	2.67165	up LL inducing	2.34308	up LL and DD inducing	#N/A	#N/A	#N/A	#N/A	#N/A	#N/A	#N/A	#N/A	#N/A	#N/A	#N/A	#N/A	upDDdownLL cre	#N/A
TR_79202	TRIRE2_79202	21.8307	up in DD inducing	21.8307	up LL and DD inducing	-2.17867	down blr1 LL	#N/A	#N/A	#N/A	#N/A	#N/A	#N/A	-36.2096	down env1 LL	#N/A	#N/A	upLL cre	#N/A
TR_52476	TRIRE2_52476	11.0458	up in DD inducing	11.0458	up LL and DD inducing	2.41831	up blr1 LL	#N/A	#N/A	#N/A	#N/A	-3.69994	down blr2 DD	-29.5215	down env1 LL	#N/A	#N/A	upLL cre	#N/A
TR_55443	TRIRE2_55443	4.15754	up in DD inducing	4.15754	up LL and DD inducing	2.60921	up blr1 LL	#N/A	#N/A	#N/A	#N/A	#N/A	#N/A	#N/A	#N/A	#N/A	#N/A	upLL cre	#N/A
TR_111915	TRIRE2_111915	27.956	up in DD inducing	27.956	up LL and DD inducing	2.97183	up blr1 LL	#N/A	#N/A	#N/A	#N/A	#N/A	#N/A	-59.5411	down env1 LL	#N/A	#N/A	upLL cre	#N/A
TR_55887	TRIRE2_55887	19.1166	up in DD inducing	19.1166	up LL and DD inducing	#N/A	#N/A	#N/A	#N/A	2.8704	up blr2 LL	#N/A	#N/A	-17.4453	down env1 LL	#N/A	#N/A	upLL cre	#N/A
TR_72788	TRIRE2_72788	3.4105	up in DD inducing	3.4105	up LL and DD inducing	#N/A	#N/A	#N/A	#N/A	#N/A	#N/A	#N/A	#N/A	#N/A	#N/A	#N/A	#N/A	upLL cre	#N/A
TR_22284	TRIRE2_22284	4.16181	up in DD inducing	4.16181	up LL and DD inducing	#N/A	#N/A	#N/A	#N/A	#N/A	#N/A	#N/A	#N/A	-4.47364	down env1 LL	#N/A	#N/A	upLL cre	#N/A
TR_67752	TRIRE2_67752	5.50363	up in DD inducing	5.50363	up LL and DD inducing	#N/A	#N/A	#N/A	#N/A	#N/A	#N/A	#N/A	#N/A	-4.63386	down env1 LL	#N/A	#N/A	upLL cre	#N/A
TR_108663	TRIRE2_108663	8.77903	up in DD inducing	8.77903	up LL and DD inducing	#N/A	#N/A	#N/A	#N/A	#N/A	#N/A	#N/A	#N/A	-74.9959	down env1 LL	#N/A	#N/A	upLL cre	#N/A
TR_4124	TRIRE2_4124	12.532	up in DD inducing	12.532	up LL and DD inducing	#N/A	#N/A	#N/A	#N/A	#N/A	#N/A	#N/A	#N/A	-29.4463	down env1 LL	#N/A	#N/A	upLL cre	#N/A
TR_33827	TRIRE2_33827	14.0706	up in DD inducing	14.0706	up LL and DD inducing	#N/A	#N/A	#N/A	#N/A	#N/A	#N/A	#N/A	#N/A	-34.0423	down env1 LL	#N/A	#N/A	upLL cre	#N/A
TR_80019	TRIRE2_80019	21.9139	up in DD inducing	21.9139	up LL and DD inducing	#N/A	#N/A	#N/A	#N/A	#N/A	#N/A	#N/A	#N/A	-69.6849	down env1 LL	#N/A	#N/A	upLL cre	#N/A
TR_5836	TRIRE2_5836	50.0647	up in DD inducing	50.0647	up LL and DD inducing	#N/A	#N/A	#N/A	#N/A	#N/A	#N/A	#N/A	#N/A	-204.508	down env1 LL	#N/A	#N/A	upLL cre	#N/A
TR_79202	TRIRE2_79202	24.5503	up LL inducing	21.8307	up LL and DD inducing	-2.17867	down blr1 LL	#N/A	#N/A	#N/A	#N/A	#N/A	#N/A	-36.2096	down env1 LL	#N/A	#N/A	upLL cre	#N/A
TR_52476	TRIRE2_52476	3.46529	up LL inducing	11.0458	up LL and DD inducing	2.41831	up blr1 LL	#N/A	#N/A	#N/A	#N/A	-3.69994	down blr2 DD	-29.5215	down env1 LL	#N/A	#N/A	upLL cre	#N/A
TR_55443	TRIRE2_55443	2.91249	up LL inducing	4.15754	up LL and DD inducing	2.60921	up blr1 LL	#N/A	#N/A	#N/A	#N/A	#N/A	#N/A	#N/A	#N/A	#N/A	#N/A	upLL cre	#N/A
TR_111915	TRIRE2_111915	5.49807	up LL inducing	27.956	up LL and DD inducing	2.97183	up blr1 LL	#N/A	#N/A	#N/A	#N/A	#N/A	#N/A	-59.5411	down env1 LL	#N/A	#N/A	upLL cre	#N/A
TR_55887	TRIRE2_55887	2.42203	up LL inducing	19.1166	up LL and DD inducing	#N/A	#N/A	#N/A	#N/A	2.8704	up blr2 LL	#N/A	#N/A	-17.4453	down env1 LL	#N/A	#N/A	upLL cre	#N/A
TR_33827	TRIRE2_33827	3.52415	up LL inducing	14.0706	up LL and DD inducing	#N/A	#N/A	#N/A	#N/A	#N/A	#N/A	#N/A	#N/A	-34.0423	down env1 LL	#N/A	#N/A	upLL cre	#N/A
TR_22284	TRIRE2_22284	4.20738	up LL inducing	4.16181	up LL and DD inducing	#N/A	#N/A	#N/A	#N/A	#N/A	#N/A	#N/A	#N/A	-4.47364	down env1 LL	#N/A	#N/A	upLL cre	#N/A
TR_108663	TRIRE2_108663	4.41793	up LL inducing	8.77903	up LL and DD inducing	#N/A	#N/A	#N/A	#N/A	#N/A	#N/A	#N/A	#N/A	-74.9959	down env1 LL	#N/A	#N/A	upLL cre	#N/A
TR_80019	TRIRE2_80019	4.67872	up LL inducing	21.9139	up LL and DD inducing	#N/A	#N/A	#N/A	#N/A	#N/A	#N/A	#N/A	#N/A	-69.6849	down env1 LL	#N/A	#N/A	upLL cre	#N/A
TR_67752	TRIRE2_67752	3.92312	up LL inducing	5.50363	up LL and DD inducing	#N/A	#N/A	#N/A	#N/A	#N/A	#N/A	#N/A	#N/A	-4.63386	down env1 LL	#N/A	#N/A	upLL cre	#N/A
TR_5836	TRIRE2_5836	14.1844	up LL inducing	50.0647	up LL and DD inducing	#N/A	#N/A	#N/A	#N/A	#N/A	#N/A	#N/A	#N/A	-204.508	down env1 LL	#N/A	#N/A	upLL cre	#N/A
TR_72788	TRIRE2_72788	2.25709	up LL inducing	3.4105	up LL and DD inducing	#N/A	#N/A	#N/A	#N/A	#N/A	#N/A	#N/A	#N/A	#N/A	#N/A	#N/A	#N/A	upLL cre	#N/A
TR_4124	TRIRE2_4124	3.35193	up LL inducing	12.532	up LL and DD inducing	#N/A	#N/A	#N/A	#N/A	#N/A	#N/A	#N/A	#N/A	-29.4463	down env1 LL	#N/A	#N/A	upLL cre	#N/A
TR_76690	TRIRE2_76690	4.09874	up in DD inducing	4.09874	up LL and DD inducing	-3.8278	down blr1 LL	-4.02503	down blr1 DD	#N/A	#N/A	#N/A	#N/A	-4.87217	down env1 LL	#N/A	#N/A	#N/A	#N/A
TR_120504	TRIRE2_120504	6.79676	up in DD inducing	6.79676	up LL and DD inducing	-6.62061	down blr1 LL	-2.451	down blr1 DD	#N/A	#N/A	#N/A	#N/A	-14.409	down env1 LL	#N/A	#N/A	#N/A	#N/A
TR_65711	TRIRE2_65711	6.1393	up in DD inducing	6.1393	up LL and DD inducing	-3.53534	down blr1 LL	-2.29875	down blr1 DD	#N/A	#N/A	#N/A	#N/A	-19.5491	down env1 LL	#N/A	#N/A	#N/A	#N/A
TR_62285	TRIRE2_62285	3.48925	up in DD inducing	3.48925	up LL and DD inducing	4.5682	up blr1 LL	3.44535	up blr1 DD	2.34994	up blr2 LL	#N/A	#N/A	-2.61228	down env1 LL	#N/A	#N/A	#N/A	#N/A
TR_122160	TRIRE2_122160	2.65759	up in DD inducing	2.65759	up LL and DD inducing	4.27047	up blr1 LL	2.86453	up blr1 DD	3.24326	up blr2 LL	#N/A	#N/A	3.31003	up env1 LL	#N/A	#N/A	#N/A	#N/A
TR_54511	TRIRE2_54511	3.66741	up in DD inducing	3.66741	up LL and DD inducing	#N/A	#N/A	2.19847	up blr1 DD	#N/A	#N/A	#N/A	#N/A	#N/A	#N/A	#N/A	#N/A	#N/A	#N/A
TR_123865	TRIRE2_123865	4.26329	up in DD inducing	4.26329	up LL and DD inducing	-25.3411	down blr1 LL	#N/A	#N/A	-16.0089	down blr2 LL	#N/A	#N/A	-28.6745	down env1 LL	#N/A	#N/A	#N/A	#N/A
TR_70608	TRIRE2_70608	2.1016	up in DD inducing	2.1016	up LL and DD inducing	-3.54935	down blr1 LL	#N/A	#N/A	-4.57347	down blr2 LL	#N/A	#N/A	-3.6837	down env1 LL	#N/A	#N/A	#N/A	#N/A
TR_61642	TRIRE2_61642	4.95595	up in DD inducing	4.95595	up LL and DD inducing	-2.18942	down blr1 LL	#N/A	#N/A	-4.08915	down blr2 LL	#N/A	#N/A	3.15393	up env1 LL	#N/A	#N/A	#N/A	#N/A
TR_63981	TRIRE2_63981	5.79362	up in DD inducing	5.79362	up LL and DD inducing	-2.00062	down blr1 LL	#N/A	#N/A	-3.80671	down blr2 LL	#N/A	#N/A	-6.74844	down env1 LL	#N/A	#N/A	#N/A	#N/A
TR_123818	TRIRE2_123818	7.79674	up in DD inducing	7.79674	up LL and DD inducing	-5.40652	down blr1 LL	#N/A	#N/A	-2.79772	down blr2 LL	#N/A	#N/A	-204.279	down env1 LL	#N/A	#N/A	#N/A	TRIRE2_123818
TR_64018	TRIRE2_64018	2.65311	up in DD inducing	2.65311	up LL and DD inducing	-2.37916	down blr1 LL	#N/A	#N/A	-2.67817	down blr2 LL	#N/A	#N/A	#N/A	#N/A	#N/A	#N/A	#N/A	#N/A
TR_58282	TRIRE2_58282	4.11985	up in DD inducing	4.11985	up LL and DD inducing	-3.45923	down blr1 LL	#N/A	#N/A	-2.65029	down blr2 LL	#N/A	#N/A	#N/A	#N/A	#N/A	#N/A	#N/A	#N/A
TR_72526	TRIRE2_72526	6.43048	up in DD inducing	6.43048	up LL and DD inducing	-6.58768	down blr1 LL	#N/A	#N/A	-2.33286	down blr2 LL	2.10242	up blr2 DD	-56.262	down env1 LL	#N/A	#N/A	#N/A	#N/A
TR_124228	TRIRE2_124228	2.10092	up in DD inducing	2.10092	up LL and DD inducing	-2.54206	down blr1 LL	#N/A	#N/A	-2.1879	down blr2 LL	#N/A	#N/A	2.17852	up env1 LL	#N/A	#N/A	#N/A	#N/A
TR_122087	TRIRE2_122087	3.25774	up in DD inducing	3.25774	up LL and DD inducing	-4.54468	down blr1 LL	#N/A	#N/A	-2.18631	down blr2 LL	#N/A	#N/A	-14.2099	down env1 LL	#N/A	#N/A	#N/A	#N/A
TR_103920	TRIRE2_103920	2.39682	up in DD inducing	2.39682	up LL and DD inducing	-2.38502	down blr1 LL	#N/A	#N/A	-2.01084	down blr2 LL	#N/A	#N/A	#N/A	#N/A	#N/A	#N/A	#N/A	#N/A
TR_122081	TRIRE2_122081	13.8997	up in DD inducing	13.8997	up LL and DD inducing	-10.342	down blr1 LL	#N/A	#N/A	#N/A	#N/A	2.18821	up blr2 DD	-28.1484	down env1 LL	#N/A	#N/A	#N/A	TRIRE2_122081
TR_3739	TRIRE2_3739	4.20706	up in DD inducing	4.20706	up LL and DD inducing	-7.08803	down blr1 LL	#N/A	#N/A	#N/A	#N/A	#N/A	#N/A	-6.52693	down env1 LL	#N/A	#N/A	#N/A	TRIRE2_3739
TR_69276	TRIRE2_69276	10.364	up in DD inducing	10.364	up LL and DD inducing	-7.01722	down blr1 LL	#N/A	#N/A	#N/A	#N/A	#N/A	#N/A	-91.7442	down env1 LL	#N/A	#N/A	#N/A	#N/A
TR_120312	TRIRE2_120312	21.95	up in DD inducing	21.95	up LL and DD inducing	-6.79206	down blr1 LL	#N/A	#N/A	#N/A	#N/A	#N/A	#N/A	-34.0477	down env1 LL	#N/A	#N/A	#N/A	TRIRE2_120312
TR_76696	TRIRE2_76696	8.54517	up in DD inducing	8.54517	up LL and DD inducing	-5.85529	down blr1 LL	#N/A	#N/A	#N/A	#N/A	#N/A	#N/A	-6.70894	down env1 LL	#N/A	#N/A	#N/A	#N/A
TR_73638	TRIRE2_73638	11.6594	up in DD inducing	11.6594	up LL and DD inducing	-5.5999	down blr1 LL	#N/A	#N/A	#N/A	#N/A	#N/A	#N/A	-48.3918	down env1 LL	#N/A	#N/A	#N/A	TRIRE2_73638
TR_120961	TRIRE2_120961	20.7766	up in DD inducing	20.7766	up LL and DD inducing	-5.45168	down blr1 LL	#N/A	#N/A	#N/A	#N/A	#N/A	#N/A	-51.9566	down env1 LL	#N/A	#N/A	#N/A	#N/A
TR_121127	TRIRE2_121127	17.1867	up in DD inducing	17.1867	up LL and DD inducing	-5.08589	down blr1 LL	#N/A	#N/A	#N/A	#N/A	#N/A	#N/A	-59.8994	down env1 LL	#N/A	#N/A	#N/A	TRIRE2_121127
TR_72567	TRIRE2_72567	25.0676	up in DD inducing	25.0676	up LL and DD inducing	-4.97277	down blr1 LL	#N/A	#N/A	#N/A	#N/A	#N/A	#N/A	-16.7559	down env1 LL	#N/A	#N/A	#N/A	TRIRE2_72567
TR_121418	TRIRE2_121418	10.4639	up in DD inducing	10.4639	up LL and DD inducing	-4.83595	down blr1 LL	#N/A	#N/A	#N/A	#N/A	#N/A	#N/A	-101.93	down env1 LL	#N/A	#N/A	#N/A	TRIRE2_121418
TR_123992	TRIRE2_123992	17.3156	up in DD inducing	17.3156	up LL and DD inducing	-4.70322	down blr1 LL	#N/A	#N/A	#N/A	#N/A	#N/A	#N/A	-34.6216	down env1 LL	#N/A	#N/A	#N/A	TRIRE2_123992
TR_122208	TRIRE2_122208	4.5909	up in DD inducing	4.5909	up LL and DD inducing	-4.6928	down blr1 LL	#N/A	#N/A	#N/A	#N/A	#N/A	#N/A	-19.7788	down env1 LL	#N/A	#N/A	#N/A	#N/A
TR_80240	TRIRE2_80240	2.51048	up in DD inducing	2.51048	up LL and DD inducing	-3.53804	down blr1 LL	#N/A	#N/A	#N/A	#N/A	#N/A	#N/A	-2.67484	down env1 LL	#N/A	#N/A	#N/A	#N/A
TR_55802	TRIRE2_55802	2.49723	up in DD inducing	2.49723	up LL and DD inducing	-3.34421	down blr1 LL	#N/A	#N/A	#N/A	#N/A	#N/A	#N/A	3.46093	up env1 LL	#N/A	#N/A	#N/A	TRIRE2_55802
TR_73632	TRIRE2_73632	8.91903	up in DD inducing	8.91903	up LL and DD inducing	-3.05665	down blr1 LL	#N/A	#N/A	#N/A	#N/A	#N/A	#N/A	-35.5595	down env1 LL	#N/A	#N/A	#N/A	TRIRE2_73632
TR_122007	TRIRE2_122007	3.99422	up in DD inducing	3.99422	up LL and DD inducing	-2.89056	down blr1 LL	#N/A	#N/A	#N/A	#N/A	#N/A	#N/A	#N/A	#N/A	#N/A	#N/A	#N/A	#N/A
TR_62166	TRIRE2_62166	3.64593	up in DD inducing	3.64593	up LL and DD inducing	-2.77589	down blr1 LL	#N/A	#N/A	#N/A	#N/A	#N/A	#N/A	-14.2964	down env1 LL	#N/A	#N/A	#N/A	#N/A
TR_112520	TRIRE2_112520	2.3418	up in DD inducing	2.3418	up LL and DD inducing	-2.58	down blr1 LL	#N/A	#N/A	#N/A	#N/A	#N/A	#N/A	-4.159	down env1 LL	#N/A	#N/A	#N/A	#N/A
TR_60517	TRIRE2_60517	2.77727	up in DD inducing	2.77727	up LL and DD inducing	-2.48262	down blr1 LL	#N/A	#N/A	#N/A	#N/A	#N/A	#N/A	-3.55356	down env1 LL	#N/A	#N/A	#N/A	#N/A
TR_121739	TRIRE2_121739	11.9156	up in DD inducing	11.9156	up LL and DD inducing	-2.40111	down blr1 LL	#N/A	#N/A	#N/A	#N/A	#N/A	#N/A	-31.4829	down env1 LL	#N/A	#N/A	#N/A	#N/A
TR_65735	TRIRE2_65735	2.26519	up in DD inducing	2.26519	up LL and DD inducing	-2.36149	down blr1 LL	#N/A	#N/A	#N/A	#N/A	#N/A	#N/A	-4.66766	down env1 LL	#N/A	#N/A	#N/A	#N/A
TR_103421	TRIRE2_103421	3.48736	up in DD inducing	3.48736	up LL and DD inducing	-2.29923	down blr1 LL	#N/A	#N/A	#N/A	#N/A	#N/A	#N/A	2.19558	up env1 LL	#N/A	#N/A	#N/A	#N/A
TR_65869	TRIRE2_65869	2.81649	up in DD inducing	2.81649	up LL and DD inducing	-2.20219	down blr1 LL	#N/A	#N/A	#N/A	#N/A	#N/A	#N/A	#N/A	#N/A	#N/A	#N/A	#N/A	#N/A
TR_73604	TRIRE2_73604	2.42518	up in DD inducing	2.42518	up LL and DD inducing	-2.1936	down blr1 LL	#N/A	#N/A	#N/A	#N/A	#N/A	#N/A	#N/A	#N/A	#N/A	#N/A	#N/A	#N/A
TR_123989	TRIRE2_123989	42.0863	up in DD inducing	42.0863	up LL and DD inducing	-2.12071	down blr1 LL	#N/A	#N/A	#N/A	#N/A	#N/A	#N/A	-6.45783	down env1 LL	#N/A	#N/A	#N/A	TRIRE2_123989
TR_56211	TRIRE2_56211	5.342	up in DD inducing	5.342	up LL and DD inducing	-2.04645	down blr1 LL	#N/A	#N/A	#N/A	#N/A	#N/A	#N/A	-13.088	down env1 LL	#N/A	#N/A	#N/A	#N/A
TR_40830	TRIRE2_40830	2.92655	up in DD inducing	2.92655	up LL and DD inducing	-2.04389	down blr1 LL	#N/A	#N/A	#N/A	#N/A	#N/A	#N/A	2.06315	up env1 LL	#N/A	#N/A	#N/A	#N/A
TR_62213	TRIRE2_62213	4.35189	up in DD inducing	4.35189	up LL and DD inducing	-2.03538	down blr1 LL	#N/A	#N/A	#N/A	#N/A	#N/A	#N/A	#N/A	#N/A	#N/A	#N/A	#N/A	#N/A
TR_123207	TRIRE2_123207	12.0133	up in DD inducing	12.0133	up LL and DD inducing	-2.0018	down blr1 LL	#N/A	#N/A	#N/A	#N/A	#N/A	#N/A	-11.6237	down env1 LL	#N/A	#N/A	#N/A	#N/A
TR_64397	TRIRE2_64397	5.59347	up in DD inducing	5.59347	up LL and DD inducing	2.46033	up blr1 LL	#N/A	#N/A	2.05701	up blr2 LL	#N/A	#N/A	3.06705	up env1 LL	#N/A	#N/A	#N/A	#N/A
TR_121178	TRIRE2_121178	2.78579	up in DD inducing	2.78579	up LL and DD inducing	4.494	up blr1 LL	#N/A	#N/A	2.38891	up blr2 LL	#N/A	#N/A	2.30082	up env1 LL	#N/A	#N/A	#N/A	#N/A
TR_111758	TRIRE2_111758	6.32125	up in DD inducing	6.32125	up LL and DD inducing	2.53125	up blr1 LL	#N/A	#N/A	3.16784	up blr2 LL	#N/A	#N/A	-4.97127	down env1 LL	#N/A	#N/A	#N/A	#N/A
TR_111561	TRIRE2_111561	3.03706	up in DD inducing	3.03706	up LL and DD inducing	2.24008	up blr1 LL	#N/A	#N/A	#N/A	#N/A	#N/A	#N/A	#N/A	#N/A	#N/A	#N/A	#N/A	#N/A
TR_104320	TRIRE2_104320	7.2804	up in DD inducing	7.2804	up LL and DD inducing	2.24156	up blr1 LL	#N/A	#N/A	#N/A	#N/A	#N/A	#N/A	-4.59303	down env1 LL	#N/A	#N/A	#N/A	#N/A
TR_78465	TRIRE2_78465	2.39669	up in DD inducing	2.39669	up LL and DD inducing	2.32898	up blr1 LL	#N/A	#N/A	#N/A	#N/A	#N/A	#N/A	#N/A	#N/A	#N/A	#N/A	#N/A	#N/A
TR_123327	TRIRE2_123327	4.45375	up in DD inducing	4.45375	up LL and DD inducing	2.36231	up blr1 LL	#N/A	#N/A	#N/A	#N/A	#N/A	#N/A	#N/A	#N/A	#N/A	#N/A	#N/A	#N/A
TR_79726	TRIRE2_79726	7.01947	up in DD inducing	7.01947	up LL and DD inducing	2.42486	up blr1 LL	#N/A	#N/A	#N/A	#N/A	#N/A	#N/A	-12.4595	down env1 LL	#N/A	#N/A	#N/A	#N/A
TR_120697	TRIRE2_120697	8.45669	up in DD inducing	8.45669	up LL and DD inducing	2.50285	up blr1 LL	#N/A	#N/A	#N/A	#N/A	#N/A	#N/A	-8.85097	down env1 LL	#N/A	#N/A	#N/A	#N/A
TR_103275	TRIRE2_103275	21.0934	up in DD inducing	21.0934	up LL and DD inducing	#N/A	#N/A	#N/A	#N/A	-3.19729	down blr2 LL	#N/A	#N/A	#N/A	#N/A	#N/A	#N/A	#N/A	#N/A
TR_1885	TRIRE2_1885	4.65838	up in DD inducing	4.65838	up LL and DD inducing	#N/A	#N/A	#N/A	#N/A	-2.78871	down blr2 LL	#N/A	#N/A	#N/A	#N/A	#N/A	#N/A	#N/A	#N/A
TR_72091	TRIRE2_72091	11.8233	up in DD inducing	11.8233	up LL and DD inducing	#N/A	#N/A	#N/A	#N/A	-2.33335	down blr2 LL	#N/A	#N/A	#N/A	#N/A	#N/A	#N/A	#N/A	#N/A
TR_123786	TRIRE2_123786	11.1924	up in DD inducing	11.1924	up LL and DD inducing	#N/A	#N/A	#N/A	#N/A	-2.04047	down blr2 LL	#N/A	#N/A	-39.2836	down env1 LL	#N/A	#N/A	#N/A	#N/A
TR_103455	TRIRE2_103455	2.43683	up in DD inducing	2.43683	up LL and DD inducing	#N/A	#N/A	#N/A	#N/A	2.00868	up blr2 LL	#N/A	#N/A	-11.1096	down env1 LL	#N/A	#N/A	#N/A	#N/A
TR_73643	TRIRE2_73643	5.4702	up in DD inducing	5.4702	up LL and DD inducing	#N/A	#N/A	#N/A	#N/A	4.16606	up blr2 LL	#N/A	#N/A	-18.4483	down env1 LL	#N/A	#N/A	#N/A	TRIRE2_73643
TR_31227	TRIRE2_31227	2.01406	up in DD inducing	2.01406	up LL and DD inducing	#N/A	#N/A	#N/A	#N/A	#N/A	#N/A	#N/A	#N/A	4.73663	up env1 LL	#N/A	#N/A	#N/A	#N/A
TR_124157	TRIRE2_124157	2.02217	up in DD inducing	2.02217	up LL and DD inducing	#N/A	#N/A	#N/A	#N/A	#N/A	#N/A	#N/A	#N/A	#N/A	#N/A	#N/A	#N/A	#N/A	#N/A
TR_53952	TRIRE2_53952	2.02339	up in DD inducing	2.02339	up LL and DD inducing	#N/A	#N/A	#N/A	#N/A	#N/A	#N/A	#N/A	#N/A	#N/A	#N/A	#N/A	#N/A	#N/A	#N/A
TR_78988	TRIRE2_78988	2.02896	up in DD inducing	2.02896	up LL and DD inducing	#N/A	#N/A	#N/A	#N/A	#N/A	#N/A	#N/A	#N/A	#N/A	#N/A	#N/A	#N/A	#N/A	#N/A
TR_80713	TRIRE2_80713	2.03593	up in DD inducing	2.03593	up LL and DD inducing	#N/A	#N/A	#N/A	#N/A	#N/A	#N/A	#N/A	#N/A	#N/A	#N/A	#N/A	#N/A	#N/A	#N/A
TR_109275	TRIRE2_109275	2.03858	up in DD inducing	2.03858	up LL and DD inducing	#N/A	#N/A	#N/A	#N/A	#N/A	#N/A	#N/A	#N/A	3.82935	up env1 LL	#N/A	#N/A	#N/A	#N/A
TR_49232	TRIRE2_49232	2.05427	up in DD inducing	2.05427	up LL and DD inducing	#N/A	#N/A	#N/A	#N/A	#N/A	#N/A	#N/A	#N/A	#N/A	#N/A	#N/A	#N/A	#N/A	#N/A
TR_79835	TRIRE2_79835	2.0641	up in DD inducing	2.0641	up LL and DD inducing	#N/A	#N/A	#N/A	#N/A	#N/A	#N/A	#N/A	#N/A	3.75015	up env1 LL	#N/A	#N/A	#N/A	#N/A
TR_75604	TRIRE2_75604	2.07151	up in DD inducing	2.07151	up LL and DD inducing	#N/A	#N/A	#N/A	#N/A	#N/A	#N/A	#N/A	#N/A	#N/A	#N/A	#N/A	#N/A	#N/A	#N/A
TR_121133	TRIRE2_121133	2.0759	up in DD inducing	2.0759	up LL and DD inducing	#N/A	#N/A	#N/A	#N/A	#N/A	#N/A	#N/A	#N/A	#N/A	#N/A	#N/A	#N/A	#N/A	#N/A
TR_70542	TRIRE2_70542	2.09636	up in DD inducing	2.09636	up LL and DD inducing	#N/A	#N/A	#N/A	#N/A	#N/A	#N/A	#N/A	#N/A	2.75383	up env1 LL	#N/A	#N/A	#N/A	#N/A
TR_108806	TRIRE2_108806	2.1224	up in DD inducing	2.1224	up LL and DD inducing	#N/A	#N/A	#N/A	#N/A	#N/A	#N/A	#N/A	#N/A	#N/A	#N/A	#N/A	#N/A	#N/A	#N/A
TR_123540	TRIRE2_123540	2.13756	up in DD inducing	2.13756	up LL and DD inducing	#N/A	#N/A	#N/A	#N/A	#N/A	#N/A	#N/A	#N/A	#N/A	#N/A	#N/A	#N/A	#N/A	#N/A
TR_33632	TRIRE2_33632	2.14834	up in DD inducing	2.14834	up LL and DD inducing	#N/A	#N/A	#N/A	#N/A	#N/A	#N/A	#N/A	#N/A	#N/A	#N/A	#N/A	#N/A	#N/A	#N/A
TR_123324	TRIRE2_123324	2.18033	up in DD inducing	2.18033	up LL and DD inducing	#N/A	#N/A	#N/A	#N/A	#N/A	#N/A	#N/A	#N/A	#N/A	#N/A	#N/A	#N/A	#N/A	#N/A
TR_121061	TRIRE2_121061	2.1814	up in DD inducing	2.1814	up LL and DD inducing	#N/A	#N/A	#N/A	#N/A	#N/A	#N/A	#N/A	#N/A	#N/A	#N/A	#N/A	#N/A	#N/A	#N/A
TR_3873	TRIRE2_3873	2.18291	up in DD inducing	2.18291	up LL and DD inducing	#N/A	#N/A	#N/A	#N/A	#N/A	#N/A	#N/A	#N/A	#N/A	#N/A	#N/A	#N/A	#N/A	#N/A
TR_111689	TRIRE2_111689	2.19036	up in DD inducing	2.19036	up LL and DD inducing	#N/A	#N/A	#N/A	#N/A	#N/A	#N/A	#N/A	#N/A	-2.91946	down env1 LL	#N/A	#N/A	#N/A	#N/A
TR_76151	TRIRE2_76151	2.19101	up in DD inducing	2.19101	up LL and DD inducing	#N/A	#N/A	#N/A	#N/A	#N/A	#N/A	#N/A	#N/A	-2.38738	down env1 LL	#N/A	#N/A	#N/A	#N/A
TR_106037	TRIRE2_106037	2.19221	up in DD inducing	2.19221	up LL and DD inducing	#N/A	#N/A	#N/A	#N/A	#N/A	#N/A	#N/A	#N/A	#N/A	#N/A	#N/A	#N/A	#N/A	#N/A
TR_52021	TRIRE2_52021	2.19858	up in DD inducing	2.19858	up LL and DD inducing	#N/A	#N/A	#N/A	#N/A	#N/A	#N/A	#N/A	#N/A	#N/A	#N/A	#N/A	#N/A	#N/A	#N/A
TR_104231	TRIRE2_104231	2.21132	up in DD inducing	2.21132	up LL and DD inducing	#N/A	#N/A	#N/A	#N/A	#N/A	#N/A	#N/A	#N/A	#N/A	#N/A	#N/A	#N/A	#N/A	#N/A
TR_72383	TRIRE2_72383	2.21223	up in DD inducing	2.21223	up LL and DD inducing	#N/A	#N/A	#N/A	#N/A	#N/A	#N/A	#N/A	#N/A	#N/A	#N/A	#N/A	#N/A	#N/A	#N/A
TR_56920	TRIRE2_56920	2.22358	up in DD inducing	2.22358	up LL and DD inducing	#N/A	#N/A	#N/A	#N/A	#N/A	#N/A	#N/A	#N/A	#N/A	#N/A	#N/A	#N/A	#N/A	#N/A
TR_69753	TRIRE2_69753	2.23665	up in DD inducing	2.23665	up LL and DD inducing	#N/A	#N/A	#N/A	#N/A	#N/A	#N/A	#N/A	#N/A	-10.5799	down env1 LL	#N/A	#N/A	#N/A	#N/A
TR_66469	TRIRE2_66469	2.24362	up in DD inducing	2.24362	up LL and DD inducing	#N/A	#N/A	#N/A	#N/A	#N/A	#N/A	#N/A	#N/A	#N/A	#N/A	#N/A	#N/A	#N/A	#N/A
TR_45085	TRIRE2_45085	2.24933	up in DD inducing	2.24933	up LL and DD inducing	#N/A	#N/A	#N/A	#N/A	#N/A	#N/A	#N/A	#N/A	#N/A	#N/A	#N/A	#N/A	#N/A	#N/A
TR_80594	TRIRE2_80594	2.25187	up in DD inducing	2.25187	up LL and DD inducing	#N/A	#N/A	#N/A	#N/A	#N/A	#N/A	#N/A	#N/A	#N/A	#N/A	#N/A	#N/A	#N/A	#N/A
TR_39911	TRIRE2_39911	2.255	up in DD inducing	2.255	up LL and DD inducing	#N/A	#N/A	#N/A	#N/A	#N/A	#N/A	#N/A	#N/A	#N/A	#N/A	#N/A	#N/A	#N/A	#N/A
TR_119933	TRIRE2_119933	2.25559	up in DD inducing	2.25559	up LL and DD inducing	#N/A	#N/A	#N/A	#N/A	#N/A	#N/A	#N/A	#N/A	#N/A	#N/A	#N/A	#N/A	#N/A	#N/A
TR_73940	TRIRE2_73940	2.26098	up in DD inducing	2.26098	up LL and DD inducing	#N/A	#N/A	#N/A	#N/A	#N/A	#N/A	#N/A	#N/A	#N/A	#N/A	#N/A	#N/A	#N/A	#N/A
TR_107554	TRIRE2_107554	2.26273	up in DD inducing	2.26273	up LL and DD inducing	#N/A	#N/A	#N/A	#N/A	#N/A	#N/A	#N/A	#N/A	#N/A	#N/A	#N/A	#N/A	#N/A	#N/A
TR_28781	TRIRE2_28781	2.2675	up in DD inducing	2.2675	up LL and DD inducing	#N/A	#N/A	#N/A	#N/A	#N/A	#N/A	#N/A	#N/A	#N/A	#N/A	#N/A	#N/A	#N/A	#N/A
TR_5011	TRIRE2_5011	2.2741	up in DD inducing	2.2741	up LL and DD inducing	#N/A	#N/A	#N/A	#N/A	#N/A	#N/A	#N/A	#N/A	#N/A	#N/A	#N/A	#N/A	#N/A	#N/A
TR_103215	TRIRE2_103215	2.28209	up in DD inducing	2.28209	up LL and DD inducing	#N/A	#N/A	#N/A	#N/A	#N/A	#N/A	#N/A	#N/A	#N/A	#N/A	#N/A	#N/A	#N/A	#N/A
TR_53343	TRIRE2_53343	2.28948	up in DD inducing	2.28948	up LL and DD inducing	#N/A	#N/A	#N/A	#N/A	#N/A	#N/A	#N/A	#N/A	#N/A	#N/A	#N/A	#N/A	#N/A	#N/A
TR_123963	TRIRE2_123963	2.29327	up in DD inducing	2.29327	up LL and DD inducing	#N/A	#N/A	#N/A	#N/A	#N/A	#N/A	#N/A	#N/A	#N/A	#N/A	#N/A	#N/A	#N/A	#N/A
TR_81226	TRIRE2_81226	2.31069	up in DD inducing	2.31069	up LL and DD inducing	#N/A	#N/A	#N/A	#N/A	#N/A	#N/A	#N/A	#N/A	#N/A	#N/A	#N/A	#N/A	#N/A	#N/A
TR_61532	TRIRE2_61532	2.31302	up in DD inducing	2.31302	up LL and DD inducing	#N/A	#N/A	#N/A	#N/A	#N/A	#N/A	#N/A	#N/A	#N/A	#N/A	#N/A	#N/A	#N/A	#N/A
TR_3196	TRIRE2_3196	2.31378	up in DD inducing	2.31378	up LL and DD inducing	#N/A	#N/A	#N/A	#N/A	#N/A	#N/A	#N/A	#N/A	-2.37277	down env1 LL	#N/A	#N/A	#N/A	#N/A
TR_4748	TRIRE2_4748	2.31399	up in DD inducing	2.31399	up LL and DD inducing	#N/A	#N/A	#N/A	#N/A	#N/A	#N/A	#N/A	#N/A	#N/A	#N/A	#N/A	#N/A	#N/A	#N/A
TR_70076	TRIRE2_70076	2.32505	up in DD inducing	2.32505	up LL and DD inducing	#N/A	#N/A	#N/A	#N/A	#N/A	#N/A	#N/A	#N/A	#N/A	#N/A	#N/A	#N/A	#N/A	#N/A
TR_57016	TRIRE2_57016	2.32579	up in DD inducing	2.32579	up LL and DD inducing	#N/A	#N/A	#N/A	#N/A	#N/A	#N/A	#N/A	#N/A	-2.65627	down env1 LL	#N/A	#N/A	#N/A	#N/A
TR_120124	TRIRE2_120124	2.32909	up in DD inducing	2.32909	up LL and DD inducing	#N/A	#N/A	#N/A	#N/A	#N/A	#N/A	#N/A	#N/A	#N/A	#N/A	#N/A	#N/A	#N/A	#N/A
TR_82499	TRIRE2_82499	2.337	up in DD inducing	2.337	up LL and DD inducing	#N/A	#N/A	#N/A	#N/A	#N/A	#N/A	#N/A	#N/A	#N/A	#N/A	#N/A	#N/A	#N/A	#N/A
TR_46882	TRIRE2_46882	2.34845	up in DD inducing	2.34845	up LL and DD inducing	#N/A	#N/A	#N/A	#N/A	#N/A	#N/A	#N/A	#N/A	#N/A	#N/A	#N/A	#N/A	#N/A	#N/A
TR_43129	TRIRE2_43129	2.36558	up in DD inducing	2.36558	up LL and DD inducing	#N/A	#N/A	#N/A	#N/A	#N/A	#N/A	#N/A	#N/A	#N/A	#N/A	#N/A	#N/A	#N/A	#N/A
TR_78645	TRIRE2_78645	2.36648	up in DD inducing	2.36648	up LL and DD inducing	#N/A	#N/A	#N/A	#N/A	#N/A	#N/A	#N/A	#N/A	#N/A	#N/A	#N/A	#N/A	#N/A	#N/A
TR_121889	TRIRE2_121889	2.37225	up in DD inducing	2.37225	up LL and DD inducing	#N/A	#N/A	#N/A	#N/A	#N/A	#N/A	#N/A	#N/A	#N/A	#N/A	#N/A	#N/A	#N/A	#N/A
TR_63202	TRIRE2_63202	2.37242	up in DD inducing	2.37242	up LL and DD inducing	#N/A	#N/A	#N/A	#N/A	#N/A	#N/A	#N/A	#N/A	#N/A	#N/A	#N/A	#N/A	#N/A	#N/A
TR_110415	TRIRE2_110415	2.37276	up in DD inducing	2.37276	up LL and DD inducing	#N/A	#N/A	#N/A	#N/A	#N/A	#N/A	#N/A	#N/A	#N/A	#N/A	#N/A	#N/A	#N/A	#N/A
TR_120577	TRIRE2_120577	2.38217	up in DD inducing	2.38217	up LL and DD inducing	#N/A	#N/A	#N/A	#N/A	#N/A	#N/A	#N/A	#N/A	#N/A	#N/A	#N/A	#N/A	#N/A	#N/A
TR_58899	TRIRE2_58899	2.38511	up in DD inducing	2.38511	up LL and DD inducing	#N/A	#N/A	#N/A	#N/A	#N/A	#N/A	#N/A	#N/A	6.14218	up env1 LL	#N/A	#N/A	#N/A	#N/A
TR_60897	TRIRE2_60897	2.39197	up in DD inducing	2.39197	up LL and DD inducing	#N/A	#N/A	#N/A	#N/A	#N/A	#N/A	#N/A	#N/A	#N/A	#N/A	#N/A	#N/A	#N/A	#N/A
TR_123476	TRIRE2_123476	2.40234	up in DD inducing	2.40234	up LL and DD inducing	#N/A	#N/A	#N/A	#N/A	#N/A	#N/A	#N/A	#N/A	4.85257	up env1 LL	#N/A	#N/A	#N/A	#N/A
TR_59542	TRIRE2_59542	2.40873	up in DD inducing	2.40873	up LL and DD inducing	#N/A	#N/A	#N/A	#N/A	#N/A	#N/A	#N/A	#N/A	#N/A	#N/A	#N/A	#N/A	#N/A	#N/A
TR_5249	TRIRE2_5249	2.41433	up in DD inducing	2.41433	up LL and DD inducing	#N/A	#N/A	#N/A	#N/A	#N/A	#N/A	#N/A	#N/A	#N/A	#N/A	#N/A	#N/A	#N/A	#N/A
TR_52520	TRIRE2_52520	2.42293	up in DD inducing	2.42293	up LL and DD inducing	#N/A	#N/A	#N/A	#N/A	#N/A	#N/A	#N/A	#N/A	#N/A	#N/A	#N/A	#N/A	#N/A	#N/A
TR_77579	TRIRE2_77579	2.42948	up in DD inducing	2.42948	up LL and DD inducing	#N/A	#N/A	#N/A	#N/A	#N/A	#N/A	#N/A	#N/A	#N/A	#N/A	#N/A	#N/A	#N/A	#N/A
TR_4726	TRIRE2_4726	2.43117	up in DD inducing	2.43117	up LL and DD inducing	#N/A	#N/A	#N/A	#N/A	#N/A	#N/A	#N/A	#N/A	#N/A	#N/A	#N/A	#N/A	#N/A	#N/A
TR_110878	TRIRE2_110878	2.43881	up in DD inducing	2.43881	up LL and DD inducing	#N/A	#N/A	#N/A	#N/A	#N/A	#N/A	#N/A	#N/A	#N/A	#N/A	#N/A	#N/A	#N/A	#N/A
TR_81430	TRIRE2_81430	2.44365	up in DD inducing	2.44365	up LL and DD inducing	#N/A	#N/A	#N/A	#N/A	#N/A	#N/A	#N/A	#N/A	#N/A	#N/A	#N/A	#N/A	#N/A	#N/A
TR_59388	TRIRE2_59388	2.45437	up in DD inducing	2.45437	up LL and DD inducing	#N/A	#N/A	#N/A	#N/A	#N/A	#N/A	#N/A	#N/A	-4.38814	down env1 LL	#N/A	#N/A	#N/A	#N/A
TR_122943	TRIRE2_122943	2.45575	up in DD inducing	2.45575	up LL and DD inducing	#N/A	#N/A	#N/A	#N/A	#N/A	#N/A	#N/A	#N/A	-2.76715	down env1 LL	#N/A	#N/A	#N/A	#N/A
TR_3362	TRIRE2_3362	2.45975	up in DD inducing	2.45975	up LL and DD inducing	#N/A	#N/A	#N/A	#N/A	#N/A	#N/A	#N/A	#N/A	#N/A	#N/A	#N/A	#N/A	#N/A	#N/A
TR_58026	TRIRE2_58026	2.47118	up in DD inducing	2.47118	up LL and DD inducing	#N/A	#N/A	#N/A	#N/A	#N/A	#N/A	#N/A	#N/A	#N/A	#N/A	#N/A	#N/A	#N/A	#N/A
TR_69384	TRIRE2_69384	2.47707	up in DD inducing	2.47707	up LL and DD inducing	#N/A	#N/A	#N/A	#N/A	#N/A	#N/A	#N/A	#N/A	3.80554	up env1 LL	#N/A	#N/A	#N/A	#N/A
TR_119607	TRIRE2_119607	2.48442	up in DD inducing	2.48442	up LL and DD inducing	#N/A	#N/A	#N/A	#N/A	#N/A	#N/A	#N/A	#N/A	3.22523	up env1 LL	#N/A	#N/A	#N/A	#N/A
TR_107137	TRIRE2_107137	2.54194	up in DD inducing	2.54194	up LL and DD inducing	#N/A	#N/A	#N/A	#N/A	#N/A	#N/A	#N/A	#N/A	#N/A	#N/A	#N/A	#N/A	#N/A	#N/A
TR_26462	TRIRE2_26462	2.55786	up in DD inducing	2.55786	up LL and DD inducing	#N/A	#N/A	#N/A	#N/A	#N/A	#N/A	#N/A	#N/A	#N/A	#N/A	#N/A	#N/A	#N/A	#N/A
TR_107848	TRIRE2_107848	2.59579	up in DD inducing	2.59579	up LL and DD inducing	#N/A	#N/A	#N/A	#N/A	#N/A	#N/A	#N/A	#N/A	2.3357	up env1 LL	#N/A	#N/A	#N/A	#N/A
TR_1977	TRIRE2_1977	2.61216	up in DD inducing	2.61216	up LL and DD inducing	#N/A	#N/A	#N/A	#N/A	#N/A	#N/A	#N/A	#N/A	#N/A	#N/A	#N/A	#N/A	#N/A	#N/A
TR_2392	TRIRE2_2392	2.61767	up in DD inducing	2.61767	up LL and DD inducing	#N/A	#N/A	#N/A	#N/A	#N/A	#N/A	#N/A	#N/A	2.42041	up env1 LL	#N/A	#N/A	#N/A	#N/A
TR_122304	TRIRE2_122304	2.64628	up in DD inducing	2.64628	up LL and DD inducing	#N/A	#N/A	#N/A	#N/A	#N/A	#N/A	#N/A	#N/A	#N/A	#N/A	#N/A	#N/A	#N/A	#N/A
TR_80758	TRIRE2_80758	2.6568	up in DD inducing	2.6568	up LL and DD inducing	#N/A	#N/A	#N/A	#N/A	#N/A	#N/A	#N/A	#N/A	#N/A	#N/A	#N/A	#N/A	#N/A	#N/A
TR_23173	TRIRE2_23173	2.65877	up in DD inducing	2.65877	up LL and DD inducing	#N/A	#N/A	#N/A	#N/A	#N/A	#N/A	#N/A	#N/A	-2.27608	down env1 LL	#N/A	#N/A	#N/A	#N/A
TR_46708	TRIRE2_46708	2.67151	up in DD inducing	2.67151	up LL and DD inducing	#N/A	#N/A	#N/A	#N/A	#N/A	#N/A	#N/A	#N/A	#N/A	#N/A	#N/A	#N/A	#N/A	#N/A
TR_109094	TRIRE2_109094	2.67397	up in DD inducing	2.67397	up LL and DD inducing	#N/A	#N/A	#N/A	#N/A	#N/A	#N/A	#N/A	#N/A	#N/A	#N/A	#N/A	#N/A	#N/A	#N/A
TR_66828	TRIRE2_66828	2.68719	up in DD inducing	2.68719	up LL and DD inducing	#N/A	#N/A	#N/A	#N/A	#N/A	#N/A	#N/A	#N/A	#N/A	#N/A	#N/A	#N/A	#N/A	#N/A
TR_52446	TRIRE2_52446	2.70517	up in DD inducing	2.70517	up LL and DD inducing	#N/A	#N/A	#N/A	#N/A	#N/A	#N/A	#N/A	#N/A	#N/A	#N/A	#N/A	#N/A	#N/A	#N/A
TR_58389	TRIRE2_58389	2.70629	up in DD inducing	2.70629	up LL and DD inducing	#N/A	#N/A	#N/A	#N/A	#N/A	#N/A	#N/A	#N/A	#N/A	#N/A	#N/A	#N/A	#N/A	#N/A
TR_79116	TRIRE2_79116	2.72703	up in DD inducing	2.72703	up LL and DD inducing	#N/A	#N/A	#N/A	#N/A	#N/A	#N/A	#N/A	#N/A	#N/A	#N/A	#N/A	#N/A	#N/A	#N/A
TR_120381	TRIRE2_120381	2.73384	up in DD inducing	2.73384	up LL and DD inducing	#N/A	#N/A	#N/A	#N/A	#N/A	#N/A	#N/A	#N/A	2.35041	up env1 LL	#N/A	#N/A	#N/A	#N/A
TR_47635	TRIRE2_47635	2.73417	up in DD inducing	2.73417	up LL and DD inducing	#N/A	#N/A	#N/A	#N/A	#N/A	#N/A	#N/A	#N/A	#N/A	#N/A	#N/A	#N/A	#N/A	#N/A
TR_121412	TRIRE2_121412	2.74399	up in DD inducing	2.74399	up LL and DD inducing	#N/A	#N/A	#N/A	#N/A	#N/A	#N/A	#N/A	#N/A	-2.67196	down env1 LL	#N/A	#N/A	#N/A	#N/A
TR_75794	TRIRE2_75794	2.75744	up in DD inducing	2.75744	up LL and DD inducing	#N/A	#N/A	#N/A	#N/A	#N/A	#N/A	#N/A	#N/A	-2.76475	down env1 LL	#N/A	#N/A	#N/A	#N/A
TR_79960	TRIRE2_79960	2.77172	up in DD inducing	2.77172	up LL and DD inducing	#N/A	#N/A	#N/A	#N/A	#N/A	#N/A	#N/A	#N/A	-2.74433	down env1 LL	#N/A	#N/A	#N/A	TRIRE2_79960
TR_123571	TRIRE2_123571	2.79476	up in DD inducing	2.79476	up LL and DD inducing	#N/A	#N/A	#N/A	#N/A	#N/A	#N/A	#N/A	#N/A	-2.65995	down env1 LL	#N/A	#N/A	#N/A	#N/A
TR_75939	TRIRE2_75939	2.80529	up in DD inducing	2.80529	up LL and DD inducing	#N/A	#N/A	#N/A	#N/A	#N/A	#N/A	#N/A	#N/A	-2.17339	down env1 LL	#N/A	#N/A	#N/A	#N/A
TR_121579	TRIRE2_121579	2.81012	up in DD inducing	2.81012	up LL and DD inducing	#N/A	#N/A	#N/A	#N/A	#N/A	#N/A	#N/A	#N/A	-3.80067	down env1 LL	#N/A	#N/A	#N/A	#N/A
TR_59796	TRIRE2_59796	2.81119	up in DD inducing	2.81119	up LL and DD inducing	#N/A	#N/A	#N/A	#N/A	#N/A	#N/A	#N/A	#N/A	#N/A	#N/A	#N/A	#N/A	#N/A	#N/A
TR_122198	TRIRE2_122198	2.82533	up in DD inducing	2.82533	up LL and DD inducing	#N/A	#N/A	#N/A	#N/A	#N/A	#N/A	#N/A	#N/A	#N/A	#N/A	#N/A	#N/A	#N/A	#N/A
TR_110658	TRIRE2_110658	2.82804	up in DD inducing	2.82804	up LL and DD inducing	#N/A	#N/A	#N/A	#N/A	#N/A	#N/A	#N/A	#N/A	#N/A	#N/A	#N/A	#N/A	#N/A	#N/A
TR_37067	TRIRE2_37067	2.82874	up in DD inducing	2.82874	up LL and DD inducing	#N/A	#N/A	#N/A	#N/A	#N/A	#N/A	#N/A	#N/A	#N/A	#N/A	#N/A	#N/A	#N/A	#N/A
TR_120805	TRIRE2_120805	2.84306	up in DD inducing	2.84306	up LL and DD inducing	#N/A	#N/A	#N/A	#N/A	#N/A	#N/A	#N/A	#N/A	#N/A	#N/A	#N/A	#N/A	#N/A	#N/A
TR_79089	TRIRE2_79089	2.8443	up in DD inducing	2.8443	up LL and DD inducing	#N/A	#N/A	#N/A	#N/A	#N/A	#N/A	#N/A	#N/A	#N/A	#N/A	#N/A	#N/A	#N/A	#N/A
TR_3508	TRIRE2_3508	2.8679	up in DD inducing	2.8679	up LL and DD inducing	#N/A	#N/A	#N/A	#N/A	#N/A	#N/A	#N/A	#N/A	#N/A	#N/A	#N/A	#N/A	#N/A	#N/A
TR_123255	TRIRE2_123255	2.8725	up in DD inducing	2.8725	up LL and DD inducing	#N/A	#N/A	#N/A	#N/A	#N/A	#N/A	#N/A	#N/A	#N/A	#N/A	#N/A	#N/A	#N/A	#N/A
TR_42825	TRIRE2_42825	2.89772	up in DD inducing	2.89772	up LL and DD inducing	#N/A	#N/A	#N/A	#N/A	#N/A	#N/A	#N/A	#N/A	-2.60061	down env1 LL	#N/A	#N/A	#N/A	#N/A
TR_74057	TRIRE2_74057	2.90123	up in DD inducing	2.90123	up LL and DD inducing	#N/A	#N/A	#N/A	#N/A	#N/A	#N/A	#N/A	#N/A	#N/A	#N/A	#N/A	#N/A	#N/A	#N/A
TR_56149	TRIRE2_56149	2.92251	up in DD inducing	2.92251	up LL and DD inducing	#N/A	#N/A	#N/A	#N/A	#N/A	#N/A	#N/A	#N/A	#N/A	#N/A	#N/A	#N/A	#N/A	#N/A
TR_120654	TRIRE2_120654	2.94732	up in DD inducing	2.94732	up LL and DD inducing	#N/A	#N/A	#N/A	#N/A	#N/A	#N/A	#N/A	#N/A	#N/A	#N/A	#N/A	#N/A	#N/A	#N/A
TR_107279	TRIRE2_107279	2.97472	up in DD inducing	2.97472	up LL and DD inducing	#N/A	#N/A	#N/A	#N/A	#N/A	#N/A	#N/A	#N/A	#N/A	#N/A	#N/A	#N/A	#N/A	#N/A
TR_23062	TRIRE2_23062	2.98115	up in DD inducing	2.98115	up LL and DD inducing	#N/A	#N/A	#N/A	#N/A	#N/A	#N/A	#N/A	#N/A	#N/A	#N/A	#N/A	#N/A	#N/A	#N/A
TR_63653	TRIRE2_63653	2.98133	up in DD inducing	2.98133	up LL and DD inducing	#N/A	#N/A	#N/A	#N/A	#N/A	#N/A	#N/A	#N/A	-4.79972	down env1 LL	#N/A	#N/A	#N/A	#N/A
TR_123130	TRIRE2_123130	2.99327	up in DD inducing	2.99327	up LL and DD inducing	#N/A	#N/A	#N/A	#N/A	#N/A	#N/A	#N/A	#N/A	#N/A	#N/A	#N/A	#N/A	#N/A	#N/A
TR_120060	TRIRE2_120060	2.9982	up in DD inducing	2.9982	up LL and DD inducing	#N/A	#N/A	#N/A	#N/A	#N/A	#N/A	#N/A	#N/A	#N/A	#N/A	#N/A	#N/A	#N/A	#N/A
TR_43430	TRIRE2_43430	3.03554	up in DD inducing	3.03554	up LL and DD inducing	#N/A	#N/A	#N/A	#N/A	#N/A	#N/A	#N/A	#N/A	-2.76319	down env1 LL	#N/A	#N/A	#N/A	#N/A
TR_67418	TRIRE2_67418	3.0661	up in DD inducing	3.0661	up LL and DD inducing	#N/A	#N/A	#N/A	#N/A	#N/A	#N/A	#N/A	#N/A	#N/A	#N/A	#N/A	#N/A	#N/A	#N/A
TR_69123	TRIRE2_69123	3.11492	up in DD inducing	3.11492	up LL and DD inducing	#N/A	#N/A	#N/A	#N/A	#N/A	#N/A	#N/A	#N/A	#N/A	#N/A	#N/A	#N/A	#N/A	TRIRE2_69123
TR_56218	TRIRE2_56218	3.18469	up in DD inducing	3.18469	up LL and DD inducing	#N/A	#N/A	#N/A	#N/A	#N/A	#N/A	#N/A	#N/A	-3.36677	down env1 LL	#N/A	#N/A	#N/A	#N/A
TR_53776	TRIRE2_53776	3.26149	up in DD inducing	3.26149	up LL and DD inducing	#N/A	#N/A	#N/A	#N/A	#N/A	#N/A	#N/A	#N/A	#N/A	#N/A	#N/A	#N/A	#N/A	#N/A
TR_82074	TRIRE2_82074	3.26176	up in DD inducing	3.26176	up LL and DD inducing	#N/A	#N/A	#N/A	#N/A	#N/A	#N/A	#N/A	#N/A	#N/A	#N/A	#N/A	#N/A	#N/A	#N/A
TR_47971	TRIRE2_47971	3.2713	up in DD inducing	3.2713	up LL and DD inducing	#N/A	#N/A	#N/A	#N/A	#N/A	#N/A	#N/A	#N/A	#N/A	#N/A	#N/A	#N/A	#N/A	#N/A
TR_105718	TRIRE2_105718	3.27502	up in DD inducing	3.27502	up LL and DD inducing	#N/A	#N/A	#N/A	#N/A	#N/A	#N/A	#N/A	#N/A	-3.67419	down env1 LL	#N/A	#N/A	#N/A	#N/A
TR_123313	TRIRE2_123313	3.32462	up in DD inducing	3.32462	up LL and DD inducing	#N/A	#N/A	#N/A	#N/A	#N/A	#N/A	#N/A	#N/A	#N/A	#N/A	#N/A	#N/A	#N/A	#N/A
TR_123244	TRIRE2_123244	3.36317	up in DD inducing	3.36317	up LL and DD inducing	#N/A	#N/A	#N/A	#N/A	#N/A	#N/A	#N/A	#N/A	#N/A	#N/A	#N/A	#N/A	#N/A	#N/A
TR_119981	TRIRE2_119981	3.42126	up in DD inducing	3.42126	up LL and DD inducing	#N/A	#N/A	#N/A	#N/A	#N/A	#N/A	#N/A	#N/A	#N/A	#N/A	#N/A	#N/A	#N/A	#N/A
TR_4886	TRIRE2_4886	3.51927	up in DD inducing	3.51927	up LL and DD inducing	#N/A	#N/A	#N/A	#N/A	#N/A	#N/A	#N/A	#N/A	-2.67938	down env1 LL	#N/A	#N/A	#N/A	#N/A
TR_108356	TRIRE2_108356	3.52585	up in DD inducing	3.52585	up LL and DD inducing	#N/A	#N/A	#N/A	#N/A	#N/A	#N/A	#N/A	#N/A	-3.02342	down env1 LL	#N/A	#N/A	#N/A	#N/A
TR_122817	TRIRE2_122817	3.62846	up in DD inducing	3.62846	up LL and DD inducing	#N/A	#N/A	#N/A	#N/A	#N/A	#N/A	#N/A	#N/A	-3.83081	down env1 LL	#N/A	#N/A	#N/A	#N/A
TR_119999	TRIRE2_119999	3.63614	up in DD inducing	3.63614	up LL and DD inducing	#N/A	#N/A	#N/A	#N/A	#N/A	#N/A	#N/A	#N/A	-2.47169	down env1 LL	#N/A	#N/A	#N/A	#N/A
TR_41518	TRIRE2_41518	3.63821	up in DD inducing	3.63821	up LL and DD inducing	#N/A	#N/A	#N/A	#N/A	#N/A	#N/A	#N/A	#N/A	#N/A	#N/A	#N/A	#N/A	#N/A	#N/A
TR_42752	TRIRE2_42752	3.68761	up in DD inducing	3.68761	up LL and DD inducing	#N/A	#N/A	#N/A	#N/A	#N/A	#N/A	#N/A	#N/A	#N/A	#N/A	#N/A	#N/A	#N/A	#N/A
TR_63395	TRIRE2_63395	3.70643	up in DD inducing	3.70643	up LL and DD inducing	#N/A	#N/A	#N/A	#N/A	#N/A	#N/A	#N/A	#N/A	-2.29191	down env1 LL	#N/A	#N/A	#N/A	#N/A
TR_123508	TRIRE2_123508	3.72382	up in DD inducing	3.72382	up LL and DD inducing	#N/A	#N/A	#N/A	#N/A	#N/A	#N/A	#N/A	#N/A	-3.09106	down env1 LL	#N/A	#N/A	#N/A	#N/A
TR_61798	TRIRE2_61798	3.78898	up in DD inducing	3.78898	up LL and DD inducing	#N/A	#N/A	#N/A	#N/A	#N/A	#N/A	#N/A	#N/A	#N/A	#N/A	#N/A	#N/A	#N/A	#N/A
TR_65162	TRIRE2_65162	3.79552	up in DD inducing	3.79552	up LL and DD inducing	#N/A	#N/A	#N/A	#N/A	#N/A	#N/A	#N/A	#N/A	-2.88324	down env1 LL	#N/A	#N/A	#N/A	#N/A
TR_30084	TRIRE2_30084	3.80011	up in DD inducing	3.80011	up LL and DD inducing	#N/A	#N/A	#N/A	#N/A	#N/A	#N/A	#N/A	#N/A	3.61896	up env1 LL	#N/A	#N/A	#N/A	#N/A
TR_75998	TRIRE2_75998	3.80622	up in DD inducing	3.80622	up LL and DD inducing	#N/A	#N/A	#N/A	#N/A	#N/A	#N/A	#N/A	#N/A	#N/A	#N/A	#N/A	#N/A	#N/A	#N/A
TR_65483	TRIRE2_65483	3.83469	up in DD inducing	3.83469	up LL and DD inducing	#N/A	#N/A	#N/A	#N/A	#N/A	#N/A	#N/A	#N/A	-4.46373	down env1 LL	#N/A	#N/A	#N/A	#N/A
TR_122415	TRIRE2_122415	3.83543	up in DD inducing	3.83543	up LL and DD inducing	#N/A	#N/A	#N/A	#N/A	#N/A	#N/A	#N/A	#N/A	-2.94507	down env1 LL	#N/A	#N/A	#N/A	#N/A
TR_2916	TRIRE2_2916	3.83557	up in DD inducing	3.83557	up LL and DD inducing	#N/A	#N/A	#N/A	#N/A	#N/A	#N/A	#N/A	#N/A	#N/A	#N/A	#N/A	#N/A	#N/A	#N/A
TR_120156	TRIRE2_120156	3.9236	up in DD inducing	3.9236	up LL and DD inducing	#N/A	#N/A	#N/A	#N/A	#N/A	#N/A	#N/A	#N/A	-4.68127	down env1 LL	#N/A	#N/A	#N/A	#N/A
TR_120224	TRIRE2_120224	3.92415	up in DD inducing	3.92415	up LL and DD inducing	#N/A	#N/A	#N/A	#N/A	#N/A	#N/A	#N/A	#N/A	#N/A	#N/A	#N/A	#N/A	#N/A	#N/A
TR_36727	TRIRE2_36727	3.97113	up in DD inducing	3.97113	up LL and DD inducing	#N/A	#N/A	#N/A	#N/A	#N/A	#N/A	#N/A	#N/A	#N/A	#N/A	#N/A	#N/A	#N/A	#N/A
TR_103537	TRIRE2_103537	3.97665	up in DD inducing	3.97665	up LL and DD inducing	#N/A	#N/A	#N/A	#N/A	#N/A	#N/A	#N/A	#N/A	-28.7918	down env1 LL	#N/A	#N/A	#N/A	#N/A
TR_62872	TRIRE2_62872	4.0043	up in DD inducing	4.0043	up LL and DD inducing	#N/A	#N/A	#N/A	#N/A	#N/A	#N/A	#N/A	#N/A	-2.29095	down env1 LL	#N/A	#N/A	#N/A	#N/A
TR_80149	TRIRE2_80149	4.03807	up in DD inducing	4.03807	up LL and DD inducing	#N/A	#N/A	#N/A	#N/A	#N/A	#N/A	#N/A	#N/A	-6.5337	down env1 LL	#N/A	#N/A	#N/A	#N/A
TR_62751	TRIRE2_62751	4.0459	up in DD inducing	4.0459	up LL and DD inducing	#N/A	#N/A	#N/A	#N/A	#N/A	#N/A	#N/A	#N/A	-2.37084	down env1 LL	#N/A	#N/A	#N/A	#N/A
TR_22785	TRIRE2_22785	4.13309	up in DD inducing	4.13309	up LL and DD inducing	#N/A	#N/A	#N/A	#N/A	#N/A	#N/A	#N/A	#N/A	#N/A	#N/A	#N/A	#N/A	#N/A	#N/A
TR_58011	TRIRE2_58011	4.17099	up in DD inducing	4.17099	up LL and DD inducing	#N/A	#N/A	#N/A	#N/A	#N/A	#N/A	#N/A	#N/A	-8.5014	down env1 LL	#N/A	#N/A	#N/A	#N/A
TR_62488	TRIRE2_62488	4.23338	up in DD inducing	4.23338	up LL and DD inducing	#N/A	#N/A	#N/A	#N/A	#N/A	#N/A	#N/A	#N/A	-13.8852	down env1 LL	#N/A	#N/A	#N/A	#N/A
TR_63413	TRIRE2_63413	4.35137	up in DD inducing	4.35137	up LL and DD inducing	#N/A	#N/A	#N/A	#N/A	#N/A	#N/A	#N/A	#N/A	#N/A	#N/A	#N/A	#N/A	#N/A	#N/A
TR_106051	TRIRE2_106051	4.38119	up in DD inducing	4.38119	up LL and DD inducing	#N/A	#N/A	#N/A	#N/A	#N/A	#N/A	#N/A	#N/A	#N/A	#N/A	#N/A	#N/A	#N/A	#N/A
TR_62502	TRIRE2_62502	4.46638	up in DD inducing	4.46638	up LL and DD inducing	#N/A	#N/A	#N/A	#N/A	#N/A	#N/A	#N/A	#N/A	-10.1984	down env1 LL	#N/A	#N/A	#N/A	#N/A
TR_47733	TRIRE2_47733	4.57844	up in DD inducing	4.57844	up LL and DD inducing	#N/A	#N/A	#N/A	#N/A	#N/A	#N/A	#N/A	#N/A	-13.2636	down env1 LL	#N/A	#N/A	#N/A	#N/A
TR_55561	TRIRE2_55561	4.61103	up in DD inducing	4.61103	up LL and DD inducing	#N/A	#N/A	#N/A	#N/A	#N/A	#N/A	#N/A	#N/A	3.43891	up env1 LL	#N/A	#N/A	#N/A	#N/A
TR_57098	TRIRE2_57098	4.61799	up in DD inducing	4.61799	up LL and DD inducing	#N/A	#N/A	#N/A	#N/A	#N/A	#N/A	#N/A	#N/A	-6.33832	down env1 LL	#N/A	#N/A	#N/A	TRIRE2_57098
TR_122971	TRIRE2_122971	4.68762	up in DD inducing	4.68762	up LL and DD inducing	#N/A	#N/A	#N/A	#N/A	#N/A	#N/A	#N/A	#N/A	#N/A	#N/A	#N/A	#N/A	#N/A	#N/A
TR_120017	TRIRE2_120017	4.69183	up in DD inducing	4.69183	up LL and DD inducing	#N/A	#N/A	#N/A	#N/A	#N/A	#N/A	#N/A	#N/A	#N/A	#N/A	#N/A	#N/A	#N/A	#N/A
TR_102966	TRIRE2_102966	4.71045	up in DD inducing	4.71045	up LL and DD inducing	#N/A	#N/A	#N/A	#N/A	#N/A	#N/A	#N/A	#N/A	-10.6553	down env1 LL	#N/A	#N/A	#N/A	#N/A
TR_53372	TRIRE2_53372	4.74211	up in DD inducing	4.74211	up LL and DD inducing	#N/A	#N/A	#N/A	#N/A	#N/A	#N/A	#N/A	#N/A	#N/A	#N/A	#N/A	#N/A	#N/A	#N/A
TR_76734	TRIRE2_76734	4.81815	up in DD inducing	4.81815	up LL and DD inducing	#N/A	#N/A	#N/A	#N/A	#N/A	#N/A	#N/A	#N/A	#N/A	#N/A	#N/A	#N/A	#N/A	#N/A
TR_122240	TRIRE2_122240	4.83228	up in DD inducing	4.83228	up LL and DD inducing	#N/A	#N/A	#N/A	#N/A	#N/A	#N/A	#N/A	#N/A	#N/A	#N/A	#N/A	#N/A	#N/A	#N/A
TR_57370	TRIRE2_57370	4.87456	up in DD inducing	4.87456	up LL and DD inducing	#N/A	#N/A	#N/A	#N/A	#N/A	#N/A	#N/A	#N/A	-2.83562	down env1 LL	#N/A	#N/A	#N/A	#N/A
TR_78833	TRIRE2_78833	4.94816	up in DD inducing	4.94816	up LL and DD inducing	#N/A	#N/A	#N/A	#N/A	#N/A	#N/A	#N/A	#N/A	-2.46806	down env1 LL	#N/A	#N/A	#N/A	#N/A
TR_56206	TRIRE2_56206	4.96563	up in DD inducing	4.96563	up LL and DD inducing	#N/A	#N/A	#N/A	#N/A	#N/A	#N/A	#N/A	#N/A	-4.36052	down env1 LL	#N/A	#N/A	#N/A	#N/A
TR_106330	TRIRE2_106330	4.9878	up in DD inducing	4.9878	up LL and DD inducing	#N/A	#N/A	#N/A	#N/A	#N/A	#N/A	#N/A	#N/A	-3.03459	down env1 LL	#N/A	#N/A	#N/A	#N/A
TR_102737	TRIRE2_102737	5.00524	up in DD inducing	5.00524	up LL and DD inducing	#N/A	#N/A	#N/A	#N/A	#N/A	#N/A	#N/A	#N/A	-3.25385	down env1 LL	#N/A	#N/A	#N/A	#N/A
TR_3889	TRIRE2_3889	5.01533	up in DD inducing	5.01533	up LL and DD inducing	#N/A	#N/A	#N/A	#N/A	#N/A	#N/A	#N/A	#N/A	#N/A	#N/A	#N/A	#N/A	#N/A	#N/A
TR_67275	TRIRE2_67275	5.04168	up in DD inducing	5.04168	up LL and DD inducing	#N/A	#N/A	#N/A	#N/A	#N/A	#N/A	#N/A	#N/A	-9.85018	down env1 LL	#N/A	#N/A	#N/A	#N/A
TR_121475	TRIRE2_121475	5.08501	up in DD inducing	5.08501	up LL and DD inducing	#N/A	#N/A	#N/A	#N/A	#N/A	#N/A	#N/A	#N/A	-8.00802	down env1 LL	#N/A	#N/A	#N/A	TRIRE2_121475
TR_4213	TRIRE2_4213	5.1364	up in DD inducing	5.1364	up LL and DD inducing	#N/A	#N/A	#N/A	#N/A	#N/A	#N/A	#N/A	#N/A	-4.99886	down env1 LL	#N/A	#N/A	#N/A	#N/A
TR_65965	TRIRE2_65965	5.38535	up in DD inducing	5.38535	up LL and DD inducing	#N/A	#N/A	#N/A	#N/A	#N/A	#N/A	#N/A	#N/A	#N/A	#N/A	#N/A	#N/A	#N/A	#N/A
TR_70373	TRIRE2_70373	5.49793	up in DD inducing	5.49793	up LL and DD inducing	#N/A	#N/A	#N/A	#N/A	#N/A	#N/A	#N/A	#N/A	#N/A	#N/A	#N/A	#N/A	#N/A	#N/A
TR_120415	TRIRE2_120415	5.52595	up in DD inducing	5.52595	up LL and DD inducing	#N/A	#N/A	#N/A	#N/A	#N/A	#N/A	#N/A	#N/A	-8.16272	down env1 LL	#N/A	#N/A	#N/A	#N/A
TR_123538	TRIRE2_123538	5.64176	up in DD inducing	5.64176	up LL and DD inducing	#N/A	#N/A	#N/A	#N/A	#N/A	#N/A	#N/A	#N/A	-5.47402	down env1 LL	#N/A	#N/A	#N/A	#N/A
TR_77513	TRIRE2_77513	5.75077	up in DD inducing	5.75077	up LL and DD inducing	#N/A	#N/A	#N/A	#N/A	#N/A	#N/A	#N/A	#N/A	-3.75652	down env1 LL	#N/A	#N/A	#N/A	#N/A
TR_82227	TRIRE2_82227	5.95534	up in DD inducing	5.95534	up LL and DD inducing	#N/A	#N/A	#N/A	#N/A	#N/A	#N/A	#N/A	#N/A	-4.56337	down env1 LL	#N/A	#N/A	#N/A	TRIRE2_82227
TR_123968	TRIRE2_123968	6.00911	up in DD inducing	6.00911	up LL and DD inducing	#N/A	#N/A	#N/A	#N/A	#N/A	#N/A	#N/A	#N/A	-18.7842	down env1 LL	#N/A	#N/A	#N/A	#N/A
TR_71092	TRIRE2_71092	6.14667	up in DD inducing	6.14667	up LL and DD inducing	#N/A	#N/A	#N/A	#N/A	#N/A	#N/A	#N/A	#N/A	-4.87319	down env1 LL	#N/A	#N/A	#N/A	#N/A
TR_68812	TRIRE2_68812	6.15135	up in DD inducing	6.15135	up LL and DD inducing	#N/A	#N/A	#N/A	#N/A	#N/A	#N/A	#N/A	#N/A	#N/A	#N/A	#N/A	#N/A	#N/A	#N/A
TR_120803	TRIRE2_120803	6.20255	up in DD inducing	6.20255	up LL and DD inducing	#N/A	#N/A	#N/A	#N/A	#N/A	#N/A	#N/A	#N/A	-2.09914	down env1 LL	#N/A	#N/A	#N/A	#N/A
TR_111849	TRIRE2_111849	6.24001	up in DD inducing	6.24001	up LL and DD inducing	#N/A	#N/A	#N/A	#N/A	#N/A	#N/A	#N/A	#N/A	-60.6281	down env1 LL	#N/A	#N/A	#N/A	TRIRE2_111849
TR_106646	TRIRE2_106646	6.44909	up in DD inducing	6.44909	up LL and DD inducing	#N/A	#N/A	#N/A	#N/A	#N/A	#N/A	#N/A	#N/A	#N/A	#N/A	#N/A	#N/A	#N/A	#N/A
TR_81149	TRIRE2_81149	6.51354	up in DD inducing	6.51354	up LL and DD inducing	#N/A	#N/A	#N/A	#N/A	#N/A	#N/A	#N/A	#N/A	#N/A	#N/A	#N/A	#N/A	#N/A	#N/A
TR_106164	TRIRE2_106164	6.65918	up in DD inducing	6.65918	up LL and DD inducing	#N/A	#N/A	#N/A	#N/A	#N/A	#N/A	#N/A	#N/A	-10.1546	down env1 LL	#N/A	#N/A	#N/A	#N/A
TR_44747	TRIRE2_44747	6.82036	up in DD inducing	6.82036	up LL and DD inducing	#N/A	#N/A	#N/A	#N/A	#N/A	#N/A	#N/A	#N/A	-2.9743	down env1 LL	#N/A	#N/A	#N/A	#N/A
TR_32712	TRIRE2_32712	6.88568	up in DD inducing	6.88568	up LL and DD inducing	#N/A	#N/A	#N/A	#N/A	#N/A	#N/A	#N/A	#N/A	-46.927	down env1 LL	#N/A	#N/A	#N/A	#N/A
TR_122197	TRIRE2_122197	6.92723	up in DD inducing	6.92723	up LL and DD inducing	#N/A	#N/A	#N/A	#N/A	#N/A	#N/A	#N/A	#N/A	-2.20649	down env1 LL	#N/A	#N/A	#N/A	#N/A
TR_73048	TRIRE2_73048	7.31053	up in DD inducing	7.31053	up LL and DD inducing	#N/A	#N/A	#N/A	#N/A	#N/A	#N/A	#N/A	#N/A	#N/A	#N/A	#N/A	#N/A	#N/A	#N/A
TR_22459	TRIRE2_22459	7.41366	up in DD inducing	7.41366	up LL and DD inducing	#N/A	#N/A	#N/A	#N/A	#N/A	#N/A	#N/A	#N/A	-6.65378	down env1 LL	#N/A	#N/A	#N/A	#N/A
TR_102908	TRIRE2_102908	8.16748	up in DD inducing	8.16748	up LL and DD inducing	#N/A	#N/A	#N/A	#N/A	#N/A	#N/A	#N/A	#N/A	-5.64818	down env1 LL	#N/A	#N/A	#N/A	#N/A
TR_121717	TRIRE2_121717	8.26961	up in DD inducing	8.26961	up LL and DD inducing	#N/A	#N/A	#N/A	#N/A	#N/A	#N/A	#N/A	#N/A	#N/A	#N/A	#N/A	#N/A	#N/A	#N/A
TR_66583	TRIRE2_66583	8.40483	up in DD inducing	8.40483	up LL and DD inducing	#N/A	#N/A	#N/A	#N/A	#N/A	#N/A	#N/A	#N/A	#N/A	#N/A	#N/A	#N/A	#N/A	#N/A
TR_70907	TRIRE2_70907	8.47261	up in DD inducing	8.47261	up LL and DD inducing	#N/A	#N/A	#N/A	#N/A	#N/A	#N/A	#N/A	#N/A	-80.4553	down env1 LL	#N/A	#N/A	#N/A	#N/A
TR_121746	TRIRE2_121746	9.19471	up in DD inducing	9.19471	up LL and DD inducing	#N/A	#N/A	#N/A	#N/A	#N/A	#N/A	#N/A	#N/A	-3.81743	down env1 LL	#N/A	#N/A	#N/A	#N/A
TR_45445	TRIRE2_45445	9.27911	up in DD inducing	9.27911	up LL and DD inducing	#N/A	#N/A	#N/A	#N/A	#N/A	#N/A	#N/A	#N/A	-2.40052	down env1 LL	#N/A	#N/A	#N/A	#N/A
TR_44640	TRIRE2_44640	9.49811	up in DD inducing	9.49811	up LL and DD inducing	#N/A	#N/A	#N/A	#N/A	#N/A	#N/A	#N/A	#N/A	-3.46643	down env1 LL	#N/A	#N/A	#N/A	#N/A
TR_124141	TRIRE2_124141	9.62942	up in DD inducing	9.62942	up LL and DD inducing	#N/A	#N/A	#N/A	#N/A	#N/A	#N/A	#N/A	#N/A	-26.7724	down env1 LL	#N/A	#N/A	#N/A	#N/A
TR_22129	TRIRE2_22129	9.8132	up in DD inducing	9.8132	up LL and DD inducing	#N/A	#N/A	#N/A	#N/A	#N/A	#N/A	#N/A	#N/A	-9.1829	down env1 LL	#N/A	#N/A	#N/A	TRIRE2_22129
TR_4999	TRIRE2_4999	9.85689	up in DD inducing	9.85689	up LL and DD inducing	#N/A	#N/A	#N/A	#N/A	#N/A	#N/A	#N/A	#N/A	-65.2927	down env1 LL	#N/A	#N/A	#N/A	#N/A
TR_37525	TRIRE2_37525	10.4927	up in DD inducing	10.4927	up LL and DD inducing	#N/A	#N/A	#N/A	#N/A	#N/A	#N/A	#N/A	#N/A	-12.4465	down env1 LL	#N/A	#N/A	#N/A	#N/A
TR_23171	TRIRE2_23171	10.7334	up in DD inducing	10.7334	up LL and DD inducing	#N/A	#N/A	#N/A	#N/A	#N/A	#N/A	#N/A	#N/A	-6.71157	down env1 LL	#N/A	#N/A	#N/A	#N/A
TR_79921	TRIRE2_79921	10.7586	up in DD inducing	10.7586	up LL and DD inducing	#N/A	#N/A	#N/A	#N/A	#N/A	#N/A	#N/A	#N/A	-23.5172	down env1 LL	#N/A	#N/A	#N/A	#N/A
TR_56546	TRIRE2_56546	10.9493	up in DD inducing	10.9493	up LL and DD inducing	#N/A	#N/A	#N/A	#N/A	#N/A	#N/A	#N/A	#N/A	-32.6906	down env1 LL	#N/A	#N/A	#N/A	#N/A
TR_22197	TRIRE2_22197	11.0037	up in DD inducing	11.0037	up LL and DD inducing	#N/A	#N/A	#N/A	#N/A	#N/A	#N/A	#N/A	#N/A	-7.20101	down env1 LL	#N/A	#N/A	#N/A	#N/A
TR_123713	TRIRE2_123713	11.529	up in DD inducing	11.529	up LL and DD inducing	#N/A	#N/A	#N/A	#N/A	#N/A	#N/A	#N/A	#N/A	-14.0715	down env1 LL	#N/A	#N/A	#N/A	#N/A
TR_59482	TRIRE2_59482	12.5316	up in DD inducing	12.5316	up LL and DD inducing	#N/A	#N/A	#N/A	#N/A	#N/A	#N/A	#N/A	#N/A	-35.6674	down env1 LL	#N/A	#N/A	#N/A	#N/A
TR_120031	TRIRE2_120031	14.5234	up in DD inducing	14.5234	up LL and DD inducing	#N/A	#N/A	#N/A	#N/A	#N/A	#N/A	#N/A	#N/A	-60.0185	down env1 LL	#N/A	#N/A	#N/A	#N/A
TR_121308	TRIRE2_121308	14.6873	up in DD inducing	14.6873	up LL and DD inducing	#N/A	#N/A	#N/A	#N/A	#N/A	#N/A	#N/A	#N/A	-54.5582	down env1 LL	#N/A	#N/A	#N/A	#N/A
TR_50894	TRIRE2_50894	16.1913	up in DD inducing	16.1913	up LL and DD inducing	#N/A	#N/A	#N/A	#N/A	#N/A	#N/A	#N/A	#N/A	-52.7486	down env1 LL	#N/A	#N/A	#N/A	#N/A
TR_76897	TRIRE2_76897	17.1289	up in DD inducing	17.1289	up LL and DD inducing	#N/A	#N/A	#N/A	#N/A	#N/A	#N/A	#N/A	#N/A	#N/A	#N/A	#N/A	#N/A	#N/A	#N/A
TR_104549	TRIRE2_104549	17.893	up in DD inducing	17.893	up LL and DD inducing	#N/A	#N/A	#N/A	#N/A	#N/A	#N/A	#N/A	#N/A	-19.2828	down env1 LL	#N/A	#N/A	#N/A	#N/A
TR_108357	TRIRE2_108357	18.1287	up in DD inducing	18.1287	up LL and DD inducing	#N/A	#N/A	#N/A	#N/A	#N/A	#N/A	#N/A	#N/A	-19.8429	down env1 LL	#N/A	#N/A	#N/A	#N/A
TR_54632	TRIRE2_54632	18.3317	up in DD inducing	18.3317	up LL and DD inducing	#N/A	#N/A	#N/A	#N/A	#N/A	#N/A	#N/A	#N/A	-200.834	down env1 LL	#N/A	#N/A	#N/A	#N/A
TR_104322	TRIRE2_104322	18.9523	up in DD inducing	18.9523	up LL and DD inducing	#N/A	#N/A	#N/A	#N/A	#N/A	#N/A	#N/A	#N/A	-2.41003	down env1 LL	#N/A	#N/A	#N/A	#N/A
TR_78639	TRIRE2_78639	19.6939	up in DD inducing	19.6939	up LL and DD inducing	#N/A	#N/A	#N/A	#N/A	#N/A	#N/A	#N/A	#N/A	-8.20839	down env1 LL	#N/A	#N/A	#N/A	#N/A
TR_123616	TRIRE2_123616	19.7184	up in DD inducing	19.7184	up LL and DD inducing	#N/A	#N/A	#N/A	#N/A	#N/A	#N/A	#N/A	#N/A	-37.6818	down env1 LL	#N/A	#N/A	#N/A	#N/A
TR_76075	TRIRE2_76075	20.5823	up in DD inducing	20.5823	up LL and DD inducing	#N/A	#N/A	#N/A	#N/A	#N/A	#N/A	#N/A	#N/A	-2.21945	down env1 LL	#N/A	#N/A	#N/A	#N/A
TR_122108	TRIRE2_122108	21.6465	up in DD inducing	21.6465	up LL and DD inducing	#N/A	#N/A	#N/A	#N/A	#N/A	#N/A	#N/A	#N/A	#N/A	#N/A	#N/A	#N/A	#N/A	#N/A
TR_120749	TRIRE2_120749	23.6625	up in DD inducing	23.6625	up LL and DD inducing	#N/A	#N/A	#N/A	#N/A	#N/A	#N/A	#N/A	#N/A	-33.9069	down env1 LL	#N/A	#N/A	#N/A	#N/A
TR_55272	TRIRE2_55272	29.6521	up in DD inducing	29.6521	up LL and DD inducing	#N/A	#N/A	#N/A	#N/A	#N/A	#N/A	#N/A	#N/A	-37.452	down env1 LL	#N/A	#N/A	#N/A	#N/A
TR_54667	TRIRE2_54667	30.7939	up in DD inducing	30.7939	up LL and DD inducing	#N/A	#N/A	#N/A	#N/A	#N/A	#N/A	#N/A	#N/A	-68.2667	down env1 LL	#N/A	#N/A	#N/A	#N/A
TR_80980	TRIRE2_80980	30.7965	up in DD inducing	30.7965	up LL and DD inducing	#N/A	#N/A	#N/A	#N/A	#N/A	#N/A	#N/A	#N/A	-152.038	down env1 LL	#N/A	#N/A	#N/A	#N/A
TR_3405	TRIRE2_3405	33.4952	up in DD inducing	33.4952	up LL and DD inducing	#N/A	#N/A	#N/A	#N/A	#N/A	#N/A	#N/A	#N/A	-18.6804	down env1 LL	#N/A	#N/A	#N/A	#N/A
TR_123079	TRIRE2_123079	35.2646	up in DD inducing	35.2646	up LL and DD inducing	#N/A	#N/A	#N/A	#N/A	#N/A	#N/A	#N/A	#N/A	-88.1773	down env1 LL	#N/A	#N/A	#N/A	#N/A
TR_122780	TRIRE2_122780	38.3612	up in DD inducing	38.3612	up LL and DD inducing	#N/A	#N/A	#N/A	#N/A	#N/A	#N/A	#N/A	#N/A	-11.2786	down env1 LL	#N/A	#N/A	#N/A	TRIRE2_122780
TR_76690	TRIRE2_76690	3.61866	up LL inducing	4.09874	up LL and DD inducing	-3.8278	down blr1 LL	-4.02503	down blr1 DD	#N/A	#N/A	#N/A	#N/A	-4.87217	down env1 LL	#N/A	#N/A	#N/A	#N/A
TR_120504	TRIRE2_120504	5.85086	up LL inducing	6.79676	up LL and DD inducing	-6.62061	down blr1 LL	-2.451	down blr1 DD	#N/A	#N/A	#N/A	#N/A	-14.409	down env1 LL	#N/A	#N/A	#N/A	#N/A
TR_65711	TRIRE2_65711	2.89885	up LL inducing	6.1393	up LL and DD inducing	-3.53534	down blr1 LL	-2.29875	down blr1 DD	#N/A	#N/A	#N/A	#N/A	-19.5491	down env1 LL	#N/A	#N/A	#N/A	#N/A
TR_62285	TRIRE2_62285	2.98018	up LL inducing	3.48925	up LL and DD inducing	4.5682	up blr1 LL	3.44535	up blr1 DD	2.34994	up blr2 LL	#N/A	#N/A	-2.61228	down env1 LL	#N/A	#N/A	#N/A	#N/A
TR_122160	TRIRE2_122160	2.90141	up LL inducing	2.65759	up LL and DD inducing	4.27047	up blr1 LL	2.86453	up blr1 DD	3.24326	up blr2 LL	#N/A	#N/A	3.31003	up env1 LL	#N/A	#N/A	#N/A	#N/A
TR_54511	TRIRE2_54511	3.91891	up LL inducing	3.66741	up LL and DD inducing	#N/A	#N/A	2.19847	up blr1 DD	#N/A	#N/A	#N/A	#N/A	#N/A	#N/A	#N/A	#N/A	#N/A	#N/A
TR_123865	TRIRE2_123865	11.4557	up LL inducing	4.26329	up LL and DD inducing	-25.3411	down blr1 LL	#N/A	#N/A	-16.0089	down blr2 LL	#N/A	#N/A	-28.6745	down env1 LL	#N/A	#N/A	#N/A	#N/A
TR_70608	TRIRE2_70608	2.39209	up LL inducing	2.1016	up LL and DD inducing	-3.54935	down blr1 LL	#N/A	#N/A	-4.57347	down blr2 LL	#N/A	#N/A	-3.6837	down env1 LL	#N/A	#N/A	#N/A	#N/A
TR_61642	TRIRE2_61642	2.97566	up LL inducing	4.95595	up LL and DD inducing	-2.18942	down blr1 LL	#N/A	#N/A	-4.08915	down blr2 LL	#N/A	#N/A	3.15393	up env1 LL	#N/A	#N/A	#N/A	#N/A
TR_63981	TRIRE2_63981	3.67065	up LL inducing	5.79362	up LL and DD inducing	-2.00062	down blr1 LL	#N/A	#N/A	-3.80671	down blr2 LL	#N/A	#N/A	-6.74844	down env1 LL	#N/A	#N/A	#N/A	#N/A
TR_123818	TRIRE2_123818	6.39971	up LL inducing	7.79674	up LL and DD inducing	-5.40652	down blr1 LL	#N/A	#N/A	-2.79772	down blr2 LL	#N/A	#N/A	-204.279	down env1 LL	#N/A	#N/A	#N/A	TRIRE2_123818
TR_64018	TRIRE2_64018	3.10871	up LL inducing	2.65311	up LL and DD inducing	-2.37916	down blr1 LL	#N/A	#N/A	-2.67817	down blr2 LL	#N/A	#N/A	#N/A	#N/A	#N/A	#N/A	#N/A	#N/A
TR_58282	TRIRE2_58282	4.29226	up LL inducing	4.11985	up LL and DD inducing	-3.45923	down blr1 LL	#N/A	#N/A	-2.65029	down blr2 LL	#N/A	#N/A	#N/A	#N/A	#N/A	#N/A	#N/A	#N/A
TR_72526	TRIRE2_72526	6.97123	up LL inducing	6.43048	up LL and DD inducing	-6.58768	down blr1 LL	#N/A	#N/A	-2.33286	down blr2 LL	2.10242	up blr2 DD	-56.262	down env1 LL	#N/A	#N/A	#N/A	#N/A
TR_124228	TRIRE2_124228	2.49527	up LL inducing	2.10092	up LL and DD inducing	-2.54206	down blr1 LL	#N/A	#N/A	-2.1879	down blr2 LL	#N/A	#N/A	2.17852	up env1 LL	#N/A	#N/A	#N/A	#N/A
TR_122087	TRIRE2_122087	4.18941	up LL inducing	3.25774	up LL and DD inducing	-4.54468	down blr1 LL	#N/A	#N/A	-2.18631	down blr2 LL	#N/A	#N/A	-14.2099	down env1 LL	#N/A	#N/A	#N/A	#N/A
TR_103920	TRIRE2_103920	3.90383	up LL inducing	2.39682	up LL and DD inducing	-2.38502	down blr1 LL	#N/A	#N/A	-2.01084	down blr2 LL	#N/A	#N/A	#N/A	#N/A	#N/A	#N/A	#N/A	#N/A
TR_122081	TRIRE2_122081	5.9486	up LL inducing	13.8997	up LL and DD inducing	-10.342	down blr1 LL	#N/A	#N/A	#N/A	#N/A	2.18821	up blr2 DD	-28.1484	down env1 LL	#N/A	#N/A	#N/A	TRIRE2_122081
TR_3739	TRIRE2_3739	4.27381	up LL inducing	4.20706	up LL and DD inducing	-7.08803	down blr1 LL	#N/A	#N/A	#N/A	#N/A	#N/A	#N/A	-6.52693	down env1 LL	#N/A	#N/A	#N/A	TRIRE2_3739
TR_69276	TRIRE2_69276	7.09972	up LL inducing	10.364	up LL and DD inducing	-7.01722	down blr1 LL	#N/A	#N/A	#N/A	#N/A	#N/A	#N/A	-91.7442	down env1 LL	#N/A	#N/A	#N/A	#N/A
TR_120312	TRIRE2_120312	8.35085	up LL inducing	21.95	up LL and DD inducing	-6.79206	down blr1 LL	#N/A	#N/A	#N/A	#N/A	#N/A	#N/A	-34.0477	down env1 LL	#N/A	#N/A	#N/A	TRIRE2_120312
TR_76696	TRIRE2_76696	9.69362	up LL inducing	8.54517	up LL and DD inducing	-5.85529	down blr1 LL	#N/A	#N/A	#N/A	#N/A	#N/A	#N/A	-6.70894	down env1 LL	#N/A	#N/A	#N/A	#N/A
TR_73638	TRIRE2_73638	5.47344	up LL inducing	11.6594	up LL and DD inducing	-5.5999	down blr1 LL	#N/A	#N/A	#N/A	#N/A	#N/A	#N/A	-48.3918	down env1 LL	#N/A	#N/A	#N/A	TRIRE2_73638
TR_120961	TRIRE2_120961	4.41036	up LL inducing	20.7766	up LL and DD inducing	-5.45168	down blr1 LL	#N/A	#N/A	#N/A	#N/A	#N/A	#N/A	-51.9566	down env1 LL	#N/A	#N/A	#N/A	#N/A
TR_121127	TRIRE2_121127	11.9929	up LL inducing	17.1867	up LL and DD inducing	-5.08589	down blr1 LL	#N/A	#N/A	#N/A	#N/A	#N/A	#N/A	-59.8994	down env1 LL	#N/A	#N/A	#N/A	TRIRE2_121127
TR_72567	TRIRE2_72567	10.1978	up LL inducing	25.0676	up LL and DD inducing	-4.97277	down blr1 LL	#N/A	#N/A	#N/A	#N/A	#N/A	#N/A	-16.7559	down env1 LL	#N/A	#N/A	#N/A	TRIRE2_72567
TR_121418	TRIRE2_121418	8.41286	up LL inducing	10.4639	up LL and DD inducing	-4.83595	down blr1 LL	#N/A	#N/A	#N/A	#N/A	#N/A	#N/A	-101.93	down env1 LL	#N/A	#N/A	#N/A	TRIRE2_121418
TR_123992	TRIRE2_123992	9.20506	up LL inducing	17.3156	up LL and DD inducing	-4.70322	down blr1 LL	#N/A	#N/A	#N/A	#N/A	#N/A	#N/A	-34.6216	down env1 LL	#N/A	#N/A	#N/A	TRIRE2_123992
TR_122208	TRIRE2_122208	7.04504	up LL inducing	4.5909	up LL and DD inducing	-4.6928	down blr1 LL	#N/A	#N/A	#N/A	#N/A	#N/A	#N/A	-19.7788	down env1 LL	#N/A	#N/A	#N/A	#N/A
TR_80240	TRIRE2_80240	3.08602	up LL inducing	2.51048	up LL and DD inducing	-3.53804	down blr1 LL	#N/A	#N/A	#N/A	#N/A	#N/A	#N/A	-2.67484	down env1 LL	#N/A	#N/A	#N/A	#N/A
TR_55802	TRIRE2_55802	2.8849	up LL inducing	2.49723	up LL and DD inducing	-3.34421	down blr1 LL	#N/A	#N/A	#N/A	#N/A	#N/A	#N/A	3.46093	up env1 LL	#N/A	#N/A	#N/A	TRIRE2_55802
TR_73632	TRIRE2_73632	4.37069	up LL inducing	8.91903	up LL and DD inducing	-3.05665	down blr1 LL	#N/A	#N/A	#N/A	#N/A	#N/A	#N/A	-35.5595	down env1 LL	#N/A	#N/A	#N/A	TRIRE2_73632
TR_122007	TRIRE2_122007	3.40466	up LL inducing	3.99422	up LL and DD inducing	-2.89056	down blr1 LL	#N/A	#N/A	#N/A	#N/A	#N/A	#N/A	#N/A	#N/A	#N/A	#N/A	#N/A	#N/A
TR_62166	TRIRE2_62166	4.59654	up LL inducing	3.64593	up LL and DD inducing	-2.77589	down blr1 LL	#N/A	#N/A	#N/A	#N/A	#N/A	#N/A	-14.2964	down env1 LL	#N/A	#N/A	#N/A	#N/A
TR_112520	TRIRE2_112520	2.46355	up LL inducing	2.3418	up LL and DD inducing	-2.58	down blr1 LL	#N/A	#N/A	#N/A	#N/A	#N/A	#N/A	-4.159	down env1 LL	#N/A	#N/A	#N/A	#N/A
TR_60517	TRIRE2_60517	3.83404	up LL inducing	2.77727	up LL and DD inducing	-2.48262	down blr1 LL	#N/A	#N/A	#N/A	#N/A	#N/A	#N/A	-3.55356	down env1 LL	#N/A	#N/A	#N/A	#N/A
TR_121739	TRIRE2_121739	8.63454	up LL inducing	11.9156	up LL and DD inducing	-2.40111	down blr1 LL	#N/A	#N/A	#N/A	#N/A	#N/A	#N/A	-31.4829	down env1 LL	#N/A	#N/A	#N/A	#N/A
TR_65735	TRIRE2_65735	2.29013	up LL inducing	2.26519	up LL and DD inducing	-2.36149	down blr1 LL	#N/A	#N/A	#N/A	#N/A	#N/A	#N/A	-4.66766	down env1 LL	#N/A	#N/A	#N/A	#N/A
TR_103421	TRIRE2_103421	3.37854	up LL inducing	3.48736	up LL and DD inducing	-2.29923	down blr1 LL	#N/A	#N/A	#N/A	#N/A	#N/A	#N/A	2.19558	up env1 LL	#N/A	#N/A	#N/A	#N/A
TR_65869	TRIRE2_65869	2.6756	up LL inducing	2.81649	up LL and DD inducing	-2.20219	down blr1 LL	#N/A	#N/A	#N/A	#N/A	#N/A	#N/A	#N/A	#N/A	#N/A	#N/A	#N/A	#N/A
TR_73604	TRIRE2_73604	2.37547	up LL inducing	2.42518	up LL and DD inducing	-2.1936	down blr1 LL	#N/A	#N/A	#N/A	#N/A	#N/A	#N/A	#N/A	#N/A	#N/A	#N/A	#N/A	#N/A
TR_123989	TRIRE2_123989	30.1027	up LL inducing	42.0863	up LL and DD inducing	-2.12071	down blr1 LL	#N/A	#N/A	#N/A	#N/A	#N/A	#N/A	-6.45783	down env1 LL	#N/A	#N/A	#N/A	TRIRE2_123989
TR_56211	TRIRE2_56211	2.62646	up LL inducing	5.342	up LL and DD inducing	-2.04645	down blr1 LL	#N/A	#N/A	#N/A	#N/A	#N/A	#N/A	-13.088	down env1 LL	#N/A	#N/A	#N/A	#N/A
TR_40830	TRIRE2_40830	5.88126	up LL inducing	2.92655	up LL and DD inducing	-2.04389	down blr1 LL	#N/A	#N/A	#N/A	#N/A	#N/A	#N/A	2.06315	up env1 LL	#N/A	#N/A	#N/A	#N/A
TR_62213	TRIRE2_62213	3.72942	up LL inducing	4.35189	up LL and DD inducing	-2.03538	down blr1 LL	#N/A	#N/A	#N/A	#N/A	#N/A	#N/A	#N/A	#N/A	#N/A	#N/A	#N/A	#N/A
TR_123207	TRIRE2_123207	7.34788	up LL inducing	12.0133	up LL and DD inducing	-2.0018	down blr1 LL	#N/A	#N/A	#N/A	#N/A	#N/A	#N/A	-11.6237	down env1 LL	#N/A	#N/A	#N/A	#N/A
TR_64397	TRIRE2_64397	4.33221	up LL inducing	5.59347	up LL and DD inducing	2.46033	up blr1 LL	#N/A	#N/A	2.05701	up blr2 LL	#N/A	#N/A	3.06705	up env1 LL	#N/A	#N/A	#N/A	#N/A
TR_121178	TRIRE2_121178	2.43881	up LL inducing	2.78579	up LL and DD inducing	4.494	up blr1 LL	#N/A	#N/A	2.38891	up blr2 LL	#N/A	#N/A	2.30082	up env1 LL	#N/A	#N/A	#N/A	#N/A
TR_111758	TRIRE2_111758	2.5589	up LL inducing	6.32125	up LL and DD inducing	2.53125	up blr1 LL	#N/A	#N/A	3.16784	up blr2 LL	#N/A	#N/A	-4.97127	down env1 LL	#N/A	#N/A	#N/A	#N/A
TR_111561	TRIRE2_111561	2.05564	up LL inducing	3.03706	up LL and DD inducing	2.24008	up blr1 LL	#N/A	#N/A	#N/A	#N/A	#N/A	#N/A	#N/A	#N/A	#N/A	#N/A	#N/A	#N/A
TR_104320	TRIRE2_104320	2.59486	up LL inducing	7.2804	up LL and DD inducing	2.24156	up blr1 LL	#N/A	#N/A	#N/A	#N/A	#N/A	#N/A	-4.59303	down env1 LL	#N/A	#N/A	#N/A	#N/A
TR_78465	TRIRE2_78465	2.13764	up LL inducing	2.39669	up LL and DD inducing	2.32898	up blr1 LL	#N/A	#N/A	#N/A	#N/A	#N/A	#N/A	#N/A	#N/A	#N/A	#N/A	#N/A	#N/A
TR_123327	TRIRE2_123327	2.52024	up LL inducing	4.45375	up LL and DD inducing	2.36231	up blr1 LL	#N/A	#N/A	#N/A	#N/A	#N/A	#N/A	#N/A	#N/A	#N/A	#N/A	#N/A	#N/A
TR_79726	TRIRE2_79726	2.32309	up LL inducing	7.01947	up LL and DD inducing	2.42486	up blr1 LL	#N/A	#N/A	#N/A	#N/A	#N/A	#N/A	-12.4595	down env1 LL	#N/A	#N/A	#N/A	#N/A
TR_120697	TRIRE2_120697	2.55534	up LL inducing	8.45669	up LL and DD inducing	2.50285	up blr1 LL	#N/A	#N/A	#N/A	#N/A	#N/A	#N/A	-8.85097	down env1 LL	#N/A	#N/A	#N/A	#N/A
TR_103275	TRIRE2_103275	2.29884	up LL inducing	21.0934	up LL and DD inducing	#N/A	#N/A	#N/A	#N/A	-3.19729	down blr2 LL	#N/A	#N/A	#N/A	#N/A	#N/A	#N/A	#N/A	#N/A
TR_1885	TRIRE2_1885	6.22912	up LL inducing	4.65838	up LL and DD inducing	#N/A	#N/A	#N/A	#N/A	-2.78871	down blr2 LL	#N/A	#N/A	#N/A	#N/A	#N/A	#N/A	#N/A	#N/A
TR_72091	TRIRE2_72091	2.95869	up LL inducing	11.8233	up LL and DD inducing	#N/A	#N/A	#N/A	#N/A	-2.33335	down blr2 LL	#N/A	#N/A	#N/A	#N/A	#N/A	#N/A	#N/A	#N/A
TR_123786	TRIRE2_123786	4.85356	up LL inducing	11.1924	up LL and DD inducing	#N/A	#N/A	#N/A	#N/A	-2.04047	down blr2 LL	#N/A	#N/A	-39.2836	down env1 LL	#N/A	#N/A	#N/A	#N/A
TR_103455	TRIRE2_103455	2.03556	up LL inducing	2.43683	up LL and DD inducing	#N/A	#N/A	#N/A	#N/A	2.00868	up blr2 LL	#N/A	#N/A	-11.1096	down env1 LL	#N/A	#N/A	#N/A	#N/A
TR_73643	TRIRE2_73643	2.73795	up LL inducing	5.4702	up LL and DD inducing	#N/A	#N/A	#N/A	#N/A	4.16606	up blr2 LL	#N/A	#N/A	-18.4483	down env1 LL	#N/A	#N/A	#N/A	TRIRE2_73643
TR_78988	TRIRE2_78988	2.01433	up LL inducing	2.02896	up LL and DD inducing	#N/A	#N/A	#N/A	#N/A	#N/A	#N/A	#N/A	#N/A	#N/A	#N/A	#N/A	#N/A	#N/A	#N/A
TR_76151	TRIRE2_76151	2.0344	up LL inducing	2.19101	up LL and DD inducing	#N/A	#N/A	#N/A	#N/A	#N/A	#N/A	#N/A	#N/A	-2.38738	down env1 LL	#N/A	#N/A	#N/A	#N/A
TR_106037	TRIRE2_106037	2.05548	up LL inducing	2.19221	up LL and DD inducing	#N/A	#N/A	#N/A	#N/A	#N/A	#N/A	#N/A	#N/A	#N/A	#N/A	#N/A	#N/A	#N/A	#N/A
TR_52520	TRIRE2_52520	2.06293	up LL inducing	2.42293	up LL and DD inducing	#N/A	#N/A	#N/A	#N/A	#N/A	#N/A	#N/A	#N/A	#N/A	#N/A	#N/A	#N/A	#N/A	#N/A
TR_5249	TRIRE2_5249	2.19287	up LL inducing	2.41433	up LL and DD inducing	#N/A	#N/A	#N/A	#N/A	#N/A	#N/A	#N/A	#N/A	#N/A	#N/A	#N/A	#N/A	#N/A	#N/A
TR_110415	TRIRE2_110415	2.19898	up LL inducing	2.37276	up LL and DD inducing	#N/A	#N/A	#N/A	#N/A	#N/A	#N/A	#N/A	#N/A	#N/A	#N/A	#N/A	#N/A	#N/A	#N/A
TR_103215	TRIRE2_103215	2.20053	up LL inducing	2.28209	up LL and DD inducing	#N/A	#N/A	#N/A	#N/A	#N/A	#N/A	#N/A	#N/A	#N/A	#N/A	#N/A	#N/A	#N/A	#N/A
TR_4748	TRIRE2_4748	2.20797	up LL inducing	2.31399	up LL and DD inducing	#N/A	#N/A	#N/A	#N/A	#N/A	#N/A	#N/A	#N/A	#N/A	#N/A	#N/A	#N/A	#N/A	#N/A
TR_123968	TRIRE2_123968	2.26568	up LL inducing	6.00911	up LL and DD inducing	#N/A	#N/A	#N/A	#N/A	#N/A	#N/A	#N/A	#N/A	-18.7842	down env1 LL	#N/A	#N/A	#N/A	#N/A
TR_120060	TRIRE2_120060	2.37808	up LL inducing	2.9982	up LL and DD inducing	#N/A	#N/A	#N/A	#N/A	#N/A	#N/A	#N/A	#N/A	#N/A	#N/A	#N/A	#N/A	#N/A	#N/A
TR_80149	TRIRE2_80149	2.47639	up LL inducing	4.03807	up LL and DD inducing	#N/A	#N/A	#N/A	#N/A	#N/A	#N/A	#N/A	#N/A	-6.5337	down env1 LL	#N/A	#N/A	#N/A	#N/A
TR_120156	TRIRE2_120156	2.50482	up LL inducing	3.9236	up LL and DD inducing	#N/A	#N/A	#N/A	#N/A	#N/A	#N/A	#N/A	#N/A	-4.68127	down env1 LL	#N/A	#N/A	#N/A	#N/A
TR_119999	TRIRE2_119999	2.54842	up LL inducing	3.63614	up LL and DD inducing	#N/A	#N/A	#N/A	#N/A	#N/A	#N/A	#N/A	#N/A	-2.47169	down env1 LL	#N/A	#N/A	#N/A	#N/A
TR_120577	TRIRE2_120577	2.59172	up LL inducing	2.38217	up LL and DD inducing	#N/A	#N/A	#N/A	#N/A	#N/A	#N/A	#N/A	#N/A	#N/A	#N/A	#N/A	#N/A	#N/A	#N/A
TR_123130	TRIRE2_123130	2.65501	up LL inducing	2.99327	up LL and DD inducing	#N/A	#N/A	#N/A	#N/A	#N/A	#N/A	#N/A	#N/A	#N/A	#N/A	#N/A	#N/A	#N/A	#N/A
TR_78645	TRIRE2_78645	2.72055	up LL inducing	2.36648	up LL and DD inducing	#N/A	#N/A	#N/A	#N/A	#N/A	#N/A	#N/A	#N/A	#N/A	#N/A	#N/A	#N/A	#N/A	#N/A
TR_53343	TRIRE2_53343	2.81744	up LL inducing	2.28948	up LL and DD inducing	#N/A	#N/A	#N/A	#N/A	#N/A	#N/A	#N/A	#N/A	#N/A	#N/A	#N/A	#N/A	#N/A	#N/A
TR_70907	TRIRE2_70907	2.97622	up LL inducing	8.47261	up LL and DD inducing	#N/A	#N/A	#N/A	#N/A	#N/A	#N/A	#N/A	#N/A	-80.4553	down env1 LL	#N/A	#N/A	#N/A	#N/A
TR_71092	TRIRE2_71092	3.03287	up LL inducing	6.14667	up LL and DD inducing	#N/A	#N/A	#N/A	#N/A	#N/A	#N/A	#N/A	#N/A	-4.87319	down env1 LL	#N/A	#N/A	#N/A	#N/A
TR_122943	TRIRE2_122943	3.11875	up LL inducing	2.45575	up LL and DD inducing	#N/A	#N/A	#N/A	#N/A	#N/A	#N/A	#N/A	#N/A	-2.76715	down env1 LL	#N/A	#N/A	#N/A	#N/A
TR_120381	TRIRE2_120381	3.15208	up LL inducing	2.73384	up LL and DD inducing	#N/A	#N/A	#N/A	#N/A	#N/A	#N/A	#N/A	#N/A	2.35041	up env1 LL	#N/A	#N/A	#N/A	#N/A
TR_53372	TRIRE2_53372	3.15884	up LL inducing	4.74211	up LL and DD inducing	#N/A	#N/A	#N/A	#N/A	#N/A	#N/A	#N/A	#N/A	#N/A	#N/A	#N/A	#N/A	#N/A	#N/A
TR_58011	TRIRE2_58011	3.17092	up LL inducing	4.17099	up LL and DD inducing	#N/A	#N/A	#N/A	#N/A	#N/A	#N/A	#N/A	#N/A	-8.5014	down env1 LL	#N/A	#N/A	#N/A	#N/A
TR_110658	TRIRE2_110658	3.21213	up LL inducing	2.82804	up LL and DD inducing	#N/A	#N/A	#N/A	#N/A	#N/A	#N/A	#N/A	#N/A	#N/A	#N/A	#N/A	#N/A	#N/A	#N/A
TR_36727	TRIRE2_36727	3.2715	up LL inducing	3.97113	up LL and DD inducing	#N/A	#N/A	#N/A	#N/A	#N/A	#N/A	#N/A	#N/A	#N/A	#N/A	#N/A	#N/A	#N/A	#N/A
TR_4999	TRIRE2_4999	3.42159	up LL inducing	9.85689	up LL and DD inducing	#N/A	#N/A	#N/A	#N/A	#N/A	#N/A	#N/A	#N/A	-65.2927	down env1 LL	#N/A	#N/A	#N/A	#N/A
TR_102737	TRIRE2_102737	3.50135	up LL inducing	5.00524	up LL and DD inducing	#N/A	#N/A	#N/A	#N/A	#N/A	#N/A	#N/A	#N/A	-3.25385	down env1 LL	#N/A	#N/A	#N/A	#N/A
TR_42752	TRIRE2_42752	3.56326	up LL inducing	3.68761	up LL and DD inducing	#N/A	#N/A	#N/A	#N/A	#N/A	#N/A	#N/A	#N/A	#N/A	#N/A	#N/A	#N/A	#N/A	#N/A
TR_4213	TRIRE2_4213	3.58965	up LL inducing	5.1364	up LL and DD inducing	#N/A	#N/A	#N/A	#N/A	#N/A	#N/A	#N/A	#N/A	-4.99886	down env1 LL	#N/A	#N/A	#N/A	#N/A
TR_81149	TRIRE2_81149	3.61582	up LL inducing	6.51354	up LL and DD inducing	#N/A	#N/A	#N/A	#N/A	#N/A	#N/A	#N/A	#N/A	#N/A	#N/A	#N/A	#N/A	#N/A	#N/A
TR_78833	TRIRE2_78833	3.77249	up LL inducing	4.94816	up LL and DD inducing	#N/A	#N/A	#N/A	#N/A	#N/A	#N/A	#N/A	#N/A	-2.46806	down env1 LL	#N/A	#N/A	#N/A	#N/A
TR_75998	TRIRE2_75998	3.88899	up LL inducing	3.80622	up LL and DD inducing	#N/A	#N/A	#N/A	#N/A	#N/A	#N/A	#N/A	#N/A	#N/A	#N/A	#N/A	#N/A	#N/A	#N/A
TR_63395	TRIRE2_63395	4.04765	up LL inducing	3.70643	up LL and DD inducing	#N/A	#N/A	#N/A	#N/A	#N/A	#N/A	#N/A	#N/A	-2.29191	down env1 LL	#N/A	#N/A	#N/A	#N/A
TR_62872	TRIRE2_62872	4.21604	up LL inducing	4.0043	up LL and DD inducing	#N/A	#N/A	#N/A	#N/A	#N/A	#N/A	#N/A	#N/A	-2.29095	down env1 LL	#N/A	#N/A	#N/A	#N/A
TR_22785	TRIRE2_22785	4.63265	up LL inducing	4.13309	up LL and DD inducing	#N/A	#N/A	#N/A	#N/A	#N/A	#N/A	#N/A	#N/A	#N/A	#N/A	#N/A	#N/A	#N/A	#N/A
TR_45445	TRIRE2_45445	4.81521	up LL inducing	9.27911	up LL and DD inducing	#N/A	#N/A	#N/A	#N/A	#N/A	#N/A	#N/A	#N/A	-2.40052	down env1 LL	#N/A	#N/A	#N/A	#N/A
TR_76734	TRIRE2_76734	4.83318	up LL inducing	4.81815	up LL and DD inducing	#N/A	#N/A	#N/A	#N/A	#N/A	#N/A	#N/A	#N/A	#N/A	#N/A	#N/A	#N/A	#N/A	#N/A
TR_106646	TRIRE2_106646	5.03692	up LL inducing	6.44909	up LL and DD inducing	#N/A	#N/A	#N/A	#N/A	#N/A	#N/A	#N/A	#N/A	#N/A	#N/A	#N/A	#N/A	#N/A	#N/A
TR_106164	TRIRE2_106164	5.11787	up LL inducing	6.65918	up LL and DD inducing	#N/A	#N/A	#N/A	#N/A	#N/A	#N/A	#N/A	#N/A	-10.1546	down env1 LL	#N/A	#N/A	#N/A	#N/A
TR_78639	TRIRE2_78639	5.36321	up LL inducing	19.6939	up LL and DD inducing	#N/A	#N/A	#N/A	#N/A	#N/A	#N/A	#N/A	#N/A	-8.20839	down env1 LL	#N/A	#N/A	#N/A	#N/A
TR_120224	TRIRE2_120224	5.61816	up LL inducing	3.92415	up LL and DD inducing	#N/A	#N/A	#N/A	#N/A	#N/A	#N/A	#N/A	#N/A	#N/A	#N/A	#N/A	#N/A	#N/A	#N/A
TR_32712	TRIRE2_32712	5.90441	up LL inducing	6.88568	up LL and DD inducing	#N/A	#N/A	#N/A	#N/A	#N/A	#N/A	#N/A	#N/A	-46.927	down env1 LL	#N/A	#N/A	#N/A	#N/A
TR_102966	TRIRE2_102966	6.04162	up LL inducing	4.71045	up LL and DD inducing	#N/A	#N/A	#N/A	#N/A	#N/A	#N/A	#N/A	#N/A	-10.6553	down env1 LL	#N/A	#N/A	#N/A	#N/A
TR_124141	TRIRE2_124141	6.28921	up LL inducing	9.62942	up LL and DD inducing	#N/A	#N/A	#N/A	#N/A	#N/A	#N/A	#N/A	#N/A	-26.7724	down env1 LL	#N/A	#N/A	#N/A	#N/A
TR_44747	TRIRE2_44747	6.6691	up LL inducing	6.82036	up LL and DD inducing	#N/A	#N/A	#N/A	#N/A	#N/A	#N/A	#N/A	#N/A	-2.9743	down env1 LL	#N/A	#N/A	#N/A	#N/A
TR_120031	TRIRE2_120031	7.09579	up LL inducing	14.5234	up LL and DD inducing	#N/A	#N/A	#N/A	#N/A	#N/A	#N/A	#N/A	#N/A	-60.0185	down env1 LL	#N/A	#N/A	#N/A	#N/A
TR_104549	TRIRE2_104549	7.94464	up LL inducing	17.893	up LL and DD inducing	#N/A	#N/A	#N/A	#N/A	#N/A	#N/A	#N/A	#N/A	-19.2828	down env1 LL	#N/A	#N/A	#N/A	#N/A
TR_121308	TRIRE2_121308	7.9719	up LL inducing	14.6873	up LL and DD inducing	#N/A	#N/A	#N/A	#N/A	#N/A	#N/A	#N/A	#N/A	-54.5582	down env1 LL	#N/A	#N/A	#N/A	#N/A
TR_123079	TRIRE2_123079	8.19104	up LL inducing	35.2646	up LL and DD inducing	#N/A	#N/A	#N/A	#N/A	#N/A	#N/A	#N/A	#N/A	-88.1773	down env1 LL	#N/A	#N/A	#N/A	#N/A
TR_54667	TRIRE2_54667	9.09318	up LL inducing	30.7939	up LL and DD inducing	#N/A	#N/A	#N/A	#N/A	#N/A	#N/A	#N/A	#N/A	-68.2667	down env1 LL	#N/A	#N/A	#N/A	#N/A
TR_108357	TRIRE2_108357	9.46991	up LL inducing	18.1287	up LL and DD inducing	#N/A	#N/A	#N/A	#N/A	#N/A	#N/A	#N/A	#N/A	-19.8429	down env1 LL	#N/A	#N/A	#N/A	#N/A
TR_80980	TRIRE2_80980	9.63138	up LL inducing	30.7965	up LL and DD inducing	#N/A	#N/A	#N/A	#N/A	#N/A	#N/A	#N/A	#N/A	-152.038	down env1 LL	#N/A	#N/A	#N/A	#N/A
TR_54632	TRIRE2_54632	12.2138	up LL inducing	18.3317	up LL and DD inducing	#N/A	#N/A	#N/A	#N/A	#N/A	#N/A	#N/A	#N/A	-200.834	down env1 LL	#N/A	#N/A	#N/A	#N/A
TR_76897	TRIRE2_76897	12.8067	up LL inducing	17.1289	up LL and DD inducing	#N/A	#N/A	#N/A	#N/A	#N/A	#N/A	#N/A	#N/A	#N/A	#N/A	#N/A	#N/A	#N/A	#N/A
TR_55272	TRIRE2_55272	15.1309	up LL inducing	29.6521	up LL and DD inducing	#N/A	#N/A	#N/A	#N/A	#N/A	#N/A	#N/A	#N/A	-37.452	down env1 LL	#N/A	#N/A	#N/A	#N/A
TR_104322	TRIRE2_104322	33.4207	up LL inducing	18.9523	up LL and DD inducing	#N/A	#N/A	#N/A	#N/A	#N/A	#N/A	#N/A	#N/A	-2.41003	down env1 LL	#N/A	#N/A	#N/A	#N/A
TR_123540	TRIRE2_123540	2.04095	up LL inducing	2.13756	up LL and DD inducing	#N/A	#N/A	#N/A	#N/A	#N/A	#N/A	#N/A	#N/A	#N/A	#N/A	#N/A	#N/A	#N/A	#N/A
TR_77579	TRIRE2_77579	2.0097	up LL inducing	2.42948	up LL and DD inducing	#N/A	#N/A	#N/A	#N/A	#N/A	#N/A	#N/A	#N/A	#N/A	#N/A	#N/A	#N/A	#N/A	#N/A
TR_121133	TRIRE2_121133	2.28015	up LL inducing	2.0759	up LL and DD inducing	#N/A	#N/A	#N/A	#N/A	#N/A	#N/A	#N/A	#N/A	#N/A	#N/A	#N/A	#N/A	#N/A	#N/A
TR_123244	TRIRE2_123244	2.5425	up LL inducing	3.36317	up LL and DD inducing	#N/A	#N/A	#N/A	#N/A	#N/A	#N/A	#N/A	#N/A	#N/A	#N/A	#N/A	#N/A	#N/A	#N/A
TR_22459	TRIRE2_22459	2.65611	up LL inducing	7.41366	up LL and DD inducing	#N/A	#N/A	#N/A	#N/A	#N/A	#N/A	#N/A	#N/A	-6.65378	down env1 LL	#N/A	#N/A	#N/A	#N/A
TR_1977	TRIRE2_1977	2.72693	up LL inducing	2.61216	up LL and DD inducing	#N/A	#N/A	#N/A	#N/A	#N/A	#N/A	#N/A	#N/A	#N/A	#N/A	#N/A	#N/A	#N/A	#N/A
TR_28781	TRIRE2_28781	2.19189	up LL inducing	2.2675	up LL and DD inducing	#N/A	#N/A	#N/A	#N/A	#N/A	#N/A	#N/A	#N/A	#N/A	#N/A	#N/A	#N/A	#N/A	#N/A
TR_49232	TRIRE2_49232	2.00485	up LL inducing	2.05427	up LL and DD inducing	#N/A	#N/A	#N/A	#N/A	#N/A	#N/A	#N/A	#N/A	#N/A	#N/A	#N/A	#N/A	#N/A	#N/A
TR_121412	TRIRE2_121412	2.14199	up LL inducing	2.74399	up LL and DD inducing	#N/A	#N/A	#N/A	#N/A	#N/A	#N/A	#N/A	#N/A	-2.67196	down env1 LL	#N/A	#N/A	#N/A	#N/A
TR_66828	TRIRE2_66828	3.11726	up LL inducing	2.68719	up LL and DD inducing	#N/A	#N/A	#N/A	#N/A	#N/A	#N/A	#N/A	#N/A	#N/A	#N/A	#N/A	#N/A	#N/A	#N/A
TR_59388	TRIRE2_59388	2.41909	up LL inducing	2.45437	up LL and DD inducing	#N/A	#N/A	#N/A	#N/A	#N/A	#N/A	#N/A	#N/A	-4.38814	down env1 LL	#N/A	#N/A	#N/A	#N/A
TR_62502	TRIRE2_62502	2.4577	up LL inducing	4.46638	up LL and DD inducing	#N/A	#N/A	#N/A	#N/A	#N/A	#N/A	#N/A	#N/A	-10.1984	down env1 LL	#N/A	#N/A	#N/A	#N/A
TR_58899	TRIRE2_58899	2.79182	up LL inducing	2.38511	up LL and DD inducing	#N/A	#N/A	#N/A	#N/A	#N/A	#N/A	#N/A	#N/A	6.14218	up env1 LL	#N/A	#N/A	#N/A	#N/A
TR_72383	TRIRE2_72383	3.21755	up LL inducing	2.21223	up LL and DD inducing	#N/A	#N/A	#N/A	#N/A	#N/A	#N/A	#N/A	#N/A	#N/A	#N/A	#N/A	#N/A	#N/A	#N/A
TR_120017	TRIRE2_120017	3.25785	up LL inducing	4.69183	up LL and DD inducing	#N/A	#N/A	#N/A	#N/A	#N/A	#N/A	#N/A	#N/A	#N/A	#N/A	#N/A	#N/A	#N/A	#N/A
TR_106330	TRIRE2_106330	5.56408	up LL inducing	4.9878	up LL and DD inducing	#N/A	#N/A	#N/A	#N/A	#N/A	#N/A	#N/A	#N/A	-3.03459	down env1 LL	#N/A	#N/A	#N/A	#N/A
TR_50894	TRIRE2_50894	6.61328	up LL inducing	16.1913	up LL and DD inducing	#N/A	#N/A	#N/A	#N/A	#N/A	#N/A	#N/A	#N/A	-52.7486	down env1 LL	#N/A	#N/A	#N/A	#N/A
TR_68812	TRIRE2_68812	9.2152	up LL inducing	6.15135	up LL and DD inducing	#N/A	#N/A	#N/A	#N/A	#N/A	#N/A	#N/A	#N/A	#N/A	#N/A	#N/A	#N/A	#N/A	#N/A
TR_3405	TRIRE2_3405	31.3321	up LL inducing	33.4952	up LL and DD inducing	#N/A	#N/A	#N/A	#N/A	#N/A	#N/A	#N/A	#N/A	-18.6804	down env1 LL	#N/A	#N/A	#N/A	#N/A
TR_47971	TRIRE2_47971	2.00518	up LL inducing	3.2713	up LL and DD inducing	#N/A	#N/A	#N/A	#N/A	#N/A	#N/A	#N/A	#N/A	#N/A	#N/A	#N/A	#N/A	#N/A	#N/A
TR_123324	TRIRE2_123324	2.07024	up LL inducing	2.18033	up LL and DD inducing	#N/A	#N/A	#N/A	#N/A	#N/A	#N/A	#N/A	#N/A	#N/A	#N/A	#N/A	#N/A	#N/A	#N/A
TR_80758	TRIRE2_80758	2.8582	up LL inducing	2.6568	up LL and DD inducing	#N/A	#N/A	#N/A	#N/A	#N/A	#N/A	#N/A	#N/A	#N/A	#N/A	#N/A	#N/A	#N/A	#N/A
TR_53776	TRIRE2_53776	2.48156	up LL inducing	3.26149	up LL and DD inducing	#N/A	#N/A	#N/A	#N/A	#N/A	#N/A	#N/A	#N/A	#N/A	#N/A	#N/A	#N/A	#N/A	#N/A
TR_74057	TRIRE2_74057	3.13944	up LL inducing	2.90123	up LL and DD inducing	#N/A	#N/A	#N/A	#N/A	#N/A	#N/A	#N/A	#N/A	#N/A	#N/A	#N/A	#N/A	#N/A	#N/A
TR_81430	TRIRE2_81430	3.33195	up LL inducing	2.44365	up LL and DD inducing	#N/A	#N/A	#N/A	#N/A	#N/A	#N/A	#N/A	#N/A	#N/A	#N/A	#N/A	#N/A	#N/A	#N/A
TR_121061	TRIRE2_121061	2.02667	up LL inducing	2.1814	up LL and DD inducing	#N/A	#N/A	#N/A	#N/A	#N/A	#N/A	#N/A	#N/A	#N/A	#N/A	#N/A	#N/A	#N/A	#N/A
TR_123313	TRIRE2_123313	3.77063	up LL inducing	3.32462	up LL and DD inducing	#N/A	#N/A	#N/A	#N/A	#N/A	#N/A	#N/A	#N/A	#N/A	#N/A	#N/A	#N/A	#N/A	#N/A
TR_3873	TRIRE2_3873	2.48485	up LL inducing	2.18291	up LL and DD inducing	#N/A	#N/A	#N/A	#N/A	#N/A	#N/A	#N/A	#N/A	#N/A	#N/A	#N/A	#N/A	#N/A	#N/A
TR_121579	TRIRE2_121579	2.43658	up LL inducing	2.81012	up LL and DD inducing	#N/A	#N/A	#N/A	#N/A	#N/A	#N/A	#N/A	#N/A	-3.80067	down env1 LL	#N/A	#N/A	#N/A	#N/A
TR_122415	TRIRE2_122415	2.02408	up LL inducing	3.83543	up LL and DD inducing	#N/A	#N/A	#N/A	#N/A	#N/A	#N/A	#N/A	#N/A	-2.94507	down env1 LL	#N/A	#N/A	#N/A	#N/A
TR_70542	TRIRE2_70542	2.16572	up LL inducing	2.09636	up LL and DD inducing	#N/A	#N/A	#N/A	#N/A	#N/A	#N/A	#N/A	#N/A	2.75383	up env1 LL	#N/A	#N/A	#N/A	#N/A
TR_69123	TRIRE2_69123	2.59493	up LL inducing	3.11492	up LL and DD inducing	#N/A	#N/A	#N/A	#N/A	#N/A	#N/A	#N/A	#N/A	#N/A	#N/A	#N/A	#N/A	#N/A	TRIRE2_69123
TR_3196	TRIRE2_3196	2.84159	up LL inducing	2.31378	up LL and DD inducing	#N/A	#N/A	#N/A	#N/A	#N/A	#N/A	#N/A	#N/A	-2.37277	down env1 LL	#N/A	#N/A	#N/A	#N/A
TR_123538	TRIRE2_123538	3.06897	up LL inducing	5.64176	up LL and DD inducing	#N/A	#N/A	#N/A	#N/A	#N/A	#N/A	#N/A	#N/A	-5.47402	down env1 LL	#N/A	#N/A	#N/A	#N/A
TR_22129	TRIRE2_22129	3.60157	up LL inducing	9.8132	up LL and DD inducing	#N/A	#N/A	#N/A	#N/A	#N/A	#N/A	#N/A	#N/A	-9.1829	down env1 LL	#N/A	#N/A	#N/A	TRIRE2_22129
TR_65162	TRIRE2_65162	3.86616	up LL inducing	3.79552	up LL and DD inducing	#N/A	#N/A	#N/A	#N/A	#N/A	#N/A	#N/A	#N/A	-2.88324	down env1 LL	#N/A	#N/A	#N/A	#N/A
TR_82227	TRIRE2_82227	3.95773	up LL inducing	5.95534	up LL and DD inducing	#N/A	#N/A	#N/A	#N/A	#N/A	#N/A	#N/A	#N/A	-4.56337	down env1 LL	#N/A	#N/A	#N/A	TRIRE2_82227
TR_57098	TRIRE2_57098	4.93321	up LL inducing	4.61799	up LL and DD inducing	#N/A	#N/A	#N/A	#N/A	#N/A	#N/A	#N/A	#N/A	-6.33832	down env1 LL	#N/A	#N/A	#N/A	TRIRE2_57098
TR_79921	TRIRE2_79921	5.36783	up LL inducing	10.7586	up LL and DD inducing	#N/A	#N/A	#N/A	#N/A	#N/A	#N/A	#N/A	#N/A	-23.5172	down env1 LL	#N/A	#N/A	#N/A	#N/A
TR_121475	TRIRE2_121475	5.6768	up LL inducing	5.08501	up LL and DD inducing	#N/A	#N/A	#N/A	#N/A	#N/A	#N/A	#N/A	#N/A	-8.00802	down env1 LL	#N/A	#N/A	#N/A	TRIRE2_121475
TR_111849	TRIRE2_111849	6.56993	up LL inducing	6.24001	up LL and DD inducing	#N/A	#N/A	#N/A	#N/A	#N/A	#N/A	#N/A	#N/A	-60.6281	down env1 LL	#N/A	#N/A	#N/A	TRIRE2_111849
TR_70373	TRIRE2_70373	6.83721	up LL inducing	5.49793	up LL and DD inducing	#N/A	#N/A	#N/A	#N/A	#N/A	#N/A	#N/A	#N/A	#N/A	#N/A	#N/A	#N/A	#N/A	#N/A
TR_121746	TRIRE2_121746	7.27869	up LL inducing	9.19471	up LL and DD inducing	#N/A	#N/A	#N/A	#N/A	#N/A	#N/A	#N/A	#N/A	-3.81743	down env1 LL	#N/A	#N/A	#N/A	#N/A
TR_22197	TRIRE2_22197	9.29245	up LL inducing	11.0037	up LL and DD inducing	#N/A	#N/A	#N/A	#N/A	#N/A	#N/A	#N/A	#N/A	-7.20101	down env1 LL	#N/A	#N/A	#N/A	#N/A
TR_122780	TRIRE2_122780	18.6531	up LL inducing	38.3612	up LL and DD inducing	#N/A	#N/A	#N/A	#N/A	#N/A	#N/A	#N/A	#N/A	-11.2786	down env1 LL	#N/A	#N/A	#N/A	TRIRE2_122780
TR_120749	TRIRE2_120749	28.3869	up LL inducing	23.6625	up LL and DD inducing	#N/A	#N/A	#N/A	#N/A	#N/A	#N/A	#N/A	#N/A	-33.9069	down env1 LL	#N/A	#N/A	#N/A	#N/A
TR_79960	TRIRE2_79960	2.08235	up LL inducing	2.77172	up LL and DD inducing	#N/A	#N/A	#N/A	#N/A	#N/A	#N/A	#N/A	#N/A	-2.74433	down env1 LL	#N/A	#N/A	#N/A	TRIRE2_79960
TR_55561	TRIRE2_55561	2.34824	up LL inducing	4.61103	up LL and DD inducing	#N/A	#N/A	#N/A	#N/A	#N/A	#N/A	#N/A	#N/A	3.43891	up env1 LL	#N/A	#N/A	#N/A	#N/A
TR_37525	TRIRE2_37525	5.12899	up LL inducing	10.4927	up LL and DD inducing	#N/A	#N/A	#N/A	#N/A	#N/A	#N/A	#N/A	#N/A	-12.4465	down env1 LL	#N/A	#N/A	#N/A	#N/A
TR_59542	TRIRE2_59542	2.00601	up LL inducing	2.40873	up LL and DD inducing	#N/A	#N/A	#N/A	#N/A	#N/A	#N/A	#N/A	#N/A	#N/A	#N/A	#N/A	#N/A	#N/A	#N/A
TR_67275	TRIRE2_67275	4.06009	up LL inducing	5.04168	up LL and DD inducing	#N/A	#N/A	#N/A	#N/A	#N/A	#N/A	#N/A	#N/A	-9.85018	down env1 LL	#N/A	#N/A	#N/A	#N/A
TR_62751	TRIRE2_62751	2.21201	up LL inducing	4.0459	up LL and DD inducing	#N/A	#N/A	#N/A	#N/A	#N/A	#N/A	#N/A	#N/A	-2.37084	down env1 LL	#N/A	#N/A	#N/A	#N/A
TR_46708	TRIRE2_46708	2.79078	up LL inducing	2.67151	up LL and DD inducing	#N/A	#N/A	#N/A	#N/A	#N/A	#N/A	#N/A	#N/A	#N/A	#N/A	#N/A	#N/A	#N/A	#N/A
TR_23171	TRIRE2_23171	5.98613	up LL inducing	10.7334	up LL and DD inducing	#N/A	#N/A	#N/A	#N/A	#N/A	#N/A	#N/A	#N/A	-6.71157	down env1 LL	#N/A	#N/A	#N/A	#N/A
TR_59482	TRIRE2_59482	3.78231	up LL inducing	12.5316	up LL and DD inducing	#N/A	#N/A	#N/A	#N/A	#N/A	#N/A	#N/A	#N/A	-35.6674	down env1 LL	#N/A	#N/A	#N/A	#N/A
TR_47635	TRIRE2_47635	2.22027	up LL inducing	2.73417	up LL and DD inducing	#N/A	#N/A	#N/A	#N/A	#N/A	#N/A	#N/A	#N/A	#N/A	#N/A	#N/A	#N/A	#N/A	#N/A
TR_80713	TRIRE2_80713	2.2407	up LL inducing	2.03593	up LL and DD inducing	#N/A	#N/A	#N/A	#N/A	#N/A	#N/A	#N/A	#N/A	#N/A	#N/A	#N/A	#N/A	#N/A	#N/A
TR_123713	TRIRE2_123713	4.35541	up LL inducing	11.529	up LL and DD inducing	#N/A	#N/A	#N/A	#N/A	#N/A	#N/A	#N/A	#N/A	-14.0715	down env1 LL	#N/A	#N/A	#N/A	#N/A
TR_57016	TRIRE2_57016	2.18327	up LL inducing	2.32579	up LL and DD inducing	#N/A	#N/A	#N/A	#N/A	#N/A	#N/A	#N/A	#N/A	-2.65627	down env1 LL	#N/A	#N/A	#N/A	#N/A
TR_52021	TRIRE2_52021	2.16943	up LL inducing	2.19858	up LL and DD inducing	#N/A	#N/A	#N/A	#N/A	#N/A	#N/A	#N/A	#N/A	#N/A	#N/A	#N/A	#N/A	#N/A	#N/A
TR_75604	TRIRE2_75604	2.04541	up LL inducing	2.07151	up LL and DD inducing	#N/A	#N/A	#N/A	#N/A	#N/A	#N/A	#N/A	#N/A	#N/A	#N/A	#N/A	#N/A	#N/A	#N/A
TR_56206	TRIRE2_56206	2.05464	up LL inducing	4.96563	up LL and DD inducing	#N/A	#N/A	#N/A	#N/A	#N/A	#N/A	#N/A	#N/A	-4.36052	down env1 LL	#N/A	#N/A	#N/A	#N/A
TR_42825	TRIRE2_42825	2.05556	up LL inducing	2.89772	up LL and DD inducing	#N/A	#N/A	#N/A	#N/A	#N/A	#N/A	#N/A	#N/A	-2.60061	down env1 LL	#N/A	#N/A	#N/A	#N/A
TR_23173	TRIRE2_23173	2.0583	up LL inducing	2.65877	up LL and DD inducing	#N/A	#N/A	#N/A	#N/A	#N/A	#N/A	#N/A	#N/A	-2.27608	down env1 LL	#N/A	#N/A	#N/A	#N/A
TR_53952	TRIRE2_53952	2.0626	up LL inducing	2.02339	up LL and DD inducing	#N/A	#N/A	#N/A	#N/A	#N/A	#N/A	#N/A	#N/A	#N/A	#N/A	#N/A	#N/A	#N/A	#N/A
TR_70076	TRIRE2_70076	2.07494	up LL inducing	2.32505	up LL and DD inducing	#N/A	#N/A	#N/A	#N/A	#N/A	#N/A	#N/A	#N/A	#N/A	#N/A	#N/A	#N/A	#N/A	#N/A
TR_122304	TRIRE2_122304	2.08535	up LL inducing	2.64628	up LL and DD inducing	#N/A	#N/A	#N/A	#N/A	#N/A	#N/A	#N/A	#N/A	#N/A	#N/A	#N/A	#N/A	#N/A	#N/A
TR_60897	TRIRE2_60897	2.08569	up LL inducing	2.39197	up LL and DD inducing	#N/A	#N/A	#N/A	#N/A	#N/A	#N/A	#N/A	#N/A	#N/A	#N/A	#N/A	#N/A	#N/A	#N/A
TR_123571	TRIRE2_123571	2.08742	up LL inducing	2.79476	up LL and DD inducing	#N/A	#N/A	#N/A	#N/A	#N/A	#N/A	#N/A	#N/A	-2.65995	down env1 LL	#N/A	#N/A	#N/A	#N/A
TR_66469	TRIRE2_66469	2.10368	up LL inducing	2.24362	up LL and DD inducing	#N/A	#N/A	#N/A	#N/A	#N/A	#N/A	#N/A	#N/A	#N/A	#N/A	#N/A	#N/A	#N/A	#N/A
TR_82499	TRIRE2_82499	2.11506	up LL inducing	2.337	up LL and DD inducing	#N/A	#N/A	#N/A	#N/A	#N/A	#N/A	#N/A	#N/A	#N/A	#N/A	#N/A	#N/A	#N/A	#N/A
TR_5011	TRIRE2_5011	2.11533	up LL inducing	2.2741	up LL and DD inducing	#N/A	#N/A	#N/A	#N/A	#N/A	#N/A	#N/A	#N/A	#N/A	#N/A	#N/A	#N/A	#N/A	#N/A
TR_63653	TRIRE2_63653	2.12763	up LL inducing	2.98133	up LL and DD inducing	#N/A	#N/A	#N/A	#N/A	#N/A	#N/A	#N/A	#N/A	-4.79972	down env1 LL	#N/A	#N/A	#N/A	#N/A
TR_121889	TRIRE2_121889	2.13559	up LL inducing	2.37225	up LL and DD inducing	#N/A	#N/A	#N/A	#N/A	#N/A	#N/A	#N/A	#N/A	#N/A	#N/A	#N/A	#N/A	#N/A	#N/A
TR_46882	TRIRE2_46882	2.16168	up LL inducing	2.34845	up LL and DD inducing	#N/A	#N/A	#N/A	#N/A	#N/A	#N/A	#N/A	#N/A	#N/A	#N/A	#N/A	#N/A	#N/A	#N/A
TR_73940	TRIRE2_73940	2.17795	up LL inducing	2.26098	up LL and DD inducing	#N/A	#N/A	#N/A	#N/A	#N/A	#N/A	#N/A	#N/A	#N/A	#N/A	#N/A	#N/A	#N/A	#N/A
TR_56920	TRIRE2_56920	2.18221	up LL inducing	2.22358	up LL and DD inducing	#N/A	#N/A	#N/A	#N/A	#N/A	#N/A	#N/A	#N/A	#N/A	#N/A	#N/A	#N/A	#N/A	#N/A
TR_26462	TRIRE2_26462	2.19759	up LL inducing	2.55786	up LL and DD inducing	#N/A	#N/A	#N/A	#N/A	#N/A	#N/A	#N/A	#N/A	#N/A	#N/A	#N/A	#N/A	#N/A	#N/A
TR_79116	TRIRE2_79116	2.2115	up LL inducing	2.72703	up LL and DD inducing	#N/A	#N/A	#N/A	#N/A	#N/A	#N/A	#N/A	#N/A	#N/A	#N/A	#N/A	#N/A	#N/A	#N/A
TR_75939	TRIRE2_75939	2.21433	up LL inducing	2.80529	up LL and DD inducing	#N/A	#N/A	#N/A	#N/A	#N/A	#N/A	#N/A	#N/A	-2.17339	down env1 LL	#N/A	#N/A	#N/A	#N/A
TR_37067	TRIRE2_37067	2.2251	up LL inducing	2.82874	up LL and DD inducing	#N/A	#N/A	#N/A	#N/A	#N/A	#N/A	#N/A	#N/A	#N/A	#N/A	#N/A	#N/A	#N/A	#N/A
TR_79089	TRIRE2_79089	2.24057	up LL inducing	2.8443	up LL and DD inducing	#N/A	#N/A	#N/A	#N/A	#N/A	#N/A	#N/A	#N/A	#N/A	#N/A	#N/A	#N/A	#N/A	#N/A
TR_107848	TRIRE2_107848	2.24596	up LL inducing	2.59579	up LL and DD inducing	#N/A	#N/A	#N/A	#N/A	#N/A	#N/A	#N/A	#N/A	2.3357	up env1 LL	#N/A	#N/A	#N/A	#N/A
TR_61798	TRIRE2_61798	2.25094	up LL inducing	3.78898	up LL and DD inducing	#N/A	#N/A	#N/A	#N/A	#N/A	#N/A	#N/A	#N/A	#N/A	#N/A	#N/A	#N/A	#N/A	#N/A
TR_81226	TRIRE2_81226	2.252	up LL inducing	2.31069	up LL and DD inducing	#N/A	#N/A	#N/A	#N/A	#N/A	#N/A	#N/A	#N/A	#N/A	#N/A	#N/A	#N/A	#N/A	#N/A
TR_67418	TRIRE2_67418	2.25324	up LL inducing	3.0661	up LL and DD inducing	#N/A	#N/A	#N/A	#N/A	#N/A	#N/A	#N/A	#N/A	#N/A	#N/A	#N/A	#N/A	#N/A	#N/A
TR_109094	TRIRE2_109094	2.26402	up LL inducing	2.67397	up LL and DD inducing	#N/A	#N/A	#N/A	#N/A	#N/A	#N/A	#N/A	#N/A	#N/A	#N/A	#N/A	#N/A	#N/A	#N/A
TR_61532	TRIRE2_61532	2.31513	up LL inducing	2.31302	up LL and DD inducing	#N/A	#N/A	#N/A	#N/A	#N/A	#N/A	#N/A	#N/A	#N/A	#N/A	#N/A	#N/A	#N/A	#N/A
TR_104231	TRIRE2_104231	2.32686	up LL inducing	2.21132	up LL and DD inducing	#N/A	#N/A	#N/A	#N/A	#N/A	#N/A	#N/A	#N/A	#N/A	#N/A	#N/A	#N/A	#N/A	#N/A
TR_69753	TRIRE2_69753	2.33545	up LL inducing	2.23665	up LL and DD inducing	#N/A	#N/A	#N/A	#N/A	#N/A	#N/A	#N/A	#N/A	-10.5799	down env1 LL	#N/A	#N/A	#N/A	#N/A
TR_65483	TRIRE2_65483	2.33567	up LL inducing	3.83469	up LL and DD inducing	#N/A	#N/A	#N/A	#N/A	#N/A	#N/A	#N/A	#N/A	-4.46373	down env1 LL	#N/A	#N/A	#N/A	#N/A
TR_107554	TRIRE2_107554	2.35545	up LL inducing	2.26273	up LL and DD inducing	#N/A	#N/A	#N/A	#N/A	#N/A	#N/A	#N/A	#N/A	#N/A	#N/A	#N/A	#N/A	#N/A	#N/A
TR_45085	TRIRE2_45085	2.3762	up LL inducing	2.24933	up LL and DD inducing	#N/A	#N/A	#N/A	#N/A	#N/A	#N/A	#N/A	#N/A	#N/A	#N/A	#N/A	#N/A	#N/A	#N/A
TR_63202	TRIRE2_63202	2.37915	up LL inducing	2.37242	up LL and DD inducing	#N/A	#N/A	#N/A	#N/A	#N/A	#N/A	#N/A	#N/A	#N/A	#N/A	#N/A	#N/A	#N/A	#N/A
TR_56218	TRIRE2_56218	2.39069	up LL inducing	3.18469	up LL and DD inducing	#N/A	#N/A	#N/A	#N/A	#N/A	#N/A	#N/A	#N/A	-3.36677	down env1 LL	#N/A	#N/A	#N/A	#N/A
TR_119607	TRIRE2_119607	2.41302	up LL inducing	2.48442	up LL and DD inducing	#N/A	#N/A	#N/A	#N/A	#N/A	#N/A	#N/A	#N/A	3.22523	up env1 LL	#N/A	#N/A	#N/A	#N/A
TR_82074	TRIRE2_82074	2.46652	up LL inducing	3.26176	up LL and DD inducing	#N/A	#N/A	#N/A	#N/A	#N/A	#N/A	#N/A	#N/A	#N/A	#N/A	#N/A	#N/A	#N/A	#N/A
TR_43129	TRIRE2_43129	2.4689	up LL inducing	2.36558	up LL and DD inducing	#N/A	#N/A	#N/A	#N/A	#N/A	#N/A	#N/A	#N/A	#N/A	#N/A	#N/A	#N/A	#N/A	#N/A
TR_79835	TRIRE2_79835	2.47127	up LL inducing	2.0641	up LL and DD inducing	#N/A	#N/A	#N/A	#N/A	#N/A	#N/A	#N/A	#N/A	3.75015	up env1 LL	#N/A	#N/A	#N/A	#N/A
TR_43430	TRIRE2_43430	2.4801	up LL inducing	3.03554	up LL and DD inducing	#N/A	#N/A	#N/A	#N/A	#N/A	#N/A	#N/A	#N/A	-2.76319	down env1 LL	#N/A	#N/A	#N/A	#N/A
TR_80594	TRIRE2_80594	2.48075	up LL inducing	2.25187	up LL and DD inducing	#N/A	#N/A	#N/A	#N/A	#N/A	#N/A	#N/A	#N/A	#N/A	#N/A	#N/A	#N/A	#N/A	#N/A
TR_123963	TRIRE2_123963	2.52788	up LL inducing	2.29327	up LL and DD inducing	#N/A	#N/A	#N/A	#N/A	#N/A	#N/A	#N/A	#N/A	#N/A	#N/A	#N/A	#N/A	#N/A	#N/A
TR_108806	TRIRE2_108806	2.54021	up LL inducing	2.1224	up LL and DD inducing	#N/A	#N/A	#N/A	#N/A	#N/A	#N/A	#N/A	#N/A	#N/A	#N/A	#N/A	#N/A	#N/A	#N/A
TR_39911	TRIRE2_39911	2.60152	up LL inducing	2.255	up LL and DD inducing	#N/A	#N/A	#N/A	#N/A	#N/A	#N/A	#N/A	#N/A	#N/A	#N/A	#N/A	#N/A	#N/A	#N/A
TR_69384	TRIRE2_69384	2.65145	up LL inducing	2.47707	up LL and DD inducing	#N/A	#N/A	#N/A	#N/A	#N/A	#N/A	#N/A	#N/A	3.80554	up env1 LL	#N/A	#N/A	#N/A	#N/A
TR_56149	TRIRE2_56149	2.66193	up LL inducing	2.92251	up LL and DD inducing	#N/A	#N/A	#N/A	#N/A	#N/A	#N/A	#N/A	#N/A	#N/A	#N/A	#N/A	#N/A	#N/A	#N/A
TR_122817	TRIRE2_122817	2.66718	up LL inducing	3.62846	up LL and DD inducing	#N/A	#N/A	#N/A	#N/A	#N/A	#N/A	#N/A	#N/A	-3.83081	down env1 LL	#N/A	#N/A	#N/A	#N/A
TR_119933	TRIRE2_119933	2.71015	up LL inducing	2.25559	up LL and DD inducing	#N/A	#N/A	#N/A	#N/A	#N/A	#N/A	#N/A	#N/A	#N/A	#N/A	#N/A	#N/A	#N/A	#N/A
TR_3362	TRIRE2_3362	2.71038	up LL inducing	2.45975	up LL and DD inducing	#N/A	#N/A	#N/A	#N/A	#N/A	#N/A	#N/A	#N/A	#N/A	#N/A	#N/A	#N/A	#N/A	#N/A
TR_111689	TRIRE2_111689	2.71708	up LL inducing	2.19036	up LL and DD inducing	#N/A	#N/A	#N/A	#N/A	#N/A	#N/A	#N/A	#N/A	-2.91946	down env1 LL	#N/A	#N/A	#N/A	#N/A
TR_58026	TRIRE2_58026	2.73107	up LL inducing	2.47118	up LL and DD inducing	#N/A	#N/A	#N/A	#N/A	#N/A	#N/A	#N/A	#N/A	#N/A	#N/A	#N/A	#N/A	#N/A	#N/A
TR_110878	TRIRE2_110878	2.74352	up LL inducing	2.43881	up LL and DD inducing	#N/A	#N/A	#N/A	#N/A	#N/A	#N/A	#N/A	#N/A	#N/A	#N/A	#N/A	#N/A	#N/A	#N/A
TR_119981	TRIRE2_119981	2.75485	up LL inducing	3.42126	up LL and DD inducing	#N/A	#N/A	#N/A	#N/A	#N/A	#N/A	#N/A	#N/A	#N/A	#N/A	#N/A	#N/A	#N/A	#N/A
TR_124157	TRIRE2_124157	2.80572	up LL inducing	2.02217	up LL and DD inducing	#N/A	#N/A	#N/A	#N/A	#N/A	#N/A	#N/A	#N/A	#N/A	#N/A	#N/A	#N/A	#N/A	#N/A
TR_123616	TRIRE2_123616	2.84396	up LL inducing	19.7184	up LL and DD inducing	#N/A	#N/A	#N/A	#N/A	#N/A	#N/A	#N/A	#N/A	-37.6818	down env1 LL	#N/A	#N/A	#N/A	#N/A
TR_23062	TRIRE2_23062	2.85334	up LL inducing	2.98115	up LL and DD inducing	#N/A	#N/A	#N/A	#N/A	#N/A	#N/A	#N/A	#N/A	#N/A	#N/A	#N/A	#N/A	#N/A	#N/A
TR_122240	TRIRE2_122240	2.85623	up LL inducing	4.83228	up LL and DD inducing	#N/A	#N/A	#N/A	#N/A	#N/A	#N/A	#N/A	#N/A	#N/A	#N/A	#N/A	#N/A	#N/A	#N/A
TR_3508	TRIRE2_3508	2.86227	up LL inducing	2.8679	up LL and DD inducing	#N/A	#N/A	#N/A	#N/A	#N/A	#N/A	#N/A	#N/A	#N/A	#N/A	#N/A	#N/A	#N/A	#N/A
TR_33632	TRIRE2_33632	2.86321	up LL inducing	2.14834	up LL and DD inducing	#N/A	#N/A	#N/A	#N/A	#N/A	#N/A	#N/A	#N/A	#N/A	#N/A	#N/A	#N/A	#N/A	#N/A
TR_122197	TRIRE2_122197	2.88833	up LL inducing	6.92723	up LL and DD inducing	#N/A	#N/A	#N/A	#N/A	#N/A	#N/A	#N/A	#N/A	-2.20649	down env1 LL	#N/A	#N/A	#N/A	#N/A
TR_109275	TRIRE2_109275	2.92363	up LL inducing	2.03858	up LL and DD inducing	#N/A	#N/A	#N/A	#N/A	#N/A	#N/A	#N/A	#N/A	3.82935	up env1 LL	#N/A	#N/A	#N/A	#N/A
TR_120124	TRIRE2_120124	2.94839	up LL inducing	2.32909	up LL and DD inducing	#N/A	#N/A	#N/A	#N/A	#N/A	#N/A	#N/A	#N/A	#N/A	#N/A	#N/A	#N/A	#N/A	#N/A
TR_4886	TRIRE2_4886	2.96056	up LL inducing	3.51927	up LL and DD inducing	#N/A	#N/A	#N/A	#N/A	#N/A	#N/A	#N/A	#N/A	-2.67938	down env1 LL	#N/A	#N/A	#N/A	#N/A
TR_120805	TRIRE2_120805	2.97203	up LL inducing	2.84306	up LL and DD inducing	#N/A	#N/A	#N/A	#N/A	#N/A	#N/A	#N/A	#N/A	#N/A	#N/A	#N/A	#N/A	#N/A	#N/A
TR_59796	TRIRE2_59796	3.02771	up LL inducing	2.81119	up LL and DD inducing	#N/A	#N/A	#N/A	#N/A	#N/A	#N/A	#N/A	#N/A	#N/A	#N/A	#N/A	#N/A	#N/A	#N/A
TR_62488	TRIRE2_62488	3.03191	up LL inducing	4.23338	up LL and DD inducing	#N/A	#N/A	#N/A	#N/A	#N/A	#N/A	#N/A	#N/A	-13.8852	down env1 LL	#N/A	#N/A	#N/A	#N/A
TR_65965	TRIRE2_65965	3.04923	up LL inducing	5.38535	up LL and DD inducing	#N/A	#N/A	#N/A	#N/A	#N/A	#N/A	#N/A	#N/A	#N/A	#N/A	#N/A	#N/A	#N/A	#N/A
TR_107137	TRIRE2_107137	3.04985	up LL inducing	2.54194	up LL and DD inducing	#N/A	#N/A	#N/A	#N/A	#N/A	#N/A	#N/A	#N/A	#N/A	#N/A	#N/A	#N/A	#N/A	#N/A
TR_57370	TRIRE2_57370	3.05554	up LL inducing	4.87456	up LL and DD inducing	#N/A	#N/A	#N/A	#N/A	#N/A	#N/A	#N/A	#N/A	-2.83562	down env1 LL	#N/A	#N/A	#N/A	#N/A
TR_47733	TRIRE2_47733	3.1005	up LL inducing	4.57844	up LL and DD inducing	#N/A	#N/A	#N/A	#N/A	#N/A	#N/A	#N/A	#N/A	-13.2636	down env1 LL	#N/A	#N/A	#N/A	#N/A
TR_106051	TRIRE2_106051	3.17402	up LL inducing	4.38119	up LL and DD inducing	#N/A	#N/A	#N/A	#N/A	#N/A	#N/A	#N/A	#N/A	#N/A	#N/A	#N/A	#N/A	#N/A	#N/A
TR_120654	TRIRE2_120654	3.17434	up LL inducing	2.94732	up LL and DD inducing	#N/A	#N/A	#N/A	#N/A	#N/A	#N/A	#N/A	#N/A	#N/A	#N/A	#N/A	#N/A	#N/A	#N/A
TR_3889	TRIRE2_3889	3.20146	up LL inducing	5.01533	up LL and DD inducing	#N/A	#N/A	#N/A	#N/A	#N/A	#N/A	#N/A	#N/A	#N/A	#N/A	#N/A	#N/A	#N/A	#N/A
TR_123508	TRIRE2_123508	3.21826	up LL inducing	3.72382	up LL and DD inducing	#N/A	#N/A	#N/A	#N/A	#N/A	#N/A	#N/A	#N/A	-3.09106	down env1 LL	#N/A	#N/A	#N/A	#N/A
TR_122198	TRIRE2_122198	3.26367	up LL inducing	2.82533	up LL and DD inducing	#N/A	#N/A	#N/A	#N/A	#N/A	#N/A	#N/A	#N/A	#N/A	#N/A	#N/A	#N/A	#N/A	#N/A
TR_30084	TRIRE2_30084	3.28959	up LL inducing	3.80011	up LL and DD inducing	#N/A	#N/A	#N/A	#N/A	#N/A	#N/A	#N/A	#N/A	3.61896	up env1 LL	#N/A	#N/A	#N/A	#N/A
TR_120415	TRIRE2_120415	3.30312	up LL inducing	5.52595	up LL and DD inducing	#N/A	#N/A	#N/A	#N/A	#N/A	#N/A	#N/A	#N/A	-8.16272	down env1 LL	#N/A	#N/A	#N/A	#N/A
TR_123255	TRIRE2_123255	3.37122	up LL inducing	2.8725	up LL and DD inducing	#N/A	#N/A	#N/A	#N/A	#N/A	#N/A	#N/A	#N/A	#N/A	#N/A	#N/A	#N/A	#N/A	#N/A
TR_31227	TRIRE2_31227	3.46126	up LL inducing	2.01406	up LL and DD inducing	#N/A	#N/A	#N/A	#N/A	#N/A	#N/A	#N/A	#N/A	4.73663	up env1 LL	#N/A	#N/A	#N/A	#N/A
TR_105718	TRIRE2_105718	3.50345	up LL inducing	3.27502	up LL and DD inducing	#N/A	#N/A	#N/A	#N/A	#N/A	#N/A	#N/A	#N/A	-3.67419	down env1 LL	#N/A	#N/A	#N/A	#N/A
TR_52446	TRIRE2_52446	3.51656	up LL inducing	2.70517	up LL and DD inducing	#N/A	#N/A	#N/A	#N/A	#N/A	#N/A	#N/A	#N/A	#N/A	#N/A	#N/A	#N/A	#N/A	#N/A
TR_41518	TRIRE2_41518	3.54838	up LL inducing	3.63821	up LL and DD inducing	#N/A	#N/A	#N/A	#N/A	#N/A	#N/A	#N/A	#N/A	#N/A	#N/A	#N/A	#N/A	#N/A	#N/A
TR_2392	TRIRE2_2392	3.60187	up LL inducing	2.61767	up LL and DD inducing	#N/A	#N/A	#N/A	#N/A	#N/A	#N/A	#N/A	#N/A	2.42041	up env1 LL	#N/A	#N/A	#N/A	#N/A
TR_123476	TRIRE2_123476	3.64017	up LL inducing	2.40234	up LL and DD inducing	#N/A	#N/A	#N/A	#N/A	#N/A	#N/A	#N/A	#N/A	4.85257	up env1 LL	#N/A	#N/A	#N/A	#N/A
TR_2916	TRIRE2_2916	3.66518	up LL inducing	3.83557	up LL and DD inducing	#N/A	#N/A	#N/A	#N/A	#N/A	#N/A	#N/A	#N/A	#N/A	#N/A	#N/A	#N/A	#N/A	#N/A
TR_77513	TRIRE2_77513	3.74374	up LL inducing	5.75077	up LL and DD inducing	#N/A	#N/A	#N/A	#N/A	#N/A	#N/A	#N/A	#N/A	-3.75652	down env1 LL	#N/A	#N/A	#N/A	#N/A
TR_58389	TRIRE2_58389	3.76843	up LL inducing	2.70629	up LL and DD inducing	#N/A	#N/A	#N/A	#N/A	#N/A	#N/A	#N/A	#N/A	#N/A	#N/A	#N/A	#N/A	#N/A	#N/A
TR_108356	TRIRE2_108356	3.83847	up LL inducing	3.52585	up LL and DD inducing	#N/A	#N/A	#N/A	#N/A	#N/A	#N/A	#N/A	#N/A	-3.02342	down env1 LL	#N/A	#N/A	#N/A	#N/A
TR_103537	TRIRE2_103537	3.99906	up LL inducing	3.97665	up LL and DD inducing	#N/A	#N/A	#N/A	#N/A	#N/A	#N/A	#N/A	#N/A	-28.7918	down env1 LL	#N/A	#N/A	#N/A	#N/A
TR_122971	TRIRE2_122971	4.04064	up LL inducing	4.68762	up LL and DD inducing	#N/A	#N/A	#N/A	#N/A	#N/A	#N/A	#N/A	#N/A	#N/A	#N/A	#N/A	#N/A	#N/A	#N/A
TR_4726	TRIRE2_4726	4.05241	up LL inducing	2.43117	up LL and DD inducing	#N/A	#N/A	#N/A	#N/A	#N/A	#N/A	#N/A	#N/A	#N/A	#N/A	#N/A	#N/A	#N/A	#N/A
TR_75794	TRIRE2_75794	4.25177	up LL inducing	2.75744	up LL and DD inducing	#N/A	#N/A	#N/A	#N/A	#N/A	#N/A	#N/A	#N/A	-2.76475	down env1 LL	#N/A	#N/A	#N/A	#N/A
TR_63413	TRIRE2_63413	4.37127	up LL inducing	4.35137	up LL and DD inducing	#N/A	#N/A	#N/A	#N/A	#N/A	#N/A	#N/A	#N/A	#N/A	#N/A	#N/A	#N/A	#N/A	#N/A
TR_107279	TRIRE2_107279	4.60156	up LL inducing	2.97472	up LL and DD inducing	#N/A	#N/A	#N/A	#N/A	#N/A	#N/A	#N/A	#N/A	#N/A	#N/A	#N/A	#N/A	#N/A	#N/A
TR_56546	TRIRE2_56546	4.66847	up LL inducing	10.9493	up LL and DD inducing	#N/A	#N/A	#N/A	#N/A	#N/A	#N/A	#N/A	#N/A	-32.6906	down env1 LL	#N/A	#N/A	#N/A	#N/A
TR_66583	TRIRE2_66583	4.75223	up LL inducing	8.40483	up LL and DD inducing	#N/A	#N/A	#N/A	#N/A	#N/A	#N/A	#N/A	#N/A	#N/A	#N/A	#N/A	#N/A	#N/A	#N/A
TR_102908	TRIRE2_102908	4.78134	up LL inducing	8.16748	up LL and DD inducing	#N/A	#N/A	#N/A	#N/A	#N/A	#N/A	#N/A	#N/A	-5.64818	down env1 LL	#N/A	#N/A	#N/A	#N/A
TR_73048	TRIRE2_73048	5.09455	up LL inducing	7.31053	up LL and DD inducing	#N/A	#N/A	#N/A	#N/A	#N/A	#N/A	#N/A	#N/A	#N/A	#N/A	#N/A	#N/A	#N/A	#N/A
TR_120803	TRIRE2_120803	5.46341	up LL inducing	6.20255	up LL and DD inducing	#N/A	#N/A	#N/A	#N/A	#N/A	#N/A	#N/A	#N/A	-2.09914	down env1 LL	#N/A	#N/A	#N/A	#N/A
TR_121717	TRIRE2_121717	5.71456	up LL inducing	8.26961	up LL and DD inducing	#N/A	#N/A	#N/A	#N/A	#N/A	#N/A	#N/A	#N/A	#N/A	#N/A	#N/A	#N/A	#N/A	#N/A
TR_44640	TRIRE2_44640	7.15581	up LL inducing	9.49811	up LL and DD inducing	#N/A	#N/A	#N/A	#N/A	#N/A	#N/A	#N/A	#N/A	-3.46643	down env1 LL	#N/A	#N/A	#N/A	#N/A
TR_122108	TRIRE2_122108	10.7684	up LL inducing	21.6465	up LL and DD inducing	#N/A	#N/A	#N/A	#N/A	#N/A	#N/A	#N/A	#N/A	#N/A	#N/A	#N/A	#N/A	#N/A	#N/A
TR_76075	TRIRE2_76075	10.9144	up LL inducing	20.5823	up LL and DD inducing	#N/A	#N/A	#N/A	#N/A	#N/A	#N/A	#N/A	#N/A	-2.21945	down env1 LL	#N/A	#N/A	#N/A	#N/A
TR_124119	TRIRE2_124119	-2.83922	down in DD inducing	#N/A	#N/A	-3.58575	down blr1 LL	-2.74714	down blr1 DD	#N/A	#N/A	#N/A	#N/A	#N/A	#N/A	#N/A	#N/A	downDD cre	#N/A
TR_73523	TRIRE2_73523	-3.07373	down in DD inducing	#N/A	#N/A	-2.81495	down blr1 LL	#N/A	#N/A	#N/A	#N/A	#N/A	#N/A	-2.10401	down env1 LL	#N/A	#N/A	downDD cre	#N/A
TR_121820	TRIRE2_121820	-2.98804	down in DD inducing	#N/A	#N/A	-2.28834	down blr1 LL	#N/A	#N/A	#N/A	#N/A	#N/A	#N/A	#N/A	#N/A	#N/A	#N/A	downDD cre	#N/A
TR_123946	TRIRE2_123946	-2.05073	down in DD inducing	#N/A	#N/A	-2.12859	down blr1 LL	#N/A	#N/A	#N/A	#N/A	#N/A	#N/A	-3.337	down env1 LL	#N/A	#N/A	downDD cre	#N/A
TR_110171	TRIRE2_110171	-2.36207	down in DD inducing	#N/A	#N/A	-2.03785	down blr1 LL	#N/A	#N/A	#N/A	#N/A	#N/A	#N/A	#N/A	#N/A	#N/A	#N/A	downDD cre	#N/A
TR_112081	TRIRE2_112081	-2.51148	down in DD inducing	#N/A	#N/A	#N/A	#N/A	#N/A	#N/A	#N/A	#N/A	#N/A	#N/A	#N/A	#N/A	#N/A	#N/A	downDD cre	#N/A
TR_74228	TRIRE2_74228	-2.68494	down LL inducing	#N/A	#N/A	-3.02856	down blr1 LL	#N/A	#N/A	-2.30019	down blr2 LL	#N/A	#N/A	-6.4136	down env1 LL	#N/A	#N/A	downDD cre	#N/A
TR_21170	TRIRE2_21170	-2.4288	down LL inducing	#N/A	#N/A	#N/A	#N/A	#N/A	#N/A	#N/A	#N/A	#N/A	#N/A	#N/A	#N/A	#N/A	#N/A	downDD cre	#N/A
TR_62820	TRIRE2_62820	-2.2967	down LL inducing	#N/A	#N/A	#N/A	#N/A	#N/A	#N/A	#N/A	#N/A	#N/A	#N/A	#N/A	#N/A	#N/A	#N/A	downDD cre	#N/A
TR_79059	TRIRE2_79059	-2.16069	down LL inducing	#N/A	#N/A	#N/A	#N/A	#N/A	#N/A	#N/A	#N/A	#N/A	#N/A	#N/A	#N/A	#N/A	#N/A	downDD cre	#N/A
TR_121278	TRIRE2_121278	-2.07969	down LL inducing	#N/A	#N/A	#N/A	#N/A	#N/A	#N/A	#N/A	#N/A	#N/A	#N/A	#N/A	#N/A	#N/A	#N/A	downDD cre	#N/A
TR_124148	TRIRE2_124148	-2.05565	down LL inducing	#N/A	#N/A	#N/A	#N/A	#N/A	#N/A	#N/A	#N/A	#N/A	#N/A	#N/A	#N/A	#N/A	#N/A	downDD cre	#N/A
TR_33692	TRIRE2_33692	-2.0406	down LL inducing	#N/A	#N/A	#N/A	#N/A	#N/A	#N/A	#N/A	#N/A	#N/A	#N/A	#N/A	#N/A	#N/A	#N/A	downDD cre	#N/A
TR_103222	TRIRE2_103222	-2.03017	down LL inducing	#N/A	#N/A	#N/A	#N/A	#N/A	#N/A	#N/A	#N/A	#N/A	#N/A	#N/A	#N/A	#N/A	#N/A	downDD cre	#N/A
TR_108232	TRIRE2_108232	7.27747	up in DD inducing	#N/A	#N/A	-4.44029	down blr1 LL	-29.3651	down blr1 DD	18.5939	up blr2 LL	#N/A	#N/A	#N/A	#N/A	#N/A	#N/A	downDD cre	#N/A
TR_106314	TRIRE2_106314	2.54882	up in DD inducing	#N/A	#N/A	-2.75567	down blr1 LL	-4.53234	down blr1 DD	#N/A	#N/A	#N/A	#N/A	#N/A	#N/A	-2.94325	down env1 DD	downDD cre	#N/A
TR_81082	TRIRE2_81082	2.35786	up in DD inducing	#N/A	#N/A	-2.94343	down blr1 LL	-2.35602	down blr1 DD	#N/A	#N/A	#N/A	#N/A	-8.97748	down env1 LL	#N/A	#N/A	downDD cre	#N/A
TR_108143	TRIRE2_108143	7.22321	up in DD inducing	#N/A	#N/A	2.71913	up blr1 LL	-2.59947	down blr1 DD	14.9245	up blr2 LL	2.51281	up blr2 DD	-4.08548	down env1 LL	#N/A	#N/A	downDD cre	#N/A
TR_123261	TRIRE2_123261	2.61295	up in DD inducing	#N/A	#N/A	#N/A	#N/A	-2.45102	down blr1 DD	5.15247	up blr2 LL	#N/A	#N/A	2.15494	up env1 LL	#N/A	#N/A	downDD cre	#N/A
TR_69611	TRIRE2_69611	5.69634	up in DD inducing	#N/A	#N/A	#N/A	#N/A	-4.35249	down blr1 DD	5.97095	up blr2 LL	#N/A	#N/A	-24.4417	down env1 LL	#N/A	#N/A	downDD cre	#N/A
TR_65494	TRIRE2_65494	2.41139	up in DD inducing	#N/A	#N/A	#N/A	#N/A	-2.022	down blr1 DD	#N/A	#N/A	#N/A	#N/A	-4.33499	down env1 LL	#N/A	#N/A	downDD cre	#N/A
TR_119534	TRIRE2_119534	2.34951	up in DD inducing	#N/A	#N/A	-2.21192	down blr1 LL	#N/A	#N/A	#N/A	#N/A	#N/A	#N/A	#N/A	#N/A	#N/A	#N/A	downDD cre	#N/A
TR_63868	TRIRE2_63868	2.70214	up in DD inducing	#N/A	#N/A	2.5424	up blr1 LL	#N/A	#N/A	3.16947	up blr2 LL	#N/A	#N/A	-5.42826	down env1 LL	#N/A	#N/A	downDD cre	#N/A
TR_64869	TRIRE2_64869	5.78777	up in DD inducing	#N/A	#N/A	6.06358	up blr1 LL	#N/A	#N/A	6.1914	up blr2 LL	#N/A	#N/A	-4.21044	down env1 LL	#N/A	#N/A	downDD cre	#N/A
TR_44251	TRIRE2_44251	2.53827	up in DD inducing	#N/A	#N/A	#N/A	#N/A	#N/A	#N/A	2.07161	up blr2 LL	#N/A	#N/A	#N/A	#N/A	#N/A	#N/A	downDD cre	#N/A
TR_108144	TRIRE2_108144	2.62734	up in DD inducing	#N/A	#N/A	#N/A	#N/A	#N/A	#N/A	10.2909	up blr2 LL	2.47602	up blr2 DD	-2.07449	down env1 LL	#N/A	#N/A	downDD cre	#N/A
TR_71970	TRIRE2_71970	2.03818	up in DD inducing	#N/A	#N/A	#N/A	#N/A	#N/A	#N/A	#N/A	#N/A	#N/A	#N/A	-2.92848	down env1 LL	#N/A	#N/A	downDD cre	#N/A
TR_58613	TRIRE2_58613	2.05753	up in DD inducing	#N/A	#N/A	#N/A	#N/A	#N/A	#N/A	#N/A	#N/A	#N/A	#N/A	-2.55257	down env1 LL	#N/A	#N/A	downDD cre	#N/A
TR_67377	TRIRE2_67377	2.26988	up in DD inducing	#N/A	#N/A	#N/A	#N/A	#N/A	#N/A	#N/A	#N/A	#N/A	#N/A	-2.11979	down env1 LL	#N/A	#N/A	downDD cre	#N/A
TR_106781	TRIRE2_106781	2.42763	up in DD inducing	#N/A	#N/A	#N/A	#N/A	#N/A	#N/A	#N/A	#N/A	#N/A	#N/A	#N/A	#N/A	#N/A	#N/A	downDD cre	#N/A
TR_65949	TRIRE2_65949	2.57872	up in DD inducing	#N/A	#N/A	#N/A	#N/A	#N/A	#N/A	#N/A	#N/A	#N/A	#N/A	-2.14541	down env1 LL	#N/A	#N/A	downDD cre	#N/A
TR_121682	TRIRE2_121682	2.72894	up in DD inducing	#N/A	#N/A	#N/A	#N/A	#N/A	#N/A	#N/A	#N/A	#N/A	#N/A	#N/A	#N/A	#N/A	#N/A	downDD cre	#N/A
TR_61576	TRIRE2_61576	2.76602	up in DD inducing	#N/A	#N/A	#N/A	#N/A	#N/A	#N/A	#N/A	#N/A	#N/A	#N/A	-5.21928	down env1 LL	#N/A	#N/A	downDD cre	#N/A
TR_122952	TRIRE2_122952	2.80272	up in DD inducing	#N/A	#N/A	#N/A	#N/A	#N/A	#N/A	#N/A	#N/A	#N/A	#N/A	2.56552	up env1 LL	#N/A	#N/A	downDD cre	#N/A
TR_70845	TRIRE2_70845	3.2816	up in DD inducing	#N/A	#N/A	#N/A	#N/A	#N/A	#N/A	#N/A	#N/A	#N/A	#N/A	-10.0181	down env1 LL	#N/A	#N/A	downDD cre	#N/A
TR_56531	TRIRE2_56531	3.4507	up in DD inducing	#N/A	#N/A	#N/A	#N/A	#N/A	#N/A	#N/A	#N/A	#N/A	#N/A	-3.6194	down env1 LL	#N/A	#N/A	downDD cre	#N/A
TR_81383	TRIRE2_81383	5.03363	up in DD inducing	#N/A	#N/A	#N/A	#N/A	#N/A	#N/A	#N/A	#N/A	#N/A	#N/A	-10.625	down env1 LL	#N/A	#N/A	downDD cre	#N/A
TR_122374	TRIRE2_122374	12.3911	up in DD inducing	#N/A	#N/A	#N/A	#N/A	#N/A	#N/A	#N/A	#N/A	#N/A	#N/A	-17.4529	down env1 LL	#N/A	#N/A	downDD cre	#N/A
TR_4744	TRIRE2_4744	2.93648	up LL inducing	#N/A	#N/A	-3.45719	down blr1 LL	-2.52074	down blr1 DD	#N/A	#N/A	#N/A	#N/A	-4.51758	down env1 LL	#N/A	#N/A	downDD cre	#N/A
TR_102743	TRIRE2_102743	2.48171	up LL inducing	#N/A	#N/A	#N/A	#N/A	#N/A	#N/A	#N/A	#N/A	#N/A	#N/A	-4.84014	down env1 LL	#N/A	#N/A	downDD cre	#N/A
TR_31248	TRIRE2_31248	-2.52877	down in DD inducing	#N/A	#N/A	-2.005	down blr1 LL	#N/A	#N/A	#N/A	#N/A	#N/A	#N/A	#N/A	#N/A	#N/A	#N/A	downLL cre	#N/A
TR_123888	TRIRE2_123888	2.23709	up in DD inducing	#N/A	#N/A	#N/A	#N/A	#N/A	#N/A	#N/A	#N/A	#N/A	#N/A	3.69038	up env1 LL	#N/A	#N/A	downLL cre	#N/A
TR_120975	TRIRE2_120975	2.22008	up LL inducing	#N/A	#N/A	2.14814	up blr1 LL	2.4742	up blr1 DD	2.19339	up blr2 LL	#N/A	#N/A	#N/A	#N/A	#N/A	#N/A	downLL cre	#N/A
TR_22915	TRIRE2_22915	2.36928	up LL inducing	#N/A	#N/A	2.30961	up blr1 LL	2.99993	up blr1 DD	#N/A	#N/A	#N/A	#N/A	3.20117	up env1 LL	#N/A	#N/A	downLL cre	#N/A
TR_64916	TRIRE2_64916	2.96438	up LL inducing	#N/A	#N/A	-3.19609	down blr1 LL	#N/A	#N/A	-3.66249	down blr2 LL	#N/A	#N/A	2.59053	up env1 LL	#N/A	#N/A	downLL cre	#N/A
TR_111357	TRIRE2_111357	2.45459	up LL inducing	#N/A	#N/A	-2.10909	down blr1 LL	#N/A	#N/A	-3.16659	down blr2 LL	#N/A	#N/A	45.7479	up env1 LL	#N/A	#N/A	downLL cre	#N/A
TR_4626	TRIRE2_4626	3.09187	up LL inducing	#N/A	#N/A	-5.08836	down blr1 LL	#N/A	#N/A	-3.03301	down blr2 LL	#N/A	#N/A	#N/A	#N/A	#N/A	#N/A	downLL cre	#N/A
TR_67751	TRIRE2_67751	2.84149	up LL inducing	#N/A	#N/A	-3.08263	down blr1 LL	#N/A	#N/A	-2.35315	down blr2 LL	#N/A	#N/A	#N/A	#N/A	#N/A	#N/A	downLL cre	#N/A
TR_35777	TRIRE2_35777	5.26942	up LL inducing	#N/A	#N/A	-3.56425	down blr1 LL	#N/A	#N/A	-2.28358	down blr2 LL	#N/A	#N/A	4.47178	up env1 LL	#N/A	#N/A	downLL cre	#N/A
TR_50996	TRIRE2_50996	2.32224	up LL inducing	#N/A	#N/A	-3.51616	down blr1 LL	#N/A	#N/A	-2.1455	down blr2 LL	#N/A	#N/A	3.96728	up env1 LL	#N/A	#N/A	downLL cre	#N/A
TR_48080	TRIRE2_48080	4.20936	up LL inducing	#N/A	#N/A	-2.77913	down blr1 LL	#N/A	#N/A	-2.13124	down blr2 LL	#N/A	#N/A	#N/A	#N/A	#N/A	#N/A	downLL cre	#N/A
TR_2399	TRIRE2_2399	2.39755	up LL inducing	#N/A	#N/A	-2.56324	down blr1 LL	#N/A	#N/A	#N/A	#N/A	#N/A	#N/A	2.86702	up env1 LL	#N/A	#N/A	downLL cre	#N/A
TR_73654	TRIRE2_73654	3.85044	up LL inducing	#N/A	#N/A	-2.23225	down blr1 LL	#N/A	#N/A	#N/A	#N/A	#N/A	#N/A	#N/A	#N/A	#N/A	#N/A	downLL cre	#N/A
TR_123274	TRIRE2_123274	2.08217	up LL inducing	#N/A	#N/A	-2.122	down blr1 LL	#N/A	#N/A	#N/A	#N/A	#N/A	#N/A	#N/A	#N/A	#N/A	#N/A	downLL cre	#N/A
TR_119956	TRIRE2_119956	2.7966	up LL inducing	#N/A	#N/A	#N/A	#N/A	#N/A	#N/A	#N/A	#N/A	#N/A	#N/A	3.35485	up env1 LL	#N/A	#N/A	downLL cre	#N/A
TR_123095	TRIRE2_123095	4.78491	up LL inducing	#N/A	#N/A	#N/A	#N/A	#N/A	#N/A	#N/A	#N/A	#N/A	#N/A	#N/A	#N/A	#N/A	#N/A	downLL cre	#N/A
TR_42264	TRIRE2_42264	4.96689	up LL inducing	#N/A	#N/A	#N/A	#N/A	#N/A	#N/A	#N/A	#N/A	#N/A	#N/A	#N/A	#N/A	#N/A	#N/A	downLL cre	#N/A
TR_56830	TRIRE2_56830	2.35782	up LL inducing	#N/A	#N/A	#N/A	#N/A	#N/A	#N/A	#N/A	#N/A	#N/A	#N/A	-2.10801	down env1 LL	#N/A	#N/A	downLL cre	TRIRE2_56830
TR_103694	TRIRE2_103694	2.2681	up LL inducing	#N/A	#N/A	#N/A	#N/A	#N/A	#N/A	#N/A	#N/A	#N/A	#N/A	6.83741	up env1 LL	#N/A	#N/A	downLL cre	#N/A
TR_68036	TRIRE2_68036	2.07476	up LL inducing	#N/A	#N/A	#N/A	#N/A	#N/A	#N/A	#N/A	#N/A	#N/A	#N/A	#N/A	#N/A	#N/A	#N/A	downLL cre	#N/A
TR_44175	TRIRE2_44175	4.79826	up LL inducing	#N/A	#N/A	#N/A	#N/A	#N/A	#N/A	#N/A	#N/A	#N/A	#N/A	8.03696	up env1 LL	#N/A	#N/A	downLL cre	#N/A
TR_107111	TRIRE2_107111	2.10617	up LL inducing	#N/A	#N/A	#N/A	#N/A	#N/A	#N/A	#N/A	#N/A	#N/A	#N/A	#N/A	#N/A	#N/A	#N/A	downLL cre	#N/A
TR_74795	TRIRE2_74795	2.13975	up LL inducing	#N/A	#N/A	#N/A	#N/A	#N/A	#N/A	#N/A	#N/A	#N/A	#N/A	#N/A	#N/A	#N/A	#N/A	downLL cre	#N/A
TR_82133	TRIRE2_82133	2.16814	up LL inducing	#N/A	#N/A	#N/A	#N/A	#N/A	#N/A	#N/A	#N/A	#N/A	#N/A	2.06137	up env1 LL	#N/A	#N/A	downLL cre	#N/A
TR_78226	TRIRE2_78226	2.17267	up LL inducing	#N/A	#N/A	#N/A	#N/A	#N/A	#N/A	#N/A	#N/A	#N/A	#N/A	#N/A	#N/A	#N/A	#N/A	downLL cre	#N/A
TR_106130	TRIRE2_106130	2.25713	up LL inducing	#N/A	#N/A	#N/A	#N/A	#N/A	#N/A	#N/A	#N/A	#N/A	#N/A	2.69363	up env1 LL	#N/A	#N/A	downLL cre	#N/A
TR_108405	TRIRE2_108405	2.29947	up LL inducing	#N/A	#N/A	#N/A	#N/A	#N/A	#N/A	#N/A	#N/A	#N/A	#N/A	#N/A	#N/A	#N/A	#N/A	downLL cre	#N/A
TR_21737	TRIRE2_21737	3.0386	up LL inducing	#N/A	#N/A	#N/A	#N/A	#N/A	#N/A	#N/A	#N/A	#N/A	#N/A	#N/A	#N/A	#N/A	#N/A	downLL cre	#N/A
TR_59665	TRIRE2_59665	3.64296	up LL inducing	#N/A	#N/A	#N/A	#N/A	#N/A	#N/A	#N/A	#N/A	#N/A	#N/A	2.35921	up env1 LL	#N/A	#N/A	downLL cre	#N/A
TR_110877	TRIRE2_110877	4.55251	up LL inducing	#N/A	#N/A	#N/A	#N/A	#N/A	#N/A	#N/A	#N/A	#N/A	#N/A	#N/A	#N/A	#N/A	#N/A	downLL cre	#N/A
TR_4921	TRIRE2_4921	2.82873	up LL inducing	#N/A	#N/A	-2.02658	down blr1 LL	#N/A	#N/A	#N/A	#N/A	#N/A	#N/A	#N/A	#N/A	#N/A	#N/A	downLLDD cre	#N/A
TR_121396	TRIRE2_121396	3.65216	up LL inducing	#N/A	#N/A	#N/A	#N/A	#N/A	#N/A	#N/A	#N/A	#N/A	#N/A	4.86187	up env1 LL	#N/A	#N/A	downLLDD cre	#N/A
TR_80875	TRIRE2_80875	-3.18346	down in DD inducing	#N/A	#N/A	-2.34694	down blr1 LL	#N/A	#N/A	-2.07355	down blr2 LL	#N/A	#N/A	15.5684	up env1 LL	#N/A	#N/A	upDD cre	#N/A
TR_121856	TRIRE2_121856	-5.14889	down in DD inducing	#N/A	#N/A	2.89594	up blr1 LL	#N/A	#N/A	#N/A	#N/A	#N/A	#N/A	39.9037	up env1 LL	#N/A	#N/A	upDD cre	#N/A
TR_50793	TRIRE2_50793	-2.28962	down in DD inducing	#N/A	#N/A	#N/A	#N/A	#N/A	#N/A	#N/A	#N/A	#N/A	#N/A	#N/A	#N/A	#N/A	#N/A	upDD cre	#N/A
TR_67639	TRIRE2_67639	-2.24645	down in DD inducing	#N/A	#N/A	#N/A	#N/A	#N/A	#N/A	#N/A	#N/A	#N/A	#N/A	5.65842	up env1 LL	#N/A	#N/A	upDD cre	#N/A
TR_70365	TRIRE2_70365	-2.15062	down in DD inducing	#N/A	#N/A	#N/A	#N/A	#N/A	#N/A	#N/A	#N/A	#N/A	#N/A	#N/A	#N/A	#N/A	#N/A	upDD cre	#N/A
TR_55886	TRIRE2_55886	3.97057	up in DD inducing	#N/A	#N/A	3.02986	up blr1 LL	5.80743	up blr1 DD	-9.13288	down blr2 LL	-2.78345	down blr2 DD	-12.9599	down env1 LL	#N/A	#N/A	upDD cre	#N/A
TR_109779	TRIRE2_109779	5.79631	up in DD inducing	#N/A	#N/A	2.24039	up blr1 LL	2.62379	up blr1 DD	-4.51655	down blr2 LL	-2.45031	down blr2 DD	-8.78627	down env1 LL	#N/A	#N/A	upDD cre	#N/A
TR_82208	TRIRE2_82208	3.46738	up in DD inducing	#N/A	#N/A	2.56257	up blr1 LL	2.43893	up blr1 DD	-3.59649	down blr2 LL	-4.87266	down blr2 DD	-10.2521	down env1 LL	#N/A	#N/A	upDD cre	#N/A
TR_106879	TRIRE2_106879	6.64327	up in DD inducing	#N/A	#N/A	3.73045	up blr1 LL	2.95283	up blr1 DD	-2.64226	down blr2 LL	-2.76169	down blr2 DD	#N/A	#N/A	#N/A	#N/A	upDD cre	#N/A
TR_119857	TRIRE2_119857	3.04735	up in DD inducing	#N/A	#N/A	13.2599	up blr1 LL	2.73146	up blr1 DD	-2.42768	down blr2 LL	-3.48611	down blr2 DD	-4.90698	down env1 LL	#N/A	#N/A	upDD cre	#N/A
TR_74807	TRIRE2_74807	2.06874	up in DD inducing	#N/A	#N/A	#N/A	#N/A	2.12329	up blr1 DD	-2.24973	down blr2 LL	#N/A	#N/A	-6.90408	down env1 LL	#N/A	#N/A	upDD cre	#N/A
TR_23238	TRIRE2_23238	3.85378	up in DD inducing	#N/A	#N/A	-6.61527	down blr1 LL	#N/A	#N/A	-8.77288	down blr2 LL	#N/A	#N/A	#N/A	#N/A	#N/A	#N/A	upDD cre	#N/A
TR_68706	TRIRE2_68706	3.94784	up in DD inducing	#N/A	#N/A	-5.13157	down blr1 LL	#N/A	#N/A	-6.37445	down blr2 LL	#N/A	#N/A	#N/A	#N/A	#N/A	#N/A	upDD cre	#N/A
TR_71170	TRIRE2_71170	4.55244	up in DD inducing	#N/A	#N/A	2.69439	up blr1 LL	#N/A	#N/A	#N/A	#N/A	-2.1088	down blr2 DD	6.2524	up env1 LL	#N/A	#N/A	upDD cre	#N/A
TR_23292	TRIRE2_23292	2.42533	up in DD inducing	#N/A	#N/A	3.27867	up blr1 LL	#N/A	#N/A	#N/A	#N/A	#N/A	#N/A	#N/A	#N/A	#N/A	#N/A	upDD cre	#N/A
TR_63919	TRIRE2_63919	2.67403	up in DD inducing	#N/A	#N/A	#N/A	#N/A	#N/A	#N/A	-2.59962	down blr2 LL	#N/A	#N/A	-3.71416	down env1 LL	#N/A	#N/A	upDD cre	#N/A
TR_70803	TRIRE2_70803	3.46083	up in DD inducing	#N/A	#N/A	#N/A	#N/A	#N/A	#N/A	-2.4452	down blr2 LL	#N/A	#N/A	-48.9182	down env1 LL	#N/A	#N/A	upDD cre	#N/A
TR_106645	TRIRE2_106645	3.39006	up in DD inducing	#N/A	#N/A	#N/A	#N/A	#N/A	#N/A	-2.43781	down blr2 LL	#N/A	#N/A	-3.34186	down env1 LL	#N/A	#N/A	upDD cre	#N/A
TR_120752	TRIRE2_120752	2.00506	up in DD inducing	#N/A	#N/A	#N/A	#N/A	#N/A	#N/A	#N/A	#N/A	#N/A	#N/A	#N/A	#N/A	#N/A	#N/A	upDD cre	#N/A
TR_62182	TRIRE2_62182	2.11515	up in DD inducing	#N/A	#N/A	#N/A	#N/A	#N/A	#N/A	#N/A	#N/A	#N/A	#N/A	#N/A	#N/A	#N/A	#N/A	upDD cre	#N/A
TR_47127	TRIRE2_47127	2.20483	up in DD inducing	#N/A	#N/A	#N/A	#N/A	#N/A	#N/A	#N/A	#N/A	#N/A	#N/A	#N/A	#N/A	#N/A	#N/A	upDD cre	#N/A
TR_104911	TRIRE2_104911	2.36766	up in DD inducing	#N/A	#N/A	#N/A	#N/A	#N/A	#N/A	#N/A	#N/A	#N/A	#N/A	#N/A	#N/A	#N/A	#N/A	upDD cre	#N/A
TR_108996	TRIRE2_108996	2.74714	up in DD inducing	#N/A	#N/A	#N/A	#N/A	#N/A	#N/A	#N/A	#N/A	#N/A	#N/A	-4.69546	down env1 LL	#N/A	#N/A	upDD cre	#N/A
TR_120931	TRIRE2_120931	2.80362	up in DD inducing	#N/A	#N/A	#N/A	#N/A	#N/A	#N/A	#N/A	#N/A	#N/A	#N/A	-9.93689	down env1 LL	#N/A	#N/A	upDD cre	#N/A
TR_50593	TRIRE2_50593	2.85346	up in DD inducing	#N/A	#N/A	#N/A	#N/A	#N/A	#N/A	#N/A	#N/A	#N/A	#N/A	-2.4396	down env1 LL	#N/A	#N/A	upDD cre	#N/A
TR_119896	TRIRE2_119896	3.04143	up in DD inducing	#N/A	#N/A	#N/A	#N/A	#N/A	#N/A	#N/A	#N/A	#N/A	#N/A	2.42368	up env1 LL	#N/A	#N/A	upDD cre	#N/A
TR_107704	TRIRE2_107704	3.27717	up in DD inducing	#N/A	#N/A	#N/A	#N/A	#N/A	#N/A	#N/A	#N/A	#N/A	#N/A	-3.38671	down env1 LL	#N/A	#N/A	upDD cre	#N/A
TR_109972	TRIRE2_109972	3.83411	up in DD inducing	#N/A	#N/A	#N/A	#N/A	#N/A	#N/A	#N/A	#N/A	#N/A	#N/A	4.70176	up env1 LL	#N/A	#N/A	upDD cre	#N/A
TR_123659	TRIRE2_123659	4.00454	up in DD inducing	#N/A	#N/A	#N/A	#N/A	#N/A	#N/A	#N/A	#N/A	#N/A	#N/A	#N/A	#N/A	#N/A	#N/A	upDD cre	#N/A
TR_21758	TRIRE2_21758	3.13163	up LL inducing	#N/A	#N/A	#N/A	#N/A	2.13251	up blr1 DD	#N/A	#N/A	#N/A	#N/A	2.00333	up env1 LL	#N/A	#N/A	upDD cre	#N/A
TR_124056	TRIRE2_124056	2.09836	up LL inducing	#N/A	#N/A	-2.06469	down blr1 LL	#N/A	#N/A	-2.54983	down blr2 LL	#N/A	#N/A	-4.71055	down env1 LL	#N/A	#N/A	upDD cre	#N/A
TR_21960	TRIRE2_21960	2.22252	up LL inducing	#N/A	#N/A	-3.65686	down blr1 LL	#N/A	#N/A	-2.12587	down blr2 LL	#N/A	#N/A	-2.53553	down env1 LL	#N/A	#N/A	upDD cre	#N/A
TR_76227	TRIRE2_76227	4.22702	up LL inducing	#N/A	#N/A	-2.46717	down blr1 LL	#N/A	#N/A	#N/A	#N/A	#N/A	#N/A	-3.83218	down env1 LL	#N/A	#N/A	upDD cre	TRIRE2_76227
TR_47268	TRIRE2_47268	2.30455	up LL inducing	#N/A	#N/A	2.83065	up blr1 LL	#N/A	#N/A	#N/A	#N/A	#N/A	#N/A	5.41152	up env1 LL	#N/A	#N/A	upDD cre	#N/A
TR_82026	TRIRE2_82026	2.11312	up LL inducing	#N/A	#N/A	#N/A	#N/A	#N/A	#N/A	-3.0439	down blr2 LL	#N/A	#N/A	-5.06424	down env1 LL	#N/A	#N/A	upDD cre	#N/A
TR_121482	TRIRE2_121482	8.99181	up LL inducing	#N/A	#N/A	#N/A	#N/A	#N/A	#N/A	-2.11528	down blr2 LL	#N/A	#N/A	-5.89123	down env1 LL	#N/A	#N/A	upDD cre	#N/A
TR_47315	TRIRE2_47315	2.36193	up LL inducing	#N/A	#N/A	#N/A	#N/A	#N/A	#N/A	#N/A	#N/A	#N/A	#N/A	-2.12797	down env1 LL	#N/A	#N/A	upDD cre	#N/A
TR_121800	TRIRE2_121800	2.76757	up LL inducing	#N/A	#N/A	#N/A	#N/A	#N/A	#N/A	#N/A	#N/A	#N/A	#N/A	2.37356	up env1 LL	#N/A	#N/A	upDD cre	#N/A
TR_121944	TRIRE2_121944	2.29364	up LL inducing	#N/A	#N/A	#N/A	#N/A	#N/A	#N/A	#N/A	#N/A	#N/A	#N/A	#N/A	#N/A	#N/A	#N/A	upDD cre	#N/A
TR_103747	TRIRE2_103747	2.00151	up LL inducing	#N/A	#N/A	#N/A	#N/A	#N/A	#N/A	#N/A	#N/A	#N/A	#N/A	#N/A	#N/A	#N/A	#N/A	upDD cre	#N/A
TR_124327	TRIRE2_124327	2.006	up LL inducing	#N/A	#N/A	#N/A	#N/A	#N/A	#N/A	#N/A	#N/A	#N/A	#N/A	2.40069	up env1 LL	#N/A	#N/A	upDD cre	#N/A
TR_70842	TRIRE2_70842	2.00979	up LL inducing	#N/A	#N/A	#N/A	#N/A	#N/A	#N/A	#N/A	#N/A	#N/A	#N/A	-4.7095	down env1 LL	#N/A	#N/A	upDD cre	#N/A
TR_78797	TRIRE2_78797	2.15918	up LL inducing	#N/A	#N/A	#N/A	#N/A	#N/A	#N/A	#N/A	#N/A	#N/A	#N/A	2.68189	up env1 LL	#N/A	#N/A	upDD cre	#N/A
TR_57476	TRIRE2_57476	2.42105	up LL inducing	#N/A	#N/A	#N/A	#N/A	#N/A	#N/A	#N/A	#N/A	#N/A	#N/A	#N/A	#N/A	#N/A	#N/A	upDD cre	#N/A
TR_55731	TRIRE2_55731	2.529	up LL inducing	#N/A	#N/A	#N/A	#N/A	#N/A	#N/A	#N/A	#N/A	#N/A	#N/A	#N/A	#N/A	#N/A	#N/A	upDD cre	#N/A
TR_120359	TRIRE2_120359	2.55671	up LL inducing	#N/A	#N/A	#N/A	#N/A	#N/A	#N/A	#N/A	#N/A	#N/A	#N/A	-2.83874	down env1 LL	#N/A	#N/A	upDD cre	#N/A
TR_68522	TRIRE2_68522	2.59494	up LL inducing	#N/A	#N/A	#N/A	#N/A	#N/A	#N/A	#N/A	#N/A	#N/A	#N/A	#N/A	#N/A	#N/A	#N/A	upDD cre	#N/A
TR_79271	TRIRE2_79271	2.69286	up LL inducing	#N/A	#N/A	#N/A	#N/A	#N/A	#N/A	#N/A	#N/A	#N/A	#N/A	#N/A	#N/A	#N/A	#N/A	upDD cre	#N/A
TR_123179	TRIRE2_123179	3.04162	up LL inducing	#N/A	#N/A	#N/A	#N/A	#N/A	#N/A	#N/A	#N/A	#N/A	#N/A	#N/A	#N/A	#N/A	#N/A	upDD cre	#N/A
TR_122091	TRIRE2_122091	3.60107	up LL inducing	#N/A	#N/A	#N/A	#N/A	#N/A	#N/A	#N/A	#N/A	#N/A	#N/A	2.61027	up env1 LL	#N/A	#N/A	upDD cre	#N/A
TR_61212	TRIRE2_61212	-3.02847	down in DD inducing	#N/A	#N/A	#N/A	#N/A	#N/A	#N/A	#N/A	#N/A	#N/A	#N/A	20.564	up env1 LL	#N/A	#N/A	upDDdownLL cre	#N/A
TR_122271	TRIRE2_122271	2.86794	up in DD inducing	#N/A	#N/A	8.1638	up blr1 LL	3.77375	up blr1 DD	#N/A	#N/A	#N/A	#N/A	3.83674	up env1 LL	#N/A	#N/A	upDDdownLL cre	#N/A
TR_64922	TRIRE2_64922	4.54007	up LL inducing	#N/A	#N/A	#N/A	#N/A	3.4426	up blr1 DD	-2.60088	down blr2 LL	#N/A	#N/A	3.42001	up env1 LL	#N/A	#N/A	upDDdownLL cre	#N/A
TR_60270	TRIRE2_60270	2.20391	up LL inducing	#N/A	#N/A	#N/A	#N/A	2.00945	up blr1 DD	#N/A	#N/A	#N/A	#N/A	#N/A	#N/A	#N/A	#N/A	upDDdownLL cre	#N/A
TR_48211	TRIRE2_48211	4.89592	up LL inducing	#N/A	#N/A	-6.2016	down blr1 LL	#N/A	#N/A	-7.06831	down blr2 LL	#N/A	#N/A	6.36495	up env1 LL	#N/A	#N/A	upDDdownLL cre	#N/A
TR_77093	TRIRE2_77093	4.15269	up LL inducing	#N/A	#N/A	-3.27494	down blr1 LL	#N/A	#N/A	-2.01217	down blr2 LL	#N/A	#N/A	#N/A	#N/A	#N/A	#N/A	upDDdownLL cre	#N/A
TR_72611	TRIRE2_72611	2.12604	up LL inducing	#N/A	#N/A	#N/A	#N/A	#N/A	#N/A	#N/A	#N/A	#N/A	#N/A	15.4974	up env1 LL	#N/A	#N/A	upDDdownLL cre	#N/A
TR_65153	TRIRE2_65153	5.23624	up LL inducing	#N/A	#N/A	#N/A	#N/A	#N/A	#N/A	#N/A	#N/A	#N/A	#N/A	2.72812	up env1 LL	#N/A	#N/A	upDDdownLL cre	#N/A
TR_79606	TRIRE2_79606	3.13704	up LL inducing	#N/A	#N/A	#N/A	#N/A	#N/A	#N/A	#N/A	#N/A	#N/A	#N/A	#N/A	#N/A	#N/A	#N/A	upDDdownLL cre	TRIRE2_79606
TR_120114	TRIRE2_120114	-2.36491	down in DD inducing	#N/A	#N/A	#N/A	#N/A	2.06596	up blr1 DD	-3.34634	down blr2 LL	-3.05896	down blr2 DD	#N/A	#N/A	#N/A	#N/A	upLL cre	#N/A
TR_122511	TRIRE2_122511	-3.76702	down in DD inducing	#N/A	#N/A	2.3194	up blr1 LL	#N/A	#N/A	3.00778	up blr2 LL	#N/A	#N/A	#N/A	#N/A	#N/A	#N/A	upLL cre	TRIRE2_122511
TR_22004	TRIRE2_22004	-3.38628	down in DD inducing	#N/A	#N/A	#N/A	#N/A	#N/A	#N/A	#N/A	#N/A	#N/A	#N/A	#N/A	#N/A	#N/A	#N/A	upLL cre	#N/A
TR_45459	TRIRE2_45459	-3.29488	down in DD inducing	#N/A	#N/A	#N/A	#N/A	#N/A	#N/A	#N/A	#N/A	#N/A	#N/A	#N/A	#N/A	#N/A	#N/A	upLL cre	#N/A
TR_55055	TRIRE2_55055	-2.11189	down in DD inducing	#N/A	#N/A	#N/A	#N/A	#N/A	#N/A	#N/A	#N/A	#N/A	#N/A	#N/A	#N/A	#N/A	#N/A	upLL cre	#N/A
TR_66041	TRIRE2_66041	-4.31329	down LL inducing	#N/A	#N/A	2.20687	up blr1 LL	#N/A	#N/A	3.1159	up blr2 LL	#N/A	#N/A	#N/A	#N/A	-2.30066	down env1 DD	upLL cre	TRIRE2_66041
TR_68924	TRIRE2_68924	4.44477	up in DD inducing	#N/A	#N/A	6.64401	up blr1 LL	#N/A	#N/A	2.85097	up blr2 LL	#N/A	#N/A	-10.0495	down env1 LL	#N/A	#N/A	upLL cre	#N/A
TR_123955	TRIRE2_123955	12.2623	up in DD inducing	#N/A	#N/A	10.3575	up blr1 LL	#N/A	#N/A	#N/A	#N/A	-2.72206	down blr2 DD	-6.48032	down env1 LL	#N/A	#N/A	upLL cre	#N/A
TR_102851	TRIRE2_102851	3.95589	up in DD inducing	#N/A	#N/A	#N/A	#N/A	#N/A	#N/A	-2.32346	down blr2 LL	#N/A	#N/A	-5.79414	down env1 LL	#N/A	#N/A	upLL cre	#N/A
TR_67024	TRIRE2_67024	2.11164	up in DD inducing	#N/A	#N/A	#N/A	#N/A	#N/A	#N/A	#N/A	#N/A	#N/A	#N/A	-3.22072	down env1 LL	#N/A	#N/A	upLL cre	#N/A
TR_102904	TRIRE2_102904	3.77379	up in DD inducing	#N/A	#N/A	#N/A	#N/A	#N/A	#N/A	#N/A	#N/A	#N/A	#N/A	-7.52619	down env1 LL	#N/A	#N/A	upLL cre	#N/A
TR_106120	TRIRE2_106120	4.42289	up in DD inducing	#N/A	#N/A	#N/A	#N/A	#N/A	#N/A	#N/A	#N/A	#N/A	#N/A	-6.77032	down env1 LL	#N/A	#N/A	upLL cre	#N/A
TR_81122	TRIRE2_81122	5.46278	up in DD inducing	#N/A	#N/A	#N/A	#N/A	#N/A	#N/A	#N/A	#N/A	#N/A	#N/A	-4.29673	down env1 LL	#N/A	#N/A	upLL cre	#N/A
TR_112134	TRIRE2_112134	2.67467	up LL inducing	#N/A	#N/A	#N/A	#N/A	#N/A	#N/A	#N/A	#N/A	#N/A	#N/A	2.98979	up env1 LL	#N/A	#N/A	upLL cre	#N/A
TR_106538	TRIRE2_106538	3.80106	up in DD inducing	#N/A	#N/A	3.66572	up blr1 LL	3.42779	up blr1 DD	-3.15401	down blr2 LL	-2.93692	down blr2 DD	-5.14962	down env1 LL	#N/A	#N/A	upLLDD cre	#N/A
TR_123199	TRIRE2_123199	4.77335	up in DD inducing	#N/A	#N/A	8.79595	up blr1 LL	#N/A	#N/A	#N/A	#N/A	-2.15016	down blr2 DD	-9.21903	down env1 LL	#N/A	#N/A	upLLDD cre	#N/A
TR_54616	TRIRE2_54616	2.16105	up in DD inducing	#N/A	#N/A	2.2491	up blr1 LL	#N/A	#N/A	#N/A	#N/A	#N/A	#N/A	2.22615	up env1 LL	#N/A	#N/A	upLLDD cre	#N/A
TR_122579	TRIRE2_122579	3.73051	up in DD inducing	#N/A	#N/A	#N/A	#N/A	#N/A	#N/A	-2.36544	down blr2 LL	#N/A	#N/A	#N/A	#N/A	#N/A	#N/A	upLLDD cre	#N/A
TR_108655	TRIRE2_108655	3.08606	up in DD inducing	#N/A	#N/A	8.45685	up blr1 LL	3.04868	up blr1 DD	4.32521	up blr2 LL	#N/A	#N/A	-7.5645	down env1 LL	#N/A	#N/A	upLLdownDD cre	#N/A
TR_122448	TRIRE2_122448	3.36524	up in DD inducing	#N/A	#N/A	2.18707	up blr1 LL	#N/A	#N/A	#N/A	#N/A	#N/A	#N/A	-11.3872	down env1 LL	#N/A	#N/A	upLLdownDD cre	#N/A
TR_76722	TRIRE2_76722	-2.85976	down in DD inducing	#N/A	#N/A	-3.05243	down blr1 LL	-2.20689	down blr1 DD	-2.18578	down blr2 LL	#N/A	#N/A	-3.21022	down env1 LL	#N/A	#N/A	#N/A	#N/A
TR_124097	TRIRE2_124097	-3.0976	down in DD inducing	#N/A	#N/A	4.07886	up blr1 LL	2.1602	up blr1 DD	2.28098	up blr2 LL	#N/A	#N/A	2.68875	up env1 LL	#N/A	#N/A	#N/A	#N/A
TR_109234	TRIRE2_109234	-5.43206	down in DD inducing	#N/A	#N/A	2.39877	up blr1 LL	2.5007	up blr1 DD	#N/A	#N/A	#N/A	#N/A	#N/A	#N/A	#N/A	#N/A	#N/A	#N/A
TR_123631	TRIRE2_123631	-5.1214	down in DD inducing	#N/A	#N/A	#N/A	#N/A	2.06253	up blr1 DD	#N/A	#N/A	#N/A	#N/A	#N/A	#N/A	#N/A	#N/A	#N/A	#N/A
TR_112230	TRIRE2_112230	-2.80525	down in DD inducing	#N/A	#N/A	#N/A	#N/A	2.25336	up blr1 DD	#N/A	#N/A	#N/A	#N/A	#N/A	#N/A	#N/A	#N/A	#N/A	#N/A
TR_62475	TRIRE2_62475	-3.44935	down in DD inducing	#N/A	#N/A	-2.56269	down blr1 LL	#N/A	#N/A	-4.16605	down blr2 LL	#N/A	#N/A	#N/A	#N/A	#N/A	#N/A	#N/A	#N/A
TR_69956	TRIRE2_69956	-3.70439	down in DD inducing	#N/A	#N/A	-2.79651	down blr1 LL	#N/A	#N/A	-3.65035	down blr2 LL	#N/A	#N/A	-5.53819	down env1 LL	#N/A	#N/A	#N/A	#N/A
TR_59197	TRIRE2_59197	-2.78186	down in DD inducing	#N/A	#N/A	-3.05859	down blr1 LL	#N/A	#N/A	-3.40039	down blr2 LL	#N/A	#N/A	-3.52134	down env1 LL	#N/A	#N/A	#N/A	#N/A
TR_53434	TRIRE2_53434	-3.40851	down in DD inducing	#N/A	#N/A	-3.24785	down blr1 LL	#N/A	#N/A	-3.23366	down blr2 LL	#N/A	#N/A	-3.24818	down env1 LL	#N/A	#N/A	#N/A	#N/A
TR_49112	TRIRE2_49112	-2.17615	down in DD inducing	#N/A	#N/A	-3.15315	down blr1 LL	#N/A	#N/A	-2.72754	down blr2 LL	#N/A	#N/A	#N/A	#N/A	#N/A	#N/A	#N/A	#N/A
TR_58356	TRIRE2_58356	-2.53196	down in DD inducing	#N/A	#N/A	-3.00164	down blr1 LL	#N/A	#N/A	-2.42662	down blr2 LL	#N/A	#N/A	#N/A	#N/A	#N/A	#N/A	#N/A	#N/A
TR_58560	TRIRE2_58560	-2.37388	down in DD inducing	#N/A	#N/A	-3.96842	down blr1 LL	#N/A	#N/A	-2.39727	down blr2 LL	#N/A	#N/A	-2.28037	down env1 LL	#N/A	#N/A	#N/A	#N/A
TR_79037	TRIRE2_79037	-3.60824	down in DD inducing	#N/A	#N/A	-2.43978	down blr1 LL	#N/A	#N/A	-2.35006	down blr2 LL	#N/A	#N/A	#N/A	#N/A	#N/A	#N/A	#N/A	#N/A
TR_107524	TRIRE2_107524	-3.94217	down in DD inducing	#N/A	#N/A	-2.51883	down blr1 LL	#N/A	#N/A	-2.3487	down blr2 LL	#N/A	#N/A	#N/A	#N/A	#N/A	#N/A	#N/A	#N/A
TR_60445	TRIRE2_60445	-2.71388	down in DD inducing	#N/A	#N/A	-2.27482	down blr1 LL	#N/A	#N/A	-2.31848	down blr2 LL	#N/A	#N/A	#N/A	#N/A	#N/A	#N/A	#N/A	#N/A
TR_121826	TRIRE2_121826	-2.09523	down in DD inducing	#N/A	#N/A	-2.9555	down blr1 LL	#N/A	#N/A	-2.16978	down blr2 LL	#N/A	#N/A	-2.39836	down env1 LL	#N/A	#N/A	#N/A	#N/A
TR_121166	TRIRE2_121166	-2.08552	down in DD inducing	#N/A	#N/A	-2.1164	down blr1 LL	#N/A	#N/A	-2.13796	down blr2 LL	#N/A	#N/A	#N/A	#N/A	#N/A	#N/A	#N/A	#N/A
TR_122736	TRIRE2_122736	-2.11822	down in DD inducing	#N/A	#N/A	-2.36911	down blr1 LL	#N/A	#N/A	-2.0087	down blr2 LL	#N/A	#N/A	#N/A	#N/A	#N/A	#N/A	#N/A	#N/A
TR_122069	TRIRE2_122069	-3.60247	down in DD inducing	#N/A	#N/A	-2.70471	down blr1 LL	#N/A	#N/A	#N/A	#N/A	#N/A	#N/A	-2.4976	down env1 LL	#N/A	#N/A	#N/A	#N/A
TR_52976	TRIRE2_52976	-2.9533	down in DD inducing	#N/A	#N/A	-2.66222	down blr1 LL	#N/A	#N/A	#N/A	#N/A	#N/A	#N/A	#N/A	#N/A	#N/A	#N/A	#N/A	#N/A
TR_63687	TRIRE2_63687	-2.74759	down in DD inducing	#N/A	#N/A	-2.45461	down blr1 LL	#N/A	#N/A	#N/A	#N/A	#N/A	#N/A	-4.22409	down env1 LL	#N/A	#N/A	#N/A	#N/A
TR_5612	TRIRE2_5612	-3.63343	down in DD inducing	#N/A	#N/A	-2.35929	down blr1 LL	#N/A	#N/A	#N/A	#N/A	#N/A	#N/A	#N/A	#N/A	#N/A	#N/A	#N/A	#N/A
TR_110689	TRIRE2_110689	-2.00124	down in DD inducing	#N/A	#N/A	-2.32139	down blr1 LL	#N/A	#N/A	#N/A	#N/A	#N/A	#N/A	2.27644	up env1 LL	#N/A	#N/A	#N/A	#N/A
TR_81896	TRIRE2_81896	-3.02092	down in DD inducing	#N/A	#N/A	-2.18983	down blr1 LL	#N/A	#N/A	#N/A	#N/A	#N/A	#N/A	#N/A	#N/A	#N/A	#N/A	#N/A	#N/A
TR_73937	TRIRE2_73937	-2.94276	down in DD inducing	#N/A	#N/A	-2.15933	down blr1 LL	#N/A	#N/A	#N/A	#N/A	#N/A	#N/A	#N/A	#N/A	#N/A	#N/A	#N/A	#N/A
TR_111897	TRIRE2_111897	-2.43067	down in DD inducing	#N/A	#N/A	-2.13472	down blr1 LL	#N/A	#N/A	#N/A	#N/A	#N/A	#N/A	#N/A	#N/A	#N/A	#N/A	#N/A	TRIRE2_111897
TR_112105	TRIRE2_112105	-2.56277	down in DD inducing	#N/A	#N/A	-2.12447	down blr1 LL	#N/A	#N/A	#N/A	#N/A	#N/A	#N/A	#N/A	#N/A	#N/A	#N/A	#N/A	#N/A
TR_121693	TRIRE2_121693	-2.78118	down in DD inducing	#N/A	#N/A	-2.12316	down blr1 LL	#N/A	#N/A	#N/A	#N/A	#N/A	#N/A	#N/A	#N/A	#N/A	#N/A	#N/A	#N/A
TR_122584	TRIRE2_122584	-2.12179	down in DD inducing	#N/A	#N/A	-2.10592	down blr1 LL	#N/A	#N/A	#N/A	#N/A	#N/A	#N/A	#N/A	#N/A	#N/A	#N/A	#N/A	#N/A
TR_78377	TRIRE2_78377	-2.15332	down in DD inducing	#N/A	#N/A	-2.09166	down blr1 LL	#N/A	#N/A	#N/A	#N/A	#N/A	#N/A	#N/A	#N/A	#N/A	#N/A	#N/A	#N/A
TR_70201	TRIRE2_70201	-2.78858	down in DD inducing	#N/A	#N/A	-2.08759	down blr1 LL	#N/A	#N/A	#N/A	#N/A	#N/A	#N/A	#N/A	#N/A	#N/A	#N/A	#N/A	#N/A
TR_53498	TRIRE2_53498	-2.7344	down in DD inducing	#N/A	#N/A	-2.04474	down blr1 LL	#N/A	#N/A	#N/A	#N/A	#N/A	#N/A	15.7611	up env1 LL	#N/A	#N/A	#N/A	#N/A
TR_75890	TRIRE2_75890	-4.06921	down in DD inducing	#N/A	#N/A	-2.04085	down blr1 LL	#N/A	#N/A	#N/A	#N/A	#N/A	#N/A	3.21708	up env1 LL	#N/A	#N/A	#N/A	#N/A
TR_111968	TRIRE2_111968	-4.57635	down in DD inducing	#N/A	#N/A	2.6928	up blr1 LL	#N/A	#N/A	#N/A	#N/A	#N/A	#N/A	2.4313	up env1 LL	#N/A	#N/A	#N/A	#N/A
TR_66421	TRIRE2_66421	-4.46435	down in DD inducing	#N/A	#N/A	3.06641	up blr1 LL	#N/A	#N/A	#N/A	#N/A	#N/A	#N/A	#N/A	#N/A	#N/A	#N/A	#N/A	#N/A
TR_22271	TRIRE2_22271	-4.104	down in DD inducing	#N/A	#N/A	3.92622	up blr1 LL	#N/A	#N/A	#N/A	#N/A	#N/A	#N/A	#N/A	#N/A	#N/A	#N/A	#N/A	#N/A
TR_63526	TRIRE2_63526	-2.62414	down in DD inducing	#N/A	#N/A	#N/A	#N/A	#N/A	#N/A	-2.92282	down blr2 LL	#N/A	#N/A	-3.91309	down env1 LL	#N/A	#N/A	#N/A	#N/A
TR_2185	TRIRE2_2185	-3.0032	down in DD inducing	#N/A	#N/A	#N/A	#N/A	#N/A	#N/A	-2.11191	down blr2 LL	#N/A	#N/A	-2.159	down env1 LL	#N/A	#N/A	#N/A	#N/A
TR_76833	TRIRE2_76833	-2.15779	down in DD inducing	#N/A	#N/A	#N/A	#N/A	#N/A	#N/A	-2.04909	down blr2 LL	#N/A	#N/A	#N/A	#N/A	#N/A	#N/A	#N/A	#N/A
TR_59081	TRIRE2_59081	-3.384	down in DD inducing	#N/A	#N/A	#N/A	#N/A	#N/A	#N/A	-2.03741	down blr2 LL	#N/A	#N/A	#N/A	#N/A	#N/A	#N/A	#N/A	#N/A
TR_2521	TRIRE2_2521	-4.51456	down in DD inducing	#N/A	#N/A	#N/A	#N/A	#N/A	#N/A	-2.03173	down blr2 LL	#N/A	#N/A	#N/A	#N/A	#N/A	#N/A	#N/A	#N/A
TR_75262	TRIRE2_75262	-2.51345	down in DD inducing	#N/A	#N/A	#N/A	#N/A	#N/A	#N/A	-2.02517	down blr2 LL	#N/A	#N/A	7.86491	up env1 LL	#N/A	#N/A	#N/A	#N/A
TR_111179	TRIRE2_111179	-2.79956	down in DD inducing	#N/A	#N/A	#N/A	#N/A	#N/A	#N/A	-2.02183	down blr2 LL	#N/A	#N/A	#N/A	#N/A	#N/A	#N/A	#N/A	#N/A
TR_81586	TRIRE2_81586	-4.9486	down in DD inducing	#N/A	#N/A	#N/A	#N/A	#N/A	#N/A	#N/A	#N/A	#N/A	#N/A	#N/A	#N/A	#N/A	#N/A	#N/A	#N/A
TR_66657	TRIRE2_66657	-4.29346	down in DD inducing	#N/A	#N/A	#N/A	#N/A	#N/A	#N/A	#N/A	#N/A	#N/A	#N/A	#N/A	#N/A	#N/A	#N/A	#N/A	#N/A
TR_58227	TRIRE2_58227	-4.16282	down in DD inducing	#N/A	#N/A	#N/A	#N/A	#N/A	#N/A	#N/A	#N/A	#N/A	#N/A	#N/A	#N/A	#N/A	#N/A	#N/A	#N/A
TR_66433	TRIRE2_66433	-4.00953	down in DD inducing	#N/A	#N/A	#N/A	#N/A	#N/A	#N/A	#N/A	#N/A	#N/A	#N/A	#N/A	#N/A	#N/A	#N/A	#N/A	#N/A
TR_60182	TRIRE2_60182	-3.97874	down in DD inducing	#N/A	#N/A	#N/A	#N/A	#N/A	#N/A	#N/A	#N/A	#N/A	#N/A	#N/A	#N/A	#N/A	#N/A	#N/A	#N/A
TR_53091	TRIRE2_53091	-3.95965	down in DD inducing	#N/A	#N/A	#N/A	#N/A	#N/A	#N/A	#N/A	#N/A	#N/A	#N/A	3.02461	up env1 LL	#N/A	#N/A	#N/A	#N/A
TR_4152	TRIRE2_4152	-3.95883	down in DD inducing	#N/A	#N/A	#N/A	#N/A	#N/A	#N/A	#N/A	#N/A	#N/A	#N/A	#N/A	#N/A	#N/A	#N/A	#N/A	#N/A
TR_60616	TRIRE2_60616	-3.70056	down in DD inducing	#N/A	#N/A	#N/A	#N/A	#N/A	#N/A	#N/A	#N/A	#N/A	#N/A	#N/A	#N/A	#N/A	#N/A	#N/A	#N/A
TR_69164	TRIRE2_69164	-3.69909	down in DD inducing	#N/A	#N/A	#N/A	#N/A	#N/A	#N/A	#N/A	#N/A	#N/A	#N/A	-2.13554	down env1 LL	#N/A	#N/A	#N/A	#N/A
TR_121345	TRIRE2_121345	-3.67219	down in DD inducing	#N/A	#N/A	#N/A	#N/A	#N/A	#N/A	#N/A	#N/A	#N/A	#N/A	#N/A	#N/A	#N/A	#N/A	#N/A	#N/A
TR_61504	TRIRE2_61504	-3.50868	down in DD inducing	#N/A	#N/A	#N/A	#N/A	#N/A	#N/A	#N/A	#N/A	#N/A	#N/A	4.54171	up env1 LL	#N/A	#N/A	#N/A	#N/A
TR_23458	TRIRE2_23458	-3.49914	down in DD inducing	#N/A	#N/A	#N/A	#N/A	#N/A	#N/A	#N/A	#N/A	#N/A	#N/A	4.19568	up env1 LL	#N/A	#N/A	#N/A	#N/A
TR_56236	TRIRE2_56236	-3.41313	down in DD inducing	#N/A	#N/A	#N/A	#N/A	#N/A	#N/A	#N/A	#N/A	#N/A	#N/A	#N/A	#N/A	#N/A	#N/A	#N/A	#N/A
TR_80820	TRIRE2_80820	-3.38496	down in DD inducing	#N/A	#N/A	#N/A	#N/A	#N/A	#N/A	#N/A	#N/A	#N/A	#N/A	#N/A	#N/A	#N/A	#N/A	#N/A	#N/A
TR_105454	TRIRE2_105454	-3.3612	down in DD inducing	#N/A	#N/A	#N/A	#N/A	#N/A	#N/A	#N/A	#N/A	#N/A	#N/A	-2.58386	down env1 LL	#N/A	#N/A	#N/A	#N/A
TR_55630	TRIRE2_55630	-3.3129	down in DD inducing	#N/A	#N/A	#N/A	#N/A	#N/A	#N/A	#N/A	#N/A	#N/A	#N/A	#N/A	#N/A	#N/A	#N/A	#N/A	#N/A
TR_79782	TRIRE2_79782	-3.29622	down in DD inducing	#N/A	#N/A	#N/A	#N/A	#N/A	#N/A	#N/A	#N/A	#N/A	#N/A	#N/A	#N/A	#N/A	#N/A	#N/A	#N/A
TR_112031	TRIRE2_112031	-3.24049	down in DD inducing	#N/A	#N/A	#N/A	#N/A	#N/A	#N/A	#N/A	#N/A	#N/A	#N/A	-2.53336	down env1 LL	#N/A	#N/A	#N/A	#N/A
TR_23193	TRIRE2_23193	-3.21243	down in DD inducing	#N/A	#N/A	#N/A	#N/A	#N/A	#N/A	#N/A	#N/A	#N/A	#N/A	#N/A	#N/A	#N/A	#N/A	#N/A	#N/A
TR_5647	TRIRE2_5647	-3.12767	down in DD inducing	#N/A	#N/A	#N/A	#N/A	#N/A	#N/A	#N/A	#N/A	#N/A	#N/A	-2.29948	down env1 LL	#N/A	#N/A	#N/A	#N/A
TR_54144	TRIRE2_54144	-3.11894	down in DD inducing	#N/A	#N/A	#N/A	#N/A	#N/A	#N/A	#N/A	#N/A	#N/A	#N/A	#N/A	#N/A	#N/A	#N/A	#N/A	#N/A
TR_122104	TRIRE2_122104	-3.10672	down in DD inducing	#N/A	#N/A	#N/A	#N/A	#N/A	#N/A	#N/A	#N/A	#N/A	#N/A	3.10749	up env1 LL	#N/A	#N/A	#N/A	#N/A
TR_35109	TRIRE2_35109	-3.07724	down in DD inducing	#N/A	#N/A	#N/A	#N/A	#N/A	#N/A	#N/A	#N/A	#N/A	#N/A	#N/A	#N/A	#N/A	#N/A	#N/A	#N/A
TR_119609	TRIRE2_119609	-3.07441	down in DD inducing	#N/A	#N/A	#N/A	#N/A	#N/A	#N/A	#N/A	#N/A	#N/A	#N/A	#N/A	#N/A	#N/A	#N/A	#N/A	#N/A
TR_121031	TRIRE2_121031	-3.04669	down in DD inducing	#N/A	#N/A	#N/A	#N/A	#N/A	#N/A	#N/A	#N/A	#N/A	#N/A	#N/A	#N/A	#N/A	#N/A	#N/A	#N/A
TR_60086	TRIRE2_60086	-3.0247	down in DD inducing	#N/A	#N/A	#N/A	#N/A	#N/A	#N/A	#N/A	#N/A	#N/A	#N/A	-2.28522	down env1 LL	#N/A	#N/A	#N/A	#N/A
TR_81058	TRIRE2_81058	-2.9949	down in DD inducing	#N/A	#N/A	#N/A	#N/A	#N/A	#N/A	#N/A	#N/A	#N/A	#N/A	4.15289	up env1 LL	#N/A	#N/A	#N/A	#N/A
TR_105381	TRIRE2_105381	-2.99379	down in DD inducing	#N/A	#N/A	#N/A	#N/A	#N/A	#N/A	#N/A	#N/A	#N/A	#N/A	2.051	up env1 LL	#N/A	#N/A	#N/A	#N/A
TR_119788	TRIRE2_119788	-2.9782	down in DD inducing	#N/A	#N/A	#N/A	#N/A	#N/A	#N/A	#N/A	#N/A	#N/A	#N/A	#N/A	#N/A	#N/A	#N/A	#N/A	#N/A
TR_75689	TRIRE2_75689	-2.96522	down in DD inducing	#N/A	#N/A	#N/A	#N/A	#N/A	#N/A	#N/A	#N/A	#N/A	#N/A	#N/A	#N/A	#N/A	#N/A	#N/A	#N/A
TR_110767	TRIRE2_110767	-2.89593	down in DD inducing	#N/A	#N/A	#N/A	#N/A	#N/A	#N/A	#N/A	#N/A	#N/A	#N/A	#N/A	#N/A	#N/A	#N/A	#N/A	#N/A
TR_82334	TRIRE2_82334	-2.88923	down in DD inducing	#N/A	#N/A	#N/A	#N/A	#N/A	#N/A	#N/A	#N/A	#N/A	#N/A	#N/A	#N/A	#N/A	#N/A	#N/A	#N/A
TR_69823	TRIRE2_69823	-2.85219	down in DD inducing	#N/A	#N/A	#N/A	#N/A	#N/A	#N/A	#N/A	#N/A	#N/A	#N/A	#N/A	#N/A	#N/A	#N/A	#N/A	#N/A
TR_5227	TRIRE2_5227	-2.84726	down in DD inducing	#N/A	#N/A	#N/A	#N/A	#N/A	#N/A	#N/A	#N/A	#N/A	#N/A	#N/A	#N/A	#N/A	#N/A	#N/A	#N/A
TR_124040	TRIRE2_124040	-2.83817	down in DD inducing	#N/A	#N/A	#N/A	#N/A	#N/A	#N/A	#N/A	#N/A	#N/A	#N/A	-4.79204	down env1 LL	#N/A	#N/A	#N/A	#N/A
TR_60784	TRIRE2_60784	-2.80687	down in DD inducing	#N/A	#N/A	#N/A	#N/A	#N/A	#N/A	#N/A	#N/A	#N/A	#N/A	2.63104	up env1 LL	#N/A	#N/A	#N/A	#N/A
TR_121255	TRIRE2_121255	-2.79088	down in DD inducing	#N/A	#N/A	#N/A	#N/A	#N/A	#N/A	#N/A	#N/A	#N/A	#N/A	#N/A	#N/A	#N/A	#N/A	#N/A	#N/A
TR_108637	TRIRE2_108637	-2.7765	down in DD inducing	#N/A	#N/A	#N/A	#N/A	#N/A	#N/A	#N/A	#N/A	#N/A	#N/A	#N/A	#N/A	#N/A	#N/A	#N/A	#N/A
TR_79737	TRIRE2_79737	-2.76398	down in DD inducing	#N/A	#N/A	#N/A	#N/A	#N/A	#N/A	#N/A	#N/A	#N/A	#N/A	3.8436	up env1 LL	#N/A	#N/A	#N/A	#N/A
TR_111739	TRIRE2_111739	-2.76158	down in DD inducing	#N/A	#N/A	#N/A	#N/A	#N/A	#N/A	#N/A	#N/A	#N/A	#N/A	-2.0708	down env1 LL	#N/A	#N/A	#N/A	#N/A
TR_58767	TRIRE2_58767	-2.75237	down in DD inducing	#N/A	#N/A	#N/A	#N/A	#N/A	#N/A	#N/A	#N/A	#N/A	#N/A	-2.02538	down env1 LL	#N/A	#N/A	#N/A	#N/A
TR_112491	TRIRE2_112491	-2.72586	down in DD inducing	#N/A	#N/A	#N/A	#N/A	#N/A	#N/A	#N/A	#N/A	#N/A	#N/A	#N/A	#N/A	#N/A	#N/A	#N/A	#N/A
TR_121051	TRIRE2_121051	-2.72562	down in DD inducing	#N/A	#N/A	#N/A	#N/A	#N/A	#N/A	#N/A	#N/A	#N/A	#N/A	#N/A	#N/A	#N/A	#N/A	#N/A	#N/A
TR_120558	TRIRE2_120558	-2.72415	down in DD inducing	#N/A	#N/A	#N/A	#N/A	#N/A	#N/A	#N/A	#N/A	#N/A	#N/A	#N/A	#N/A	#N/A	#N/A	#N/A	#N/A
TR_55123	TRIRE2_55123	-2.72199	down in DD inducing	#N/A	#N/A	#N/A	#N/A	#N/A	#N/A	#N/A	#N/A	#N/A	#N/A	#N/A	#N/A	#N/A	#N/A	#N/A	#N/A
TR_122074	TRIRE2_122074	-2.71004	down in DD inducing	#N/A	#N/A	#N/A	#N/A	#N/A	#N/A	#N/A	#N/A	#N/A	#N/A	#N/A	#N/A	#N/A	#N/A	#N/A	#N/A
TR_52924	TRIRE2_52924	-2.70485	down in DD inducing	#N/A	#N/A	#N/A	#N/A	#N/A	#N/A	#N/A	#N/A	#N/A	#N/A	#N/A	#N/A	#N/A	#N/A	#N/A	#N/A
TR_2223	TRIRE2_2223	-2.6914	down in DD inducing	#N/A	#N/A	#N/A	#N/A	#N/A	#N/A	#N/A	#N/A	#N/A	#N/A	#N/A	#N/A	#N/A	#N/A	#N/A	#N/A
TR_67718	TRIRE2_67718	-2.68604	down in DD inducing	#N/A	#N/A	#N/A	#N/A	#N/A	#N/A	#N/A	#N/A	#N/A	#N/A	#N/A	#N/A	#N/A	#N/A	#N/A	#N/A
TR_105597	TRIRE2_105597	-2.68591	down in DD inducing	#N/A	#N/A	#N/A	#N/A	#N/A	#N/A	#N/A	#N/A	#N/A	#N/A	#N/A	#N/A	#N/A	#N/A	#N/A	#N/A
TR_49197	TRIRE2_49197	-2.67987	down in DD inducing	#N/A	#N/A	#N/A	#N/A	#N/A	#N/A	#N/A	#N/A	#N/A	#N/A	#N/A	#N/A	#N/A	#N/A	#N/A	#N/A
TR_121870	TRIRE2_121870	-2.63302	down in DD inducing	#N/A	#N/A	#N/A	#N/A	#N/A	#N/A	#N/A	#N/A	#N/A	#N/A	#N/A	#N/A	#N/A	#N/A	#N/A	#N/A
TR_61279	TRIRE2_61279	-2.55633	down in DD inducing	#N/A	#N/A	#N/A	#N/A	#N/A	#N/A	#N/A	#N/A	#N/A	#N/A	#N/A	#N/A	#N/A	#N/A	#N/A	#N/A
TR_81188	TRIRE2_81188	-2.54494	down in DD inducing	#N/A	#N/A	#N/A	#N/A	#N/A	#N/A	#N/A	#N/A	#N/A	#N/A	#N/A	#N/A	#N/A	#N/A	#N/A	#N/A
TR_122653	TRIRE2_122653	-2.49831	down in DD inducing	#N/A	#N/A	#N/A	#N/A	#N/A	#N/A	#N/A	#N/A	#N/A	#N/A	#N/A	#N/A	#N/A	#N/A	#N/A	#N/A
TR_58651	TRIRE2_58651	-2.49244	down in DD inducing	#N/A	#N/A	#N/A	#N/A	#N/A	#N/A	#N/A	#N/A	#N/A	#N/A	#N/A	#N/A	#N/A	#N/A	#N/A	#N/A
TR_64010	TRIRE2_64010	-2.48674	down in DD inducing	#N/A	#N/A	#N/A	#N/A	#N/A	#N/A	#N/A	#N/A	#N/A	#N/A	#N/A	#N/A	#N/A	#N/A	#N/A	#N/A
TR_67642	TRIRE2_67642	-2.45244	down in DD inducing	#N/A	#N/A	#N/A	#N/A	#N/A	#N/A	#N/A	#N/A	#N/A	#N/A	-3.26731	down env1 LL	#N/A	#N/A	#N/A	#N/A
TR_75324	TRIRE2_75324	-2.45172	down in DD inducing	#N/A	#N/A	#N/A	#N/A	#N/A	#N/A	#N/A	#N/A	#N/A	#N/A	#N/A	#N/A	#N/A	#N/A	#N/A	#N/A
TR_63419	TRIRE2_63419	-2.45037	down in DD inducing	#N/A	#N/A	#N/A	#N/A	#N/A	#N/A	#N/A	#N/A	#N/A	#N/A	#N/A	#N/A	#N/A	#N/A	#N/A	#N/A
TR_74252	TRIRE2_74252	-2.44111	down in DD inducing	#N/A	#N/A	#N/A	#N/A	#N/A	#N/A	#N/A	#N/A	#N/A	#N/A	#N/A	#N/A	#N/A	#N/A	#N/A	#N/A
TR_80621	TRIRE2_80621	-2.42544	down in DD inducing	#N/A	#N/A	#N/A	#N/A	#N/A	#N/A	#N/A	#N/A	#N/A	#N/A	2.60623	up env1 LL	#N/A	#N/A	#N/A	#N/A
TR_74453	TRIRE2_74453	-2.41949	down in DD inducing	#N/A	#N/A	#N/A	#N/A	#N/A	#N/A	#N/A	#N/A	#N/A	#N/A	4.76576	up env1 LL	#N/A	#N/A	#N/A	#N/A
TR_78738	TRIRE2_78738	-2.41307	down in DD inducing	#N/A	#N/A	#N/A	#N/A	#N/A	#N/A	#N/A	#N/A	#N/A	#N/A	#N/A	#N/A	#N/A	#N/A	#N/A	#N/A
TR_110499	TRIRE2_110499	-2.40888	down in DD inducing	#N/A	#N/A	#N/A	#N/A	#N/A	#N/A	#N/A	#N/A	#N/A	#N/A	#N/A	#N/A	#N/A	#N/A	#N/A	#N/A
TR_106627	TRIRE2_106627	-2.34636	down in DD inducing	#N/A	#N/A	#N/A	#N/A	#N/A	#N/A	#N/A	#N/A	#N/A	#N/A	#N/A	#N/A	#N/A	#N/A	#N/A	#N/A
TR_47603	TRIRE2_47603	-2.32629	down in DD inducing	#N/A	#N/A	#N/A	#N/A	#N/A	#N/A	#N/A	#N/A	#N/A	#N/A	2.54131	up env1 LL	#N/A	#N/A	#N/A	#N/A
TR_72615	TRIRE2_72615	-2.3191	down in DD inducing	#N/A	#N/A	#N/A	#N/A	#N/A	#N/A	#N/A	#N/A	#N/A	#N/A	#N/A	#N/A	#N/A	#N/A	#N/A	#N/A
TR_104684	TRIRE2_104684	-2.30414	down in DD inducing	#N/A	#N/A	#N/A	#N/A	#N/A	#N/A	#N/A	#N/A	#N/A	#N/A	#N/A	#N/A	#N/A	#N/A	#N/A	#N/A
TR_122641	TRIRE2_122641	-2.29246	down in DD inducing	#N/A	#N/A	#N/A	#N/A	#N/A	#N/A	#N/A	#N/A	#N/A	#N/A	#N/A	#N/A	#N/A	#N/A	#N/A	#N/A
TR_59068	TRIRE2_59068	-2.28031	down in DD inducing	#N/A	#N/A	#N/A	#N/A	#N/A	#N/A	#N/A	#N/A	#N/A	#N/A	#N/A	#N/A	#N/A	#N/A	#N/A	#N/A
TR_42152	TRIRE2_42152	-2.27405	down in DD inducing	#N/A	#N/A	#N/A	#N/A	#N/A	#N/A	#N/A	#N/A	#N/A	#N/A	#N/A	#N/A	#N/A	#N/A	#N/A	#N/A
TR_79644	TRIRE2_79644	-2.26923	down in DD inducing	#N/A	#N/A	#N/A	#N/A	#N/A	#N/A	#N/A	#N/A	#N/A	#N/A	#N/A	#N/A	#N/A	#N/A	#N/A	#N/A
TR_106452	TRIRE2_106452	-2.26842	down in DD inducing	#N/A	#N/A	#N/A	#N/A	#N/A	#N/A	#N/A	#N/A	#N/A	#N/A	#N/A	#N/A	#N/A	#N/A	#N/A	#N/A
TR_120929	TRIRE2_120929	-2.2526	down in DD inducing	#N/A	#N/A	#N/A	#N/A	#N/A	#N/A	#N/A	#N/A	#N/A	#N/A	2.84537	up env1 LL	#N/A	#N/A	#N/A	#N/A
TR_124101	TRIRE2_124101	-2.24327	down in DD inducing	#N/A	#N/A	#N/A	#N/A	#N/A	#N/A	#N/A	#N/A	#N/A	#N/A	#N/A	#N/A	#N/A	#N/A	#N/A	#N/A
TR_82616	TRIRE2_82616	-2.2193	down in DD inducing	#N/A	#N/A	#N/A	#N/A	#N/A	#N/A	#N/A	#N/A	#N/A	#N/A	#N/A	#N/A	#N/A	#N/A	#N/A	#N/A
TR_56819	TRIRE2_56819	-2.2025	down in DD inducing	#N/A	#N/A	#N/A	#N/A	#N/A	#N/A	#N/A	#N/A	#N/A	#N/A	5.73338	up env1 LL	#N/A	#N/A	#N/A	#N/A
TR_102416	TRIRE2_102416	-2.19665	down in DD inducing	#N/A	#N/A	#N/A	#N/A	#N/A	#N/A	#N/A	#N/A	#N/A	#N/A	#N/A	#N/A	#N/A	#N/A	#N/A	#N/A
TR_77703	TRIRE2_77703	-2.19064	down in DD inducing	#N/A	#N/A	#N/A	#N/A	#N/A	#N/A	#N/A	#N/A	#N/A	#N/A	-3.31801	down env1 LL	#N/A	#N/A	#N/A	#N/A
TR_80151	TRIRE2_80151	-2.18919	down in DD inducing	#N/A	#N/A	#N/A	#N/A	#N/A	#N/A	#N/A	#N/A	#N/A	#N/A	#N/A	#N/A	#N/A	#N/A	#N/A	#N/A
TR_123468	TRIRE2_123468	-2.18473	down in DD inducing	#N/A	#N/A	#N/A	#N/A	#N/A	#N/A	#N/A	#N/A	#N/A	#N/A	#N/A	#N/A	#N/A	#N/A	#N/A	#N/A
TR_81522	TRIRE2_81522	-2.18331	down in DD inducing	#N/A	#N/A	#N/A	#N/A	#N/A	#N/A	#N/A	#N/A	#N/A	#N/A	#N/A	#N/A	#N/A	#N/A	#N/A	#N/A
TR_67003	TRIRE2_67003	-2.16869	down in DD inducing	#N/A	#N/A	#N/A	#N/A	#N/A	#N/A	#N/A	#N/A	#N/A	#N/A	#N/A	#N/A	#N/A	#N/A	#N/A	#N/A
TR_74943	TRIRE2_74943	-2.16689	down in DD inducing	#N/A	#N/A	#N/A	#N/A	#N/A	#N/A	#N/A	#N/A	#N/A	#N/A	#N/A	#N/A	#N/A	#N/A	#N/A	#N/A
TR_79690	TRIRE2_79690	-2.1613	down in DD inducing	#N/A	#N/A	#N/A	#N/A	#N/A	#N/A	#N/A	#N/A	#N/A	#N/A	3.52276	up env1 LL	#N/A	#N/A	#N/A	#N/A
TR_76324	TRIRE2_76324	-2.1547	down in DD inducing	#N/A	#N/A	#N/A	#N/A	#N/A	#N/A	#N/A	#N/A	#N/A	#N/A	3.0866	up env1 LL	#N/A	#N/A	#N/A	#N/A
TR_64066	TRIRE2_64066	-2.13716	down in DD inducing	#N/A	#N/A	#N/A	#N/A	#N/A	#N/A	#N/A	#N/A	#N/A	#N/A	6.05631	up env1 LL	#N/A	#N/A	#N/A	#N/A
TR_112493	TRIRE2_112493	-2.12446	down in DD inducing	#N/A	#N/A	#N/A	#N/A	#N/A	#N/A	#N/A	#N/A	#N/A	#N/A	#N/A	#N/A	#N/A	#N/A	#N/A	#N/A
TR_120646	TRIRE2_120646	-2.11056	down in DD inducing	#N/A	#N/A	#N/A	#N/A	#N/A	#N/A	#N/A	#N/A	#N/A	#N/A	#N/A	#N/A	#N/A	#N/A	#N/A	#N/A
TR_23295	TRIRE2_23295	-2.10425	down in DD inducing	#N/A	#N/A	#N/A	#N/A	#N/A	#N/A	#N/A	#N/A	#N/A	#N/A	#N/A	#N/A	#N/A	#N/A	#N/A	#N/A
TR_74364	TRIRE2_74364	-2.09752	down in DD inducing	#N/A	#N/A	#N/A	#N/A	#N/A	#N/A	#N/A	#N/A	#N/A	#N/A	-6.29242	down env1 LL	#N/A	#N/A	#N/A	#N/A
TR_123196	TRIRE2_123196	-2.09663	down in DD inducing	#N/A	#N/A	#N/A	#N/A	#N/A	#N/A	#N/A	#N/A	#N/A	#N/A	#N/A	#N/A	#N/A	#N/A	#N/A	#N/A
TR_119555	TRIRE2_119555	-2.09163	down in DD inducing	#N/A	#N/A	#N/A	#N/A	#N/A	#N/A	#N/A	#N/A	#N/A	#N/A	#N/A	#N/A	#N/A	#N/A	#N/A	#N/A
TR_82145	TRIRE2_82145	-2.09082	down in DD inducing	#N/A	#N/A	#N/A	#N/A	#N/A	#N/A	#N/A	#N/A	#N/A	#N/A	-2.22738	down env1 LL	#N/A	#N/A	#N/A	#N/A
TR_120851	TRIRE2_120851	-2.07349	down in DD inducing	#N/A	#N/A	#N/A	#N/A	#N/A	#N/A	#N/A	#N/A	#N/A	#N/A	#N/A	#N/A	#N/A	#N/A	#N/A	#N/A
TR_77242	TRIRE2_77242	-2.05541	down in DD inducing	#N/A	#N/A	#N/A	#N/A	#N/A	#N/A	#N/A	#N/A	#N/A	#N/A	#N/A	#N/A	#N/A	#N/A	#N/A	#N/A
TR_81906	TRIRE2_81906	-2.05462	down in DD inducing	#N/A	#N/A	#N/A	#N/A	#N/A	#N/A	#N/A	#N/A	#N/A	#N/A	#N/A	#N/A	#N/A	#N/A	#N/A	#N/A
TR_60338	TRIRE2_60338	-2.05445	down in DD inducing	#N/A	#N/A	#N/A	#N/A	#N/A	#N/A	#N/A	#N/A	#N/A	#N/A	#N/A	#N/A	#N/A	#N/A	#N/A	#N/A
TR_112613	TRIRE2_112613	-2.05261	down in DD inducing	#N/A	#N/A	#N/A	#N/A	#N/A	#N/A	#N/A	#N/A	#N/A	#N/A	3.29687	up env1 LL	#N/A	#N/A	#N/A	#N/A
TR_73110	TRIRE2_73110	-2.05208	down in DD inducing	#N/A	#N/A	#N/A	#N/A	#N/A	#N/A	#N/A	#N/A	#N/A	#N/A	#N/A	#N/A	#N/A	#N/A	#N/A	#N/A
TR_77593	TRIRE2_77593	-2.03412	down in DD inducing	#N/A	#N/A	#N/A	#N/A	#N/A	#N/A	#N/A	#N/A	#N/A	#N/A	#N/A	#N/A	#N/A	#N/A	#N/A	#N/A
TR_63657	TRIRE2_63657	-2.02911	down in DD inducing	#N/A	#N/A	#N/A	#N/A	#N/A	#N/A	#N/A	#N/A	#N/A	#N/A	#N/A	#N/A	#N/A	#N/A	#N/A	#N/A
TR_58815	TRIRE2_58815	-2.02761	down in DD inducing	#N/A	#N/A	#N/A	#N/A	#N/A	#N/A	#N/A	#N/A	#N/A	#N/A	#N/A	#N/A	#N/A	#N/A	#N/A	#N/A
TR_76910	TRIRE2_76910	-2.0262	down in DD inducing	#N/A	#N/A	#N/A	#N/A	#N/A	#N/A	#N/A	#N/A	#N/A	#N/A	#N/A	#N/A	#N/A	#N/A	#N/A	#N/A
TR_46619	TRIRE2_46619	-2.02439	down in DD inducing	#N/A	#N/A	#N/A	#N/A	#N/A	#N/A	#N/A	#N/A	#N/A	#N/A	#N/A	#N/A	#N/A	#N/A	#N/A	#N/A
TR_112286	TRIRE2_112286	-2.02302	down in DD inducing	#N/A	#N/A	#N/A	#N/A	#N/A	#N/A	#N/A	#N/A	#N/A	#N/A	2.49098	up env1 LL	#N/A	#N/A	#N/A	#N/A
TR_58264	TRIRE2_58264	-2.01591	down in DD inducing	#N/A	#N/A	#N/A	#N/A	#N/A	#N/A	#N/A	#N/A	#N/A	#N/A	#N/A	#N/A	#N/A	#N/A	#N/A	#N/A
TR_40945	TRIRE2_40945	-2.01552	down in DD inducing	#N/A	#N/A	#N/A	#N/A	#N/A	#N/A	#N/A	#N/A	#N/A	#N/A	2.26635	up env1 LL	#N/A	#N/A	#N/A	#N/A
TR_70397	TRIRE2_70397	-2.01472	down in DD inducing	#N/A	#N/A	#N/A	#N/A	#N/A	#N/A	#N/A	#N/A	#N/A	#N/A	#N/A	#N/A	#N/A	#N/A	#N/A	#N/A
TR_76363	TRIRE2_76363	-2.00478	down in DD inducing	#N/A	#N/A	#N/A	#N/A	#N/A	#N/A	#N/A	#N/A	#N/A	#N/A	2.23965	up env1 LL	#N/A	#N/A	#N/A	#N/A
TR_120473	TRIRE2_120473	-2.00418	down in DD inducing	#N/A	#N/A	#N/A	#N/A	#N/A	#N/A	#N/A	#N/A	#N/A	#N/A	3.72601	up env1 LL	#N/A	#N/A	#N/A	#N/A
TR_64385	TRIRE2_64385	-2.00124	down in DD inducing	#N/A	#N/A	#N/A	#N/A	#N/A	#N/A	#N/A	#N/A	#N/A	#N/A	#N/A	#N/A	#N/A	#N/A	#N/A	#N/A
TR_53080	TRIRE2_53080	-2.00082	down in DD inducing	#N/A	#N/A	#N/A	#N/A	#N/A	#N/A	#N/A	#N/A	#N/A	#N/A	#N/A	#N/A	#N/A	#N/A	#N/A	#N/A
TR_110444	TRIRE2_110444	-2.15508	down LL inducing	#N/A	#N/A	-2.94746	down blr1 LL	#N/A	#N/A	-2.08065	down blr2 LL	#N/A	#N/A	#N/A	#N/A	#N/A	#N/A	#N/A	#N/A
TR_59515	TRIRE2_59515	-2.01101	down LL inducing	#N/A	#N/A	-2.06978	down blr1 LL	#N/A	#N/A	-2.03284	down blr2 LL	#N/A	#N/A	#N/A	#N/A	#N/A	#N/A	#N/A	#N/A
TR_53238	TRIRE2_53238	-2.11577	down LL inducing	#N/A	#N/A	-3.8592	down blr1 LL	#N/A	#N/A	#N/A	#N/A	#N/A	#N/A	-12.2095	down env1 LL	#N/A	#N/A	#N/A	#N/A
TR_62225	TRIRE2_62225	-2.06704	down LL inducing	#N/A	#N/A	-2.3009	down blr1 LL	#N/A	#N/A	#N/A	#N/A	#N/A	#N/A	#N/A	#N/A	#N/A	#N/A	#N/A	#N/A
TR_62470	TRIRE2_62470	-2.37646	down LL inducing	#N/A	#N/A	-2.25934	down blr1 LL	#N/A	#N/A	#N/A	#N/A	#N/A	#N/A	#N/A	#N/A	#N/A	#N/A	#N/A	#N/A
TR_110409	TRIRE2_110409	-2.46682	down LL inducing	#N/A	#N/A	-2.13535	down blr1 LL	#N/A	#N/A	#N/A	#N/A	#N/A	#N/A	#N/A	#N/A	#N/A	#N/A	#N/A	#N/A
TR_103506	TRIRE2_103506	-2.26644	down LL inducing	#N/A	#N/A	-2.06852	down blr1 LL	#N/A	#N/A	#N/A	#N/A	#N/A	#N/A	#N/A	#N/A	#N/A	#N/A	#N/A	#N/A
TR_77932	TRIRE2_77932	-2.17144	down LL inducing	#N/A	#N/A	2.32664	up blr1 LL	#N/A	#N/A	2.27237	up blr2 LL	#N/A	#N/A	#N/A	#N/A	#N/A	#N/A	#N/A	#N/A
TR_3049	TRIRE2_3049	-2.98705	down LL inducing	#N/A	#N/A	3.26993	up blr1 LL	#N/A	#N/A	2.81476	up blr2 LL	#N/A	#N/A	#N/A	#N/A	#N/A	#N/A	#N/A	#N/A
TR_80639	TRIRE2_80639	-6.03775	down LL inducing	#N/A	#N/A	5.81571	up blr1 LL	#N/A	#N/A	3.3711	up blr2 LL	#N/A	#N/A	-2.96966	down env1 LL	#N/A	#N/A	#N/A	#N/A
TR_44967	TRIRE2_44967	-3.37837	down LL inducing	#N/A	#N/A	6.85093	up blr1 LL	#N/A	#N/A	#N/A	#N/A	#N/A	#N/A	8.03501	up env1 LL	#N/A	#N/A	#N/A	#N/A
TR_121416	TRIRE2_121416	-7.85434	down LL inducing	#N/A	#N/A	8.94428	up blr1 LL	#N/A	#N/A	#N/A	#N/A	#N/A	#N/A	#N/A	#N/A	#N/A	#N/A	#N/A	#N/A
TR_81089	TRIRE2_81089	-2.41466	down LL inducing	#N/A	#N/A	#N/A	#N/A	#N/A	#N/A	-2.27927	down blr2 LL	#N/A	#N/A	#N/A	#N/A	#N/A	#N/A	#N/A	#N/A
TR_108732	TRIRE2_108732	-2.20457	down LL inducing	#N/A	#N/A	#N/A	#N/A	#N/A	#N/A	-2.15158	down blr2 LL	#N/A	#N/A	2.22056	up env1 LL	#N/A	#N/A	#N/A	#N/A
TR_74818	TRIRE2_74818	-2.0039	down LL inducing	#N/A	#N/A	#N/A	#N/A	#N/A	#N/A	-2.07874	down blr2 LL	#N/A	#N/A	#N/A	#N/A	#N/A	#N/A	#N/A	#N/A
TR_105307	TRIRE2_105307	-2.85506	down LL inducing	#N/A	#N/A	#N/A	#N/A	#N/A	#N/A	2.10511	up blr2 LL	#N/A	#N/A	2.06583	up env1 LL	#N/A	#N/A	#N/A	#N/A
TR_102738	TRIRE2_102738	-3.05224	down LL inducing	#N/A	#N/A	#N/A	#N/A	#N/A	#N/A	2.47993	up blr2 LL	#N/A	#N/A	#N/A	#N/A	#N/A	#N/A	#N/A	#N/A
TR_120953	TRIRE2_120953	-6.96385	down LL inducing	#N/A	#N/A	#N/A	#N/A	#N/A	#N/A	3.33207	up blr2 LL	#N/A	#N/A	#N/A	#N/A	#N/A	#N/A	#N/A	#N/A
TR_76763	TRIRE2_76763	-6.24863	down LL inducing	#N/A	#N/A	#N/A	#N/A	#N/A	#N/A	#N/A	#N/A	#N/A	#N/A	-4.52836	down env1 LL	#N/A	#N/A	#N/A	#N/A
TR_40290	TRIRE2_40290	-5.46126	down LL inducing	#N/A	#N/A	#N/A	#N/A	#N/A	#N/A	#N/A	#N/A	#N/A	#N/A	#N/A	#N/A	#N/A	#N/A	#N/A	#N/A
TR_122296	TRIRE2_122296	-3.46612	down LL inducing	#N/A	#N/A	#N/A	#N/A	#N/A	#N/A	#N/A	#N/A	#N/A	#N/A	-2.82151	down env1 LL	#N/A	#N/A	#N/A	#N/A
TR_111442	TRIRE2_111442	-3.38797	down LL inducing	#N/A	#N/A	#N/A	#N/A	#N/A	#N/A	#N/A	#N/A	#N/A	#N/A	#N/A	#N/A	#N/A	#N/A	#N/A	#N/A
TR_80268	TRIRE2_80268	-3.28998	down LL inducing	#N/A	#N/A	#N/A	#N/A	#N/A	#N/A	#N/A	#N/A	#N/A	#N/A	#N/A	#N/A	#N/A	#N/A	#N/A	#N/A
TR_73783	TRIRE2_73783	-3.23307	down LL inducing	#N/A	#N/A	#N/A	#N/A	#N/A	#N/A	#N/A	#N/A	#N/A	#N/A	#N/A	#N/A	#N/A	#N/A	#N/A	#N/A
TR_107936	TRIRE2_107936	-3.01079	down LL inducing	#N/A	#N/A	#N/A	#N/A	#N/A	#N/A	#N/A	#N/A	#N/A	#N/A	#N/A	#N/A	#N/A	#N/A	#N/A	#N/A
TR_49373	TRIRE2_49373	-2.77914	down LL inducing	#N/A	#N/A	#N/A	#N/A	#N/A	#N/A	#N/A	#N/A	#N/A	#N/A	2.07227	up env1 LL	#N/A	#N/A	#N/A	#N/A
TR_71783	TRIRE2_71783	-2.74228	down LL inducing	#N/A	#N/A	#N/A	#N/A	#N/A	#N/A	#N/A	#N/A	#N/A	#N/A	#N/A	#N/A	#N/A	#N/A	#N/A	#N/A
TR_106680	TRIRE2_106680	-2.68521	down LL inducing	#N/A	#N/A	#N/A	#N/A	#N/A	#N/A	#N/A	#N/A	#N/A	#N/A	#N/A	#N/A	#N/A	#N/A	#N/A	#N/A
TR_44434	TRIRE2_44434	-2.67972	down LL inducing	#N/A	#N/A	#N/A	#N/A	#N/A	#N/A	#N/A	#N/A	#N/A	#N/A	#N/A	#N/A	#N/A	#N/A	#N/A	#N/A
TR_74346	TRIRE2_74346	-2.66894	down LL inducing	#N/A	#N/A	#N/A	#N/A	#N/A	#N/A	#N/A	#N/A	#N/A	#N/A	#N/A	#N/A	#N/A	#N/A	#N/A	#N/A
TR_80515	TRIRE2_80515	-2.59116	down LL inducing	#N/A	#N/A	#N/A	#N/A	#N/A	#N/A	#N/A	#N/A	#N/A	#N/A	#N/A	#N/A	#N/A	#N/A	#N/A	#N/A
TR_123753	TRIRE2_123753	-2.58765	down LL inducing	#N/A	#N/A	#N/A	#N/A	#N/A	#N/A	#N/A	#N/A	#N/A	#N/A	#N/A	#N/A	#N/A	#N/A	#N/A	#N/A
TR_76340	TRIRE2_76340	-2.49986	down LL inducing	#N/A	#N/A	#N/A	#N/A	#N/A	#N/A	#N/A	#N/A	#N/A	#N/A	#N/A	#N/A	#N/A	#N/A	#N/A	#N/A
TR_65225	TRIRE2_65225	-2.48933	down LL inducing	#N/A	#N/A	#N/A	#N/A	#N/A	#N/A	#N/A	#N/A	#N/A	#N/A	#N/A	#N/A	#N/A	#N/A	#N/A	#N/A
TR_3671	TRIRE2_3671	-2.47816	down LL inducing	#N/A	#N/A	#N/A	#N/A	#N/A	#N/A	#N/A	#N/A	#N/A	#N/A	#N/A	#N/A	#N/A	#N/A	#N/A	#N/A
TR_57595	TRIRE2_57595	-2.46146	down LL inducing	#N/A	#N/A	#N/A	#N/A	#N/A	#N/A	#N/A	#N/A	#N/A	#N/A	#N/A	#N/A	#N/A	#N/A	#N/A	#N/A
TR_78836	TRIRE2_78836	-2.44792	down LL inducing	#N/A	#N/A	#N/A	#N/A	#N/A	#N/A	#N/A	#N/A	#N/A	#N/A	#N/A	#N/A	#N/A	#N/A	#N/A	#N/A
TR_63882	TRIRE2_63882	-2.43471	down LL inducing	#N/A	#N/A	#N/A	#N/A	#N/A	#N/A	#N/A	#N/A	#N/A	#N/A	#N/A	#N/A	#N/A	#N/A	#N/A	#N/A
TR_79694	TRIRE2_79694	-2.3635	down LL inducing	#N/A	#N/A	#N/A	#N/A	#N/A	#N/A	#N/A	#N/A	#N/A	#N/A	#N/A	#N/A	#N/A	#N/A	#N/A	#N/A
TR_80748	TRIRE2_80748	-2.32437	down LL inducing	#N/A	#N/A	#N/A	#N/A	#N/A	#N/A	#N/A	#N/A	#N/A	#N/A	#N/A	#N/A	#N/A	#N/A	#N/A	#N/A
TR_112384	TRIRE2_112384	-2.27215	down LL inducing	#N/A	#N/A	#N/A	#N/A	#N/A	#N/A	#N/A	#N/A	#N/A	#N/A	#N/A	#N/A	#N/A	#N/A	#N/A	#N/A
TR_5710	TRIRE2_5710	-2.26471	down LL inducing	#N/A	#N/A	#N/A	#N/A	#N/A	#N/A	#N/A	#N/A	#N/A	#N/A	#N/A	#N/A	#N/A	#N/A	#N/A	#N/A
TR_106039	TRIRE2_106039	-2.25483	down LL inducing	#N/A	#N/A	#N/A	#N/A	#N/A	#N/A	#N/A	#N/A	#N/A	#N/A	#N/A	#N/A	#N/A	#N/A	#N/A	#N/A
TR_59579	TRIRE2_59579	-2.21477	down LL inducing	#N/A	#N/A	#N/A	#N/A	#N/A	#N/A	#N/A	#N/A	#N/A	#N/A	#N/A	#N/A	#N/A	#N/A	#N/A	#N/A
TR_76744	TRIRE2_76744	-2.21438	down LL inducing	#N/A	#N/A	#N/A	#N/A	#N/A	#N/A	#N/A	#N/A	#N/A	#N/A	#N/A	#N/A	#N/A	#N/A	#N/A	#N/A
TR_119876	TRIRE2_119876	-2.18749	down LL inducing	#N/A	#N/A	#N/A	#N/A	#N/A	#N/A	#N/A	#N/A	#N/A	#N/A	-20.6233	down env1 LL	#N/A	#N/A	#N/A	#N/A
TR_59988	TRIRE2_59988	-2.17291	down LL inducing	#N/A	#N/A	#N/A	#N/A	#N/A	#N/A	#N/A	#N/A	#N/A	#N/A	#N/A	#N/A	#N/A	#N/A	#N/A	#N/A
TR_121436	TRIRE2_121436	-2.1556	down LL inducing	#N/A	#N/A	#N/A	#N/A	#N/A	#N/A	#N/A	#N/A	#N/A	#N/A	#N/A	#N/A	#N/A	#N/A	#N/A	#N/A
TR_78543	TRIRE2_78543	-2.15062	down LL inducing	#N/A	#N/A	#N/A	#N/A	#N/A	#N/A	#N/A	#N/A	#N/A	#N/A	#N/A	#N/A	#N/A	#N/A	#N/A	#N/A
TR_120053	TRIRE2_120053	-2.14978	down LL inducing	#N/A	#N/A	#N/A	#N/A	#N/A	#N/A	#N/A	#N/A	#N/A	#N/A	#N/A	#N/A	#N/A	#N/A	#N/A	#N/A
TR_80932	TRIRE2_80932	-2.13783	down LL inducing	#N/A	#N/A	#N/A	#N/A	#N/A	#N/A	#N/A	#N/A	#N/A	#N/A	#N/A	#N/A	#N/A	#N/A	#N/A	#N/A
TR_2648	TRIRE2_2648	-2.1346	down LL inducing	#N/A	#N/A	#N/A	#N/A	#N/A	#N/A	#N/A	#N/A	#N/A	#N/A	#N/A	#N/A	#N/A	#N/A	#N/A	#N/A
TR_60564	TRIRE2_60564	-2.12123	down LL inducing	#N/A	#N/A	#N/A	#N/A	#N/A	#N/A	#N/A	#N/A	#N/A	#N/A	#N/A	#N/A	#N/A	#N/A	#N/A	#N/A
TR_121757	TRIRE2_121757	-2.10625	down LL inducing	#N/A	#N/A	#N/A	#N/A	#N/A	#N/A	#N/A	#N/A	#N/A	#N/A	#N/A	#N/A	#N/A	#N/A	#N/A	#N/A
TR_109722	TRIRE2_109722	-2.09865	down LL inducing	#N/A	#N/A	#N/A	#N/A	#N/A	#N/A	#N/A	#N/A	#N/A	#N/A	#N/A	#N/A	#N/A	#N/A	#N/A	#N/A
TR_109187	TRIRE2_109187	-2.08552	down LL inducing	#N/A	#N/A	#N/A	#N/A	#N/A	#N/A	#N/A	#N/A	#N/A	#N/A	#N/A	#N/A	#N/A	#N/A	#N/A	#N/A
TR_55766	TRIRE2_55766	-2.08418	down LL inducing	#N/A	#N/A	#N/A	#N/A	#N/A	#N/A	#N/A	#N/A	#N/A	#N/A	#N/A	#N/A	#N/A	#N/A	#N/A	#N/A
TR_124202	TRIRE2_124202	-2.07096	down LL inducing	#N/A	#N/A	#N/A	#N/A	#N/A	#N/A	#N/A	#N/A	#N/A	#N/A	#N/A	#N/A	#N/A	#N/A	#N/A	#N/A
TR_75294	TRIRE2_75294	-2.06556	down LL inducing	#N/A	#N/A	#N/A	#N/A	#N/A	#N/A	#N/A	#N/A	#N/A	#N/A	#N/A	#N/A	#N/A	#N/A	#N/A	#N/A
TR_74486	TRIRE2_74486	-2.06192	down LL inducing	#N/A	#N/A	#N/A	#N/A	#N/A	#N/A	#N/A	#N/A	#N/A	#N/A	#N/A	#N/A	#N/A	#N/A	#N/A	#N/A
TR_121741	TRIRE2_121741	-2.05889	down LL inducing	#N/A	#N/A	#N/A	#N/A	#N/A	#N/A	#N/A	#N/A	#N/A	#N/A	#N/A	#N/A	#N/A	#N/A	#N/A	#N/A
TR_111783	TRIRE2_111783	-2.05392	down LL inducing	#N/A	#N/A	#N/A	#N/A	#N/A	#N/A	#N/A	#N/A	#N/A	#N/A	6.30084	up env1 LL	#N/A	#N/A	#N/A	#N/A
TR_72918	TRIRE2_72918	-2.046	down LL inducing	#N/A	#N/A	#N/A	#N/A	#N/A	#N/A	#N/A	#N/A	#N/A	#N/A	#N/A	#N/A	#N/A	#N/A	#N/A	#N/A
TR_38527	TRIRE2_38527	-2.02044	down LL inducing	#N/A	#N/A	#N/A	#N/A	#N/A	#N/A	#N/A	#N/A	#N/A	#N/A	#N/A	#N/A	#N/A	#N/A	#N/A	#N/A
TR_46607	TRIRE2_46607	-2.01366	down LL inducing	#N/A	#N/A	#N/A	#N/A	#N/A	#N/A	#N/A	#N/A	#N/A	#N/A	#N/A	#N/A	#N/A	#N/A	#N/A	#N/A
TR_80872	TRIRE2_80872	-2.01254	down LL inducing	#N/A	#N/A	#N/A	#N/A	#N/A	#N/A	#N/A	#N/A	#N/A	#N/A	#N/A	#N/A	#N/A	#N/A	#N/A	#N/A
TR_121654	TRIRE2_121654	-2.00219	down LL inducing	#N/A	#N/A	#N/A	#N/A	#N/A	#N/A	#N/A	#N/A	#N/A	#N/A	#N/A	#N/A	#N/A	#N/A	#N/A	#N/A
TR_58851	TRIRE2_58851	-2.00077	down LL inducing	#N/A	#N/A	#N/A	#N/A	#N/A	#N/A	#N/A	#N/A	#N/A	#N/A	#N/A	#N/A	#N/A	#N/A	#N/A	#N/A
TR_56095	TRIRE2_56095	6.15589	up in DD inducing	#N/A	#N/A	-4.30192	down blr1 LL	-2.21763	down blr1 DD	-2.80134	down blr2 LL	#N/A	#N/A	-8.46688	down env1 LL	#N/A	#N/A	#N/A	#N/A
TR_58366	TRIRE2_58366	3.42002	up in DD inducing	#N/A	#N/A	-7.76925	down blr1 LL	-14.7651	down blr1 DD	4.80723	up blr2 LL	#N/A	#N/A	-9.19175	down env1 LL	-3.61436	down env1 DD	#N/A	#N/A
TR_110666	TRIRE2_110666	3.20644	up in DD inducing	#N/A	#N/A	-7.37966	down blr1 LL	-2.31311	down blr1 DD	#N/A	#N/A	#N/A	#N/A	-18.7479	down env1 LL	#N/A	#N/A	#N/A	#N/A
TR_68997	TRIRE2_68997	4.13269	up in DD inducing	#N/A	#N/A	11.3458	up blr1 LL	2.2541	up blr1 DD	7.09715	up blr2 LL	#N/A	#N/A	-8.64068	down env1 LL	#N/A	#N/A	#N/A	#N/A
TR_73924	TRIRE2_73924	5.59893	up in DD inducing	#N/A	#N/A	2.80539	up blr1 LL	2.00493	up blr1 DD	#N/A	#N/A	#N/A	#N/A	-3.60801	down env1 LL	#N/A	#N/A	#N/A	#N/A
TR_66788	TRIRE2_66788	5.77249	up in DD inducing	#N/A	#N/A	6.03519	up blr1 LL	2.24124	up blr1 DD	#N/A	#N/A	#N/A	#N/A	-9.45043	down env1 LL	#N/A	#N/A	#N/A	#N/A
TR_61526	TRIRE2_61526	2.51047	up in DD inducing	#N/A	#N/A	#N/A	#N/A	2.08764	up blr1 DD	#N/A	#N/A	#N/A	#N/A	-2.00222	down env1 LL	#N/A	#N/A	#N/A	#N/A
TR_64667	TRIRE2_64667	2.57598	up in DD inducing	#N/A	#N/A	-7.70417	down blr1 LL	#N/A	#N/A	-6.57388	down blr2 LL	#N/A	#N/A	2.81737	up env1 LL	#N/A	#N/A	#N/A	#N/A
TR_110987	TRIRE2_110987	2.44838	up in DD inducing	#N/A	#N/A	-2.33494	down blr1 LL	#N/A	#N/A	-3.53445	down blr2 LL	#N/A	#N/A	-3.04614	down env1 LL	#N/A	#N/A	#N/A	#N/A
TR_61078	TRIRE2_61078	2.7341	up in DD inducing	#N/A	#N/A	-3.82128	down blr1 LL	#N/A	#N/A	-3.2856	down blr2 LL	#N/A	#N/A	-3.92422	down env1 LL	#N/A	#N/A	#N/A	#N/A
TR_80091	TRIRE2_80091	2.28208	up in DD inducing	#N/A	#N/A	-4.01746	down blr1 LL	#N/A	#N/A	-2.26846	down blr2 LL	#N/A	#N/A	-3.29265	down env1 LL	#N/A	#N/A	#N/A	#N/A
TR_30668	TRIRE2_30668	2.07035	up in DD inducing	#N/A	#N/A	-2.99819	down blr1 LL	#N/A	#N/A	-2.21537	down blr2 LL	#N/A	#N/A	-2.88251	down env1 LL	#N/A	#N/A	#N/A	#N/A
TR_63151	TRIRE2_63151	2.28725	up in DD inducing	#N/A	#N/A	-2.02764	down blr1 LL	#N/A	#N/A	-2.00361	down blr2 LL	#N/A	#N/A	#N/A	#N/A	#N/A	#N/A	#N/A	#N/A
TR_56840	TRIRE2_56840	9.95901	up in DD inducing	#N/A	#N/A	-5.63474	down blr1 LL	#N/A	#N/A	#N/A	#N/A	2.03743	up blr2 DD	-42.6054	down env1 LL	#N/A	#N/A	#N/A	TRIRE2_56840
TR_49976	TRIRE2_49976	4.46983	up in DD inducing	#N/A	#N/A	-4.55719	down blr1 LL	#N/A	#N/A	#N/A	#N/A	2.07914	up blr2 DD	-14.6978	down env1 LL	#N/A	#N/A	#N/A	#N/A
TR_76672	TRIRE2_76672	6.37831	up in DD inducing	#N/A	#N/A	-5.71766	down blr1 LL	#N/A	#N/A	#N/A	#N/A	2.29724	up blr2 DD	-15.5647	down env1 LL	#N/A	#N/A	#N/A	TRIRE2_76672
TR_123232	TRIRE2_123232	8.27117	up in DD inducing	#N/A	#N/A	-14.6241	down blr1 LL	#N/A	#N/A	#N/A	#N/A	#N/A	#N/A	-22.7037	down env1 LL	#N/A	#N/A	#N/A	TRIRE2_123232
TR_80340	TRIRE2_80340	2.97232	up in DD inducing	#N/A	#N/A	-2.22989	down blr1 LL	#N/A	#N/A	#N/A	#N/A	#N/A	#N/A	-8.70606	down env1 LL	#N/A	#N/A	#N/A	TRIRE2_80340
TR_27992	TRIRE2_27992	5.72421	up in DD inducing	#N/A	#N/A	-2.18434	down blr1 LL	#N/A	#N/A	#N/A	#N/A	#N/A	#N/A	#N/A	#N/A	#N/A	#N/A	#N/A	#N/A
TR_54086	TRIRE2_54086	2.25118	up in DD inducing	#N/A	#N/A	-2.10162	down blr1 LL	#N/A	#N/A	#N/A	#N/A	#N/A	#N/A	-2.75309	down env1 LL	#N/A	#N/A	#N/A	#N/A
TR_121415	TRIRE2_121415	9.81118	up in DD inducing	#N/A	#N/A	2.28469	up blr1 LL	#N/A	#N/A	2.01691	up blr2 LL	#N/A	#N/A	-46.1708	down env1 LL	#N/A	#N/A	#N/A	#N/A
TR_58602	TRIRE2_58602	2.89993	up in DD inducing	#N/A	#N/A	3.41642	up blr1 LL	#N/A	#N/A	2.27272	up blr2 LL	#N/A	#N/A	2.18834	up env1 LL	#N/A	#N/A	#N/A	#N/A
TR_122582	TRIRE2_122582	2.93456	up in DD inducing	#N/A	#N/A	2.2498	up blr1 LL	#N/A	#N/A	2.40137	up blr2 LL	#N/A	#N/A	#N/A	#N/A	#N/A	#N/A	#N/A	#N/A
TR_108591	TRIRE2_108591	2.06348	up in DD inducing	#N/A	#N/A	3.8976	up blr1 LL	#N/A	#N/A	3.55768	up blr2 LL	#N/A	#N/A	#N/A	#N/A	#N/A	#N/A	#N/A	#N/A
TR_76359	TRIRE2_76359	3.00772	up in DD inducing	#N/A	#N/A	2.62935	up blr1 LL	#N/A	#N/A	3.72982	up blr2 LL	#N/A	#N/A	-5.82981	down env1 LL	#N/A	#N/A	#N/A	#N/A
TR_124198	TRIRE2_124198	3.17765	up in DD inducing	#N/A	#N/A	9.4211	up blr1 LL	#N/A	#N/A	8.59904	up blr2 LL	-4.86053	down blr2 DD	#N/A	#N/A	-3.20448	down env1 DD	#N/A	#N/A
TR_66647	TRIRE2_66647	2.08334	up in DD inducing	#N/A	#N/A	2.11996	up blr1 LL	#N/A	#N/A	#N/A	#N/A	#N/A	#N/A	#N/A	#N/A	#N/A	#N/A	#N/A	#N/A
TR_57940	TRIRE2_57940	2.30605	up in DD inducing	#N/A	#N/A	2.24505	up blr1 LL	#N/A	#N/A	#N/A	#N/A	#N/A	#N/A	-4.3781	down env1 LL	#N/A	#N/A	#N/A	#N/A
TR_78828	TRIRE2_78828	2.16978	up in DD inducing	#N/A	#N/A	2.2696	up blr1 LL	#N/A	#N/A	#N/A	#N/A	#N/A	#N/A	#N/A	#N/A	#N/A	#N/A	#N/A	#N/A
TR_107037	TRIRE2_107037	3.21574	up in DD inducing	#N/A	#N/A	3.04713	up blr1 LL	#N/A	#N/A	#N/A	#N/A	#N/A	#N/A	-4.26716	down env1 LL	#N/A	#N/A	#N/A	#N/A
TR_46764	TRIRE2_46764	3.0709	up in DD inducing	#N/A	#N/A	13.0423	up blr1 LL	#N/A	#N/A	#N/A	#N/A	#N/A	#N/A	#N/A	#N/A	#N/A	#N/A	#N/A	#N/A
TR_107962	TRIRE2_107962	2.35956	up in DD inducing	#N/A	#N/A	#N/A	#N/A	#N/A	#N/A	-2.48784	down blr2 LL	#N/A	#N/A	-2.03039	down env1 LL	#N/A	#N/A	#N/A	#N/A
TR_108929	TRIRE2_108929	2.12473	up in DD inducing	#N/A	#N/A	#N/A	#N/A	#N/A	#N/A	-2.35048	down blr2 LL	#N/A	#N/A	-2.15211	down env1 LL	#N/A	#N/A	#N/A	#N/A
TR_54583	TRIRE2_54583	2.02623	up in DD inducing	#N/A	#N/A	#N/A	#N/A	#N/A	#N/A	-2.33995	down blr2 LL	#N/A	#N/A	-2.27727	down env1 LL	#N/A	#N/A	#N/A	#N/A
TR_106877	TRIRE2_106877	2.3262	up in DD inducing	#N/A	#N/A	#N/A	#N/A	#N/A	#N/A	-2.29175	down blr2 LL	#N/A	#N/A	-6.50602	down env1 LL	#N/A	#N/A	#N/A	#N/A
TR_107644	TRIRE2_107644	2.85494	up in DD inducing	#N/A	#N/A	#N/A	#N/A	#N/A	#N/A	-2.22407	down blr2 LL	#N/A	#N/A	#N/A	#N/A	#N/A	#N/A	#N/A	#N/A
TR_40996	TRIRE2_40996	2.01937	up in DD inducing	#N/A	#N/A	#N/A	#N/A	#N/A	#N/A	-2.16806	down blr2 LL	#N/A	#N/A	#N/A	#N/A	#N/A	#N/A	#N/A	#N/A
TR_108540	TRIRE2_108540	3.13197	up in DD inducing	#N/A	#N/A	#N/A	#N/A	#N/A	#N/A	-2.11308	down blr2 LL	#N/A	#N/A	-2.62624	down env1 LL	#N/A	#N/A	#N/A	#N/A
TR_22654	TRIRE2_22654	2.14231	up in DD inducing	#N/A	#N/A	#N/A	#N/A	#N/A	#N/A	-2.05765	down blr2 LL	#N/A	#N/A	-2.18971	down env1 LL	#N/A	#N/A	#N/A	#N/A
TR_41794	TRIRE2_41794	2.21792	up in DD inducing	#N/A	#N/A	#N/A	#N/A	#N/A	#N/A	-2.0496	down blr2 LL	#N/A	#N/A	#N/A	#N/A	#N/A	#N/A	#N/A	#N/A
TR_77512	TRIRE2_77512	3.43142	up in DD inducing	#N/A	#N/A	#N/A	#N/A	#N/A	#N/A	-2.0433	down blr2 LL	#N/A	#N/A	-10.4436	down env1 LL	#N/A	#N/A	#N/A	#N/A
TR_111887	TRIRE2_111887	2.6462	up in DD inducing	#N/A	#N/A	#N/A	#N/A	#N/A	#N/A	2.43499	up blr2 LL	#N/A	#N/A	-4.34256	down env1 LL	#N/A	#N/A	#N/A	#N/A
TR_124051	TRIRE2_124051	2.50655	up in DD inducing	#N/A	#N/A	#N/A	#N/A	#N/A	#N/A	2.54709	up blr2 LL	#N/A	#N/A	3.70058	up env1 LL	#N/A	#N/A	#N/A	#N/A
TR_57280	TRIRE2_57280	2.38211	up in DD inducing	#N/A	#N/A	#N/A	#N/A	#N/A	#N/A	3.05334	up blr2 LL	#N/A	#N/A	#N/A	#N/A	#N/A	#N/A	#N/A	#N/A
TR_74282	TRIRE2_74282	7.83032	up in DD inducing	#N/A	#N/A	#N/A	#N/A	#N/A	#N/A	3.24407	up blr2 LL	#N/A	#N/A	-2.58557	down env1 LL	#N/A	#N/A	#N/A	#N/A
TR_105533	TRIRE2_105533	4.75029	up in DD inducing	#N/A	#N/A	#N/A	#N/A	#N/A	#N/A	#N/A	#N/A	-2.5455	down blr2 DD	3.33642	up env1 LL	-2.40619	down env1 DD	#N/A	#N/A
TR_66792	TRIRE2_66792	2.00056	up in DD inducing	#N/A	#N/A	#N/A	#N/A	#N/A	#N/A	#N/A	#N/A	#N/A	#N/A	-2.54065	down env1 LL	#N/A	#N/A	#N/A	#N/A
TR_62181	TRIRE2_62181	2.00091	up in DD inducing	#N/A	#N/A	#N/A	#N/A	#N/A	#N/A	#N/A	#N/A	#N/A	#N/A	#N/A	#N/A	#N/A	#N/A	#N/A	#N/A
TR_27398	TRIRE2_27398	2.00242	up in DD inducing	#N/A	#N/A	#N/A	#N/A	#N/A	#N/A	#N/A	#N/A	#N/A	#N/A	-2.24603	down env1 LL	#N/A	#N/A	#N/A	#N/A
TR_121056	TRIRE2_121056	2.00386	up in DD inducing	#N/A	#N/A	#N/A	#N/A	#N/A	#N/A	#N/A	#N/A	#N/A	#N/A	#N/A	#N/A	#N/A	#N/A	#N/A	#N/A
TR_70577	TRIRE2_70577	2.0093	up in DD inducing	#N/A	#N/A	#N/A	#N/A	#N/A	#N/A	#N/A	#N/A	#N/A	#N/A	#N/A	#N/A	#N/A	#N/A	#N/A	#N/A
TR_37515	TRIRE2_37515	2.00939	up in DD inducing	#N/A	#N/A	#N/A	#N/A	#N/A	#N/A	#N/A	#N/A	#N/A	#N/A	#N/A	#N/A	#N/A	#N/A	#N/A	#N/A
TR_80771	TRIRE2_80771	2.01101	up in DD inducing	#N/A	#N/A	#N/A	#N/A	#N/A	#N/A	#N/A	#N/A	#N/A	#N/A	#N/A	#N/A	#N/A	#N/A	#N/A	#N/A
TR_6067	TRIRE2_6067	2.01188	up in DD inducing	#N/A	#N/A	#N/A	#N/A	#N/A	#N/A	#N/A	#N/A	#N/A	#N/A	#N/A	#N/A	#N/A	#N/A	#N/A	#N/A
TR_43877	TRIRE2_43877	2.01318	up in DD inducing	#N/A	#N/A	#N/A	#N/A	#N/A	#N/A	#N/A	#N/A	#N/A	#N/A	#N/A	#N/A	#N/A	#N/A	#N/A	#N/A
TR_51528	TRIRE2_51528	2.01339	up in DD inducing	#N/A	#N/A	#N/A	#N/A	#N/A	#N/A	#N/A	#N/A	#N/A	#N/A	#N/A	#N/A	#N/A	#N/A	#N/A	#N/A
TR_107460	TRIRE2_107460	2.01613	up in DD inducing	#N/A	#N/A	#N/A	#N/A	#N/A	#N/A	#N/A	#N/A	#N/A	#N/A	#N/A	#N/A	#N/A	#N/A	#N/A	#N/A
TR_54870	TRIRE2_54870	2.01921	up in DD inducing	#N/A	#N/A	#N/A	#N/A	#N/A	#N/A	#N/A	#N/A	#N/A	#N/A	#N/A	#N/A	#N/A	#N/A	#N/A	#N/A
TR_103669	TRIRE2_103669	2.02053	up in DD inducing	#N/A	#N/A	#N/A	#N/A	#N/A	#N/A	#N/A	#N/A	#N/A	#N/A	#N/A	#N/A	#N/A	#N/A	#N/A	#N/A
TR_119762	TRIRE2_119762	2.02331	up in DD inducing	#N/A	#N/A	#N/A	#N/A	#N/A	#N/A	#N/A	#N/A	#N/A	#N/A	#N/A	#N/A	#N/A	#N/A	#N/A	#N/A
TR_29770	TRIRE2_29770	2.02864	up in DD inducing	#N/A	#N/A	#N/A	#N/A	#N/A	#N/A	#N/A	#N/A	#N/A	#N/A	#N/A	#N/A	#N/A	#N/A	#N/A	#N/A
TR_107682	TRIRE2_107682	2.02873	up in DD inducing	#N/A	#N/A	#N/A	#N/A	#N/A	#N/A	#N/A	#N/A	#N/A	#N/A	4.5678	up env1 LL	#N/A	#N/A	#N/A	#N/A
TR_3830	TRIRE2_3830	2.02931	up in DD inducing	#N/A	#N/A	#N/A	#N/A	#N/A	#N/A	#N/A	#N/A	#N/A	#N/A	#N/A	#N/A	#N/A	#N/A	#N/A	#N/A
TR_60216	TRIRE2_60216	2.03706	up in DD inducing	#N/A	#N/A	#N/A	#N/A	#N/A	#N/A	#N/A	#N/A	#N/A	#N/A	-2.05245	down env1 LL	#N/A	#N/A	#N/A	#N/A
TR_120806	TRIRE2_120806	2.03791	up in DD inducing	#N/A	#N/A	#N/A	#N/A	#N/A	#N/A	#N/A	#N/A	#N/A	#N/A	#N/A	#N/A	#N/A	#N/A	#N/A	#N/A
TR_120453	TRIRE2_120453	2.04001	up in DD inducing	#N/A	#N/A	#N/A	#N/A	#N/A	#N/A	#N/A	#N/A	#N/A	#N/A	#N/A	#N/A	#N/A	#N/A	#N/A	#N/A
TR_63011	TRIRE2_63011	2.04305	up in DD inducing	#N/A	#N/A	#N/A	#N/A	#N/A	#N/A	#N/A	#N/A	#N/A	#N/A	#N/A	#N/A	#N/A	#N/A	#N/A	#N/A
TR_81984	TRIRE2_81984	2.044	up in DD inducing	#N/A	#N/A	#N/A	#N/A	#N/A	#N/A	#N/A	#N/A	#N/A	#N/A	#N/A	#N/A	#N/A	#N/A	#N/A	#N/A
TR_105970	TRIRE2_105970	2.04486	up in DD inducing	#N/A	#N/A	#N/A	#N/A	#N/A	#N/A	#N/A	#N/A	#N/A	#N/A	#N/A	#N/A	#N/A	#N/A	#N/A	#N/A
TR_78445	TRIRE2_78445	2.04502	up in DD inducing	#N/A	#N/A	#N/A	#N/A	#N/A	#N/A	#N/A	#N/A	#N/A	#N/A	#N/A	#N/A	#N/A	#N/A	#N/A	#N/A
TR_3027	TRIRE2_3027	2.05012	up in DD inducing	#N/A	#N/A	#N/A	#N/A	#N/A	#N/A	#N/A	#N/A	#N/A	#N/A	#N/A	#N/A	#N/A	#N/A	#N/A	#N/A
TR_55208	TRIRE2_55208	2.06004	up in DD inducing	#N/A	#N/A	#N/A	#N/A	#N/A	#N/A	#N/A	#N/A	#N/A	#N/A	#N/A	#N/A	#N/A	#N/A	#N/A	#N/A
TR_3372	TRIRE2_3372	2.06753	up in DD inducing	#N/A	#N/A	#N/A	#N/A	#N/A	#N/A	#N/A	#N/A	#N/A	#N/A	-2.17011	down env1 LL	#N/A	#N/A	#N/A	#N/A
TR_53053	TRIRE2_53053	2.07028	up in DD inducing	#N/A	#N/A	#N/A	#N/A	#N/A	#N/A	#N/A	#N/A	#N/A	#N/A	-4.12802	down env1 LL	#N/A	#N/A	#N/A	#N/A
TR_1879	TRIRE2_1879	2.07099	up in DD inducing	#N/A	#N/A	#N/A	#N/A	#N/A	#N/A	#N/A	#N/A	#N/A	#N/A	-3.82755	down env1 LL	#N/A	#N/A	#N/A	#N/A
TR_65324	TRIRE2_65324	2.07134	up in DD inducing	#N/A	#N/A	#N/A	#N/A	#N/A	#N/A	#N/A	#N/A	#N/A	#N/A	#N/A	#N/A	#N/A	#N/A	#N/A	#N/A
TR_56140	TRIRE2_56140	2.07475	up in DD inducing	#N/A	#N/A	#N/A	#N/A	#N/A	#N/A	#N/A	#N/A	#N/A	#N/A	#N/A	#N/A	#N/A	#N/A	#N/A	#N/A
TR_109872	TRIRE2_109872	2.07527	up in DD inducing	#N/A	#N/A	#N/A	#N/A	#N/A	#N/A	#N/A	#N/A	#N/A	#N/A	#N/A	#N/A	#N/A	#N/A	#N/A	#N/A
TR_25874	TRIRE2_25874	2.07529	up in DD inducing	#N/A	#N/A	#N/A	#N/A	#N/A	#N/A	#N/A	#N/A	#N/A	#N/A	-2.58722	down env1 LL	#N/A	#N/A	#N/A	#N/A
TR_64272	TRIRE2_64272	2.07657	up in DD inducing	#N/A	#N/A	#N/A	#N/A	#N/A	#N/A	#N/A	#N/A	#N/A	#N/A	#N/A	#N/A	#N/A	#N/A	#N/A	#N/A
TR_74534	TRIRE2_74534	2.07688	up in DD inducing	#N/A	#N/A	#N/A	#N/A	#N/A	#N/A	#N/A	#N/A	#N/A	#N/A	#N/A	#N/A	#N/A	#N/A	#N/A	#N/A
TR_22845	TRIRE2_22845	2.0912	up in DD inducing	#N/A	#N/A	#N/A	#N/A	#N/A	#N/A	#N/A	#N/A	#N/A	#N/A	-4.71024	down env1 LL	#N/A	#N/A	#N/A	#N/A
TR_64777	TRIRE2_64777	2.09439	up in DD inducing	#N/A	#N/A	#N/A	#N/A	#N/A	#N/A	#N/A	#N/A	#N/A	#N/A	#N/A	#N/A	#N/A	#N/A	#N/A	#N/A
TR_106818	TRIRE2_106818	2.09848	up in DD inducing	#N/A	#N/A	#N/A	#N/A	#N/A	#N/A	#N/A	#N/A	#N/A	#N/A	#N/A	#N/A	#N/A	#N/A	#N/A	#N/A
TR_4737	TRIRE2_4737	2.09856	up in DD inducing	#N/A	#N/A	#N/A	#N/A	#N/A	#N/A	#N/A	#N/A	#N/A	#N/A	-2.29565	down env1 LL	#N/A	#N/A	#N/A	#N/A
TR_62577	TRIRE2_62577	2.09959	up in DD inducing	#N/A	#N/A	#N/A	#N/A	#N/A	#N/A	#N/A	#N/A	#N/A	#N/A	#N/A	#N/A	#N/A	#N/A	#N/A	#N/A
TR_22210	TRIRE2_22210	2.10231	up in DD inducing	#N/A	#N/A	#N/A	#N/A	#N/A	#N/A	#N/A	#N/A	#N/A	#N/A	#N/A	#N/A	#N/A	#N/A	#N/A	#N/A
TR_81097	TRIRE2_81097	2.11157	up in DD inducing	#N/A	#N/A	#N/A	#N/A	#N/A	#N/A	#N/A	#N/A	#N/A	#N/A	#N/A	#N/A	#N/A	#N/A	#N/A	#N/A
TR_121968	TRIRE2_121968	2.11542	up in DD inducing	#N/A	#N/A	#N/A	#N/A	#N/A	#N/A	#N/A	#N/A	#N/A	#N/A	#N/A	#N/A	#N/A	#N/A	#N/A	#N/A
TR_107972	TRIRE2_107972	2.11855	up in DD inducing	#N/A	#N/A	#N/A	#N/A	#N/A	#N/A	#N/A	#N/A	#N/A	#N/A	2.07273	up env1 LL	#N/A	#N/A	#N/A	#N/A
TR_110615	TRIRE2_110615	2.12599	up in DD inducing	#N/A	#N/A	#N/A	#N/A	#N/A	#N/A	#N/A	#N/A	#N/A	#N/A	-2.10827	down env1 LL	#N/A	#N/A	#N/A	#N/A
TR_121252	TRIRE2_121252	2.12894	up in DD inducing	#N/A	#N/A	#N/A	#N/A	#N/A	#N/A	#N/A	#N/A	#N/A	#N/A	#N/A	#N/A	#N/A	#N/A	#N/A	#N/A
TR_56390	TRIRE2_56390	2.13469	up in DD inducing	#N/A	#N/A	#N/A	#N/A	#N/A	#N/A	#N/A	#N/A	#N/A	#N/A	#N/A	#N/A	#N/A	#N/A	#N/A	#N/A
TR_106342	TRIRE2_106342	2.15733	up in DD inducing	#N/A	#N/A	#N/A	#N/A	#N/A	#N/A	#N/A	#N/A	#N/A	#N/A	#N/A	#N/A	#N/A	#N/A	#N/A	#N/A
TR_120688	TRIRE2_120688	2.16016	up in DD inducing	#N/A	#N/A	#N/A	#N/A	#N/A	#N/A	#N/A	#N/A	#N/A	#N/A	#N/A	#N/A	#N/A	#N/A	#N/A	#N/A
TR_54329	TRIRE2_54329	2.17464	up in DD inducing	#N/A	#N/A	#N/A	#N/A	#N/A	#N/A	#N/A	#N/A	#N/A	#N/A	#N/A	#N/A	#N/A	#N/A	#N/A	#N/A
TR_22164	TRIRE2_22164	2.18312	up in DD inducing	#N/A	#N/A	#N/A	#N/A	#N/A	#N/A	#N/A	#N/A	#N/A	#N/A	#N/A	#N/A	#N/A	#N/A	#N/A	#N/A
TR_74462	TRIRE2_74462	2.1863	up in DD inducing	#N/A	#N/A	#N/A	#N/A	#N/A	#N/A	#N/A	#N/A	#N/A	#N/A	-2.14053	down env1 LL	#N/A	#N/A	#N/A	#N/A
TR_106798	TRIRE2_106798	2.19705	up in DD inducing	#N/A	#N/A	#N/A	#N/A	#N/A	#N/A	#N/A	#N/A	#N/A	#N/A	-5.32092	down env1 LL	#N/A	#N/A	#N/A	#N/A
TR_65982	TRIRE2_65982	2.19894	up in DD inducing	#N/A	#N/A	#N/A	#N/A	#N/A	#N/A	#N/A	#N/A	#N/A	#N/A	-2.03475	down env1 LL	#N/A	#N/A	#N/A	#N/A
TR_122576	TRIRE2_122576	2.20023	up in DD inducing	#N/A	#N/A	#N/A	#N/A	#N/A	#N/A	#N/A	#N/A	#N/A	#N/A	-2.64937	down env1 LL	#N/A	#N/A	#N/A	#N/A
TR_55636	TRIRE2_55636	2.20201	up in DD inducing	#N/A	#N/A	#N/A	#N/A	#N/A	#N/A	#N/A	#N/A	#N/A	#N/A	#N/A	#N/A	#N/A	#N/A	#N/A	#N/A
TR_108826	TRIRE2_108826	2.20429	up in DD inducing	#N/A	#N/A	#N/A	#N/A	#N/A	#N/A	#N/A	#N/A	#N/A	#N/A	#N/A	#N/A	#N/A	#N/A	#N/A	#N/A
TR_3779	TRIRE2_3779	2.21486	up in DD inducing	#N/A	#N/A	#N/A	#N/A	#N/A	#N/A	#N/A	#N/A	#N/A	#N/A	-3.19773	down env1 LL	#N/A	#N/A	#N/A	#N/A
TR_55747	TRIRE2_55747	2.22369	up in DD inducing	#N/A	#N/A	#N/A	#N/A	#N/A	#N/A	#N/A	#N/A	#N/A	#N/A	-3.34383	down env1 LL	#N/A	#N/A	#N/A	#N/A
TR_122176	TRIRE2_122176	2.22399	up in DD inducing	#N/A	#N/A	#N/A	#N/A	#N/A	#N/A	#N/A	#N/A	#N/A	#N/A	#N/A	#N/A	#N/A	#N/A	#N/A	#N/A
TR_49979	TRIRE2_49979	2.2355	up in DD inducing	#N/A	#N/A	#N/A	#N/A	#N/A	#N/A	#N/A	#N/A	#N/A	#N/A	#N/A	#N/A	#N/A	#N/A	#N/A	#N/A
TR_73678	TRIRE2_73678	2.24973	up in DD inducing	#N/A	#N/A	#N/A	#N/A	#N/A	#N/A	#N/A	#N/A	#N/A	#N/A	#N/A	#N/A	#N/A	#N/A	#N/A	#N/A
TR_104511	TRIRE2_104511	2.29149	up in DD inducing	#N/A	#N/A	#N/A	#N/A	#N/A	#N/A	#N/A	#N/A	#N/A	#N/A	#N/A	#N/A	#N/A	#N/A	#N/A	#N/A
TR_38749	TRIRE2_38749	2.29995	up in DD inducing	#N/A	#N/A	#N/A	#N/A	#N/A	#N/A	#N/A	#N/A	#N/A	#N/A	#N/A	#N/A	#N/A	#N/A	#N/A	#N/A
TR_21293	TRIRE2_21293	2.30589	up in DD inducing	#N/A	#N/A	#N/A	#N/A	#N/A	#N/A	#N/A	#N/A	#N/A	#N/A	#N/A	#N/A	#N/A	#N/A	#N/A	#N/A
TR_104219	TRIRE2_104219	2.31022	up in DD inducing	#N/A	#N/A	#N/A	#N/A	#N/A	#N/A	#N/A	#N/A	#N/A	#N/A	-2.38435	down env1 LL	#N/A	#N/A	#N/A	#N/A
TR_79010	TRIRE2_79010	2.31722	up in DD inducing	#N/A	#N/A	#N/A	#N/A	#N/A	#N/A	#N/A	#N/A	#N/A	#N/A	#N/A	#N/A	#N/A	#N/A	#N/A	#N/A
TR_62805	TRIRE2_62805	2.31749	up in DD inducing	#N/A	#N/A	#N/A	#N/A	#N/A	#N/A	#N/A	#N/A	#N/A	#N/A	#N/A	#N/A	#N/A	#N/A	#N/A	#N/A
TR_60988	TRIRE2_60988	2.31755	up in DD inducing	#N/A	#N/A	#N/A	#N/A	#N/A	#N/A	#N/A	#N/A	#N/A	#N/A	-2.55409	down env1 LL	#N/A	#N/A	#N/A	#N/A
TR_59668	TRIRE2_59668	2.3212	up in DD inducing	#N/A	#N/A	#N/A	#N/A	#N/A	#N/A	#N/A	#N/A	#N/A	#N/A	#N/A	#N/A	#N/A	#N/A	#N/A	#N/A
TR_111762	TRIRE2_111762	2.32458	up in DD inducing	#N/A	#N/A	#N/A	#N/A	#N/A	#N/A	#N/A	#N/A	#N/A	#N/A	-3.06862	down env1 LL	#N/A	#N/A	#N/A	#N/A
TR_76820	TRIRE2_76820	2.34524	up in DD inducing	#N/A	#N/A	#N/A	#N/A	#N/A	#N/A	#N/A	#N/A	#N/A	#N/A	#N/A	#N/A	#N/A	#N/A	#N/A	#N/A
TR_111253	TRIRE2_111253	2.34596	up in DD inducing	#N/A	#N/A	#N/A	#N/A	#N/A	#N/A	#N/A	#N/A	#N/A	#N/A	-3.27974	down env1 LL	#N/A	#N/A	#N/A	#N/A
TR_76880	TRIRE2_76880	2.35411	up in DD inducing	#N/A	#N/A	#N/A	#N/A	#N/A	#N/A	#N/A	#N/A	#N/A	#N/A	-16.3696	down env1 LL	#N/A	#N/A	#N/A	#N/A
TR_119963	TRIRE2_119963	2.36484	up in DD inducing	#N/A	#N/A	#N/A	#N/A	#N/A	#N/A	#N/A	#N/A	#N/A	#N/A	-17.9508	down env1 LL	#N/A	#N/A	#N/A	#N/A
TR_106605	TRIRE2_106605	2.36741	up in DD inducing	#N/A	#N/A	#N/A	#N/A	#N/A	#N/A	#N/A	#N/A	#N/A	#N/A	-7.29746	down env1 LL	#N/A	#N/A	#N/A	#N/A
TR_21211	TRIRE2_21211	2.38607	up in DD inducing	#N/A	#N/A	#N/A	#N/A	#N/A	#N/A	#N/A	#N/A	#N/A	#N/A	#N/A	#N/A	#N/A	#N/A	#N/A	#N/A
TR_52463	TRIRE2_52463	2.39581	up in DD inducing	#N/A	#N/A	#N/A	#N/A	#N/A	#N/A	#N/A	#N/A	#N/A	#N/A	#N/A	#N/A	#N/A	#N/A	#N/A	#N/A
TR_61632	TRIRE2_61632	2.40146	up in DD inducing	#N/A	#N/A	#N/A	#N/A	#N/A	#N/A	#N/A	#N/A	#N/A	#N/A	-2.18864	down env1 LL	#N/A	#N/A	#N/A	#N/A
TR_41699	TRIRE2_41699	2.40871	up in DD inducing	#N/A	#N/A	#N/A	#N/A	#N/A	#N/A	#N/A	#N/A	#N/A	#N/A	-6.19855	down env1 LL	#N/A	#N/A	#N/A	#N/A
TR_105196	TRIRE2_105196	2.40894	up in DD inducing	#N/A	#N/A	#N/A	#N/A	#N/A	#N/A	#N/A	#N/A	#N/A	#N/A	-2.01589	down env1 LL	#N/A	#N/A	#N/A	#N/A
TR_112482	TRIRE2_112482	2.41169	up in DD inducing	#N/A	#N/A	#N/A	#N/A	#N/A	#N/A	#N/A	#N/A	#N/A	#N/A	#N/A	#N/A	#N/A	#N/A	#N/A	#N/A
TR_23367	TRIRE2_23367	2.4158	up in DD inducing	#N/A	#N/A	#N/A	#N/A	#N/A	#N/A	#N/A	#N/A	#N/A	#N/A	2.10023	up env1 LL	#N/A	#N/A	#N/A	#N/A
TR_120583	TRIRE2_120583	2.42273	up in DD inducing	#N/A	#N/A	#N/A	#N/A	#N/A	#N/A	#N/A	#N/A	#N/A	#N/A	-2.29676	down env1 LL	#N/A	#N/A	#N/A	#N/A
TR_69287	TRIRE2_69287	2.43606	up in DD inducing	#N/A	#N/A	#N/A	#N/A	#N/A	#N/A	#N/A	#N/A	#N/A	#N/A	#N/A	#N/A	#N/A	#N/A	#N/A	#N/A
TR_108833	TRIRE2_108833	2.44574	up in DD inducing	#N/A	#N/A	#N/A	#N/A	#N/A	#N/A	#N/A	#N/A	#N/A	#N/A	-2.1277	down env1 LL	#N/A	#N/A	#N/A	#N/A
TR_62826	TRIRE2_62826	2.45267	up in DD inducing	#N/A	#N/A	#N/A	#N/A	#N/A	#N/A	#N/A	#N/A	#N/A	#N/A	-3.18025	down env1 LL	#N/A	#N/A	#N/A	#N/A
TR_54502	TRIRE2_54502	2.47011	up in DD inducing	#N/A	#N/A	#N/A	#N/A	#N/A	#N/A	#N/A	#N/A	#N/A	#N/A	-2.11421	down env1 LL	#N/A	#N/A	#N/A	#N/A
TR_78688	TRIRE2_78688	2.47666	up in DD inducing	#N/A	#N/A	#N/A	#N/A	#N/A	#N/A	#N/A	#N/A	#N/A	#N/A	#N/A	#N/A	#N/A	#N/A	#N/A	#N/A
TR_57185	TRIRE2_57185	2.47794	up in DD inducing	#N/A	#N/A	#N/A	#N/A	#N/A	#N/A	#N/A	#N/A	#N/A	#N/A	-2.18482	down env1 LL	#N/A	#N/A	#N/A	#N/A
TR_122476	TRIRE2_122476	2.48038	up in DD inducing	#N/A	#N/A	#N/A	#N/A	#N/A	#N/A	#N/A	#N/A	#N/A	#N/A	-3.65392	down env1 LL	#N/A	#N/A	#N/A	#N/A
TR_106229	TRIRE2_106229	2.49367	up in DD inducing	#N/A	#N/A	#N/A	#N/A	#N/A	#N/A	#N/A	#N/A	#N/A	#N/A	#N/A	#N/A	#N/A	#N/A	#N/A	#N/A
TR_51415	TRIRE2_51415	2.50811	up in DD inducing	#N/A	#N/A	#N/A	#N/A	#N/A	#N/A	#N/A	#N/A	#N/A	#N/A	4.26634	up env1 LL	#N/A	#N/A	#N/A	#N/A
TR_103498	TRIRE2_103498	2.51336	up in DD inducing	#N/A	#N/A	#N/A	#N/A	#N/A	#N/A	#N/A	#N/A	#N/A	#N/A	#N/A	#N/A	#N/A	#N/A	#N/A	#N/A
TR_41617	TRIRE2_41617	2.53129	up in DD inducing	#N/A	#N/A	#N/A	#N/A	#N/A	#N/A	#N/A	#N/A	#N/A	#N/A	#N/A	#N/A	#N/A	#N/A	#N/A	#N/A
TR_106249	TRIRE2_106249	2.54048	up in DD inducing	#N/A	#N/A	#N/A	#N/A	#N/A	#N/A	#N/A	#N/A	#N/A	#N/A	-3.27561	down env1 LL	#N/A	#N/A	#N/A	#N/A
TR_41664	TRIRE2_41664	2.5568	up in DD inducing	#N/A	#N/A	#N/A	#N/A	#N/A	#N/A	#N/A	#N/A	#N/A	#N/A	-2.64313	down env1 LL	#N/A	#N/A	#N/A	#N/A
TR_104927	TRIRE2_104927	2.56541	up in DD inducing	#N/A	#N/A	#N/A	#N/A	#N/A	#N/A	#N/A	#N/A	#N/A	#N/A	#N/A	#N/A	#N/A	#N/A	#N/A	#N/A
TR_121089	TRIRE2_121089	2.57583	up in DD inducing	#N/A	#N/A	#N/A	#N/A	#N/A	#N/A	#N/A	#N/A	#N/A	#N/A	#N/A	#N/A	#N/A	#N/A	#N/A	#N/A
TR_75713	TRIRE2_75713	2.58432	up in DD inducing	#N/A	#N/A	#N/A	#N/A	#N/A	#N/A	#N/A	#N/A	#N/A	#N/A	#N/A	#N/A	#N/A	#N/A	#N/A	#N/A
TR_71029	TRIRE2_71029	2.58497	up in DD inducing	#N/A	#N/A	#N/A	#N/A	#N/A	#N/A	#N/A	#N/A	#N/A	#N/A	-2.54375	down env1 LL	#N/A	#N/A	#N/A	#N/A
TR_108543	TRIRE2_108543	2.61044	up in DD inducing	#N/A	#N/A	#N/A	#N/A	#N/A	#N/A	#N/A	#N/A	#N/A	#N/A	#N/A	#N/A	#N/A	#N/A	#N/A	#N/A
TR_75854	TRIRE2_75854	2.6338	up in DD inducing	#N/A	#N/A	#N/A	#N/A	#N/A	#N/A	#N/A	#N/A	#N/A	#N/A	-3.61426	down env1 LL	#N/A	#N/A	#N/A	#N/A
TR_124283	TRIRE2_124283	2.63644	up in DD inducing	#N/A	#N/A	#N/A	#N/A	#N/A	#N/A	#N/A	#N/A	#N/A	#N/A	-3.34021	down env1 LL	#N/A	#N/A	#N/A	#N/A
TR_109325	TRIRE2_109325	2.65076	up in DD inducing	#N/A	#N/A	#N/A	#N/A	#N/A	#N/A	#N/A	#N/A	#N/A	#N/A	#N/A	#N/A	#N/A	#N/A	#N/A	#N/A
TR_111694	TRIRE2_111694	2.66267	up in DD inducing	#N/A	#N/A	#N/A	#N/A	#N/A	#N/A	#N/A	#N/A	#N/A	#N/A	-6.1318	down env1 LL	#N/A	#N/A	#N/A	#N/A
TR_27600	TRIRE2_27600	2.70346	up in DD inducing	#N/A	#N/A	#N/A	#N/A	#N/A	#N/A	#N/A	#N/A	#N/A	#N/A	-2.47701	down env1 LL	#N/A	#N/A	#N/A	#N/A
TR_2703	TRIRE2_2703	2.72841	up in DD inducing	#N/A	#N/A	#N/A	#N/A	#N/A	#N/A	#N/A	#N/A	#N/A	#N/A	#N/A	#N/A	#N/A	#N/A	#N/A	#N/A
TR_120801	TRIRE2_120801	2.74231	up in DD inducing	#N/A	#N/A	#N/A	#N/A	#N/A	#N/A	#N/A	#N/A	#N/A	#N/A	-2.84788	down env1 LL	#N/A	#N/A	#N/A	#N/A
TR_68097	TRIRE2_68097	2.75478	up in DD inducing	#N/A	#N/A	#N/A	#N/A	#N/A	#N/A	#N/A	#N/A	#N/A	#N/A	#N/A	#N/A	#N/A	#N/A	#N/A	#N/A
TR_102837	TRIRE2_102837	2.75776	up in DD inducing	#N/A	#N/A	#N/A	#N/A	#N/A	#N/A	#N/A	#N/A	#N/A	#N/A	-2.94464	down env1 LL	#N/A	#N/A	#N/A	#N/A
TR_67971	TRIRE2_67971	2.76643	up in DD inducing	#N/A	#N/A	#N/A	#N/A	#N/A	#N/A	#N/A	#N/A	#N/A	#N/A	-3.99393	down env1 LL	#N/A	#N/A	#N/A	#N/A
TR_103065	TRIRE2_103065	2.85135	up in DD inducing	#N/A	#N/A	#N/A	#N/A	#N/A	#N/A	#N/A	#N/A	#N/A	#N/A	-2.85289	down env1 LL	#N/A	#N/A	#N/A	#N/A
TR_111638	TRIRE2_111638	2.85407	up in DD inducing	#N/A	#N/A	#N/A	#N/A	#N/A	#N/A	#N/A	#N/A	#N/A	#N/A	2.06444	up env1 LL	#N/A	#N/A	#N/A	#N/A
TR_45112	TRIRE2_45112	2.85816	up in DD inducing	#N/A	#N/A	#N/A	#N/A	#N/A	#N/A	#N/A	#N/A	#N/A	#N/A	-3.77925	down env1 LL	#N/A	#N/A	#N/A	#N/A
TR_104437	TRIRE2_104437	2.90076	up in DD inducing	#N/A	#N/A	#N/A	#N/A	#N/A	#N/A	#N/A	#N/A	#N/A	#N/A	-11.3917	down env1 LL	#N/A	#N/A	#N/A	#N/A
TR_108261	TRIRE2_108261	2.99835	up in DD inducing	#N/A	#N/A	#N/A	#N/A	#N/A	#N/A	#N/A	#N/A	#N/A	#N/A	-5.09152	down env1 LL	#N/A	#N/A	#N/A	#N/A
TR_41035	TRIRE2_41035	3.0067	up in DD inducing	#N/A	#N/A	#N/A	#N/A	#N/A	#N/A	#N/A	#N/A	#N/A	#N/A	-18.6002	down env1 LL	#N/A	#N/A	#N/A	#N/A
TR_60282	TRIRE2_60282	3.0368	up in DD inducing	#N/A	#N/A	#N/A	#N/A	#N/A	#N/A	#N/A	#N/A	#N/A	#N/A	#N/A	#N/A	#N/A	#N/A	#N/A	#N/A
TR_69081	TRIRE2_69081	3.05201	up in DD inducing	#N/A	#N/A	#N/A	#N/A	#N/A	#N/A	#N/A	#N/A	#N/A	#N/A	-3.89654	down env1 LL	#N/A	#N/A	#N/A	#N/A
TR_81271	TRIRE2_81271	3.15137	up in DD inducing	#N/A	#N/A	#N/A	#N/A	#N/A	#N/A	#N/A	#N/A	#N/A	#N/A	-4.95954	down env1 LL	#N/A	#N/A	#N/A	#N/A
TR_54391	TRIRE2_54391	3.15155	up in DD inducing	#N/A	#N/A	#N/A	#N/A	#N/A	#N/A	#N/A	#N/A	#N/A	#N/A	-2.10251	down env1 LL	#N/A	#N/A	#N/A	#N/A
TR_80920	TRIRE2_80920	3.16313	up in DD inducing	#N/A	#N/A	#N/A	#N/A	#N/A	#N/A	#N/A	#N/A	#N/A	#N/A	-2.34453	down env1 LL	#N/A	#N/A	#N/A	#N/A
TR_122629	TRIRE2_122629	3.31387	up in DD inducing	#N/A	#N/A	#N/A	#N/A	#N/A	#N/A	#N/A	#N/A	#N/A	#N/A	-5.37666	down env1 LL	#N/A	#N/A	#N/A	#N/A
TR_69489	TRIRE2_69489	3.35634	up in DD inducing	#N/A	#N/A	#N/A	#N/A	#N/A	#N/A	#N/A	#N/A	#N/A	#N/A	#N/A	#N/A	#N/A	#N/A	#N/A	#N/A
TR_51893	TRIRE2_51893	3.59149	up in DD inducing	#N/A	#N/A	#N/A	#N/A	#N/A	#N/A	#N/A	#N/A	#N/A	#N/A	-59.7601	down env1 LL	#N/A	#N/A	#N/A	#N/A
TR_56077	TRIRE2_56077	3.67874	up in DD inducing	#N/A	#N/A	#N/A	#N/A	#N/A	#N/A	#N/A	#N/A	#N/A	#N/A	#N/A	#N/A	#N/A	#N/A	#N/A	#N/A
TR_68192	TRIRE2_68192	3.73521	up in DD inducing	#N/A	#N/A	#N/A	#N/A	#N/A	#N/A	#N/A	#N/A	#N/A	#N/A	-2.18213	down env1 LL	#N/A	#N/A	#N/A	#N/A
TR_54768	TRIRE2_54768	4.25849	up in DD inducing	#N/A	#N/A	#N/A	#N/A	#N/A	#N/A	#N/A	#N/A	#N/A	#N/A	-38.0057	down env1 LL	#N/A	#N/A	#N/A	#N/A
TR_123204	TRIRE2_123204	4.37013	up in DD inducing	#N/A	#N/A	#N/A	#N/A	#N/A	#N/A	#N/A	#N/A	#N/A	#N/A	-13.9178	down env1 LL	#N/A	#N/A	#N/A	#N/A
TR_105631	TRIRE2_105631	5.01251	up in DD inducing	#N/A	#N/A	#N/A	#N/A	#N/A	#N/A	#N/A	#N/A	#N/A	#N/A	-16.5653	down env1 LL	#N/A	#N/A	#N/A	#N/A
TR_122422	TRIRE2_122422	6.63606	up in DD inducing	#N/A	#N/A	#N/A	#N/A	#N/A	#N/A	#N/A	#N/A	#N/A	#N/A	-7.06155	down env1 LL	#N/A	#N/A	#N/A	#N/A
TR_119989	TRIRE2_119989	8.61622	up in DD inducing	#N/A	#N/A	#N/A	#N/A	#N/A	#N/A	#N/A	#N/A	#N/A	#N/A	-65.4999	down env1 LL	#N/A	#N/A	#N/A	#N/A
TR_5182	TRIRE2_5182	3.07413	up LL inducing	#N/A	#N/A	-7.38565	down blr1 LL	-2.5139	down blr1 DD	-5.03288	down blr2 LL	#N/A	#N/A	-5.58782	down env1 LL	#N/A	#N/A	#N/A	#N/A
TR_105251	TRIRE2_105251	2.52919	up LL inducing	#N/A	#N/A	-2.09015	down blr1 LL	-2.1048	down blr1 DD	#N/A	#N/A	#N/A	#N/A	#N/A	#N/A	#N/A	#N/A	#N/A	#N/A
TR_65743	TRIRE2_65743	3.17747	up LL inducing	#N/A	#N/A	#N/A	#N/A	-2.76979	down blr1 DD	3.32647	up blr2 LL	#N/A	#N/A	#N/A	#N/A	#N/A	#N/A	#N/A	#N/A
TR_45343	TRIRE2_45343	2.57432	up LL inducing	#N/A	#N/A	#N/A	#N/A	-2.10118	down blr1 DD	#N/A	#N/A	#N/A	#N/A	#N/A	#N/A	#N/A	#N/A	#N/A	#N/A
TR_74187	TRIRE2_74187	3.60663	up LL inducing	#N/A	#N/A	3.57242	up blr1 LL	2.35683	up blr1 DD	2.07657	up blr2 LL	#N/A	#N/A	-14.9344	down env1 LL	#N/A	#N/A	#N/A	#N/A
TR_54227	TRIRE2_54227	2.52263	up LL inducing	#N/A	#N/A	2.61469	up blr1 LL	3.10848	up blr1 DD	#N/A	#N/A	#N/A	#N/A	3.10359	up env1 LL	#N/A	#N/A	#N/A	#N/A
TR_122102	TRIRE2_122102	2.04622	up LL inducing	#N/A	#N/A	#N/A	#N/A	2.83611	up blr1 DD	#N/A	#N/A	3.28334	up blr2 DD	#N/A	#N/A	#N/A	#N/A	#N/A	#N/A
TR_22912	TRIRE2_22912	3.40032	up LL inducing	#N/A	#N/A	#N/A	#N/A	2.03449	up blr1 DD	#N/A	#N/A	#N/A	#N/A	-5.99995	down env1 LL	#N/A	#N/A	#N/A	#N/A
TR_124343	TRIRE2_124343	2.55999	up LL inducing	#N/A	#N/A	#N/A	#N/A	2.14913	up blr1 DD	#N/A	#N/A	#N/A	#N/A	#N/A	#N/A	#N/A	#N/A	#N/A	#N/A
TR_68705	TRIRE2_68705	2.39103	up LL inducing	#N/A	#N/A	-10.4164	down blr1 LL	#N/A	#N/A	-14.1926	down blr2 LL	#N/A	#N/A	13.8135	up env1 LL	#N/A	#N/A	#N/A	#N/A
TR_62693	TRIRE2_62693	3.3629	up LL inducing	#N/A	#N/A	-13.391	down blr1 LL	#N/A	#N/A	-12.1586	down blr2 LL	#N/A	#N/A	6.00994	up env1 LL	#N/A	#N/A	#N/A	#N/A
TR_59364	TRIRE2_59364	6.47685	up LL inducing	#N/A	#N/A	-22.1527	down blr1 LL	#N/A	#N/A	-11.2813	down blr2 LL	#N/A	#N/A	#N/A	#N/A	#N/A	#N/A	#N/A	#N/A
TR_106171	TRIRE2_106171	3.7315	up LL inducing	#N/A	#N/A	-15.7258	down blr1 LL	#N/A	#N/A	-6.01754	down blr2 LL	#N/A	#N/A	-3.10631	down env1 LL	#N/A	#N/A	#N/A	#N/A
TR_105106	TRIRE2_105106	2.81151	up LL inducing	#N/A	#N/A	-6.39502	down blr1 LL	#N/A	#N/A	-5.87527	down blr2 LL	#N/A	#N/A	7.21775	up env1 LL	#N/A	#N/A	#N/A	#N/A
TR_120357	TRIRE2_120357	3.50082	up LL inducing	#N/A	#N/A	-4.14652	down blr1 LL	#N/A	#N/A	-5.75075	down blr2 LL	#N/A	#N/A	-5.7402	down env1 LL	#N/A	#N/A	#N/A	#N/A
TR_82619	TRIRE2_82619	3.91295	up LL inducing	#N/A	#N/A	-13.5298	down blr1 LL	#N/A	#N/A	-5.25649	down blr2 LL	#N/A	#N/A	3.50096	up env1 LL	#N/A	#N/A	#N/A	#N/A
TR_31134	TRIRE2_31134	2.61364	up LL inducing	#N/A	#N/A	-6.05558	down blr1 LL	#N/A	#N/A	-5.04039	down blr2 LL	#N/A	#N/A	6.25929	up env1 LL	#N/A	#N/A	#N/A	#N/A
TR_106181	TRIRE2_106181	2.50847	up LL inducing	#N/A	#N/A	-3.82745	down blr1 LL	#N/A	#N/A	-3.89309	down blr2 LL	#N/A	#N/A	9.95026	up env1 LL	#N/A	#N/A	#N/A	#N/A
TR_124341	TRIRE2_124341	4.05767	up LL inducing	#N/A	#N/A	-5.67771	down blr1 LL	#N/A	#N/A	-3.32393	down blr2 LL	#N/A	#N/A	18.7751	up env1 LL	#N/A	#N/A	#N/A	#N/A
TR_72627	TRIRE2_72627	5.38818	up LL inducing	#N/A	#N/A	-2.7622	down blr1 LL	#N/A	#N/A	-3.21085	down blr2 LL	#N/A	#N/A	12.8235	up env1 LL	#N/A	#N/A	#N/A	#N/A
TR_57735	TRIRE2_57735	2.09717	up LL inducing	#N/A	#N/A	-2.84544	down blr1 LL	#N/A	#N/A	-3.04428	down blr2 LL	#N/A	#N/A	#N/A	#N/A	#N/A	#N/A	#N/A	#N/A
TR_22510	TRIRE2_22510	2.08122	up LL inducing	#N/A	#N/A	-2.46811	down blr1 LL	#N/A	#N/A	-2.88821	down blr2 LL	#N/A	#N/A	-3.61219	down env1 LL	#N/A	#N/A	#N/A	#N/A
TR_67084	TRIRE2_67084	2.08531	up LL inducing	#N/A	#N/A	-2.72334	down blr1 LL	#N/A	#N/A	-2.83376	down blr2 LL	#N/A	#N/A	-2.61525	down env1 LL	#N/A	#N/A	#N/A	#N/A
TR_59382	TRIRE2_59382	2.76045	up LL inducing	#N/A	#N/A	-2.28371	down blr1 LL	#N/A	#N/A	-2.76606	down blr2 LL	#N/A	#N/A	25.3467	up env1 LL	#N/A	#N/A	#N/A	#N/A
TR_80003	TRIRE2_80003	4.19706	up LL inducing	#N/A	#N/A	-4.53377	down blr1 LL	#N/A	#N/A	-2.66626	down blr2 LL	#N/A	#N/A	#N/A	#N/A	#N/A	#N/A	#N/A	#N/A
TR_53961	TRIRE2_53961	3.24279	up LL inducing	#N/A	#N/A	-4.80718	down blr1 LL	#N/A	#N/A	-2.58913	down blr2 LL	#N/A	#N/A	#N/A	#N/A	#N/A	#N/A	#N/A	#N/A
TR_81511	TRIRE2_81511	2.18195	up LL inducing	#N/A	#N/A	-3.10756	down blr1 LL	#N/A	#N/A	-2.54816	down blr2 LL	#N/A	#N/A	#N/A	#N/A	#N/A	#N/A	#N/A	#N/A
TR_111951	TRIRE2_111951	2.30585	up LL inducing	#N/A	#N/A	-6.15187	down blr1 LL	#N/A	#N/A	-2.51891	down blr2 LL	#N/A	#N/A	#N/A	#N/A	#N/A	#N/A	#N/A	#N/A
TR_106129	TRIRE2_106129	3.18118	up LL inducing	#N/A	#N/A	-2.07651	down blr1 LL	#N/A	#N/A	-2.33056	down blr2 LL	#N/A	#N/A	4.01497	up env1 LL	#N/A	#N/A	#N/A	#N/A
TR_110406	TRIRE2_110406	2.00369	up LL inducing	#N/A	#N/A	-2.44449	down blr1 LL	#N/A	#N/A	-2.26894	down blr2 LL	#N/A	#N/A	#N/A	#N/A	#N/A	#N/A	#N/A	#N/A
TR_112080	TRIRE2_112080	2.11849	up LL inducing	#N/A	#N/A	-2.7021	down blr1 LL	#N/A	#N/A	-2.26265	down blr2 LL	#N/A	#N/A	#N/A	#N/A	#N/A	#N/A	#N/A	#N/A
TR_119576	TRIRE2_119576	3.01595	up LL inducing	#N/A	#N/A	-2.44807	down blr1 LL	#N/A	#N/A	-2.18414	down blr2 LL	#N/A	#N/A	-3.00162	down env1 LL	#N/A	#N/A	#N/A	#N/A
TR_49048	TRIRE2_49048	4.11006	up LL inducing	#N/A	#N/A	-2.66771	down blr1 LL	#N/A	#N/A	-2.11555	down blr2 LL	#N/A	#N/A	#N/A	#N/A	#N/A	#N/A	#N/A	#N/A
TR_108201	TRIRE2_108201	2.27149	up LL inducing	#N/A	#N/A	-2.27318	down blr1 LL	#N/A	#N/A	-2.09594	down blr2 LL	#N/A	#N/A	#N/A	#N/A	#N/A	#N/A	#N/A	#N/A
TR_56684	TRIRE2_56684	3.1021	up LL inducing	#N/A	#N/A	-7.75722	down blr1 LL	#N/A	#N/A	-2.03348	down blr2 LL	#N/A	#N/A	-18.8139	down env1 LL	#N/A	#N/A	#N/A	#N/A
TR_69944	TRIRE2_69944	3.47483	up LL inducing	#N/A	#N/A	-7.1808	down blr1 LL	#N/A	#N/A	#N/A	#N/A	#N/A	#N/A	-11.7318	down env1 LL	#N/A	#N/A	#N/A	#N/A
TR_108477	TRIRE2_108477	2.22631	up LL inducing	#N/A	#N/A	-3.78389	down blr1 LL	#N/A	#N/A	#N/A	#N/A	#N/A	#N/A	-3.35365	down env1 LL	#N/A	#N/A	#N/A	TRIRE2_108477
TR_123976	TRIRE2_123976	2.50529	up LL inducing	#N/A	#N/A	-3.40544	down blr1 LL	#N/A	#N/A	#N/A	#N/A	#N/A	#N/A	-6.6742	down env1 LL	#N/A	#N/A	#N/A	#N/A
TR_70098	TRIRE2_70098	2.89928	up LL inducing	#N/A	#N/A	-3.24758	down blr1 LL	#N/A	#N/A	#N/A	#N/A	#N/A	#N/A	-3.40899	down env1 LL	#N/A	#N/A	#N/A	#N/A
TR_66819	TRIRE2_66819	2.80812	up LL inducing	#N/A	#N/A	-3.20051	down blr1 LL	#N/A	#N/A	#N/A	#N/A	#N/A	#N/A	-7.34483	down env1 LL	#N/A	#N/A	#N/A	#N/A
TR_121661	TRIRE2_121661	2.46167	up LL inducing	#N/A	#N/A	-3.17961	down blr1 LL	#N/A	#N/A	#N/A	#N/A	#N/A	#N/A	-4.52306	down env1 LL	#N/A	#N/A	#N/A	#N/A
TR_69375	TRIRE2_69375	2.00529	up LL inducing	#N/A	#N/A	-3.12874	down blr1 LL	#N/A	#N/A	#N/A	#N/A	#N/A	#N/A	#N/A	#N/A	#N/A	#N/A	#N/A	#N/A
TR_3481	TRIRE2_3481	2.6326	up LL inducing	#N/A	#N/A	-3.11215	down blr1 LL	#N/A	#N/A	#N/A	#N/A	#N/A	#N/A	-4.71476	down env1 LL	#N/A	#N/A	#N/A	#N/A
TR_69316	TRIRE2_69316	2.4639	up LL inducing	#N/A	#N/A	-3.07875	down blr1 LL	#N/A	#N/A	#N/A	#N/A	#N/A	#N/A	-3.1171	down env1 LL	#N/A	#N/A	#N/A	#N/A
TR_82626	TRIRE2_82626	2.08944	up LL inducing	#N/A	#N/A	-2.77244	down blr1 LL	#N/A	#N/A	#N/A	#N/A	#N/A	#N/A	#N/A	#N/A	#N/A	#N/A	#N/A	#N/A
TR_67035	TRIRE2_67035	2.03183	up LL inducing	#N/A	#N/A	-2.73	down blr1 LL	#N/A	#N/A	#N/A	#N/A	#N/A	#N/A	2.99706	up env1 LL	#N/A	#N/A	#N/A	#N/A
TR_123827	TRIRE2_123827	2.78315	up LL inducing	#N/A	#N/A	-2.61471	down blr1 LL	#N/A	#N/A	#N/A	#N/A	#N/A	#N/A	2.01482	up env1 LL	#N/A	#N/A	#N/A	#N/A
TR_110595	TRIRE2_110595	2.49511	up LL inducing	#N/A	#N/A	-2.56232	down blr1 LL	#N/A	#N/A	#N/A	#N/A	#N/A	#N/A	-2.56586	down env1 LL	#N/A	#N/A	#N/A	#N/A
TR_58244	TRIRE2_58244	2.00738	up LL inducing	#N/A	#N/A	-2.55064	down blr1 LL	#N/A	#N/A	#N/A	#N/A	#N/A	#N/A	2.59647	up env1 LL	#N/A	#N/A	#N/A	#N/A
TR_111680	TRIRE2_111680	2.50523	up LL inducing	#N/A	#N/A	-2.52765	down blr1 LL	#N/A	#N/A	#N/A	#N/A	#N/A	#N/A	4.2191	up env1 LL	#N/A	#N/A	#N/A	#N/A
TR_55709	TRIRE2_55709	6.80252	up LL inducing	#N/A	#N/A	-2.51037	down blr1 LL	#N/A	#N/A	#N/A	#N/A	#N/A	#N/A	21.2115	up env1 LL	#N/A	#N/A	#N/A	#N/A
TR_82544	TRIRE2_82544	2.27726	up LL inducing	#N/A	#N/A	-2.49528	down blr1 LL	#N/A	#N/A	#N/A	#N/A	#N/A	#N/A	-2.83422	down env1 LL	#N/A	#N/A	#N/A	#N/A
TR_107947	TRIRE2_107947	2.30715	up LL inducing	#N/A	#N/A	-2.47517	down blr1 LL	#N/A	#N/A	#N/A	#N/A	#N/A	#N/A	#N/A	#N/A	#N/A	#N/A	#N/A	#N/A
TR_109797	TRIRE2_109797	3.011	up LL inducing	#N/A	#N/A	-2.39147	down blr1 LL	#N/A	#N/A	#N/A	#N/A	#N/A	#N/A	#N/A	#N/A	#N/A	#N/A	#N/A	#N/A
TR_61403	TRIRE2_61403	2.26719	up LL inducing	#N/A	#N/A	-2.32862	down blr1 LL	#N/A	#N/A	#N/A	#N/A	#N/A	#N/A	#N/A	#N/A	#N/A	#N/A	#N/A	#N/A
TR_55631	TRIRE2_55631	2.25322	up LL inducing	#N/A	#N/A	-2.27403	down blr1 LL	#N/A	#N/A	#N/A	#N/A	#N/A	#N/A	#N/A	#N/A	#N/A	#N/A	#N/A	#N/A
TR_111138	TRIRE2_111138	2.25975	up LL inducing	#N/A	#N/A	-2.2185	down blr1 LL	#N/A	#N/A	#N/A	#N/A	#N/A	#N/A	#N/A	#N/A	#N/A	#N/A	#N/A	TRIRE2_111138
TR_22590	TRIRE2_22590	2.89202	up LL inducing	#N/A	#N/A	-2.1853	down blr1 LL	#N/A	#N/A	#N/A	#N/A	#N/A	#N/A	3.64383	up env1 LL	#N/A	#N/A	#N/A	#N/A
TR_61746	TRIRE2_61746	2.08498	up LL inducing	#N/A	#N/A	-2.16066	down blr1 LL	#N/A	#N/A	#N/A	#N/A	#N/A	#N/A	-2.29925	down env1 LL	#N/A	#N/A	#N/A	#N/A
TR_78611	TRIRE2_78611	2.03015	up LL inducing	#N/A	#N/A	-2.15019	down blr1 LL	#N/A	#N/A	#N/A	#N/A	#N/A	#N/A	3.52702	up env1 LL	#N/A	#N/A	#N/A	#N/A
TR_123226	TRIRE2_123226	2.26697	up LL inducing	#N/A	#N/A	-2.11254	down blr1 LL	#N/A	#N/A	#N/A	#N/A	#N/A	#N/A	3.79536	up env1 LL	#N/A	#N/A	#N/A	TRIRE2_123226
TR_111932	TRIRE2_111932	2.57632	up LL inducing	#N/A	#N/A	-2.10547	down blr1 LL	#N/A	#N/A	#N/A	#N/A	#N/A	#N/A	#N/A	#N/A	#N/A	#N/A	#N/A	#N/A
TR_102998	TRIRE2_102998	2.31823	up LL inducing	#N/A	#N/A	-2.07455	down blr1 LL	#N/A	#N/A	#N/A	#N/A	#N/A	#N/A	-3.69071	down env1 LL	#N/A	#N/A	#N/A	#N/A
TR_51907	TRIRE2_51907	2.08503	up LL inducing	#N/A	#N/A	-2.06616	down blr1 LL	#N/A	#N/A	#N/A	#N/A	#N/A	#N/A	#N/A	#N/A	#N/A	#N/A	#N/A	#N/A
TR_103799	TRIRE2_103799	2.28191	up LL inducing	#N/A	#N/A	-2.05076	down blr1 LL	#N/A	#N/A	#N/A	#N/A	#N/A	#N/A	-2.03359	down env1 LL	#N/A	#N/A	#N/A	#N/A
TR_21873	TRIRE2_21873	2.19834	up LL inducing	#N/A	#N/A	-2.04812	down blr1 LL	#N/A	#N/A	#N/A	#N/A	#N/A	#N/A	-3.25011	down env1 LL	#N/A	#N/A	#N/A	#N/A
TR_4480	TRIRE2_4480	2.96493	up LL inducing	#N/A	#N/A	-2.02101	down blr1 LL	#N/A	#N/A	#N/A	#N/A	#N/A	#N/A	#N/A	#N/A	#N/A	#N/A	#N/A	#N/A
TR_120363	TRIRE2_120363	2.34482	up LL inducing	#N/A	#N/A	3.702	up blr1 LL	#N/A	#N/A	5.56019	up blr2 LL	#N/A	#N/A	#N/A	#N/A	#N/A	#N/A	#N/A	#N/A
TR_61350	TRIRE2_61350	4.0618	up LL inducing	#N/A	#N/A	#N/A	#N/A	#N/A	#N/A	-2.85823	down blr2 LL	#N/A	#N/A	-4.26455	down env1 LL	#N/A	#N/A	#N/A	#N/A
TR_72339	TRIRE2_72339	2.07166	up LL inducing	#N/A	#N/A	#N/A	#N/A	#N/A	#N/A	-2.62679	down blr2 LL	#N/A	#N/A	3.89939	up env1 LL	#N/A	#N/A	#N/A	#N/A
TR_68889	TRIRE2_68889	2.38432	up LL inducing	#N/A	#N/A	#N/A	#N/A	#N/A	#N/A	-2.58965	down blr2 LL	#N/A	#N/A	#N/A	#N/A	#N/A	#N/A	#N/A	#N/A
TR_62362	TRIRE2_62362	2.86255	up LL inducing	#N/A	#N/A	#N/A	#N/A	#N/A	#N/A	-2.4832	down blr2 LL	#N/A	#N/A	-2.3543	down env1 LL	#N/A	#N/A	#N/A	#N/A
TR_46446	TRIRE2_46446	2.43679	up LL inducing	#N/A	#N/A	#N/A	#N/A	#N/A	#N/A	-2.36846	down blr2 LL	#N/A	#N/A	#N/A	#N/A	#N/A	#N/A	#N/A	#N/A
TR_65480	TRIRE2_65480	2.46109	up LL inducing	#N/A	#N/A	#N/A	#N/A	#N/A	#N/A	-2.31892	down blr2 LL	#N/A	#N/A	#N/A	#N/A	#N/A	#N/A	#N/A	#N/A
TR_102619	TRIRE2_102619	2.37273	up LL inducing	#N/A	#N/A	#N/A	#N/A	#N/A	#N/A	-2.00502	down blr2 LL	#N/A	#N/A	#N/A	#N/A	#N/A	#N/A	#N/A	#N/A
TR_111382	TRIRE2_111382	2.2624	up LL inducing	#N/A	#N/A	#N/A	#N/A	#N/A	#N/A	2.03249	up blr2 LL	#N/A	#N/A	#N/A	#N/A	#N/A	#N/A	#N/A	#N/A
TR_72321	TRIRE2_72321	2.79344	up LL inducing	#N/A	#N/A	#N/A	#N/A	#N/A	#N/A	2.12291	up blr2 LL	#N/A	#N/A	-5.89744	down env1 LL	#N/A	#N/A	#N/A	#N/A
TR_124338	TRIRE2_124338	4.15964	up LL inducing	#N/A	#N/A	#N/A	#N/A	#N/A	#N/A	2.47564	up blr2 LL	#N/A	#N/A	-8.3737	down env1 LL	#N/A	#N/A	#N/A	#N/A
TR_35552	TRIRE2_35552	3.64216	up LL inducing	#N/A	#N/A	#N/A	#N/A	#N/A	#N/A	3.78867	up blr2 LL	#N/A	#N/A	#N/A	#N/A	#N/A	#N/A	#N/A	#N/A
TR_55274	TRIRE2_55274	3.7402	up LL inducing	#N/A	#N/A	#N/A	#N/A	#N/A	#N/A	#N/A	#N/A	2.17974	up blr2 DD	6.38544	up env1 LL	#N/A	#N/A	#N/A	#N/A
TR_67420	TRIRE2_67420	2.00811	up LL inducing	#N/A	#N/A	#N/A	#N/A	#N/A	#N/A	#N/A	#N/A	#N/A	#N/A	#N/A	#N/A	#N/A	#N/A	#N/A	#N/A
TR_35867	TRIRE2_35867	2.13264	up LL inducing	#N/A	#N/A	#N/A	#N/A	#N/A	#N/A	#N/A	#N/A	#N/A	#N/A	#N/A	#N/A	#N/A	#N/A	#N/A	#N/A
TR_66865	TRIRE2_66865	2.16285	up LL inducing	#N/A	#N/A	#N/A	#N/A	#N/A	#N/A	#N/A	#N/A	#N/A	#N/A	#N/A	#N/A	#N/A	#N/A	#N/A	#N/A
TR_109523	TRIRE2_109523	2.21706	up LL inducing	#N/A	#N/A	#N/A	#N/A	#N/A	#N/A	#N/A	#N/A	#N/A	#N/A	-2.12734	down env1 LL	#N/A	#N/A	#N/A	#N/A
TR_63568	TRIRE2_63568	2.29782	up LL inducing	#N/A	#N/A	#N/A	#N/A	#N/A	#N/A	#N/A	#N/A	#N/A	#N/A	#N/A	#N/A	#N/A	#N/A	#N/A	#N/A
TR_1941	TRIRE2_1941	2.40325	up LL inducing	#N/A	#N/A	#N/A	#N/A	#N/A	#N/A	#N/A	#N/A	#N/A	#N/A	-3.27995	down env1 LL	#N/A	#N/A	#N/A	#N/A
TR_73832	TRIRE2_73832	2.41464	up LL inducing	#N/A	#N/A	#N/A	#N/A	#N/A	#N/A	#N/A	#N/A	#N/A	#N/A	2.09427	up env1 LL	#N/A	#N/A	#N/A	#N/A
TR_119947	TRIRE2_119947	2.4918	up LL inducing	#N/A	#N/A	#N/A	#N/A	#N/A	#N/A	#N/A	#N/A	#N/A	#N/A	#N/A	#N/A	#N/A	#N/A	#N/A	#N/A
TR_38080	TRIRE2_38080	2.49983	up LL inducing	#N/A	#N/A	#N/A	#N/A	#N/A	#N/A	#N/A	#N/A	#N/A	#N/A	2.45317	up env1 LL	#N/A	#N/A	#N/A	#N/A
TR_124177	TRIRE2_124177	2.53039	up LL inducing	#N/A	#N/A	#N/A	#N/A	#N/A	#N/A	#N/A	#N/A	#N/A	#N/A	6.53914	up env1 LL	#N/A	#N/A	#N/A	#N/A
TR_66261	TRIRE2_66261	2.57228	up LL inducing	#N/A	#N/A	#N/A	#N/A	#N/A	#N/A	#N/A	#N/A	#N/A	#N/A	#N/A	#N/A	#N/A	#N/A	#N/A	#N/A
TR_60676	TRIRE2_60676	2.63467	up LL inducing	#N/A	#N/A	#N/A	#N/A	#N/A	#N/A	#N/A	#N/A	#N/A	#N/A	#N/A	#N/A	#N/A	#N/A	#N/A	#N/A
TR_27689	TRIRE2_27689	2.69972	up LL inducing	#N/A	#N/A	#N/A	#N/A	#N/A	#N/A	#N/A	#N/A	#N/A	#N/A	#N/A	#N/A	#N/A	#N/A	#N/A	#N/A
TR_120784	TRIRE2_120784	3.13086	up LL inducing	#N/A	#N/A	#N/A	#N/A	#N/A	#N/A	#N/A	#N/A	#N/A	#N/A	#N/A	#N/A	#N/A	#N/A	#N/A	#N/A
TR_77193	TRIRE2_77193	3.31726	up LL inducing	#N/A	#N/A	#N/A	#N/A	#N/A	#N/A	#N/A	#N/A	#N/A	#N/A	-2.35194	down env1 LL	#N/A	#N/A	#N/A	#N/A
TR_121743	TRIRE2_121743	2.03602	up LL inducing	#N/A	#N/A	#N/A	#N/A	#N/A	#N/A	#N/A	#N/A	#N/A	#N/A	#N/A	#N/A	#N/A	#N/A	#N/A	#N/A
TR_110638	TRIRE2_110638	2.16327	up LL inducing	#N/A	#N/A	#N/A	#N/A	#N/A	#N/A	#N/A	#N/A	#N/A	#N/A	#N/A	#N/A	#N/A	#N/A	#N/A	#N/A
TR_82141	TRIRE2_82141	2.02897	up LL inducing	#N/A	#N/A	#N/A	#N/A	#N/A	#N/A	#N/A	#N/A	#N/A	#N/A	-2.85077	down env1 LL	#N/A	#N/A	#N/A	#N/A
TR_59549	TRIRE2_59549	2.23114	up LL inducing	#N/A	#N/A	#N/A	#N/A	#N/A	#N/A	#N/A	#N/A	#N/A	#N/A	#N/A	#N/A	#N/A	#N/A	#N/A	#N/A
TR_67053	TRIRE2_67053	2.32007	up LL inducing	#N/A	#N/A	#N/A	#N/A	#N/A	#N/A	#N/A	#N/A	#N/A	#N/A	#N/A	#N/A	#N/A	#N/A	#N/A	#N/A
TR_61127	TRIRE2_61127	2.34208	up LL inducing	#N/A	#N/A	#N/A	#N/A	#N/A	#N/A	#N/A	#N/A	#N/A	#N/A	2.52836	up env1 LL	#N/A	#N/A	#N/A	#N/A
TR_48351	TRIRE2_48351	2.66752	up LL inducing	#N/A	#N/A	#N/A	#N/A	#N/A	#N/A	#N/A	#N/A	#N/A	#N/A	2.0137	up env1 LL	#N/A	#N/A	#N/A	#N/A
TR_106761	TRIRE2_106761	2.14767	up LL inducing	#N/A	#N/A	#N/A	#N/A	#N/A	#N/A	#N/A	#N/A	#N/A	#N/A	#N/A	#N/A	#N/A	#N/A	#N/A	#N/A
TR_119803	TRIRE2_119803	3.39924	up LL inducing	#N/A	#N/A	#N/A	#N/A	#N/A	#N/A	#N/A	#N/A	#N/A	#N/A	-4.31959	down env1 LL	#N/A	#N/A	#N/A	#N/A
TR_64608	TRIRE2_64608	2.02302	up LL inducing	#N/A	#N/A	#N/A	#N/A	#N/A	#N/A	#N/A	#N/A	#N/A	#N/A	#N/A	#N/A	#N/A	#N/A	#N/A	#N/A
TR_74576	TRIRE2_74576	2.45163	up LL inducing	#N/A	#N/A	#N/A	#N/A	#N/A	#N/A	#N/A	#N/A	#N/A	#N/A	#N/A	#N/A	#N/A	#N/A	#N/A	#N/A
TR_27770	TRIRE2_27770	2.01253	up LL inducing	#N/A	#N/A	#N/A	#N/A	#N/A	#N/A	#N/A	#N/A	#N/A	#N/A	#N/A	#N/A	#N/A	#N/A	#N/A	#N/A
TR_82327	TRIRE2_82327	2.08611	up LL inducing	#N/A	#N/A	#N/A	#N/A	#N/A	#N/A	#N/A	#N/A	#N/A	#N/A	13.8281	up env1 LL	#N/A	#N/A	#N/A	#N/A
TR_48516	TRIRE2_48516	2.08859	up LL inducing	#N/A	#N/A	#N/A	#N/A	#N/A	#N/A	#N/A	#N/A	#N/A	#N/A	2.10002	up env1 LL	#N/A	#N/A	#N/A	#N/A
TR_69026	TRIRE2_69026	2.83024	up LL inducing	#N/A	#N/A	#N/A	#N/A	#N/A	#N/A	#N/A	#N/A	#N/A	#N/A	#N/A	#N/A	#N/A	#N/A	#N/A	#N/A
TR_121048	TRIRE2_121048	2.02314	up LL inducing	#N/A	#N/A	#N/A	#N/A	#N/A	#N/A	#N/A	#N/A	#N/A	#N/A	#N/A	#N/A	#N/A	#N/A	#N/A	#N/A
TR_78935	TRIRE2_78935	2.12373	up LL inducing	#N/A	#N/A	#N/A	#N/A	#N/A	#N/A	#N/A	#N/A	#N/A	#N/A	#N/A	#N/A	#N/A	#N/A	#N/A	#N/A
TR_37060	TRIRE2_37060	2.25038	up LL inducing	#N/A	#N/A	#N/A	#N/A	#N/A	#N/A	#N/A	#N/A	#N/A	#N/A	#N/A	#N/A	#N/A	#N/A	#N/A	#N/A
TR_76557	TRIRE2_76557	2.54714	up LL inducing	#N/A	#N/A	#N/A	#N/A	#N/A	#N/A	#N/A	#N/A	#N/A	#N/A	#N/A	#N/A	#N/A	#N/A	#N/A	#N/A
TR_75878	TRIRE2_75878	2.09904	up LL inducing	#N/A	#N/A	#N/A	#N/A	#N/A	#N/A	#N/A	#N/A	#N/A	#N/A	#N/A	#N/A	#N/A	#N/A	#N/A	#N/A
TR_21668	TRIRE2_21668	2.27404	up LL inducing	#N/A	#N/A	#N/A	#N/A	#N/A	#N/A	#N/A	#N/A	#N/A	#N/A	#N/A	#N/A	#N/A	#N/A	#N/A	#N/A
TR_59642	TRIRE2_59642	4.7921	up LL inducing	#N/A	#N/A	#N/A	#N/A	#N/A	#N/A	#N/A	#N/A	#N/A	#N/A	5.9653	up env1 LL	#N/A	#N/A	#N/A	TRIRE2_59642
TR_81263	TRIRE2_81263	2.37518	up LL inducing	#N/A	#N/A	#N/A	#N/A	#N/A	#N/A	#N/A	#N/A	#N/A	#N/A	#N/A	#N/A	#N/A	#N/A	#N/A	#N/A
TR_76700	TRIRE2_76700	2.14787	up LL inducing	#N/A	#N/A	#N/A	#N/A	#N/A	#N/A	#N/A	#N/A	#N/A	#N/A	#N/A	#N/A	#N/A	#N/A	#N/A	#N/A
TR_77506	TRIRE2_77506	2.71207	up LL inducing	#N/A	#N/A	#N/A	#N/A	#N/A	#N/A	#N/A	#N/A	#N/A	#N/A	#N/A	#N/A	#N/A	#N/A	#N/A	#N/A
TR_4751	TRIRE2_4751	2.00809	up LL inducing	#N/A	#N/A	#N/A	#N/A	#N/A	#N/A	#N/A	#N/A	#N/A	#N/A	#N/A	#N/A	#N/A	#N/A	#N/A	#N/A
TR_77764	TRIRE2_77764	2.10612	up LL inducing	#N/A	#N/A	#N/A	#N/A	#N/A	#N/A	#N/A	#N/A	#N/A	#N/A	#N/A	#N/A	#N/A	#N/A	#N/A	#N/A
TR_65774	TRIRE2_65774	2.0681	up LL inducing	#N/A	#N/A	#N/A	#N/A	#N/A	#N/A	#N/A	#N/A	#N/A	#N/A	#N/A	#N/A	#N/A	#N/A	#N/A	#N/A
TR_123118	TRIRE2_123118	2.23993	up LL inducing	#N/A	#N/A	#N/A	#N/A	#N/A	#N/A	#N/A	#N/A	#N/A	#N/A	#N/A	#N/A	#N/A	#N/A	#N/A	#N/A
TR_35375	TRIRE2_35375	2.09301	up LL inducing	#N/A	#N/A	#N/A	#N/A	#N/A	#N/A	#N/A	#N/A	#N/A	#N/A	#N/A	#N/A	#N/A	#N/A	#N/A	#N/A
TR_121349	TRIRE2_121349	2.92022	up LL inducing	#N/A	#N/A	#N/A	#N/A	#N/A	#N/A	#N/A	#N/A	#N/A	#N/A	2.24817	up env1 LL	#N/A	#N/A	#N/A	#N/A
TR_80553	TRIRE2_80553	2.03873	up LL inducing	#N/A	#N/A	#N/A	#N/A	#N/A	#N/A	#N/A	#N/A	#N/A	#N/A	#N/A	#N/A	#N/A	#N/A	#N/A	#N/A
TR_63053	TRIRE2_63053	2.09927	up LL inducing	#N/A	#N/A	#N/A	#N/A	#N/A	#N/A	#N/A	#N/A	#N/A	#N/A	#N/A	#N/A	#N/A	#N/A	#N/A	#N/A
TR_123015	TRIRE2_123015	2.39584	up LL inducing	#N/A	#N/A	#N/A	#N/A	#N/A	#N/A	#N/A	#N/A	#N/A	#N/A	#N/A	#N/A	#N/A	#N/A	#N/A	#N/A
TR_70547	TRIRE2_70547	2.00659	up LL inducing	#N/A	#N/A	#N/A	#N/A	#N/A	#N/A	#N/A	#N/A	#N/A	#N/A	#N/A	#N/A	#N/A	#N/A	#N/A	#N/A
TR_2241	TRIRE2_2241	2.00733	up LL inducing	#N/A	#N/A	#N/A	#N/A	#N/A	#N/A	#N/A	#N/A	#N/A	#N/A	#N/A	#N/A	#N/A	#N/A	#N/A	#N/A
TR_22879	TRIRE2_22879	2.00767	up LL inducing	#N/A	#N/A	#N/A	#N/A	#N/A	#N/A	#N/A	#N/A	#N/A	#N/A	#N/A	#N/A	#N/A	#N/A	#N/A	#N/A
TR_52587	TRIRE2_52587	2.02244	up LL inducing	#N/A	#N/A	#N/A	#N/A	#N/A	#N/A	#N/A	#N/A	#N/A	#N/A	#N/A	#N/A	#N/A	#N/A	#N/A	#N/A
TR_123655	TRIRE2_123655	2.02391	up LL inducing	#N/A	#N/A	#N/A	#N/A	#N/A	#N/A	#N/A	#N/A	#N/A	#N/A	#N/A	#N/A	#N/A	#N/A	#N/A	#N/A
TR_68348	TRIRE2_68348	2.03081	up LL inducing	#N/A	#N/A	#N/A	#N/A	#N/A	#N/A	#N/A	#N/A	#N/A	#N/A	#N/A	#N/A	#N/A	#N/A	#N/A	#N/A
TR_112325	TRIRE2_112325	2.03237	up LL inducing	#N/A	#N/A	#N/A	#N/A	#N/A	#N/A	#N/A	#N/A	#N/A	#N/A	#N/A	#N/A	#N/A	#N/A	#N/A	#N/A
TR_5942	TRIRE2_5942	2.03273	up LL inducing	#N/A	#N/A	#N/A	#N/A	#N/A	#N/A	#N/A	#N/A	#N/A	#N/A	#N/A	#N/A	#N/A	#N/A	#N/A	#N/A
TR_79237	TRIRE2_79237	2.03509	up LL inducing	#N/A	#N/A	#N/A	#N/A	#N/A	#N/A	#N/A	#N/A	#N/A	#N/A	2.40493	up env1 LL	#N/A	#N/A	#N/A	#N/A
TR_79085	TRIRE2_79085	2.03797	up LL inducing	#N/A	#N/A	#N/A	#N/A	#N/A	#N/A	#N/A	#N/A	#N/A	#N/A	#N/A	#N/A	#N/A	#N/A	#N/A	#N/A
TR_60664	TRIRE2_60664	2.0427	up LL inducing	#N/A	#N/A	#N/A	#N/A	#N/A	#N/A	#N/A	#N/A	#N/A	#N/A	#N/A	#N/A	#N/A	#N/A	#N/A	#N/A
TR_49753	TRIRE2_49753	2.04641	up LL inducing	#N/A	#N/A	#N/A	#N/A	#N/A	#N/A	#N/A	#N/A	#N/A	#N/A	#N/A	#N/A	#N/A	#N/A	#N/A	#N/A
TR_110023	TRIRE2_110023	2.04738	up LL inducing	#N/A	#N/A	#N/A	#N/A	#N/A	#N/A	#N/A	#N/A	#N/A	#N/A	-2.6386	down env1 LL	#N/A	#N/A	#N/A	#N/A
TR_120475	TRIRE2_120475	2.05362	up LL inducing	#N/A	#N/A	#N/A	#N/A	#N/A	#N/A	#N/A	#N/A	#N/A	#N/A	#N/A	#N/A	#N/A	#N/A	#N/A	#N/A
TR_69013	TRIRE2_69013	2.05971	up LL inducing	#N/A	#N/A	#N/A	#N/A	#N/A	#N/A	#N/A	#N/A	#N/A	#N/A	-2.90979	down env1 LL	#N/A	#N/A	#N/A	#N/A
TR_120223	TRIRE2_120223	2.06109	up LL inducing	#N/A	#N/A	#N/A	#N/A	#N/A	#N/A	#N/A	#N/A	#N/A	#N/A	#N/A	#N/A	#N/A	#N/A	#N/A	#N/A
TR_110159	TRIRE2_110159	2.0622	up LL inducing	#N/A	#N/A	#N/A	#N/A	#N/A	#N/A	#N/A	#N/A	#N/A	#N/A	#N/A	#N/A	#N/A	#N/A	#N/A	#N/A
TR_65969	TRIRE2_65969	2.06938	up LL inducing	#N/A	#N/A	#N/A	#N/A	#N/A	#N/A	#N/A	#N/A	#N/A	#N/A	#N/A	#N/A	#N/A	#N/A	#N/A	#N/A
TR_22618	TRIRE2_22618	2.07989	up LL inducing	#N/A	#N/A	#N/A	#N/A	#N/A	#N/A	#N/A	#N/A	#N/A	#N/A	#N/A	#N/A	#N/A	#N/A	#N/A	#N/A
TR_121411	TRIRE2_121411	2.08091	up LL inducing	#N/A	#N/A	#N/A	#N/A	#N/A	#N/A	#N/A	#N/A	#N/A	#N/A	2.19269	up env1 LL	#N/A	#N/A	#N/A	#N/A
TR_82469	TRIRE2_82469	2.0813	up LL inducing	#N/A	#N/A	#N/A	#N/A	#N/A	#N/A	#N/A	#N/A	#N/A	#N/A	#N/A	#N/A	#N/A	#N/A	#N/A	#N/A
TR_123047	TRIRE2_123047	2.08457	up LL inducing	#N/A	#N/A	#N/A	#N/A	#N/A	#N/A	#N/A	#N/A	#N/A	#N/A	-2.25035	down env1 LL	#N/A	#N/A	#N/A	#N/A
TR_79448	TRIRE2_79448	2.09406	up LL inducing	#N/A	#N/A	#N/A	#N/A	#N/A	#N/A	#N/A	#N/A	#N/A	#N/A	-13.8874	down env1 LL	#N/A	#N/A	#N/A	#N/A
TR_108674	TRIRE2_108674	2.09523	up LL inducing	#N/A	#N/A	#N/A	#N/A	#N/A	#N/A	#N/A	#N/A	#N/A	#N/A	#N/A	#N/A	#N/A	#N/A	#N/A	#N/A
TR_105239	TRIRE2_105239	2.09664	up LL inducing	#N/A	#N/A	#N/A	#N/A	#N/A	#N/A	#N/A	#N/A	#N/A	#N/A	#N/A	#N/A	#N/A	#N/A	#N/A	#N/A
TR_4996	TRIRE2_4996	2.09667	up LL inducing	#N/A	#N/A	#N/A	#N/A	#N/A	#N/A	#N/A	#N/A	#N/A	#N/A	#N/A	#N/A	#N/A	#N/A	#N/A	#N/A
TR_120937	TRIRE2_120937	2.10037	up LL inducing	#N/A	#N/A	#N/A	#N/A	#N/A	#N/A	#N/A	#N/A	#N/A	#N/A	#N/A	#N/A	#N/A	#N/A	#N/A	#N/A
TR_81457	TRIRE2_81457	2.10435	up LL inducing	#N/A	#N/A	#N/A	#N/A	#N/A	#N/A	#N/A	#N/A	#N/A	#N/A	-2.06573	down env1 LL	#N/A	#N/A	#N/A	#N/A
TR_111523	TRIRE2_111523	2.11633	up LL inducing	#N/A	#N/A	#N/A	#N/A	#N/A	#N/A	#N/A	#N/A	#N/A	#N/A	#N/A	#N/A	#N/A	#N/A	#N/A	#N/A
TR_78448	TRIRE2_78448	2.13315	up LL inducing	#N/A	#N/A	#N/A	#N/A	#N/A	#N/A	#N/A	#N/A	#N/A	#N/A	#N/A	#N/A	#N/A	#N/A	#N/A	#N/A
TR_36391	TRIRE2_36391	2.14664	up LL inducing	#N/A	#N/A	#N/A	#N/A	#N/A	#N/A	#N/A	#N/A	#N/A	#N/A	#N/A	#N/A	#N/A	#N/A	#N/A	#N/A
TR_21664	TRIRE2_21664	2.15285	up LL inducing	#N/A	#N/A	#N/A	#N/A	#N/A	#N/A	#N/A	#N/A	#N/A	#N/A	#N/A	#N/A	#N/A	#N/A	#N/A	#N/A
TR_2837	TRIRE2_2837	2.15428	up LL inducing	#N/A	#N/A	#N/A	#N/A	#N/A	#N/A	#N/A	#N/A	#N/A	#N/A	-2.95933	down env1 LL	#N/A	#N/A	#N/A	#N/A
TR_27384	TRIRE2_27384	2.15512	up LL inducing	#N/A	#N/A	#N/A	#N/A	#N/A	#N/A	#N/A	#N/A	#N/A	#N/A	#N/A	#N/A	#N/A	#N/A	#N/A	#N/A
TR_122480	TRIRE2_122480	2.1557	up LL inducing	#N/A	#N/A	#N/A	#N/A	#N/A	#N/A	#N/A	#N/A	#N/A	#N/A	#N/A	#N/A	#N/A	#N/A	#N/A	#N/A
TR_119704	TRIRE2_119704	2.17	up LL inducing	#N/A	#N/A	#N/A	#N/A	#N/A	#N/A	#N/A	#N/A	#N/A	#N/A	-3.16723	down env1 LL	#N/A	#N/A	#N/A	#N/A
TR_35768	TRIRE2_35768	2.17122	up LL inducing	#N/A	#N/A	#N/A	#N/A	#N/A	#N/A	#N/A	#N/A	#N/A	#N/A	#N/A	#N/A	#N/A	#N/A	#N/A	#N/A
TR_3824	TRIRE2_3824	2.17439	up LL inducing	#N/A	#N/A	#N/A	#N/A	#N/A	#N/A	#N/A	#N/A	#N/A	#N/A	#N/A	#N/A	#N/A	#N/A	#N/A	#N/A
TR_22030	TRIRE2_22030	2.17731	up LL inducing	#N/A	#N/A	#N/A	#N/A	#N/A	#N/A	#N/A	#N/A	#N/A	#N/A	#N/A	#N/A	#N/A	#N/A	#N/A	#N/A
TR_45191	TRIRE2_45191	2.18402	up LL inducing	#N/A	#N/A	#N/A	#N/A	#N/A	#N/A	#N/A	#N/A	#N/A	#N/A	#N/A	#N/A	#N/A	#N/A	#N/A	#N/A
TR_80187	TRIRE2_80187	2.19961	up LL inducing	#N/A	#N/A	#N/A	#N/A	#N/A	#N/A	#N/A	#N/A	#N/A	#N/A	#N/A	#N/A	#N/A	#N/A	#N/A	#N/A
TR_54427	TRIRE2_54427	2.20334	up LL inducing	#N/A	#N/A	#N/A	#N/A	#N/A	#N/A	#N/A	#N/A	#N/A	#N/A	-4.33917	down env1 LL	#N/A	#N/A	#N/A	#N/A
TR_109787	TRIRE2_109787	2.21226	up LL inducing	#N/A	#N/A	#N/A	#N/A	#N/A	#N/A	#N/A	#N/A	#N/A	#N/A	#N/A	#N/A	#N/A	#N/A	#N/A	#N/A
TR_52499	TRIRE2_52499	2.21328	up LL inducing	#N/A	#N/A	#N/A	#N/A	#N/A	#N/A	#N/A	#N/A	#N/A	#N/A	#N/A	#N/A	#N/A	#N/A	#N/A	#N/A
TR_65360	TRIRE2_65360	2.21386	up LL inducing	#N/A	#N/A	#N/A	#N/A	#N/A	#N/A	#N/A	#N/A	#N/A	#N/A	#N/A	#N/A	#N/A	#N/A	#N/A	#N/A
TR_66966	TRIRE2_66966	2.21464	up LL inducing	#N/A	#N/A	#N/A	#N/A	#N/A	#N/A	#N/A	#N/A	#N/A	#N/A	#N/A	#N/A	#N/A	#N/A	#N/A	#N/A
TR_23294	TRIRE2_23294	2.22296	up LL inducing	#N/A	#N/A	#N/A	#N/A	#N/A	#N/A	#N/A	#N/A	#N/A	#N/A	#N/A	#N/A	#N/A	#N/A	#N/A	#N/A
TR_121004	TRIRE2_121004	2.23137	up LL inducing	#N/A	#N/A	#N/A	#N/A	#N/A	#N/A	#N/A	#N/A	#N/A	#N/A	#N/A	#N/A	#N/A	#N/A	#N/A	#N/A
TR_111202	TRIRE2_111202	2.2326	up LL inducing	#N/A	#N/A	#N/A	#N/A	#N/A	#N/A	#N/A	#N/A	#N/A	#N/A	#N/A	#N/A	#N/A	#N/A	#N/A	#N/A
TR_62057	TRIRE2_62057	2.23411	up LL inducing	#N/A	#N/A	#N/A	#N/A	#N/A	#N/A	#N/A	#N/A	#N/A	#N/A	#N/A	#N/A	#N/A	#N/A	#N/A	#N/A
TR_22925	TRIRE2_22925	2.23912	up LL inducing	#N/A	#N/A	#N/A	#N/A	#N/A	#N/A	#N/A	#N/A	#N/A	#N/A	#N/A	#N/A	#N/A	#N/A	#N/A	#N/A
TR_5530	TRIRE2_5530	2.24752	up LL inducing	#N/A	#N/A	#N/A	#N/A	#N/A	#N/A	#N/A	#N/A	#N/A	#N/A	2.27979	up env1 LL	#N/A	#N/A	#N/A	#N/A
TR_78773	TRIRE2_78773	2.25408	up LL inducing	#N/A	#N/A	#N/A	#N/A	#N/A	#N/A	#N/A	#N/A	#N/A	#N/A	2.32616	up env1 LL	#N/A	#N/A	#N/A	#N/A
TR_120557	TRIRE2_120557	2.25914	up LL inducing	#N/A	#N/A	#N/A	#N/A	#N/A	#N/A	#N/A	#N/A	#N/A	#N/A	#N/A	#N/A	#N/A	#N/A	#N/A	#N/A
TR_52126	TRIRE2_52126	2.262	up LL inducing	#N/A	#N/A	#N/A	#N/A	#N/A	#N/A	#N/A	#N/A	#N/A	#N/A	#N/A	#N/A	#N/A	#N/A	#N/A	#N/A
TR_56952	TRIRE2_56952	2.27768	up LL inducing	#N/A	#N/A	#N/A	#N/A	#N/A	#N/A	#N/A	#N/A	#N/A	#N/A	-2.02989	down env1 LL	#N/A	#N/A	#N/A	#N/A
TR_3976	TRIRE2_3976	2.27773	up LL inducing	#N/A	#N/A	#N/A	#N/A	#N/A	#N/A	#N/A	#N/A	#N/A	#N/A	#N/A	#N/A	#N/A	#N/A	#N/A	#N/A
TR_44943	TRIRE2_44943	2.29005	up LL inducing	#N/A	#N/A	#N/A	#N/A	#N/A	#N/A	#N/A	#N/A	#N/A	#N/A	#N/A	#N/A	#N/A	#N/A	#N/A	#N/A
TR_64261	TRIRE2_64261	2.29069	up LL inducing	#N/A	#N/A	#N/A	#N/A	#N/A	#N/A	#N/A	#N/A	#N/A	#N/A	#N/A	#N/A	#N/A	#N/A	#N/A	#N/A
TR_122833	TRIRE2_122833	2.30655	up LL inducing	#N/A	#N/A	#N/A	#N/A	#N/A	#N/A	#N/A	#N/A	#N/A	#N/A	#N/A	#N/A	#N/A	#N/A	#N/A	#N/A
TR_120813	TRIRE2_120813	2.30663	up LL inducing	#N/A	#N/A	#N/A	#N/A	#N/A	#N/A	#N/A	#N/A	#N/A	#N/A	#N/A	#N/A	#N/A	#N/A	#N/A	#N/A
TR_122299	TRIRE2_122299	2.30798	up LL inducing	#N/A	#N/A	#N/A	#N/A	#N/A	#N/A	#N/A	#N/A	#N/A	#N/A	#N/A	#N/A	#N/A	#N/A	#N/A	#N/A
TR_42193	TRIRE2_42193	2.30847	up LL inducing	#N/A	#N/A	#N/A	#N/A	#N/A	#N/A	#N/A	#N/A	#N/A	#N/A	#N/A	#N/A	#N/A	#N/A	#N/A	#N/A
TR_38863	TRIRE2_38863	2.32648	up LL inducing	#N/A	#N/A	#N/A	#N/A	#N/A	#N/A	#N/A	#N/A	#N/A	#N/A	#N/A	#N/A	#N/A	#N/A	#N/A	#N/A
TR_68130	TRIRE2_68130	2.34623	up LL inducing	#N/A	#N/A	#N/A	#N/A	#N/A	#N/A	#N/A	#N/A	#N/A	#N/A	#N/A	#N/A	#N/A	#N/A	#N/A	#N/A
TR_109870	TRIRE2_109870	2.36219	up LL inducing	#N/A	#N/A	#N/A	#N/A	#N/A	#N/A	#N/A	#N/A	#N/A	#N/A	#N/A	#N/A	#N/A	#N/A	#N/A	#N/A
TR_109778	TRIRE2_109778	2.38608	up LL inducing	#N/A	#N/A	#N/A	#N/A	#N/A	#N/A	#N/A	#N/A	#N/A	#N/A	#N/A	#N/A	#N/A	#N/A	#N/A	#N/A
TR_22731	TRIRE2_22731	2.3977	up LL inducing	#N/A	#N/A	#N/A	#N/A	#N/A	#N/A	#N/A	#N/A	#N/A	#N/A	#N/A	#N/A	#N/A	#N/A	#N/A	#N/A
TR_102816	TRIRE2_102816	2.40361	up LL inducing	#N/A	#N/A	#N/A	#N/A	#N/A	#N/A	#N/A	#N/A	#N/A	#N/A	#N/A	#N/A	#N/A	#N/A	#N/A	#N/A
TR_104968	TRIRE2_104968	2.41709	up LL inducing	#N/A	#N/A	#N/A	#N/A	#N/A	#N/A	#N/A	#N/A	#N/A	#N/A	#N/A	#N/A	#N/A	#N/A	#N/A	#N/A
TR_40114	TRIRE2_40114	2.42416	up LL inducing	#N/A	#N/A	#N/A	#N/A	#N/A	#N/A	#N/A	#N/A	#N/A	#N/A	#N/A	#N/A	#N/A	#N/A	#N/A	#N/A
TR_104199	TRIRE2_104199	2.44029	up LL inducing	#N/A	#N/A	#N/A	#N/A	#N/A	#N/A	#N/A	#N/A	#N/A	#N/A	#N/A	#N/A	#N/A	#N/A	#N/A	#N/A
TR_110007	TRIRE2_110007	2.44595	up LL inducing	#N/A	#N/A	#N/A	#N/A	#N/A	#N/A	#N/A	#N/A	#N/A	#N/A	#N/A	#N/A	#N/A	#N/A	#N/A	#N/A
TR_39606	TRIRE2_39606	2.44892	up LL inducing	#N/A	#N/A	#N/A	#N/A	#N/A	#N/A	#N/A	#N/A	#N/A	#N/A	#N/A	#N/A	#N/A	#N/A	#N/A	#N/A
TR_5912	TRIRE2_5912	2.45333	up LL inducing	#N/A	#N/A	#N/A	#N/A	#N/A	#N/A	#N/A	#N/A	#N/A	#N/A	#N/A	#N/A	#N/A	#N/A	#N/A	#N/A
TR_30075	TRIRE2_30075	2.45462	up LL inducing	#N/A	#N/A	#N/A	#N/A	#N/A	#N/A	#N/A	#N/A	#N/A	#N/A	#N/A	#N/A	#N/A	#N/A	#N/A	#N/A
TR_122974	TRIRE2_122974	2.45742	up LL inducing	#N/A	#N/A	#N/A	#N/A	#N/A	#N/A	#N/A	#N/A	#N/A	#N/A	-2.09477	down env1 LL	#N/A	#N/A	#N/A	#N/A
TR_75603	TRIRE2_75603	2.47508	up LL inducing	#N/A	#N/A	#N/A	#N/A	#N/A	#N/A	#N/A	#N/A	#N/A	#N/A	#N/A	#N/A	#N/A	#N/A	#N/A	#N/A
TR_68338	TRIRE2_68338	2.48507	up LL inducing	#N/A	#N/A	#N/A	#N/A	#N/A	#N/A	#N/A	#N/A	#N/A	#N/A	-2.11609	down env1 LL	#N/A	#N/A	#N/A	#N/A
TR_56440	TRIRE2_56440	2.48632	up LL inducing	#N/A	#N/A	#N/A	#N/A	#N/A	#N/A	#N/A	#N/A	#N/A	#N/A	#N/A	#N/A	#N/A	#N/A	#N/A	#N/A
TR_49992	TRIRE2_49992	2.49441	up LL inducing	#N/A	#N/A	#N/A	#N/A	#N/A	#N/A	#N/A	#N/A	#N/A	#N/A	#N/A	#N/A	#N/A	#N/A	#N/A	#N/A
TR_77281	TRIRE2_77281	2.49931	up LL inducing	#N/A	#N/A	#N/A	#N/A	#N/A	#N/A	#N/A	#N/A	#N/A	#N/A	-2.21875	down env1 LL	#N/A	#N/A	#N/A	#N/A
TR_122371	TRIRE2_122371	2.52352	up LL inducing	#N/A	#N/A	#N/A	#N/A	#N/A	#N/A	#N/A	#N/A	#N/A	#N/A	#N/A	#N/A	#N/A	#N/A	#N/A	#N/A
TR_103108	TRIRE2_103108	2.5273	up LL inducing	#N/A	#N/A	#N/A	#N/A	#N/A	#N/A	#N/A	#N/A	#N/A	#N/A	-3.12043	down env1 LL	#N/A	#N/A	#N/A	#N/A
TR_5844	TRIRE2_5844	2.52859	up LL inducing	#N/A	#N/A	#N/A	#N/A	#N/A	#N/A	#N/A	#N/A	#N/A	#N/A	#N/A	#N/A	#N/A	#N/A	#N/A	#N/A
TR_80252	TRIRE2_80252	2.55953	up LL inducing	#N/A	#N/A	#N/A	#N/A	#N/A	#N/A	#N/A	#N/A	#N/A	#N/A	4.64296	up env1 LL	#N/A	#N/A	#N/A	#N/A
TR_123658	TRIRE2_123658	2.58005	up LL inducing	#N/A	#N/A	#N/A	#N/A	#N/A	#N/A	#N/A	#N/A	#N/A	#N/A	#N/A	#N/A	#N/A	#N/A	#N/A	#N/A
TR_6011	TRIRE2_6011	2.59616	up LL inducing	#N/A	#N/A	#N/A	#N/A	#N/A	#N/A	#N/A	#N/A	#N/A	#N/A	#N/A	#N/A	#N/A	#N/A	#N/A	#N/A
TR_1999	TRIRE2_1999	2.59716	up LL inducing	#N/A	#N/A	#N/A	#N/A	#N/A	#N/A	#N/A	#N/A	#N/A	#N/A	23.5711	up env1 LL	#N/A	#N/A	#N/A	#N/A
TR_120215	TRIRE2_120215	2.59925	up LL inducing	#N/A	#N/A	#N/A	#N/A	#N/A	#N/A	#N/A	#N/A	#N/A	#N/A	-2.78781	down env1 LL	#N/A	#N/A	#N/A	#N/A
TR_55584	TRIRE2_55584	2.62377	up LL inducing	#N/A	#N/A	#N/A	#N/A	#N/A	#N/A	#N/A	#N/A	#N/A	#N/A	#N/A	#N/A	#N/A	#N/A	#N/A	#N/A
TR_111446	TRIRE2_111446	2.63295	up LL inducing	#N/A	#N/A	#N/A	#N/A	#N/A	#N/A	#N/A	#N/A	#N/A	#N/A	#N/A	#N/A	#N/A	#N/A	#N/A	#N/A
TR_57671	TRIRE2_57671	2.65602	up LL inducing	#N/A	#N/A	#N/A	#N/A	#N/A	#N/A	#N/A	#N/A	#N/A	#N/A	#N/A	#N/A	#N/A	#N/A	#N/A	#N/A
TR_56934	TRIRE2_56934	2.68813	up LL inducing	#N/A	#N/A	#N/A	#N/A	#N/A	#N/A	#N/A	#N/A	#N/A	#N/A	-3.16082	down env1 LL	#N/A	#N/A	#N/A	#N/A
TR_50583	TRIRE2_50583	2.69968	up LL inducing	#N/A	#N/A	#N/A	#N/A	#N/A	#N/A	#N/A	#N/A	#N/A	#N/A	#N/A	#N/A	#N/A	#N/A	#N/A	#N/A
TR_110032	TRIRE2_110032	2.71154	up LL inducing	#N/A	#N/A	#N/A	#N/A	#N/A	#N/A	#N/A	#N/A	#N/A	#N/A	#N/A	#N/A	#N/A	#N/A	#N/A	#N/A
TR_22035	TRIRE2_22035	2.713	up LL inducing	#N/A	#N/A	#N/A	#N/A	#N/A	#N/A	#N/A	#N/A	#N/A	#N/A	#N/A	#N/A	#N/A	#N/A	#N/A	#N/A
TR_120004	TRIRE2_120004	2.71477	up LL inducing	#N/A	#N/A	#N/A	#N/A	#N/A	#N/A	#N/A	#N/A	#N/A	#N/A	#N/A	#N/A	#N/A	#N/A	#N/A	#N/A
TR_108463	TRIRE2_108463	2.71503	up LL inducing	#N/A	#N/A	#N/A	#N/A	#N/A	#N/A	#N/A	#N/A	#N/A	#N/A	#N/A	#N/A	#N/A	#N/A	#N/A	#N/A
TR_82409	TRIRE2_82409	2.74396	up LL inducing	#N/A	#N/A	#N/A	#N/A	#N/A	#N/A	#N/A	#N/A	#N/A	#N/A	#N/A	#N/A	#N/A	#N/A	#N/A	#N/A
TR_120983	TRIRE2_120983	2.81056	up LL inducing	#N/A	#N/A	#N/A	#N/A	#N/A	#N/A	#N/A	#N/A	#N/A	#N/A	#N/A	#N/A	#N/A	#N/A	#N/A	#N/A
TR_60378	TRIRE2_60378	2.837	up LL inducing	#N/A	#N/A	#N/A	#N/A	#N/A	#N/A	#N/A	#N/A	#N/A	#N/A	#N/A	#N/A	#N/A	#N/A	#N/A	#N/A
TR_59381	TRIRE2_59381	2.85286	up LL inducing	#N/A	#N/A	#N/A	#N/A	#N/A	#N/A	#N/A	#N/A	#N/A	#N/A	#N/A	#N/A	#N/A	#N/A	#N/A	#N/A
TR_78681	TRIRE2_78681	2.87304	up LL inducing	#N/A	#N/A	#N/A	#N/A	#N/A	#N/A	#N/A	#N/A	#N/A	#N/A	#N/A	#N/A	#N/A	#N/A	#N/A	#N/A
TR_103852	TRIRE2_103852	2.8919	up LL inducing	#N/A	#N/A	#N/A	#N/A	#N/A	#N/A	#N/A	#N/A	#N/A	#N/A	#N/A	#N/A	#N/A	#N/A	#N/A	#N/A
TR_21129	TRIRE2_21129	2.9132	up LL inducing	#N/A	#N/A	#N/A	#N/A	#N/A	#N/A	#N/A	#N/A	#N/A	#N/A	8.26778	up env1 LL	#N/A	#N/A	#N/A	#N/A
TR_65029	TRIRE2_65029	2.96212	up LL inducing	#N/A	#N/A	#N/A	#N/A	#N/A	#N/A	#N/A	#N/A	#N/A	#N/A	3.18457	up env1 LL	#N/A	#N/A	#N/A	#N/A
TR_109956	TRIRE2_109956	2.96432	up LL inducing	#N/A	#N/A	#N/A	#N/A	#N/A	#N/A	#N/A	#N/A	#N/A	#N/A	#N/A	#N/A	#N/A	#N/A	#N/A	#N/A
TR_73881	TRIRE2_73881	3.04135	up LL inducing	#N/A	#N/A	#N/A	#N/A	#N/A	#N/A	#N/A	#N/A	#N/A	#N/A	3.13159	up env1 LL	#N/A	#N/A	#N/A	#N/A
TR_68436	TRIRE2_68436	3.61477	up LL inducing	#N/A	#N/A	#N/A	#N/A	#N/A	#N/A	#N/A	#N/A	#N/A	#N/A	#N/A	#N/A	#N/A	#N/A	#N/A	#N/A

## Sheet: checking
found in clusterlist		back in comparisons
#N/A		#N/A
TRIRE2_108477		TRIRE2_108477	CAZyme cluster
TRIRE2_111138		TRIRE2_111138	CAZyme cluster
TRIRE2_111849		TRIRE2_111849	CAZyme cluster
TRIRE2_111897		TRIRE2_111897	CAZyme cluster
TRIRE2_120312		TRIRE2_120312	CAZyme cluster
TRIRE2_121127		TRIRE2_121127	CAZyme cluster
TRIRE2_121418		TRIRE2_121418	CAZyme cluster
TRIRE2_121475		TRIRE2_121475	CAZyme cluster
TRIRE2_122081		TRIRE2_122081	CAZyme cluster
TRIRE2_122511		TRIRE2_122511	CAZyme cluster
TRIRE2_122780		TRIRE2_122780	CAZyme cluster
TRIRE2_123226		TRIRE2_123226	CAZyme cluster
TRIRE2_123232		TRIRE2_123232	CAZyme cluster
TRIRE2_123818		TRIRE2_123818	CAZyme cluster
TRIRE2_123989		TRIRE2_123989	CAZyme cluster
TRIRE2_123992		TRIRE2_123992	CAZyme cluster
TRIRE2_22129		TRIRE2_22129	CAZyme cluster
TRIRE2_3739		TRIRE2_3739	CAZyme cluster
TRIRE2_55319		TRIRE2_55319	CAZyme cluster
TRIRE2_55802		TRIRE2_55802	CAZyme cluster
TRIRE2_56830		TRIRE2_56830	CAZyme cluster
TRIRE2_56840		TRIRE2_56840	CAZyme cluster
TRIRE2_57098		TRIRE2_57098	CAZyme cluster
TRIRE2_59642		TRIRE2_59642	CAZyme cluster
TRIRE2_66041		TRIRE2_66041	CAZyme cluster
TRIRE2_69123		TRIRE2_69123	CAZyme cluster
TRIRE2_72567		TRIRE2_72567	CAZyme cluster
TRIRE2_73632		TRIRE2_73632	CAZyme cluster
TRIRE2_73638		TRIRE2_73638	CAZyme cluster
TRIRE2_73643		TRIRE2_73643	CAZyme cluster
TRIRE2_74198		TRIRE2_74198	CAZyme cluster
TRIRE2_76227		TRIRE2_76227	CAZyme cluster
TRIRE2_76672		TRIRE2_76672	CAZyme cluster
TRIRE2_79606		TRIRE2_79606	CAZyme cluster
TRIRE2_79960		TRIRE2_79960	CAZyme cluster
TRIRE2_80340		TRIRE2_80340	CAZyme cluster
TRIRE2_82227		TRIRE2_82227	CAZyme cluster

## Sheet: Induced clusters 
Clusters of gene regulated under inducing conditions
1324 genes, 28 clusters
protein ID	cluster nr.	scaffold	localization on scaffold	CAZyme cluster?	gene name	subgroup	group	topic	N. crassa homologue	N. crassa gene
TRIRE2_102737	1	scaffold 1	1407604						NCU05964
TRIRE2_102738	1	scaffold 1	1421123						NCU00270
TRIRE2_73924	1	scaffold 1	1426385					Transport
TRIRE2_102743	1	scaffold 1	1446066						NCU01509
TRIRE2_1879	1	scaffold 1	1458091						NCU01659
TRIRE2_73937	1	scaffold 1	1476472						NCU01667	arg-12
TRIRE2_73940	1	scaffold 1	1482305						NCU01668
TRIRE2_1885	1	scaffold 1	1490666		gla	GH family 15	Glycoside hydrolase	CAZys	NCU01517	gla-1
TRIRE2_54870	2	scaffold 1	3639105						NCU01417
TRIRE2_41794	2	scaffold 1	3643342						NCU10417
TRIRE2_74534	2	scaffold 1	3666823						NCU01413	mcl-1
TRIRE2_44628	2	scaffold 1	3675645						NCU09183
TRIRE2_54260	2	scaffold 1	3679284
TRIRE2_119981	2	scaffold 1	3703123						NCU07915
TRIRE2_40830	2	scaffold 1	3718089
TRIRE2_44640	2	scaffold 1	3721028
TRIRE2_53434	2	scaffold 1	3726833
TRIRE2_120004	3	scaffold 2	114524
TRIRE2_2223	3	scaffold 2	118574
TRIRE2_55630	3	scaffold 2	136228
TRIRE2_103455	3	scaffold 2	142455
TRIRE2_33827	3	scaffold 2	150435						NCU09765
TRIRE2_74576	3	scaffold 2	161692		0	basic-leucine zipper transcription factor-like protein	0	Transcription factors	NCU01994
TRIRE2_120008	3	scaffold 2	170380					oxidative/radical processes	NCU09798
TRIRE2_55561	3	scaffold 2	173617		0	0	G-proteins	signal transduction	NCU09796
TRIRE2_74580	3	scaffold 2	179132						NCU03153
TRIRE2_120017	3	scaffold 2	208845		0	0	0	Transport
TRIRE2_21422	3	scaffold 2	226936						NCU01968
TRIRE2_55631	4	scaffold 2	362165
TRIRE2_55766	4	scaffold 2	412541						NCU05289
TRIRE2_103537	4	scaffold 2	417616						NCU05291
TRIRE2_55274	4	scaffold 2	437867						NCU05294
TRIRE2_44747	4	scaffold 2	447542						NCU05246
TRIRE2_42752	4	scaffold 2	450921
TRIRE2_120053	4	scaffold 2	459908				HSP 70	Heat shock proteins	NCU08693	hsp70-5
TRIRE2_56140	4	scaffold 2	464373						NCU08694
TRIRE2_120060	4	scaffold 2	479502						NCU08047
TRIRE2_27689	4	scaffold 2	493892						NCU07668
TRIRE2_120064	4	scaffold 2	526569						NCU07670	cyt-19
TRIRE2_120357	5	scaffold 3	432648
TRIRE2_57098	5	scaffold 3	434292	CAZyme cluster	0	GH family 92	Glycoside hydrolase	CAZys
TRIRE2_45343	5	scaffold 3	441048						NCU01852
TRIRE2_104199	5	scaffold 3	442866
TRIRE2_120359	5	scaffold 3	458942						NCU02244
TRIRE2_35109	5	scaffold 3	466143
TRIRE2_56819	5	scaffold 3	477317						NCU04368
TRIRE2_104219	5	scaffold 3	494420						NCU07527
TRIRE2_120363	5	scaffold 3	504819
TRIRE2_56546	5	scaffold 3	517456
TRIRE2_75689	6	scaffold 4	111103						NCU08195
TRIRE2_57940	6	scaffold 4	115671						NCU07953	aod-1
TRIRE2_36391	6	scaffold 4	121148						NCU07952
TRIRE2_120577	6	scaffold 4	128781
TRIRE2_104684	6	scaffold 4	149723
TRIRE2_120583	6	scaffold 4	169382						NCU09899
TRIRE2_75713	6	scaffold 4	185264						NCU09115
TRIRE2_57322	6	scaffold 4	187590						NCU09116
TRIRE2_2837	7	scaffold 4	472209
TRIRE2_75794	7	scaffold 4	492974						NCU04272
TRIRE2_21737	7	scaffold 4	506885						NCU03860
TRIRE2_57735	7	scaffold 4	527202		0	GATA zinc finger TF sub-1	Light responsive TF	Transcription factors	NCU01154	sub-1
TRIRE2_104797	7	scaffold 4	548264		bgl3j	GH family 3	Glycoside hydrolase	CAZys	NCU05577	gh3-5
TRIRE2_120646	7	scaffold 4	566010						NCU06727	spe-3
TRIRE2_57632	8	scaffold 4	1382196						NCU02729
TRIRE2_21817	8	scaffold 4	1390621						NCU11229
TRIRE2_120801	8	scaffold 4	1405880						NCU02736
TRIRE2_120803	8	scaffold 4	1417570
TRIRE2_120805	8	scaffold 4	1435059						NCU02750
TRIRE2_120806	8	scaffold 4	1441491		0	kinase	CAMK kinase	signal transduction	NCU02751	mus-59
TRIRE2_120813	8	scaffold 4	1472200						NCU09139
TRIRE2_76098	8	scaffold 4	1476924						NCU09136
TRIRE2_105106	8	scaffold 4	1483641
TRIRE2_46244	8	scaffold 4	1508399						NCU00963
TRIRE2_120823	8	scaffold 4	1524653		0	0	Cell wall	Secretion
TRIRE2_42825	8	scaffold 4	1528289						NCU08359
TRIRE2_76340	9	scaffold 5	660680					mitochondrial proteins	NCU00431	tom22
TRIRE2_46490	9	scaffold 5	683630		0	0	0	ribosomal proteins	NCU08620
TRIRE2_58815	9	scaffold 5	721445						NCU11397
TRIRE2_59068	9	scaffold 5	728883						NCU07849	thi-4
TRIRE2_120953	9	scaffold 5	736405
TRIRE2_105444	9	scaffold 5	740240						NCU07485
TRIRE2_76359	9	scaffold 5	760611						NCU05356
TRIRE2_58366	9	scaffold 5	767731
TRIRE2_76363	9	scaffold 5	773445
TRIRE2_105454	9	scaffold 5	776045
TRIRE2_105455	9	scaffold 5	777589
TRIRE2_58602	9	scaffold 5	796536
TRIRE2_58560	9	scaffold 5	799817
TRIRE2_58580	9	scaffold 5	802215
TRIRE2_58651	9	scaffold 5	804792						NCU09789	ad-8
TRIRE2_120961	9	scaffold 5	816534		cel61b	GH family 61	Glycoside hydrolase	CAZys
TRIRE2_76374	9	scaffold 5	822578
TRIRE2_58767	9	scaffold 5	825792
TRIRE2_76722	10	scaffold 6	442244						NCU02096
TRIRE2_46882	10	scaffold 6	456186						NCU01879
TRIRE2_32712	10	scaffold 6	459709						NCU02967
TRIRE2_76734	10	scaffold 6	472904						NCU01862
TRIRE2_59368	10	scaffold 6	486801						NCU06012
TRIRE2_59482	10	scaffold 6	489709		0	0	PKS	secondary metabolism	NCU06013	pks-1
TRIRE2_76740	10	scaffold 6	526078				HSP40	Heat shock proteins	NCU03009
TRIRE2_121166	10	scaffold 6	530897						NCU03006	erg-4
TRIRE2_76744	10	scaffold 6	533228						NCU03004	ace-3
TRIRE2_59668	11	scaffold 6	820192		tpk3	kinase	AGC kinase	signal transduction	NCU09071	dbf2
TRIRE2_76820	11	scaffold 6	826584						NCU09088
TRIRE2_106037	11	scaffold 6	831894						NCU00962
TRIRE2_106039	11	scaffold 6	843763		0	0	0	ribosomal proteins	NCU05599
TRIRE2_22013	11	scaffold 6	874716				HSP 70	Heat shock proteins	NCU00692
TRIRE2_106051	11	scaffold 6	903350
TRIRE2_27992	11	scaffold 6	916490		0	0	G-proteins	signal transduction
TRIRE2_3362	11	scaffold 6	919924						NCU04355
TRIRE2_59381	11	scaffold 6	927919
TRIRE2_40290	11	scaffold 6	932488						NCU05248
TRIRE2_76833	11	scaffold 6	939407						NCU07041
TRIRE2_121226	11	scaffold 6	978042						NCU06387
TRIRE2_106120	12	scaffold 6	1193766		0	CE family 10	Carbohydrate esterase	CAZys	NCU06152
TRIRE2_22030	12	scaffold 6	1200080						NCU00677
TRIRE2_121252	12	scaffold 6	1211965
TRIRE2_106129	12	scaffold 6	1233955						NCU07287
TRIRE2_106130	12	scaffold 6	1234606
TRIRE2_121255	12	scaffold 6	1256693						NCU00680
TRIRE2_76897	12	scaffold 6	1265572
TRIRE2_3394	12	scaffold 6	1270188						NCU02159
TRIRE2_22035	12	scaffold 6	1286341						NCU02161	cen-T
TRIRE2_76910	13	scaffold 6	1334213
TRIRE2_106164	13	scaffold 6	1352069
TRIRE2_3405	13	scaffold 6	1355561		0	0	0	Transport	NCU00809
TRIRE2_59364	13	scaffold 6	1367318		0	0	sexual development	Transport
TRIRE2_106171	13	scaffold 6	1386216
TRIRE2_59579	13	scaffold 6	1411068						NCU01983
TRIRE2_106181	13	scaffold 6	1414344
TRIRE2_124341	13	scaffold 6	1417284		MATa1	0	SEX	sexual development
TRIRE2_22129	14	scaffold 7	1063004	CAZyme cluster	0	GH family 61	Glycoside hydrolase	CAZys	NCU01380
TRIRE2_59988	14	scaffold 7	1084198						NCU09349
TRIRE2_60517	14	scaffold 7	1091393
TRIRE2_60282	14	scaffold 7	1094922		0	\N	0	Transcription factors
TRIRE2_60270	14	scaffold 7	1101190
TRIRE2_3591	14	scaffold 7	1108718						NCU09911
TRIRE2_106605	14	scaffold 7	1119318						NCU08870
TRIRE2_60216	14	scaffold 7	1135060						NCU07771
TRIRE2_47432	14	scaffold 7	1144460						NCU01140
TRIRE2_60337	14	scaffold 7	1151513
TRIRE2_60182	14	scaffold 7	1153041
TRIRE2_106627	14	scaffold 7	1166156						NCU06129
TRIRE2_60086	14	scaffold 7	1170229		0	0	0	Transport
TRIRE2_77281	14	scaffold 7	1198145						NCU01470
TRIRE2_106645	14	scaffold 7	1211110						NCU00240
TRIRE2_106646	14	scaffold 7	1216429
TRIRE2_121475	14	scaffold 7	1229837	CAZyme cluster	0	GH family 127	Glycoside hydrolase	CAZys
TRIRE2_106781	15	scaffold 8	123028						NCU02390
TRIRE2_60897	15	scaffold 8	124180						NCU09615
TRIRE2_60664	15	scaffold 8	150403						NCU02425
TRIRE2_3671	15	scaffold 8	153912						NCU07903	#N/A
TRIRE2_106798	15	scaffold 8	181077						NCU07126
TRIRE2_60676	15	scaffold 8	186694						NCU02400
TRIRE2_61279	15	scaffold 8	204127						NCU09437
TRIRE2_47603	15	scaffold 8	210854						NCU06881
TRIRE2_77703	16	scaffold 8	1147401		0	0	0	Transport	NCU10009
TRIRE2_39911	16	scaffold 8	1173847						NCU05501
TRIRE2_3824	16	scaffold 8	1187953						NCU05521
TRIRE2_121706	16	scaffold 8	1207289						NCU05548	aro-6
TRIRE2_3830	16	scaffold 8	1227602		0	kinase	STE kinase	signal transduction	NCU02234	mik-1
TRIRE2_107137	16	scaffold 8	1233106
TRIRE2_61127	16	scaffold 8	1234574					Protease
TRIRE2_122102	17	scaffold 10	831498
TRIRE2_122104	17	scaffold 10	837368						NCU06918
TRIRE2_122108	17	scaffold 10	858995						NCU05236
TRIRE2_62488	17	scaffold 10	880817						NCU06077
TRIRE2_78445	17	scaffold 10	887178		ace2	0	cellulase transcription factor	Transcription factors	NCU01209
TRIRE2_62181	17	scaffold 10	888988						NCU08177	stk-51
TRIRE2_78448	17	scaffold 10	891720						NCU08178
TRIRE2_62362	17	scaffold 10	896341
TRIRE2_62693	17	scaffold 10	900880		0	0	SEX	sexual development	NCU09443
TRIRE2_107936	17	scaffold 10	909891						NCU09444
TRIRE2_107947	17	scaffold 10	950426						NCU05851
TRIRE2_122127	17	scaffold 10	961293						NCU00399
TRIRE2_78465	17	scaffold 10	962843
TRIRE2_4152	17	scaffold 10	966617						NCU02325	gua-3
TRIRE2_62577	17	scaffold 10	975724						NCU05077
TRIRE2_107962	17	scaffold 10	982843
TRIRE2_122140	17	scaffold 10	998149
TRIRE2_107972	17	scaffold 10	1002901
TRIRE2_62198	17	scaffold 10	1015858						NCU04195
TRIRE2_62182	17	scaffold 10	1039540		0	GT family 1	Glycosyl transferase	CAZys	NCU11407
TRIRE2_63653	18	scaffold 12	546434
TRIRE2_79059	18	scaffold 12	553018						NCU06666	inl
TRIRE2_108540	18	scaffold 12	579142
TRIRE2_108543	18	scaffold 12	585747						NCU01357
TRIRE2_35552	18	scaffold 12	588381						NCU02912	#N/A
TRIRE2_63568	18	scaffold 12	592130						NCU02913
TRIRE2_22618	18	scaffold 12	614696						NCU04274
TRIRE2_63868	18	scaffold 12	624503						NCU04214
TRIRE2_122448	18	scaffold 12	645717						NCU04630
TRIRE2_108559	18	scaffold 12	663945
TRIRE2_79085	18	scaffold 12	671760						NCU01036
TRIRE2_79089	18	scaffold 12	686496						NCU03601
TRIRE2_122572	19	scaffold 13	501393				HSP 70	Heat shock proteins	NCU02075	hsp70-2
TRIRE2_122576	19	scaffold 13	520376						NCU08347
TRIRE2_122579	19	scaffold 13	531098
TRIRE2_108826	19	scaffold 13	536235						NCU03113
TRIRE2_108833	19	scaffold 13	561959
TRIRE2_122582	19	scaffold 13	565104
TRIRE2_122584	19	scaffold 13	572713		0	ATPase domain-containing protein	0	Transcription factors	NCU10654
TRIRE2_28050	19	scaffold 13	593210		0	0	Homocysgteine and methionine metabolism	Sulfur metabolism	NCU00892	met-6
TRIRE2_22689	19	scaffold 13	599588						NCU00925
TRIRE2_49976	20	scaffold 15	200211		egl5/cel45a	GH family 45	Glycoside hydrolase	CAZys
TRIRE2_4744	20	scaffold 15	204623
TRIRE2_4748	20	scaffold 15	225987						NCU08159
TRIRE2_49979	20	scaffold 15	269418		0	0	0	Transport	NCU08397
TRIRE2_4751	20	scaffold 15	276016		0	GTPase regulators	Guanine nucleotide exchange factors (GEFs)	RAS GTPases	NCU06067	cdc24
TRIRE2_65029	20	scaffold 15	295685						NCU05038
TRIRE2_71970	21	scaffold 17	578027		0	0	Ca	signal transduction	NCU02175
TRIRE2_80240	21	scaffold 17	593802		bga1	GH family 35	Glycoside hydrolase	CAZys	NCU00642	gh35-1
TRIRE2_123047	21	scaffold 17	600770
TRIRE2_65711	21	scaffold 17	639988						NCU10490
TRIRE2_65965	21	scaffold 17	645126						NCU02648
TRIRE2_80252	21	scaffold 17	649002						NCU02651
TRIRE2_65735	21	scaffold 17	664872					Protease	NCU08333
TRIRE2_109870	21	scaffold 17	670815						NCU08334
TRIRE2_109872	21	scaffold 17	700627
TRIRE2_80268	21	scaffold 17	703919						NCU08162	arg-10
TRIRE2_65982	21	scaffold 17	722209		GYP2	GTPase regulators	Rab GTPase activator	RAS GTPases	NCU00681
TRIRE2_123095	22	scaffold 18	116043
TRIRE2_109956	22	scaffold 18	131365
TRIRE2_80340	22	scaffold 18	156191	CAZyme cluster	0	GT family 32	Glycosyl transferase	CAZys
TRIRE2_22912	22	scaffold 18	166027		0	0	0	Transport	NCU08152
TRIRE2_4996	22	scaffold 18	168394						NCU01211
TRIRE2_50583	22	scaffold 18	177730						NCU09621
TRIRE2_109972	22	scaffold 18	184301
TRIRE2_22915	22	scaffold 18	189974					oxidative/radical processes
TRIRE2_4999	22	scaffold 18	192838
TRIRE2_50593	22	scaffold 18	197903						NCU09659
TRIRE2_66828	23	scaffold 19	41004		0	N-terminal binuclear Zn cluster-containing/DNA binding domain-containing protein	0	Transcription factors	NCU00289	tah-1
TRIRE2_80515	23	scaffold 19	55846						NCU07864
TRIRE2_123196	23	scaffold 19	60580
TRIRE2_123199	23	scaffold 19	69797
TRIRE2_123204	23	scaffold 19	123595
TRIRE2_66647	23	scaffold 19	126119
TRIRE2_66788	23	scaffold 19	131213						NCU01071
TRIRE2_110159	23	scaffold 19	137601
TRIRE2_123207	23	scaffold 19	139541						NCU00559
TRIRE2_110171	23	scaffold 19	162917		0	0	Homocysgteine and methionine metabolism	Sulfur metabolism	NCU07930	cys-18
TRIRE2_66583	23	scaffold 19	195966
TRIRE2_50793	23	scaffold 19	206711						NCU08615
TRIRE2_123220	23	scaffold 19	209739						NCU08616	un-18
TRIRE2_80553	23	scaffold 19	220221		Arl10	0	Small guanosine triphosphatases (GTPases)	RAS GTPases	NCU08618
TRIRE2_123226	23	scaffold 19	231674	CAZyme cluster	0	GH family 37	Glycoside hydrolase	CAZys	NCU00943	tre-1
TRIRE2_66804	23	scaffold 19	254947						NCU05916
TRIRE2_123232	23	scaffold 19	259059	CAZyme cluster	egl3/cel12a	GH family 12	Glycoside hydrolase	CAZys
TRIRE2_66819	23	scaffold 19	262498
TRIRE2_5088	23	scaffold 19	277379
TRIRE2_66865	23	scaffold 19	280159
TRIRE2_27770	24	scaffold 19	345920		0	0	0	Transport
TRIRE2_123244	24	scaffold 19	372576					Protease
TRIRE2_80593	24	scaffold 19	398079						NCU00538
TRIRE2_80594	24	scaffold 19	405457
TRIRE2_66792	24	scaffold 19	420225		0	GH family 17	Glycoside hydrolase	CAZys	NCU09175
TRIRE2_123251	24	scaffold 19	421842
TRIRE2_123255	24	scaffold 19	430679						NCU00665
TRIRE2_66854	25	scaffold 19	559235						NCU00298
TRIRE2_80639	25	scaffold 19	561024
TRIRE2_5119	25	scaffold 19	563075					oxidative/radical processes
TRIRE2_123274	25	scaffold 19	569112
TRIRE2_50894	25	scaffold 19	571843		0	0	0	Transport	NCU06138
TRIRE2_66657	25	scaffold 19	584651
TRIRE2_66598	25	scaffold 19	623260
TRIRE2_66544	25	scaffold 19	625205						NCU11370
TRIRE2_66616	25	scaffold 19	627461
TRIRE2_123327	26	scaffold 20	295647
TRIRE2_67024	26	scaffold 20	305659						NCU00321
TRIRE2_5182	26	scaffold 20	319967
TRIRE2_67053	26	scaffold 20	321632					Protease	NCU00320
TRIRE2_110444	26	scaffold 20	335051						NCU00337
TRIRE2_80748	26	scaffold 20	337439		0	upstream activation factor subunit	0	Transcription factors	NCU00404
TRIRE2_50996	26	scaffold 20	357017						NCU01510
TRIRE2_80758	26	scaffold 20	380102		nrc2	kinase	AGC kinase	Sexual development	NCU01797	nrc-2
TRIRE2_66963	26	scaffold 20	385501						NCU06847
TRIRE2_69287	27	scaffold 28	214063						NCU06704
TRIRE2_37060	27	scaffold 28	216905		0	0	Ca	signal transduction	NCU06703	mid-1
TRIRE2_81896	27	scaffold 28	227218						NCU04118
TRIRE2_72526	27	scaffold 28	244177		glr1	GH family 67	Glycoside hydrolase	CAZys	NCU07351
TRIRE2_111680	27	scaffold 28	258924
TRIRE2_69316	27	scaffold 28	271733						NCU03478
TRIRE2_69375	27	scaffold 28	272924
TRIRE2_69384	27	scaffold 28	276750						NCU03647
TRIRE2_81906	27	scaffold 28	284120						NCU04647
TRIRE2_111689	27	scaffold 28	292120						NCU04650
TRIRE2_111694	27	scaffold 28	306309					Protease	NCU09538
TRIRE2_111758	28	scaffold 29	77099
TRIRE2_123955	28	scaffold 29	85832
TRIRE2_111762	28	scaffold 29	89747
TRIRE2_81984	28	scaffold 29	96333						NCU06530
TRIRE2_123963	28	scaffold 29	107903						NCU06536
TRIRE2_123967	28	scaffold 29	139952		hfb3	0	Hydrophobine	Hydrophobins
TRIRE2_69489	28	scaffold 29	141573					Protease	NCU05980
TRIRE2_111783	28	scaffold 29	161066

## Sheet: Cellulose clusters
Clusters of genes regulated by light upon growth on cellulose
cluster nr	Protein ID	scaffold	localization on scaffold		gene	description	subgroup	group	topic	N. crassa homologue
1	TRIRE2_54352	scaffold 1	437332	4.0318	0	hypothetical protain, conserved	0	0	0	NCU03247
1	TRIRE2_119576	scaffold 1	440722	2.03607	#N/A	#N/A	#N/A	#N/A	#N/A	NCU03248
1	TRIRE2_73618	scaffold 1	482236	-4.94219	0	candidate polyketide synthase	0	PKS	secondary metabolism	NCU04865
1	TRIRE2_73621	scaffold 1	491045	-4.49383	0	candidate polyketide synthase	0	PKS	secondary metabolism	#N/A
1	TRIRE2_73623	scaffold 1	499906	-5.6966	0	Monooxygenase, aromatic ring catabolism	0	0	0	NCU11363
1	TRIRE2_43701	scaffold 1	501820	-5.02079	0	hypothetical MFS multidrug transporter	0	MFS Transporter	Transporter	#N/A
1	TRIRE2_102497	scaffold 1	504139	-2.65102	0	Fungal transcription factor	0	0	0	#N/A
1	TRIRE2_73631	scaffold 1	506653	-4.37232	0	isoamyl alcohol oxidase	0	0	0	#N/A
1	TRIRE2_73643	scaffold 1	524998	-2.04718	cel61A	endo-1,4-glucanase; CEL61A (EGL4)	cellulolytic enzyme	Glycoside Hydrolase Family 61 protein	Glycoside Hydrolasen	NCU07760
2	TRIRE2_119857	scaffold 1	2683901	-4.967	#N/A	#N/A	#N/A	#N/A	#N/A	#N/A
2	TRIRE2_103108	scaffold 1	2691457	2.00368	#N/A	#N/A	#N/A	#N/A	#N/A	#N/A
2	TRIRE2_74278	scaffold 1	2743261	2.24769	0	Pyridine nucleotide-disulphide oxidoreductase, class-II	0	0	0	#N/A
2	TRIRE2_103127	scaffold 1	2745599	2.01456	#N/A	#N/A	#N/A	#N/A	#N/A	#N/A
3	TRIRE2_103147	scaffold 1	2798865	2.06329	#N/A	#N/A	#N/A	#N/A	#N/A	#N/A
3	TRIRE2_74282	scaffold 1	2815496	-6.11546	0	C-rich protein (see above)	0	0	0	#N/A
3	TRIRE2_74278	scaffold 1	2743261	2.24769	0	Pyridine nucleotide-disulphide oxidoreductase, class-II	0	0	0	#N/A
3	TRIRE2_103127	scaffold 1	2745599	2.01456	#N/A	#N/A	#N/A	#N/A	#N/A	#N/A
4	TRIRE2_103147	scaffold 1	2798865	2.06329	#N/A	#N/A	#N/A	#N/A	#N/A	#N/A
4	TRIRE2_74282	scaffold 1	2815496	-6.11546	0	C-rich protein (see above)	0	0	0	#N/A
4	TRIRE2_54226	scaffold 1	2880934	2.5871	#N/A	#N/A	#N/A	#N/A	#N/A	#N/A
4	TRIRE2_103179	scaffold 1	2883641	2.89327	0	hypothetical protein, no fungal orthologue	0	0	0	#N/A
5	TRIRE2_72567	scaffold 3	12573	2.25316	cel6A;cbh2	cellobiohydrolase CBH2	cellulolytic enzyme	Glycoside Hydrolase Family 6 protein	Glycoside Hydrolasen	NCU09680
5	TRIRE2_120312	scaffold 3	33880	2.1895	cel5A	endo-1,4-glucanase EGL2	cellulolytic enzyme	Glycoside Hydrolase Family 5 protein	Glycoside Hydrolasen	NCU00762
5	TRIRE2_56684	scaffold 3	63008	2.65099	0	hypothetical sugar transporter family protein	0	0	Transport	#N/A
5	TRIRE2_56911	scaffold 3	89187	3.0102	0	Similar to Dur3p of S. cerevisiae, which is a plasma membrane transporter for both urea and polyamines, its expression is highly sensitive to nitrogen catabolite repression and induced by allophanate, the last intermediate of the allantoin. degradative pathway	0	Urea transporter	Transporter	#N/A
5	TRIRE2_104081	scaffold 3	92398	2.55328	0	Dibenzothiophene desulfurization enzyme A	0	Sulfur acquisition and processing	Sulfur metabolism	#N/A
6	TRIRE2_105222	scaffold 5	13504	2.03524	#N/A	#N/A	#N/A	#N/A	#N/A	#N/A
6	TRIRE2_76210	scaffold 5	62092	2.87178	abf2	a-L-arabinofuranosidase ABF2 (GenBand acc. No. AAP57750)	hemicellulolytic enzyme	Glycoside Hydrolase Family 62 protein	Glycoside Hydrolasen	#N/A
6	TRIRE2_105242	scaffold 5	83688	4.6061	0	Methyltransferases	0	0	0	#N/A
6	TRIRE2_120877	scaffold 5	85539	2.9718	0	Zn-ion á-lactamase family, including glyoxalase II	0	0	0	NCU07111
6	TRIRE2_76215	scaffold 5	87351	2.00778	0	Sulfide dehydrogenase	0	Additional aspects of sulfur metabolism	Sulfur metabolism	NCU07112
7	TRIRE2_105449	scaffold 5	755643	-6.60995	0	Cyclin C-dependent kinase CDK8	0	0	0	#N/A
7	TRIRE2_76359	scaffold 5	760611	-2.86573	#N/A	#N/A	#N/A	#N/A	#N/A	NCU05356
7	TRIRE2_58366	scaffold 5	767731	-6.42125	0	AAA+-type ATPase	0	0	0	#N/A
7	TRIRE2_58602	scaffold 5	796536	-2.70717	#N/A	#N/A	#N/A	#N/A	#N/A	#N/A
7	TRIRE2_58521	scaffold 5	797438	2.20614	#N/A	#N/A	#N/A	#N/A	#N/A	#N/A
7	TRIRE2_58580	scaffold 5	802215	2.66655	0	?-ketoglutarate dependent (FeII) oxygenase, similar to isopenicillin N synthase	0	0	0	#N/A
8	TRIRE2_121127	scaffold 6	101030	2.26326	bxl1	b-xylosidase BXL1 (GenBank acc. No.CAA93248)	0	Glycoside Hydrolase Family 3 protein	Glycoside Hydrolasen	#N/A
8	TRIRE2_3267	scaffold 6	113793	-3.00651	#N/A	#N/A	#N/A	#N/A	#N/A	#N/A
8	TRIRE2_59333	scaffold 6	126290	2.4913	0	Permease of the major facilitator superfamily	0	0	0	NCU09039
8	TRIRE2_105840	scaffold 6	169666	-2.19549	0	hypothetical protein, 2 TMs	0	0	0	NCU00630
9	TRIRE2_41248	scaffold 6	806285	2.1169	#N/A	#N/A	#N/A	#N/A	#N/A	#N/A
9	TRIRE2_59668	scaffold 6	820192	-2.14972	0	0	Kinase	AGC	Signal transduction	NCU09071
9	TRIRE2_76822	scaffold 6	847005	2.96796	#N/A	#N/A	#N/A	#N/A	#N/A	NCU00691
10	TRIRE2_41248	scaffold 6	806285	2.1169	#N/A	#N/A	#N/A	#N/A	#N/A	#N/A
10	TRIRE2_59668	scaffold 6	820192	-2.14972	0	0	Kinase	AGC	Signal transduction	NCU09071
10	TRIRE2_76822	scaffold 6	847005	2.96796	#N/A	#N/A	#N/A	#N/A	#N/A	NCU00691
11	TRIRE2_35777	scaffold 8	566778	2.18026	#N/A	#N/A	#N/A	#N/A	#N/A	NCU07068
11	TRIRE2_106936	scaffold 8	603470	2.98715	0	0	0	0	oxidative/radical processes	#N/A
11	TRIRE2_106939	scaffold 8	621138	-2.64522	#N/A	#N/A	#N/A	#N/A	#N/A	#N/A
12	TRIRE2_78713	scaffold 11	588184	2.41664	0	candidate b-1,3-glucanosyltransferase	GH family 72	Glycoside Hydrolase Family 72 protein	Glycoside Hydrolasen	NCU06850
12	TRIRE2_108232	scaffold 11	672364	-10.9987	0	Putative signal transduction protein involved in RNA splicing	0	0	0	#N/A
12	TRIRE2_108233	scaffold 11	675658	-2.52758	#N/A	#N/A	#N/A	#N/A	#N/A	#N/A
13	TRIRE2_122629	scaffold 14	6677	-2.48759	0	unknown protein	0	0	0	#N/A
13	TRIRE2_122630	scaffold 14	21077	-2.19033	#N/A	#N/A	#N/A	#N/A	#N/A	NCU02590
13	TRIRE2_64869	scaffold 14	39761	-8.27962	0	Cytochrome P450 CYP4/CYP19/CYP26 subfamilies	0	0	0	#N/A
14	TRIRE2_66521	scaffold 19	46718	2.14462	#N/A	#N/A	#N/A	#N/A	#N/A	NCU10557
14	TRIRE2_123199	scaffold 19	69797	-3.40733	#N/A	#N/A	#N/A	#N/A	#N/A	#N/A
14	TRIRE2_110152	scaffold 19	114220	-2.34925	0	The basic-leucine zipper (bZIP) eukaryotic transcription factors are proteins that contain a basic region mediating sequence-specific DNA-binding followed by a leucine zipper region required for dimerization	basic-Leucine zipper transcription factor	0	Transcription factors	NCU01074
14	TRIRE2_66788	scaffold 19	131213	-3.10932	0	hypothetical protein	0	0	0	NCU01071
15	TRIRE2_68705	scaffold 26	55509	2.78962	#N/A	#N/A	#N/A	#N/A	#N/A	#N/A
15	TRIRE2_81609	scaffold 26	95775	10.7016	ENV1	blue light regulator protein ENVOY, light responsive, responsible for light tolerance and involved in regulation of cellulase gene expression	0	light	signal transduction	#N/A
15	TRIRE2_23238	scaffold 26	120367	5.00216	#N/A	#N/A	#N/A	#N/A	#N/A	#N/A
15	TRIRE2_68706	scaffold 26	121781	4.29453	0	unknown protein, only in hypocreaceae	0	0	0	#N/A
15	TRIRE2_81623	scaffold 26	128752	4.26102	0	unknown protein, only in Hypocreaceae	0	0	0	#N/A
15	TRIRE2_111357	scaffold 26	137583	4.15839	0	FAD-dependent oxidoreductase	0	0	0	#N/A
