# Supplementary material for: Analysis of Light- and Carbon-Specific Transcriptomes Implicates a Class of G-Protein-Coupled Receptors in Cellulose Sensing
Source: mSphere. 2017 May 10;2(3):e00089-17. doi: 10.1128/mSphere.00089-17 (PMC5425790; doi:10.1128/mSphere.00089-17)
Supplement: DATA SET S5 [file sph003172282sd6.xlsx]

## Sheet: ace3
Genes coregulated with ace3 (cellulose, lactose, sophorose, glucose, glycerol in LL and DD)
Protein ID	TOPIC	GENE NAME	GROUP	SUBGROUP	DESCRIPTION
TRIRE2_111094	CAZymes		Carbohydrate binding module	Carbohydrate binding module family13	0
TRIRE2_57179	CAZymes		Glycoside hydrolase	Glycoside hydrolase family105	candidate glycosidase distantly related to unsaturated rhamnogalactuonyl hydrolase
TRIRE2_56840	CAZymes		Glycoside hydrolase	Glycoside hydrolase family109	Predicted oxidoreductase
TRIRE2_53673	CAZymes		Glycoside hydrolase	Glycoside hydrolase family109	0
TRIRE2_69276	CAZymes		Glycoside hydrolase	Glycoside hydrolase family30	candidate b-glycosidase distantly related to xylanase
TRIRE2_110894	CAZymes		Glycoside hydrolase	Glycoside hydrolase family30	candidate endo-b-1,6-galactanase; similar to T. viride 6GAL (GenBank acc. No. BAC84995)
TRIRE2_22072	Glycosylation		Glycoside hydrolase	Glycoside hydrolase family63	Glucosidase I
TRIRE2_22005	Glycosylation		Glycosyl transferase	Glycosyl transferase family39	Dol-P-Man:protein-O-D-mannosyltransferase
TRIRE2_120807	Glycosylation		Glycosyl transferase	Glycosyl transferase family66	Stt3
TRIRE2_60743	Glycosylation		O-Linked glycan elaboration	GDPMan:Dol-P mannosyltransferase anchoring subunit	related to C. albicans DPM3
TRIRE2_72896	Glycosylation		O-Linked glycan elaboration	GDPMan:Dol-P mannosyltransferase regulatory subunit	related to C. albicans DPM2
TRIRE2_123118	heat shock proteins		HSP40 family	0	hypothetical protein, related to hsp40, related to S. cerevisiae XDJ1p and to N. crassa hypothetical protein
TRIRE2_121839	heat shock proteins		HSP70 family	0	hypothetical protein, related to hsp70, related to S. cerevisiae SSB1p and to N. crassa hypothetical protein
TRIRE2_3525	RAS-GTPases		GTPase regulators	Guanine nucleotide exchange factors (GEFs)	Transport protein particle (TRAPP) complex
TRIRE2_76543	RAS-GTPases		GTPase regulators	Ras GTPase activator	ARF GTPase activator activity
TRIRE2_121754	heat shock proteins		HSP40 family	0	hypothetical hsp40, related to S. cerevisiae SEC63p and to N. crassa translocation complex componenet
TRIRE2_62199	Transcription factors		Zn2Cys6	0	Key transcriptional regulator of early meiotic genes, binds URS1 upstream regulatory sequence, couples metabolic responses to nutritional cues with initiation and progression of meiosis, forms complex with Ime1p, and also with Sin3p-Rpd3p
TRIRE2_55595	Calcium signaling		Calcium transporters	0	hypothetical Ca2+ transporter; putative Ca2+/proton exchanger, related to S. cerevisiae Vcx1p
TRIRE2_66550	protein kinases		AGC kinase	0	AGC type kinase
TRIRE2_69529	Sulfur metabolism		sulfur assimilation	EC number 1.14.11.17	taurine dioxygenase
TRIRE2_30776	Sulfur metabolism		sulfur assimilation	EC number 1.14.11.17	taurine dioxygenase
TRIRE2_61121	Sulfur metabolism		sulfur assimilation	EC number 3.1.6.1	arylsulfatase, related to N. crassa ARS-1
TRIRE2_5664	Transcription factors		APSES	0	This DNA-binding domain is characteristic of the CAP family of helix-turn-helix transcription factors The ankyrin repeat is one of the most common protein-protein interaction motifs in nature. Ankyrin repeats are tandemly repeated modules of about 33 amino acids.
TRIRE2_60987	Transport		ABC transporter	transporter containing IPR003439 domain
TRIRE2_124002	Transport		Oligopeptide transporter OPT superfamily	transporter containing IPR004813 domain
TRIRE2_3405	Transport		Sugar transporter	transporter containing IPR003663 domain	sugar transporter MSF
TRIRE2_106330	Transport		Sugar transporter	transporter containing IPR003663 domain
TRIRE2_77785	Transport		Sugar transporter	transporter containing IPR003663 domain
TRIRE2_76758	Transport		Sugar transporter	transporter containing IPR003663 domain
TRIRE2_67752	Transport		Sugar transporter	transporter containing IPR003663 domain
TRIRE2_48444	Transport		Sugar transporter	transporter containing IPR003663 domain
TRIRE2_104072	Transport		Sugar transporter	transporter containing IPR003663 domain	Predicted transporter (major facilitator superfamily)
TRIRE2_53381	Chromatin and histone modification		Snf2 family proteins	SSO1653-like	related to MotI
TRIRE2_122476	Sexual development		Ascospore formation	ascospore membrane formation - others	Autophagy-associated protein, Transport vesicles from cytoplasm to vacuole, and autophagy vesicles formation
TRIRE2_63754	Sexual development		Other genes involved in meiosis in yeasts		Syntaxin, Fusion of secretory vesicles
TRIRE2_121148	Transcription factors		C2H2 zinc finger		conserved hypothetical protein
TRIRE2_121584	Transcription factors		C2H2 zinc finger		conserved hypothetical protein
TRIRE2_107858	Transcription factors		Zn2Cys6		conserved hypothetical protein
TRIRE2_108381	Transcription factors		Zn2Cys6		predicted protein
TRIRE2_56077	Transcription factors		Zn2Cys6		conserved hypothetical protein
TRIRE2_62386	Transcription factors		Zn2Cys6		conserved hypothetical protein
TRIRE2_58853	Transcription factors		Myb		conserved hypothetical protein
TRIRE2_26163	Transcription factors		Zn2Cys6		fungal specific transcription factor domain-containing protein
TRIRE2_77513	Transcription factors	ace3	Fungal-trans		hypothetical protein similar to C6 transcription factor
TRIRE2_23263	RAS-GTPases	Arf6	Small guanosine triphosphatases (GTPases)	ARF/SAR subfamily	Arf6: ADP ribosylation factor 6
TRIRE2_104797	CAZymes	bgl3j	Glycoside hydrolase	Glycoside hydrolase family3	candidate b-glucosidase
TRIRE2_123989	CAZymes	cbh1/cel7a	Glycoside hydrolase	Glycoside hydrolase family7	cellobiohydrolase CBH1
TRIRE2_72567	CAZymes	cbh2/cel6a	Glycoside hydrolase	Glycoside hydrolase family6	cellobiohydrolase CBH2
TRIRE2_22197	CAZymes	cel1b	Glycoside hydrolase	Glycoside hydrolase family1	b-glucosidase CEL1b (GenBank acc. No. AAP57758)
TRIRE2_122081	CAZymes	egl1/cel7b	Glycoside hydrolase	Glycoside hydrolase family7	endo-1,4-glucanase EGL1; C-terminal CBM1
TRIRE2_75949	Heterotrimeric G-protein pathway	Gbg1/gng1	heterotrimeric G proteins	G-gamma subunits	Ggamma
TRIRE2_121351	Glycosylation	gls2	Glycoside hydrolase	Glycoside hydrolase family31	Glucosidase II
TRIRE2_68072	Genome integrity	MAG1			Hydrolysis of the deoxyribose N-glycosidic bond to excise 3-methyladenine, and 7-methylguanine from the damaged DNA polymer formed by alkylation lesions.
TRIRE2_5247	Genome integrity	MGT1/Ogt			6-O-methylguanine DNA methyltransferase
TRIRE2_78314	Heterotrimeric G-protein pathway	RGS3	RGS proteins		RgsB-like
TRIRE2_122405	Ubiquitin	Ubiquitin-specific protease involved in catabolite repression. Appears to be be part of a complex with creC that regulates creA		Deubiquinating enzyme	creB
TRIRE2_120008	oxidative/radical processes				#N/A
TRIRE2_61304	Protease				#N/A
TRIRE2_81070	Protease				aminohydrolase, M28 HMMPfam domain
TRIRE2_70800	Protease				#N/A
TRIRE2_50647	Secretion		ERAD		Distantly related to S. cerevisiae Hrd1, an E3 ubiquitin ligase involved in the ER-associated protein degradation.
TRIRE2_121948	Secretion		Targeting to ER		Putative spc12 subunit of the signal peptidase complex.
TRIRE2_64023	Secretion		ERAD		Hypothetical Hrd3, and ER membrane protein involved in the ER-associated protein degradation pathway
TRIRE2_74462	Secretion		Targeting to ER		Distantly related to S. cerevisiae spc3 subunit of signal peptidase complex.
TRIRE2_69696	Sulfur metabolism				Dibenzothiophene desulfurization enzyme A; coenzyme F420-dependent N5,N10-methylene tetrahydromethanopterin reductase
TRIRE2_122971
TRIRE2_111569
TRIRE2_107131
TRIRE2_27706
TRIRE2_64011
TRIRE2_71390
TRIRE2_21664
TRIRE2_81649
TRIRE2_67938
TRIRE2_41504
TRIRE2_108988
TRIRE2_121292
TRIRE2_110665
TRIRE2_107141
TRIRE2_123431
TRIRE2_57558
TRIRE2_108840
TRIRE2_58549
TRIRE2_106475
TRIRE2_80181
TRIRE2_1997
TRIRE2_105692
TRIRE2_54890
TRIRE2_67356
TRIRE2_79166
TRIRE2_80961
TRIRE2_82499
TRIRE2_121843
TRIRE2_122914
TRIRE2_122007
TRIRE2_3532
TRIRE2_123797
TRIRE2_106306
TRIRE2_65490
TRIRE2_51483
TRIRE2_52532
TRIRE2_109320
TRIRE2_56860
TRIRE2_21745
TRIRE2_119890
TRIRE2_32149
TRIRE2_76249
TRIRE2_39387
TRIRE2_81783
TRIRE2_106798
TRIRE2_57823
TRIRE2_55375
TRIRE2_56531
TRIRE2_76690
TRIRE2_47733
TRIRE2_108543
TRIRE2_60216
TRIRE2_124223
TRIRE2_75886
TRIRE2_106982
TRIRE2_73587
TRIRE2_124058
TRIRE2_53576
TRIRE2_77577
TRIRE2_64044
TRIRE2_121185
TRIRE2_119578
TRIRE2_23276
TRIRE2_79414
TRIRE2_69287
TRIRE2_76172
TRIRE2_23271
TRIRE2_105911
TRIRE2_108261
TRIRE2_76820
TRIRE2_107282
TRIRE2_106283
TRIRE2_5844
TRIRE2_22009
TRIRE2_64298
TRIRE2_104207
TRIRE2_109273
TRIRE2_69647
TRIRE2_107358
TRIRE2_57574
TRIRE2_121439
TRIRE2_105290
TRIRE2_103134
TRIRE2_110663
TRIRE2_104556
TRIRE2_61632
TRIRE2_107802
TRIRE2_105062
TRIRE2_112180
TRIRE2_49649
TRIRE2_22654
TRIRE2_67699
TRIRE2_72581
TRIRE2_79202
TRIRE2_122087
TRIRE2_76696
TRIRE2_106686
TRIRE2_69375
TRIRE2_122271
TRIRE2_23240
TRIRE2_123260
TRIRE2_76204
TRIRE2_22284
TRIRE2_71170
TRIRE2_55887
TRIRE2_108232
TRIRE2_105156
TRIRE2_111923
TRIRE2_102998
TRIRE2_109779
TRIRE2_22830

## Sheet: cre1 ace2
Genes coregulated with cre1 and ace2 (cellulose, lactose, sophorose, glucose, glycerol in LL and DD)
Protein ID	TOPIC	GENE NAME	GROUP	SUBGROUP	DESCRIPTION
TRIRE2_72379	Asexual development	cmp1	Trichoderma marker genes	0
TRIRE2_123713	Asexual development	medA	Orthologues of conidiation regulators of Aspergilli	0	F.graminearum - related to transcription factor medusa
TRIRE2_104292	Asexual development	PPG1	Orthologues of Neurospora crassa ccg genes involved in asexual reproduction	0	N.crassa - Clock-controlled pheromone ccg-4 precursor
TRIRE2_120627	Calcium signaling	0	Calcium ATPases	0	calcium-transporting ATPase sarcoplamic/endoplasmic reticulum type, related to S. cerevisiae Pmr1p and to N. crassa nca1
TRIRE2_122064	Calcium signaling	0	Myosin	0	hypothetical myosin type I heavy chain (57% aminoacid identity with Emericella nidulans myosin type I heavy chain), related to S. cerevisiae myo5
TRIRE2_62835	Calcium signaling	0	Calcium transporters	0	hypothetical Ca2+ transporter; putative Ca2+/proton exchanger, related to S. cerevisiae Vnx1p
TRIRE2_73632	CAZymes	axe1	Carbohydrate esterase	Carbohydrate esterase family5	0
TRIRE2_47153	CAZymes	0	Glycoside hydrolase	Glycoside hydrolase family109	0
TRIRE2_103995	CAZymes	0	Glycoside hydrolase	Glycoside hydrolase family125	0
TRIRE2_54198	CAZymes	0	Glycoside hydrolase	Glycoside hydrolase family128	0
TRIRE2_55886	CAZymes	0	Glycoside hydrolase	Glycoside hydrolase family16	candidate b-glycosidase realted to b-1,3-1,4-glucanase
TRIRE2_76266	CAZymes	0	Glycoside hydrolase	Glycoside hydrolase family16	0
TRIRE2_62166	CAZymes	0	Glycoside hydrolase	Glycoside hydrolase family2	candidate b-mannosidase
TRIRE2_21725	CAZymes	nag1	Glycoside hydrolase	Glycoside hydrolase family20	candidate N-acetyl-b-D-glucosaminidase
TRIRE2_122780	CAZymes	rgx1	Glycoside hydrolase	Glycoside hydrolase family28	candidate a-glycosidase related to exo-polygalacturonase
TRIRE2_46816	CAZymes	cel3d	Glycoside hydrolase	Glycoside hydrolase family3	b-glucosidase (GenBank acc. No. AAP57759)
TRIRE2_111849	CAZymes	xyn4	Glycoside hydrolase	Glycoside hydrolase family30	xylanase 4
TRIRE2_121746	CAZymes	gluc78	Glycoside hydrolase	Glycoside hydrolase family55	candidate b-1,3-exoglucanase; related to GLUC78 (GenBank acc. No. AAF80600) of T. atroviride
TRIRE2_22129	CAZymes	0	Glycoside hydrolase	Glycoside hydrolase family61	0
TRIRE2_123538	CAZymes	0	Glycoside hydrolase	Glycoside hydrolase family72	candidate b-1,3-glucanosyltransferase
TRIRE2_22914	CAZymes	0	Glycoside hydrolase	Glycoside hydrolase family72	candidate b-1,3-glucanosyltransferase
TRIRE2_21641	CAZymes	0	Glycoside hydrolase	Glycoside hydrolase family74	0
TRIRE2_69123	CAZymes	0	Glycoside hydrolase	Glycoside hydrolase family76	candidate a-glycosidase
TRIRE2_122172	CAZymes	0	Glycosyl transferase	Glycosyl transferase family2	0
TRIRE2_123173	CAZymes	0	Glycosyl transferase	Glycosyl transferase family41	0
TRIRE2_79960	CAZymes	MAN1C	Glycoside hydrolase	Glycoside hydrolase family47	Golgi alpha1,2-mannosidase IC
TRIRE2_81925	Chromatin and histone modification	SET-1	HMKT family proteins	lysine methyltransferases (HMKTs) - SET domain	related to Set1
TRIRE2_35240	Chromatin and histone modification	SET-7	HMKT family proteins	lysine methyltransferases (HMKTs) - SET domain	related to En(z)
TRIRE2_80732	Chromatin and histone modification	SET-2	HMKT family proteins	lysine methyltransferases (HMKTs) - SET domain	related to Set2
TRIRE2_108081	Chromatin and histone modification	0	centromere binding and kinetochore assembly	0	related to Spc24
TRIRE2_77685	Chromatin and histone modification	spt7	chromatin-binding domain proteins	bromodomain proteins	related to Spt7
TRIRE2_104643	Chromatin and histone modification	0	chromatin-binding domain proteins	PHD domain proteins	related to PHD_1
TRIRE2_64684	Chromatin and histone modification	0	histone chaperones class II	0	related to CAF-B
TRIRE2_52126	Chromatin and histone modification	0	Histone Kinases	SNF1 kinase complex	Related to Gal83
TRIRE2_58225	Chromatin and histone modification	0	Snf2 family proteins	SSO1653-like	related to ERCC6
TRIRE2_50539	Chromatin and histone modification	0	Snf2 family proteins	Swr-like	related to Ino80
TRIRE2_123079	Effector proteins (competition and defense)	0	Proteins with known effector domains	0	Chloroperoxidase
TRIRE2_108642	Effector proteins (competition and defense)	0	Tandem repeat proteins	0	Tandem repeats, T. reesei homologue shares limited amino acid sequence identity with yeast Tif3p; Translation initiation factor eIF-4B
TRIRE2_65483	Effector proteins (competition and defense)	0	Proteins with known effector domains	0	Oxidative Activity
TRIRE2_74047	Genome integrity	RRM1	0	0	Ribonucleoside-diphosphate reductase large subunit
TRIRE2_63200	Genome integrity	KU70	0	0	ATP-dependent DNA helicase II subunit 1
TRIRE2_3208	Genome integrity	MSH3	0	0	DNA mismatch repair protein MSH3
TRIRE2_62301	Genome integrity	MSH1			DNA mismatch repair protein MSH1, mitochondrial
TRIRE2_66928	Genome integrity	ATM			Serine-protein kinase ATM
TRIRE2_58076	Genome integrity	APN1			DNA repair enzyme that cleaves apurinic/apyrimidinic (AP) sites and removes 3'-blocking groups present at single strand breaks of damaged DNA
TRIRE2_61039	Genome integrity	FEN1			Structure-specific nuclease with 5'-flap endonuclease and 5'-3' exonuclease activities involved in DNA replication and repair.
TRIRE2_67476	Genome integrity	GTF2H3/TFB4			RNA polymerase II transcription factor B subunit 4
TRIRE2_104000	Genome integrity	RAD18			E3 ubiquitin-protein ligase RAD18
TRIRE2_102581	Genome integrity	HR23/RAD23			Plays a central role both in proteasomal degradation of misfolded proteins and DNA repair
TRIRE2_65128	Genome integrity	TPP1			Component of both the non-homologous end-joining (NHEJ) and base excision repair (BER) pathways.
TRIRE2_62563	Glycosylation	0	GPI-Anchor elaboration	GPI transamidase complex member	related to S. cerevisiae GPI17
TRIRE2_74947	Glycosylation	0	GPI-Anchor elaboration	GPI transamidase complex member	related to S. cerevisiae GPI8
TRIRE2_70823	Glycosylation	0	GPI-Anchor elaboration	GPI transamidase complex member	related to S. cerevisiae GPI16
TRIRE2_65816	Glycosylation	0	GPI-Anchor elaboration	UDP-GlcNAc:phosphatidylinositol acetylglucosaminyltransferase complex member	related to S. cerevisiae GPI2
TRIRE2_81716	heat shock proteins	0	Cyclophilin	0	hypothetical cyclophilin-type peptidyl-prolyl cis-trans isomerase, related to S. cerevisiae CPR7p and to N. crassa peptidyl-prolyl cis-trans isomerase-like 4
TRIRE2_22164	heat shock proteins	0	HSP40 family	0	hypothetical protein, related to hsp40, related to S. cerevisiae JEM1p and to N. crassa DnaJ and TPR domain-containing protein
TRIRE2_65774	heat shock proteins	0	HSP70 family	0	hypothetical hsp70 , related to S. cerevisiae SSQ1p and to N. crassa hypothetical protein
TRIRE2_56390	heat shock proteins	0	HSP90 associated	0	hypothetical chip, related to S. cerevisiae CNS1p and to N. crassa hypothetical protein
TRIRE2_109088	heterochromatin	HP-1	#N/A	#N/A	heterochromatin protein 1,NCU04017 essential for methylation, related to NCU04017
TRIRE2_123540	heterochromatin	DAP-1	#N/A	#N/A	DIM-2 associated protein-1, DNA methylation, related to NCU04258
TRIRE2_120238	Heterotrimeric G-protein pathway	0	GPCRs	7-TM receptor	XIII (DUF300 superfamily, related to P. sojae GPR11)
TRIRE2_54667	Lipid Metabolism	0	Triglyceride utilization	Acyl-CoA synthetase	Acyl-CoA synthetase
TRIRE2_23171	Lipid Metabolism	acs7	Triglyceride utilization	Acyl-CoA synthetase	Acyl-CoA synthetase
TRIRE2_107263	Lipid Metabolism	0	lipase	triacylglycerol lipase	Triacylglycerol lipase
TRIRE2_121550	Lipid Metabolism	cho1	Phospholipid synthesis and turnover	Phospholipid synthesis	Phosphatidylserine synthase
TRIRE2_21534	Mevalonate metabolism	rer2	Transferase, EC 2.5.1.20	0	cis-prenyltransferase
TRIRE2_123795	Nitrogen metabolism	0	purine catabolic pathway	0	Allantoinase
TRIRE2_67761	Protease
TRIRE2_1977	Protease
TRIRE2_109797	Protease
TRIRE2_106205	Protease
TRIRE2_82141	Protease
TRIRE2_47127	Protease
TRIRE2_22718	Protease
TRIRE2_48351	Protease
TRIRE2_80758	protein kinases	nrc2	AGC kinase	0	AGC type kinase, related to N. crassa NRC-2
TRIRE2_57016	protein kinases	pak6	STE kinase	0	STE type protein kinase related to N. crassa PRK-9
TRIRE2_2829	protein kinases	tpk5	AGC kinase	0	AGC type kinase
TRIRE2_119614	protein kinases	0	AGC kinase	0	AGC type kinase, related to N. crassa SCK-1
TRIRE2_2526	protein kinases	pkc1	AGC kinase	0	AGC type kinase, related to N. crassa KPC1
TRIRE2_67534	protein kinases	pdk1	AGC kinase	0	AGC type kinase
TRIRE2_102711	protein kinases	0	CAMK kinase	0	CAMK type kinase
TRIRE2_120806	protein kinases	0	CAMK kinase	0	CAMK type kinase, related to N. crassa MUS59
TRIRE2_123124	protein kinases	0	CAMK kinase	0	CAMK type kinase, related to N. crassa STK26
TRIRE2_55543	protein kinases	ck1c	Casein kinase I	0	casein kinase I
TRIRE2_27025	protein kinases	lkh1	CMGC kinase	0	CMGC type protein kinase
TRIRE2_81219	protein kinases	0	CMGC kinase	0	CMGC type protein kinase
TRIRE2_124179	protein kinases	0	CMGC kinase	0	CMGC type protein kinase related to N. crassa MDK-1/Pho85
TRIRE2_121158	protein kinases	0	CMGC kinase	0	CMGC type protein kinase related to N. crassa DSK-1
TRIRE2_45841	protein kinases	ckb2	CMGC kinase	casein kinase II	CMGC type protein kinase, related to N. crassa CKB-2, casein kinase II
TRIRE2_62751	protein kinases	0	histidine kinase	class IX	class IX histidine kinase related to N. crassa luxQ
TRIRE2_61720	protein kinases	0	histidine kinase	class X	class X histidine kinase
TRIRE2_71315	protein kinases	0	STE kinase	0	STE type protein kinase related to N. crassa CHM-1 and S. cerevisiae CLA4
TRIRE2_52021	protein kinases	0	STE kinase	0	protein kinase, STE type, related to A. niger SepH, and N. crassa CDC-15, involved in septation
TRIRE2_80186	protein kinases	0	STE kinase	MAPKK	MAPKKinase related to PBS2, hyperosmolarity pathway
TRIRE2_75872	protein kinases	0	STE kinase	MAPKK	MAPKKinase related to STE7, pheromone and nutrient deprivation pathway
TRIRE2_3830	protein kinases	0	STE kinase	MAPKKK	MAPKKKinase, STE type, related to S. cerevisiae BCK1
TRIRE2_21256	Protein phosphatases	0	PSP	PP2C	Protein Phosphatase 2C-like/pyruvate dehydrogenase (lipoamide) phoshatase
TRIRE2_74030	Protein phosphatases	0	PSP	PP2C	Protein Phosphatase 2C-related
TRIRE2_119697	Protein phosphatases	0	PTP	0	Protein tyrosine phosphatase
TRIRE2_27406	Protein phosphatases	0	PTP	0	Dual specificity protein phosphatase
TRIRE2_110960	RAS-GTPases	TrRas2	Small guanosine triphosphatases (GTPases)	RAS family	Ras2: Rat sarcoma (Ras) family 2
TRIRE2_59747	RAS-GTPases	0	GTPase regulators	F-BAR_Rgd1; The F-BAR (FES-CIP4 Homology and Bin/Amphiphysin/Rvs)	Predicted Rho GTPase-activating protein
TRIRE2_107005	RAS-GTPases	0	GTPase regulators	Guanine nucleotide exchange factors (GEFs)	ARFsGEF Sec7
TRIRE2_67275	RAS-GTPases	0	GTPase regulators	Guanine nucleotide exchange factors (GEFs)	RasGEF similar to Bud5
TRIRE2_4751	RAS-GTPases	0	GTPase regulators	Guanine nucleotide exchange factors (GEFs)	RhoGEF
TRIRE2_66484	RAS-GTPases	0	GTPase regulators	Guanine nucleotide exchange factors (GEFs)	ARFsGEF Sec7
TRIRE2_120482	RAS-GTPases	0	GTPase regulators	Guanine nucleotide exchange factors (GEFs)	RhoGEF
TRIRE2_59542	RAS-GTPases	0	GTPase regulators	Guanine nucleotide exchange factors (GEFs)	Sec4p GEF
TRIRE2_75210	RAS-GTPases	0	GTPase regulators	Guanine nucleotide exchange factors (GEFs)	RhoGEF
TRIRE2_43877	RAS-GTPases	0	GTPase regulators	Guanine nucleotide exchange factors (GEFs)	ARFsGEF Sec7
TRIRE2_107460	RAS-GTPases	GAPCenA	GTPase regulators	Rab GTPase activator	RabGAP/TBC
TRIRE2_58161	RAS-GTPases	GYP5	GTPase regulators	Rab GTPase activator	RabGAP/TBC
TRIRE2_35375	RAS-GTPases	0	GTPase regulators	Rab GTPase activator	Ypt/RabGAP
TRIRE2_65982	RAS-GTPases	GYP2	GTPase regulators	Rab GTPase activator	0
TRIRE2_5400	RAS-GTPases	0	GTPase regulators	Ras GTPase activator	ARF GTPase activator activity
TRIRE2_123920	RAS-GTPases	0	GTPase regulators	Rho GTPase activator	Rho GTPase-activating protein
TRIRE2_121071	RAS-GTPases	0	GTPase regulators	Rho GTPase activator	Rac GTPase-activating protein BCR/ABR
TRIRE2_2537	RAS-GTPases	0	GTPase regulators	Rho_GDI; RHO protein GDP dissociation inhibitor	0
TRIRE2_61470	RAS-GTPases	Sar1	Small guanosine triphosphatases (GTPases)	ARF/SAR subfamily	ADP-ribosylation factor Sar1
TRIRE2_76880	RAS-GTPases	RSR1	Small guanosine triphosphatases (GTPases)	RAS family	RSR1/Bud1p family GTPase
TRIRE2_47055	RAS-GTPases	RacA	Small guanosine triphosphatases (GTPases)	RHO family	RacA
TRIRE2_63053	RAS-GTPases	Rab2	Small guanosine triphosphatases (GTPases)	The RAB/YPT subfamily	Rab2: Ras-related in brain family 2
TRIRE2_59482	secondary metabolism	#N/A	#N/A	#N/A	candidate polyketide synthase
TRIRE2_123786	secondary metabolism	NRPS2	#N/A	#N/A	NRPS2 (Degenkolb 2012) candidate non-ribosomal peptide synthetase/peptaibol synthetase
TRIRE2_123015	Secretion	Rab5/Ypt51/Vsp21	Small guanosine triphosphatases (GTPases)	The RAB/YPT subfamily	Hypothetical small GTPase, Rab type
TRIRE2_49213	Secretion	#N/A	#N/A	#N/A	Ftt2 encoding a 14-3-3 class protein modulating protein-protein interactions.
TRIRE2_22783	Sexual development	0	Regulation of meiosis	0	Subunit of the RNA polymerase II mediator complex,
TRIRE2_55125	Sexual development	0	meiotic recombination	formation of synaptonemal complex - lateral elements	Type II topoisomerase, Relieves torsional strain in DNA
TRIRE2_122533	Sexual development	0	meiotic recombination	others	Mutants are defective in directing meiotic recombination events to homologous chromatids,
TRIRE2_56605	Sexual development	0	Regulation of meiosis	0	Protein involved in proteolytic activation , Response to alkaline pH
TRIRE2_105409	sexual development	#N/A	#N/A	#N/A	#N/A
TRIRE2_123561	sexual development	#N/A	#N/A	#N/A	#N/A
TRIRE2_67272	sexual development	#N/A	#N/A	#N/A	#N/A
TRIRE2_75444	sexual development	#N/A	#N/A	#N/A	#N/A
TRIRE2_29932	Sexual development	#N/A	#N/A	#N/A	#N/A
TRIRE2_62718	Sexual development	0	meiotic recombination	chromosome segregation	Ubiquitin-conjugating enzyme, Chromosome segregation
TRIRE2_77222	Sexual development	0	Ascospore formation	ascospore membrane formation - others	UBX domain protein, Cdc48 cofactor , Delivery of substrates to the 26S proteasome
TRIRE2_5912	Sexual development	0	Ascospore formation	ascospore membrane formation - others	Autophagy associated protein kinase regulatory subunit , Meiosis and sporulation
TRIRE2_57421	Sexual development	0	meiotic recombination	cell cycle regulators	B-type cyclin,
TRIRE2_79746	Sexual development	0	meiotic recombination	chromosome segregation	Spindle pole body component,
TRIRE2_121011	Sexual development	0	Other genes involved in meiosis in yeasts	0	RING-type ubiquitin ligase, FYVE finger domain,
TRIRE2_123288	Sexual development	0	Other genes involved in meiosis in yeasts	0	Xylulokinase, Converts D-xylulose and ATP to xylulose 5-phosphate and ADP
TRIRE2_63919	Sulfur metabolism	0	sulfur related biosynthetic pathways	EC number 4.4.1.1	cystathionine gamma-lyase, related to N. crassa CYS-16 and S. cerevisiae Cys3p
TRIRE2_60551	Sulfur transporter	#N/A	Sulfur metabolism	#N/A	#N/A
TRIRE2_106064	Transcription factors	0	C2H2 zinc finger	0	conserved hypothetical protein
TRIRE2_119999	Transcription factors	0	Myb	0	conserved hypothetical protein
TRIRE2_78688	Transcription factors	0	Winged helix repressor DNA-binding	0	conserved hypothetical protein
TRIRE2_27649	Transcription factors	0	C2H2 zinc finger	0	zinc finger containing protein
TRIRE2_47635	Transcription factors	0	Winged helix repressor DNA-binding	0	conserved hypothetical protein
TRIRE2_53484	Transcription factors	0	APSES	0	related to Aspergillus fumigatus APSES transcription factor MbpA, containing an Ankyrin repeat
TRIRE2_77191	Transcription factors	0	bZIP	0	conserved hypothetical protein
TRIRE2_120698	Transcription factors	PacC	C2H2 zinc finger	0	pH-response transcription factor pacC/RIM101
TRIRE2_120117	Transcription factors	Cre1	C2H2 zinc finger	0	carbon catabolite regulation
TRIRE2_33704	Transcription factors	0	General Transcription Factor	0	transcription initiation factor TFIID, component of the DNA-binding general transcription factor and the SAGA complex
TRIRE2_57059	Transcription factors	0	Homeobox	0	conserved hypothetical protein
TRIRE2_109328	Transcription factors	0	Zn2Cys6	0	fungal specific transcription factor, putative
TRIRE2_57760	Transcription factors	0	Zn2Cys6	0	C6 transcription factor Prf
TRIRE2_70071	Transcription factors	0	Zn2Cys6	0	pathway-specific nitrogen regulator
TRIRE2_67483	Transcription factors	0	Zn2Cys6	0	conserved hypothetical protein
TRIRE2_48281	Transcription factors	0	Zn2Cys6	0	C6 transcription factor
TRIRE2_78445	Transcription factors	Ace2	Zn2Cys6	0	transcription factor involved in regulation of cellulase gene expression
TRIRE2_65887	Transcription factors	#N/A	#N/A	#N/A	#N/A
TRIRE2_57169	Transcription factors	0	Bromodomain TF	0	bromodomain associated domain-containing protein
TRIRE2_104199	Transcription factors	0	bZIP	0	conserved hypothetical protein
TRIRE2_36391	Transcription factors	0	C2H2 zinc finger	0	C2H2 type zinc finger domain-containing protein
TRIRE2_120428	Transcription factors	0	C2H2 zinc finger	0	conserved hypothetical protein
TRIRE2_107682	Transcription factors	0	Forkhead	0	conserved hypothetical protein
TRIRE2_67209	Transcription factors	0	Forkhead	0	conserved hypothetical protein
TRIRE2_112342	Transcription factors	0	Fungal-trans	0	C2H2 finger domain-containing protein
TRIRE2_108649	Transcription factors	0	GATA type zinc finger	0	conserved hypothetical protein
TRIRE2_108227	Transcription factors	0	General Transcription Factor	0	conserved hypothetical protein
TRIRE2_68640	Transcription factors	0	Helix-turn-helix type	0	hypothetical protein
TRIRE2_62979	Transcription factors	0	Heteromeric CCAAT factors	0	conserved hypothetical protein
TRIRE2_34248	Transcription factors	0	HMG	0	conserved hypothetical protein
TRIRE2_68097	Transcription factors	0	MADS-box	0	MADS-box MEF2 type transcription factor
TRIRE2_105643	Transcription factors	0	Myb	0	PHD finger and BAH domain-containing protein
TRIRE2_57631	Transcription factors	0	Zn2Cys6	0	conserved hypothetical protein
TRIRE2_3605	Transcription factors	0	Zn2Cys6	0	fungal specific transcription factor domain-containing protein
TRIRE2_23294	Transcription factors	0	Zn2Cys6	0	C6 finger domain-containing protein
TRIRE2_63532	Transcription factors	0	Zn2Cys6	0	conserved hypothetical protein
TRIRE2_70547	Transcription factors	0	Zn2Cys6	0	conserved hypothetical protein
TRIRE2_27600	Transcription factors	0	Zn2Cys6	0	conserved hypothetical protein
TRIRE2_22925	Transcription factors	0	Zn2Cys6	0	hypothetical protein
TRIRE2_122988	Transport	0	ABC transporter	transporter containing IPR003439 domain	0
TRIRE2_80028	Transport	0	ABC transporter	transporter containing IPR003439 domain	0
TRIRE2_60988	Transport	0	General substrate transporter	transporter containing IPR005828 domain	0
TRIRE2_80767	Transport	0	Sugar transporter	transporter containing IPR003663 domain	0
TRIRE2_50894	Transport	0	Sugar transporter	transporter containing IPR003663 domain	Sugar transporter
TRIRE2_59388	Transport	0	Sugar transporter	transporter containing IPR003663 domain	Predicted transporter (major facilitator superfamily)
TRIRE2_121850	Transport	0	Sugar transporter	transporter containing IPR003663 domain	0
TRIRE2_46819	Transport	0	Sugar transporter	transporter containing IPR003663 domain	0
TRIRE2_49979	Transport	0	Tetrapeptide transporter, OPT1/isp4	transporter containing IPR004648 domain	0
TRIRE2_47971	WD40 repeats
TRIRE2_123324	WD40 repeats
TRIRE2_121940	WD40 repeats
TRIRE2_121883
TRIRE2_123130
TRIRE2_4999
TRIRE2_102999
TRIRE2_36727
TRIRE2_122943
TRIRE2_121033
TRIRE2_109397
TRIRE2_70860
TRIRE2_78465
TRIRE2_122283
TRIRE2_121226
TRIRE2_74624
TRIRE2_124079
TRIRE2_75713
TRIRE2_109523
TRIRE2_50323
TRIRE2_38749
TRIRE2_109378
TRIRE2_81082
TRIRE2_23228
TRIRE2_120224
TRIRE2_107960
TRIRE2_108663
TRIRE2_106037
TRIRE2_76151
TRIRE2_120577
TRIRE2_122176
TRIRE2_102851
TRIRE2_63395
TRIRE2_110415
TRIRE2_60676
TRIRE2_109925
TRIRE2_122374
TRIRE2_54632
TRIRE2_50593
TRIRE2_105432
TRIRE2_78639
TRIRE2_80980
TRIRE2_55272
TRIRE2_120156
TRIRE2_59368
TRIRE2_124141
TRIRE2_120060
TRIRE2_121308
TRIRE2_70907
TRIRE2_103215
TRIRE2_121739
TRIRE2_103754
TRIRE2_52476
TRIRE2_111600
TRIRE2_57940
TRIRE2_107300
TRIRE2_56789
TRIRE2_110227
TRIRE2_103853
TRIRE2_5202
TRIRE2_6067
TRIRE2_58191
TRIRE2_106342
TRIRE2_56211
TRIRE2_28353
TRIRE2_109330
TRIRE2_65832
TRIRE2_46582
TRIRE2_75195
TRIRE2_58783
TRIRE2_105515
TRIRE2_76123
TRIRE2_81093
TRIRE2_109778
TRIRE2_80771
TRIRE2_74534
TRIRE2_63382
TRIRE2_21249
TRIRE2_106586
TRIRE2_108829
TRIRE2_60956
TRIRE2_122656
TRIRE2_108906
TRIRE2_111689
TRIRE2_23181
TRIRE2_58442
TRIRE2_64300
TRIRE2_5530
TRIRE2_120484
TRIRE2_81296
TRIRE2_72459
TRIRE2_62577
TRIRE2_122994
TRIRE2_26787
TRIRE2_120144
TRIRE2_119704
TRIRE2_103023
TRIRE2_121411
TRIRE2_119850
TRIRE2_112609
TRIRE2_109747
TRIRE2_69727
TRIRE2_80339
TRIRE2_25874
TRIRE2_123296
TRIRE2_110523
TRIRE2_103947
TRIRE2_106249
TRIRE2_41664
TRIRE2_122696
TRIRE2_29220
TRIRE2_73580
TRIRE2_78768
TRIRE2_49923
TRIRE2_34149
TRIRE2_109416
TRIRE2_80672
TRIRE2_2634
TRIRE2_69021
TRIRE2_81972
TRIRE2_53685
TRIRE2_109184
TRIRE2_78823
TRIRE2_123476
TRIRE2_106605
TRIRE2_66604
TRIRE2_76125
TRIRE2_68348
TRIRE2_5868
TRIRE2_123426
TRIRE2_56856
TRIRE2_122897
TRIRE2_53596
TRIRE2_4663
TRIRE2_21129
TRIRE2_120813
TRIRE2_107689
TRIRE2_68436
TRIRE2_70811
TRIRE2_79774
TRIRE2_58026
TRIRE2_68104
TRIRE2_119800
TRIRE2_104370
TRIRE2_47420
TRIRE2_40538
TRIRE2_21293
TRIRE2_120516
TRIRE2_107205
TRIRE2_107045
TRIRE2_55318
TRIRE2_57886
TRIRE2_54427
TRIRE2_110023
TRIRE2_4996
TRIRE2_108697
TRIRE2_105054
TRIRE2_103537
TRIRE2_2441
TRIRE2_120058
TRIRE2_57750
TRIRE2_64696
TRIRE2_70488
TRIRE2_106828
TRIRE2_37214
TRIRE2_33632
TRIRE2_119681
TRIRE2_77266
TRIRE2_111523
TRIRE2_104968
TRIRE2_32849
TRIRE2_4526
TRIRE2_102616
TRIRE2_64392
TRIRE2_2666
TRIRE2_53286
TRIRE2_57140
TRIRE2_63955
TRIRE2_109870
TRIRE2_120917
TRIRE2_79835
TRIRE2_59098
TRIRE2_104816
TRIRE2_108806
TRIRE2_60243
TRIRE2_2835
TRIRE2_2241
TRIRE2_21784
TRIRE2_58073
TRIRE2_55417
TRIRE2_76646
TRIRE2_76057
TRIRE2_56408
TRIRE2_105147
TRIRE2_68624
TRIRE2_104203
TRIRE2_66173
TRIRE2_59302
TRIRE2_64421
TRIRE2_121702
TRIRE2_53481
TRIRE2_65402
TRIRE2_104786
TRIRE2_78401
TRIRE2_73903
TRIRE2_21198
TRIRE2_110949
TRIRE2_57474
TRIRE2_55208
TRIRE2_123675
TRIRE2_120557
TRIRE2_75838
TRIRE2_109479
TRIRE2_5403
TRIRE2_63347
TRIRE2_77539
TRIRE2_81150
TRIRE2_120432
TRIRE2_57357
TRIRE2_59544
TRIRE2_63442
TRIRE2_62975
TRIRE2_112463
TRIRE2_22875
TRIRE2_105401
TRIRE2_124285
TRIRE2_63465
TRIRE2_63542
TRIRE2_63364
TRIRE2_69853
TRIRE2_111440
TRIRE2_3001
TRIRE2_103745
TRIRE2_106801
TRIRE2_2319
TRIRE2_103209
TRIRE2_21215
TRIRE2_48266
TRIRE2_77466
TRIRE2_21919
TRIRE2_121889
TRIRE2_54471
TRIRE2_37067
TRIRE2_110424
TRIRE2_109872
TRIRE2_64130
TRIRE2_81174
TRIRE2_122833
TRIRE2_41794
TRIRE2_70076
TRIRE2_106818
TRIRE2_64658
TRIRE2_122083
TRIRE2_111253
TRIRE2_26462
TRIRE2_119762
TRIRE2_65705
TRIRE2_40996
TRIRE2_61556
TRIRE2_57071
TRIRE2_52446
TRIRE2_6011
TRIRE2_121652
TRIRE2_120215
TRIRE2_55060
TRIRE2_67982
TRIRE2_80743
TRIRE2_28655
TRIRE2_26151
TRIRE2_106951
TRIRE2_49746
TRIRE2_55114
TRIRE2_21752
TRIRE2_52709
TRIRE2_51407
TRIRE2_108502
TRIRE2_109181
TRIRE2_63293
TRIRE2_78421
TRIRE2_80594
TRIRE2_43831
TRIRE2_120752
TRIRE2_75409
TRIRE2_75604
TRIRE2_27384
TRIRE2_22563
TRIRE2_110015
TRIRE2_123571
TRIRE2_108999
TRIRE2_102617
TRIRE2_43817
TRIRE2_40114
TRIRE2_69013
TRIRE2_61465
TRIRE2_79085
TRIRE2_123562
TRIRE2_122349
TRIRE2_120223
TRIRE2_108082
TRIRE2_3508
TRIRE2_80042
TRIRE2_40338
TRIRE2_110007
TRIRE2_45980
TRIRE2_63717
TRIRE2_21846
TRIRE2_122480
TRIRE2_30084
TRIRE2_120351
TRIRE2_111713
TRIRE2_106606
TRIRE2_121868
TRIRE2_63145
TRIRE2_36639
TRIRE2_102612
TRIRE2_77098
TRIRE2_63413
TRIRE2_4558
TRIRE2_23173
TRIRE2_2384
TRIRE2_121240
TRIRE2_121942
TRIRE2_123655
TRIRE2_47069
TRIRE2_56952
TRIRE2_82175
TRIRE2_122546
TRIRE2_62826
TRIRE2_51287
TRIRE2_71123
TRIRE2_108566
TRIRE2_120453
TRIRE2_51528
TRIRE2_104263
TRIRE2_27398
TRIRE2_104413
TRIRE2_61576
TRIRE2_56546
TRIRE2_104911
TRIRE2_111922
TRIRE2_5645
TRIRE2_76188
TRIRE2_51228
TRIRE2_119797
TRIRE2_66438
TRIRE2_22257
TRIRE2_109806
TRIRE2_29770
TRIRE2_82568
TRIRE2_62922
TRIRE2_107140
TRIRE2_5871
TRIRE2_122180
TRIRE2_57603
TRIRE2_27132
TRIRE2_61798
TRIRE2_102908
TRIRE2_76029
TRIRE2_80825
TRIRE2_76949
TRIRE2_61924
TRIRE2_104437
TRIRE2_107507
TRIRE2_79116
TRIRE2_23083
TRIRE2_42825
TRIRE2_54329
TRIRE2_45112
TRIRE2_120803
TRIRE2_122197
TRIRE2_104907
TRIRE2_79109
TRIRE2_57868
TRIRE2_74731
TRIRE2_73574
TRIRE2_80528
TRIRE2_120972
TRIRE2_61517
TRIRE2_110948
TRIRE2_75939
TRIRE2_22739
TRIRE2_56934
TRIRE2_120124
TRIRE2_64272
TRIRE2_5659
TRIRE2_82153
TRIRE2_122817
TRIRE2_54391
TRIRE2_81416
TRIRE2_44640
TRIRE2_108157
TRIRE2_77850
TRIRE2_26019
TRIRE2_73646
TRIRE2_105196
TRIRE2_121089
TRIRE2_120583
TRIRE2_31521
TRIRE2_68026
TRIRE2_122576
TRIRE2_77330
TRIRE2_3400
TRIRE2_108069
TRIRE2_63011
TRIRE2_55263
TRIRE2_109437
TRIRE2_102870
TRIRE2_121065
TRIRE2_32203
TRIRE2_55857
TRIRE2_110922
TRIRE2_81109
TRIRE2_23452
TRIRE2_30075
TRIRE2_124322
TRIRE2_57865
TRIRE2_4366
TRIRE2_108826
TRIRE2_109007
TRIRE2_25947
TRIRE2_1879
TRIRE2_108263
TRIRE2_72602
TRIRE2_121573
TRIRE2_57727
TRIRE2_120893
TRIRE2_22573
TRIRE2_61134
TRIRE2_60756
TRIRE2_59062
TRIRE2_120004
TRIRE2_45191
TRIRE2_21226
TRIRE2_124061
TRIRE2_123126
TRIRE2_77541
TRIRE2_67931
TRIRE2_122067
TRIRE2_63558
TRIRE2_67757
TRIRE2_121646
TRIRE2_68492
TRIRE2_79104
TRIRE2_111948
TRIRE2_80403

## Sheet: xyr1 ace1
Genes coregulated with xyr1 and ace1 (cellulose, lactose, sophorose, glucose, glycerol in LL and DD)
Protein ID	TOPIC	GENE NAME	GROUP	SUBGROUP	DESCRIPTION
TRIRE2_74505	CAZymes	ALG13	Glycosyl transferase	Glycosyl transferase family28	UDP-GlcNAc:Dol-P-GlcNAc acetylglucosaminyltransferase
TRIRE2_109361	CAZymes	HOC1	Glycosyl transferase	Glycosyl transferase family32	Alpha 1,6-mannosyltransferase M-Pol II complex member
TRIRE2_56830	CAZymes	0	Carbohydrate esterase	Carbohydrate esterase family10	0
TRIRE2_123940	CAZymes	cip2	Carbohydrate esterase	Carbohydrate esterase family15	0
TRIRE2_123232	CAZymes	egl3/cel12a	Glycoside hydrolase	Glycoside hydrolase family12	endoglucanase
TRIRE2_121294	CAZymes	0	Glycoside hydrolase	Glycoside hydrolase family16	candidate b-glycosidase realted to b-1,3-1,4-glucanase
TRIRE2_69245	CAZymes	0	Glycoside hydrolase	Glycoside hydrolase family2	candidate b-mannosidase
TRIRE2_76852	CAZymes	0	Glycoside hydrolase	Glycoside hydrolase family2	candidate b-glycosidase distantly related to b-galactosidase
TRIRE2_105931	CAZymes	0	Glycoside hydrolase	Glycoside hydrolase family20	candidate b-glycosidase distantly related to N-acetyl-b-D-glucosaminidase
TRIRE2_27259	CAZymes	0	Glycoside hydrolase	Glycoside hydrolase family27	candidate a-glycosidase related to a-galactosidase
TRIRE2_55999	CAZymes	0	Glycoside hydrolase	Glycoside hydrolase family27	candidate a-galactosidase
TRIRE2_72704	CAZymes	agl3	Glycoside hydrolase	Glycoside hydrolase family27	a-galactosidase AGL3 (GenBank acc no CAA93246)
TRIRE2_76672	CAZymes	bgl1/cel3a	Glycoside hydrolase	Glycoside hydrolase family3	b-glucosidase
TRIRE2_82227	CAZymes	cel3c	Glycoside hydrolase	Glycoside hydrolase family3	b-glucosidase (GenBank acc. No. AAP57756)
TRIRE2_69736	CAZymes	0	Glycoside hydrolase	Glycoside hydrolase family30	candidate b-1,6-glucanase
TRIRE2_82235	CAZymes	0	Glycoside hydrolase	Glycoside hydrolase family31	candidate a-glucosidase (required for normal cell wall synthesis)
TRIRE2_80240	CAZymes	bga1	Glycoside hydrolase	Glycoside hydrolase family35	b-galactosidase (GenBank acc. No. CAD70669) (EC 3.2.1.23)
TRIRE2_73102	CAZymes	0	Glycoside hydrolase	Glycoside hydrolase family39	candidate b-glycosidase
TRIRE2_49976	CAZymes	egl5/cel45a	Glycoside hydrolase	Glycoside hydrolase family45	endoglucanase V EGL5 (CEL45A)
TRIRE2_74198	CAZymes	0	Glycoside hydrolase	Glycoside hydrolase family92	candidate a-glycosidase
TRIRE2_5807	CAZymes	0	Glycoside hydrolase	Glycoside hydrolase family95	candidate a-glycosidase distantly related to a-1,2-L-fucosidase
TRIRE2_121227	CAZymes	0	Glycosyl transferase	Glycosyl transferase family2	0
TRIRE2_111126	Chromatin and histone modification	0	Snf2 family proteins	Swr-like	ris1 related
TRIRE2_75450	Chromatin and histone modification	0	Snf2 family proteins	Swr-like	Rad5/16 related
TRIRE2_34272	Effector proteins (competition and defense)	0	Tandem repeat proteins	0	Tandem repeats
TRIRE2_103866	Effector proteins (competition and defense)	0	Tandem repeat proteins	0	Tandem repeats
TRIRE2_122872	Genome integrity	MMS2	0	0	Ubiquitin-conjugating enzyme variant
TRIRE2_64600	Glycosylation	0	Oligosaccharyl transferase complex	Swp1	related to S. cerevisiae SWP1
TRIRE2_123832	heat shock proteins	0	HSP40 family	0	hypothetical hsp40, related to S. cerevisiae SCJ1p and to N. crassa SCJ1
TRIRE2_65997	heat shock proteins	0	Cyclophilin	0	hypothetical cyclophilin-type peptidyl-prolyl cis-trans isomerase, related to S. cerevisiae CPR3p and to N. crassa peptidyl-prolyl cis-trans isomerase-like 1
TRIRE2_33895	heat shock proteins	0	FKBP	0	hypothetical FKBP-type peptidyl-prolyl cis-transisomerase, related to S. cerevisiae FPR2p and to N. crassa FKBP-type peptidyl-prolyl cis-trans isomerase
TRIRE2_124256	Lipid Metabolism	0	lipase	phospholipase	Phospholiase B
TRIRE2_109086	Lipid Metabolism	sct1	Fatty acid synthesis and acyl group transfer	acyl group transfer	Glycerol-3-phosphate 1-O-acyltransferase/glycerone-phosphate O-acyltransferase
TRIRE2_80958	Lipid Metabolism	psd2	Phospholipid synthesis and turnover	Phospholipid synthesis	Phosphatidylserine decarboxylase
TRIRE2_49489	Lipid Metabolism	faa1/acs2/acs3	Triglyceride utilization	Acyl-CoA synthetase	Acyl-CoA synthetase
TRIRE2_53776	protein kinases	0	AGC kinase	0	AGC type kinase, YPK1 like
TRIRE2_21373	protein kinases	0	STE kinase	0	STE type protein kinase related to N. crassa PRK-9
TRIRE2_34726	RAS-GTPases	0	GTPase regulators	Guanine nucleotide exchange factors (GEFs)	RasGEF
TRIRE2_4947	RAS-GTPases	0	GTPase regulators	Guanine nucleotide exchange factors (GEFs)	Transport protein particle (TRAPP) complex
TRIRE2_120510	RAS-GTPases	0	GTPase regulators	Rab GTPase activator	Ypt/RabGAP
TRIRE2_60144	Sulfur metabolism	0	sulfur assimilation	EC number 2.A.3.8.4	methionine permease, related to S. cerevisiae Mup1p
TRIRE2_75418	Transcription factors	Ace1	C2H2 zinc finger	0	zinc finger transcription factor ace1
TRIRE2_110850	Transcription factors	0	Fungal-trans	0	conserved hypothetical protein
TRIRE2_122208	Transcription factors	XYR1	Zn2Cys6	0	related to transcriptional activator xlnR
TRIRE2_22774	Transcription factors	0	bHLH	0	HLH transcription factor
TRIRE2_105805	Transcription factors	0	Zn2Cys6	0	conserved hypothetical protein
TRIRE2_70351	Transcription factors	0	Zn2Cys6	0	predicted protein
TRIRE2_21997	Transcription factors	0	Zn2Cys6	0	conserved hypothetical protein
TRIRE2_111873	Transcription factors	0	Zn2Cys6	0	predicted protein
TRIRE2_121682	Transcription factors	0	Zn2Cys6	0	hypothetical protein
TRIRE2_77517	Transport	0	General substrate transporter	transporter containing IPR005828 domain	0
TRIRE2_60945	Transport	0	Sugar transporter	transporter containing IPR003663 domain	Predicted transporter (major facilitator superfamily)
TRIRE2_67541	Transport	0	Sugar transporter	transporter containing IPR003663 domain	Predicted transporter (major facilitator superfamily)
TRIRE2_53903	Transport	0	Sugar transporter	transporter containing IPR003663 domain	0
TRIRE2_58321	ubiquitin related
TRIRE2_124301	Transcription factors	hap5	cellulase transcription factor		hap5
TRIRE2_50786	Secretion		ER protein		Hypothetical ERV2, a FAD-dependent sulhydryl oxidase involved in disulphide bond formation in the ER
TRIRE2_5066	Secretion		Targeting to ER		Putative SPC25 subunit of the signal peptidase complex
TRIRE2_65172	secondary metabolism		PKS		candidate polyketide synthase
TRIRE2_41617	secondary metabolism	Lae1	secondary metabolism		involved in regulation of secondary metabolism
TRIRE2_5369	Protease				0
TRIRE2_81087	Protease				0
TRIRE2_121495	Protease				Vacuolar proteinase B (yscB), a serine protease of the subtilisin family
TRIRE2_70927	Protease				0
TRIRE2_123244	Protease				0
TRIRE2_110490	Protease				0
TRIRE2_80659	oxidative/radical processes				alcohol oxidase AOX1
TRIRE2_60374	oxidative/radical processes				0
TRIRE2_47930	mitochondrial proteins				Mitochondrial oxoglutarate/malate carrier proteins
TRIRE2_59333
TRIRE2_58772
TRIRE2_57280
TRIRE2_122089
TRIRE2_4682
TRIRE2_61078
TRIRE2_61055
TRIRE2_110267
TRIRE2_66758
TRIRE2_68950
TRIRE2_53859
TRIRE2_22633
TRIRE2_56804
TRIRE2_81778
TRIRE2_67117
TRIRE2_81022
TRIRE2_70090
TRIRE2_27689
TRIRE2_106164
TRIRE2_4104
TRIRE2_120504
TRIRE2_103039
TRIRE2_103041
TRIRE2_111881
TRIRE2_69563
TRIRE2_112656
TRIRE2_69316
TRIRE2_67971
TRIRE2_110853
TRIRE2_22110
TRIRE2_103060
TRIRE2_57383
TRIRE2_104222
TRIRE2_111566
TRIRE2_111567
TRIRE2_108866
TRIRE2_119963
TRIRE2_60482
TRIRE2_29642
TRIRE2_107071
TRIRE2_121785
TRIRE2_77288
TRIRE2_109796
TRIRE2_120926
TRIRE2_66766
TRIRE2_5789
TRIRE2_102468
TRIRE2_5250
TRIRE2_109967
TRIRE2_53964
TRIRE2_104295
TRIRE2_69805
TRIRE2_124310
TRIRE2_110272
TRIRE2_112398
TRIRE2_120927
TRIRE2_111887
TRIRE2_111122
TRIRE2_59188
TRIRE2_81148
TRIRE2_109219
TRIRE2_104115
TRIRE2_119619
TRIRE2_76659
TRIRE2_36608
TRIRE2_105338
TRIRE2_62114
TRIRE2_103175
TRIRE2_103286
TRIRE2_110131
TRIRE2_108191
TRIRE2_112568
TRIRE2_123019
TRIRE2_5633
TRIRE2_110343
TRIRE2_109371
TRIRE2_58563
TRIRE2_70956
TRIRE2_66175
TRIRE2_69465
TRIRE2_60557
TRIRE2_77743
TRIRE2_109331
TRIRE2_66103
TRIRE2_120688
TRIRE2_119723
TRIRE2_122168
TRIRE2_44700
TRIRE2_69131
TRIRE2_77747
TRIRE2_109687
TRIRE2_59095
TRIRE2_43312
TRIRE2_54086
TRIRE2_119790
TRIRE2_2036
TRIRE2_45971
TRIRE2_104879
TRIRE2_107076
TRIRE2_120411
TRIRE2_109117
TRIRE2_110440
TRIRE2_22201
TRIRE2_6037
TRIRE2_58475
TRIRE2_63703
TRIRE2_23062
TRIRE2_45085
TRIRE2_104721
TRIRE2_121169
TRIRE2_4744
TRIRE2_105970
TRIRE2_108340
TRIRE2_69712
TRIRE2_79300
TRIRE2_102378
TRIRE2_22000
TRIRE2_121177
TRIRE2_6108
TRIRE2_2852
TRIRE2_112494
TRIRE2_111610
TRIRE2_53331
TRIRE2_112564
TRIRE2_105328
TRIRE2_22351
TRIRE2_108605
TRIRE2_76481
TRIRE2_123163
TRIRE2_43115
TRIRE2_120189
TRIRE2_79174
TRIRE2_75972
TRIRE2_108482
TRIRE2_73963
TRIRE2_59862
TRIRE2_103463
TRIRE2_31658
TRIRE2_122941
TRIRE2_42267
TRIRE2_77829
TRIRE2_75655
TRIRE2_62299
TRIRE2_120730
TRIRE2_102941
TRIRE2_59609
TRIRE2_104455
TRIRE2_111645
TRIRE2_39996
TRIRE2_3121
TRIRE2_109388
TRIRE2_109201
TRIRE2_75593
TRIRE2_106487
TRIRE2_107217
TRIRE2_104422
TRIRE2_105282
TRIRE2_122095
TRIRE2_110753
TRIRE2_122010
TRIRE2_79169
TRIRE2_119645
TRIRE2_103960
TRIRE2_72694
TRIRE2_103618
TRIRE2_43401
TRIRE2_122113
TRIRE2_44814
TRIRE2_75566
TRIRE2_123556
TRIRE2_48924
TRIRE2_77836
TRIRE2_77056
TRIRE2_5016
TRIRE2_71034
TRIRE2_22771
TRIRE2_62271
TRIRE2_64601
TRIRE2_3741
TRIRE2_67738
TRIRE2_71154

## Sheet: TFs assoc with cellulase reg
Transcription factor genes coregulated with major cellulase regulators
							Annotation Neurospora crassa (BROAD)
coregulated with	protein ID	gene name	description	class			LOCUS NCR	SYMBOL
cbh1 and ace3	TRIRE2_5664		This DNA-binding domain is characteristic of the CAP family of helix-turn-helix transcription factors The ankyrin repeat is one of the most common protein-protein interaction motifs in nature. Ankyrin repeats are tandemly repeated modules of about 33 amino acids.	APSES	conserved hypothetical protein		NCU07246	0
cbh1 and ace3	TRIRE2_121584			C2H2 zinc finger	conserved hypothetical protein		NCU06907	0
cbh1 and ace3	TRIRE2_121148			C2H2 zinc finger	conserved hypothetical protein		NCU09206	0
cbh1 and ace3	TRIRE2_77513	ace3	cellulase transcription factor	Fungal-trans	hypothetical protein similar to C6 transcription factor
cbh1 and ace3	TRIRE2_58853		unknown conserved protein, in Sordariomycetes, contains Myb domain	Myb	conserved hypothetical protein		NCU05681	0
cbh1 and ace3	TRIRE2_26163		Zn(2)Cys(6) transcription factor	Zn2Cys6	fungal specific transcription factor domain-containing protein		NCU08042	clr-2
cbh1 and ace3	TRIRE2_56077			Zn2Cys6	conserved hypothetical protein		NCU08307	0
cbh1 and ace3	TRIRE2_62199		Key transcriptional regulator of early meiotic genes, binds URS1 upstream regulatory sequence, couples metabolic responses to nutritional cues with initiation and progression of meiosis, forms complex with Ime1p, and also with Sin3p-Rpd3p	Zn2Cys6	conserved hypothetical protein
cbh1 and ace3	TRIRE2_107858			Zn2Cys6	conserved hypothetical protein
cbh1 and ace3	TRIRE2_108381			Zn2Cys6	predicted protein
cbh1 and ace3	TRIRE2_62386			Zn2Cys6	conserved hypothetical protein
cre1 and ace2	TRIRE2_120117	cre1	carbon catabolit repressor	C2H2 zinc finger	carbon catabolite regulation		NCU08807	cre-1
cre1 and ace2	TRIRE2_107682			Forkhead	conserved hypothetical protein		NCU08634	0
cre1 and ace2	TRIRE2_67209			Forkhead	conserved hypothetical protein		NCU11138	0
cre1 and ace2	TRIRE2_112342			Fungal-trans	C2H2 finger domain-containing protein		NCU06503	0
cre1 and ace2	TRIRE2_108649			GATA type zinc finger	conserved hypothetical protein		NCU01461	0
cre1 and ace2	TRIRE2_108227			General Transcription Factor	conserved hypothetical protein		NCU01722	0
cre1 and ace2	TRIRE2_33704		Component of the DNA-binding general transcription factor complex TFIID and the regulatory transcription complex SAGA.	General Transcription Factor	transcription initiation factor TFIID, component of the DNA-binding general transcription factor and the SAGA complex		NCU03138	0
cre1 and ace2	TRIRE2_68640			Helix-turn-helix type	hypothetical protein
cre1 and ace2	TRIRE2_62979			Heteromeric CCAAT factors	conserved hypothetical protein		NCU06623	0
cre1 and ace2	TRIRE2_34248			HMG	conserved hypothetical protein		NCU09387	fmf-1
cre1 and ace2	TRIRE2_57059			Homeobox	conserved hypothetical protein		NCU03266	0
cre1 and ace2	TRIRE2_68097			MADS-box	MADS-box MEF2 type transcription factor		NCU02558	0
cre1 and ace2	TRIRE2_119999		Splicing coactivator SRm160/300, subunit SRm300	Myb	conserved hypothetical protein		NCU02182	0
cre1 and ace2	TRIRE2_105643			Myb	PHD finger and BAH domain-containing protein		NCU07412	0
cre1 and ace2	TRIRE2_47635		response regulator protein related to SKN7/N. crassa RRG-2	Winged helix repressor DNA-binding	conserved hypothetical protein		NCU02413	rrg-2
cre1 and ace2	TRIRE2_78688		hypothetical heat shock transcription factor 1	Winged helix repressor DNA-binding	conserved hypothetical protein		NCU08512	hsf-1
cre1 and ace2	TRIRE2_48281			Zn2Cys6	C6 transcription factor		NCU00155	0
cre1 and ace2	TRIRE2_70547			Zn2Cys6	conserved hypothetical protein		NCU00180	0
cre1 and ace2	TRIRE2_78445	ace2	cellulase transcription factor	Zn2Cys6	transcription factor involved in regulation of cellulase gene expression		NCU01209	0
cre1 and ace2	TRIRE2_23294			Zn2Cys6	C6 finger domain-containing protein		NCU01243	0
cre1 and ace2	TRIRE2_22925			Zn2Cys6	hypothetical protein		NCU03686	tah-3
cre1 and ace2	TRIRE2_70071			Zn2Cys6	pathway-specific nitrogen regulator		NCU05411	0
cre1 and ace2	TRIRE2_63532			Zn2Cys6	conserved hypothetical protein		NCU08594	0
cre1 and ace2	TRIRE2_57631			Zn2Cys6	conserved hypothetical protein		NCU10459	#N/A
cre1 and ace2	TRIRE2_57760			Zn2Cys6	C6 transcription factor Prf
cre1 and ace2	TRIRE2_67483			Zn2Cys6	conserved hypothetical protein
cre1 and ace2	TRIRE2_109328		This domain is found in a number of fungal transcription factors including transcriptional activator xlnR, yeast regulatory protein GAL4, and other transcription proteins regulating a variety of cellular and metabolic processes.	Zn2Cys6	fungal specific transcription factor, putative
cre1 and ace2	TRIRE2_3605			Zn2Cys6	fungal specific transcription factor domain-containing protein
cre1 and ace2	TRIRE2_27600			Zn2Cys6	conserved hypothetical protein
xyr1 and ace1	TRIRE2_22774			bHLH	HLH transcription factor		NCU04731	sah-2
xyr1 and ace1	TRIRE2_75418	ace1	cellulase transcription factor	C2H2 zinc finger	zinc finger transcription factor ace1		NCU09333	0
xyr1 and ace1	TRIRE2_110850		Zn/2)Cys6 transcription factor	Fungal-trans	conserved hypothetical protein		NCU00945	col-20
xyr1 and ace1	TRIRE2_122208	xyr1	xylanase regulatator 1	Zn2Cys6	related to transcriptional activator xlnR		NCU06971	xlr-1
xyr1 and ace1	TRIRE2_105805			Zn2Cys6	conserved hypothetical protein
xyr1 and ace1	TRIRE2_70351			Zn2Cys6	predicted protein
xyr1 and ace1	TRIRE2_21997			Zn2Cys6	conserved hypothetical protein
xyr1 and ace1	TRIRE2_111873			Zn2Cys6	predicted protein
xyr1 and ace1	TRIRE2_121682			Zn2Cys6	hypothetical protein
xyr1 and ace1	TRIRE2_124301	hap5	hap5
