# Supplementary material for: Analysis of Light- and Carbon-Specific Transcriptomes Implicates a Class of G-Protein-Coupled Receptors in Cellulose Sensing
Source: mSphere. 2017 May 10;2(3):e00089-17. doi: 10.1128/mSphere.00089-17 (PMC5425790; doi:10.1128/mSphere.00089-17)
Supplement: DATA SET S6 [file sph003172282sd7.xlsx]

## Sheet: up DD only
Functional category analysis of induction associated genes upregulated specifically in darkness
FUNCTIONAL CATEGORY	abs SET	rel SET	genes SET	abs GENOME	rel GENOME	rel SET/rel GENOME	P-VALUE
01 METABOLISM	72	29.8	TRIREDRAFT_102837 TRIREDRAFT_54870 TRIREDRAFT_54502 TRIREDRAFT_119896 TRIREDRAFT_30668 TRIREDRAFT_54086 TRIREDRAFT_43877 TRIREDRAFT_54391 TRIREDRAFT_73924 TRIREDRAFT_55636 TRIREDRAFT_74807 TRIREDRAFT_55886 TRIREDRAFT_55208 TRIREDRAFT_55747 TRIREDRAFT_103669 TRIREDRAFT_56095 TRIREDRAFT_57185 TRIREDRAFT_56840 TRIREDRAFT_3027 TRIREDRAFT_75713 TRIREDRAFT_57280 TRIREDRAFT_120806 TRIREDRAFT_58613 TRIRE…	2966	32.5	0.916923	0.832442
01.01 amino acid metabolism	6	2.48	TRIREDRAFT_106645 TRIREDRAFT_63919 TRIREDRAFT_122582 TRIREDRAFT_22654 TRIREDRAFT_23367 TRIREDRAFT_70803	452	4.95	0.50101	1
01.01.05 metabolism of urea cycle, creatine and polyamines	1	0.41	TRIREDRAFT_122582	37	0.40	1.025	0.629697
01.01.05.03 metabolism of urea (urea cycle)	1	0.41	TRIREDRAFT_122582	21	0.23	1.78261	0.430694
01.01.06 metabolism of the aspartate family	2	0.82	TRIREDRAFT_63919 TRIREDRAFT_122582	99	1.08	0.759259	1
01.01.06.05 metabolism of methionine	1	0.41	TRIREDRAFT_63919	39	0.42	0.97619	1
01.01.06.05.01 biosynthesis of methionine	1	0.41	TRIREDRAFT_63919	25	0.27	1.51852	0.488695
01.01.06.05.01.01 biosynthesis of homocysteine	1	0.41	TRIREDRAFT_63919	7	0.07	5.85714	0.171081
01.01.06.06 metabolism of lysine	1	0.41	TRIREDRAFT_122582	33	0.36	1.13889	0.587631
01.01.06.06.01 biosynthesis of lysine	1	0.41	TRIREDRAFT_122582	21	0.23	1.78261	0.430694
01.01.06.06.01.01 diaminopimelic acid pathway	1	0.41	TRIREDRAFT_122582	10	0.10	4.1	0.235162
01.01.09 metabolism of the cysteine - aromatic group	3	1.24	TRIREDRAFT_106645 TRIREDRAFT_63919 TRIREDRAFT_23367	169	1.85	0.67027	1
01.01.09.01 metabolism of glycine	1	0.41	TRIREDRAFT_23367	29	0.31	1.32258	0.540809
01.01.09.01.01 biosynthesis of glycine	1	0.41	TRIREDRAFT_23367	23	0.25	1.64	0.46047
01.01.09.02 metabolism of serine	1	0.41	TRIREDRAFT_106645	39	0.42	0.97619	1
01.01.09.03 metabolism of cysteine	1	0.41	TRIREDRAFT_63919	25	0.27	1.51852	0.488695
01.01.09.03.01 biosynthesis of cysteine	1	0.41	TRIREDRAFT_63919	13	0.14	2.92857	0.294309
01.02 nitrogen, sulfur and selenium metabolism	3	1.24	TRIREDRAFT_121252 TRIREDRAFT_63919 TRIREDRAFT_22654	227	2.49	0.497992	1
01.02.02 nitrogen metabolism	1	0.41	TRIREDRAFT_121252	46	0.50	0.82	1
01.02.02.06 assimilation of ammonia	1	0.41	TRIREDRAFT_121252	4	0.04	10.25	0.101655
01.02.07 regulation of nitrogen, sulfur and selenium metabolism	1	0.41	TRIREDRAFT_121252	58	0.63	0.650794	1
01.02.07.01 regulation of nitrogen metabolism	1	0.41	TRIREDRAFT_121252	23	0.25	1.64	0.46047
01.03 nucleotide/nucleoside/nucleobase metabolism	7	2.90	TRIREDRAFT_43877 TRIREDRAFT_3027 TRIREDRAFT_120806 TRIREDRAFT_3372 TRIREDRAFT_76880 TRIREDRAFT_50593 TRIREDRAFT_68192	376	4.12	0.703883	1
01.03.01 purin nucleotide/nucleoside/nucleobase metabolism	4	1.65	TRIREDRAFT_3372 TRIREDRAFT_76880 TRIREDRAFT_50593 TRIREDRAFT_68192	142	1.55	1.06452	0.520442
01.03.01.01 purine nucleotide /nucleoside/nucleobase catabolism	1	0.41	TRIREDRAFT_50593	11	0.12	3.41667	0.255407
01.03.04 pyrimidine nucleotide/nucleoside/nucleobase metabolism	1	0.41	TRIREDRAFT_50593	69	0.75	0.546667	1
01.03.04.01 pyrimidine nucleotide/nucleoside/nucleobase catabolism	1	0.41	TRIREDRAFT_50593	6	0.06	6.83333	0.148554
01.03.10 metabolism of cyclic and unusual nucleotides	1	0.41	TRIREDRAFT_50593	22	0.24	1.70833	0.445781
01.03.16 polynucleotide degradation	1	0.41	TRIREDRAFT_3027	112	1.22	0.336066	1
01.04 phosphate metabolism	11	4.56	TRIREDRAFT_73924 TRIREDRAFT_55208 TRIREDRAFT_55747 TRIREDRAFT_120806 TRIREDRAFT_58613 TRIREDRAFT_76880 TRIREDRAFT_59668 TRIREDRAFT_3830 TRIREDRAFT_60988 TRIREDRAFT_62181 TRIREDRAFT_68192	546	5.99	0.761269	0.862759
01.05 C-compound and carbohydrate metabolism	28	11.6	TRIREDRAFT_102837 TRIREDRAFT_54870 TRIREDRAFT_119896 TRIREDRAFT_30668 TRIREDRAFT_54086 TRIREDRAFT_54391 TRIREDRAFT_74807 TRIREDRAFT_55886 TRIREDRAFT_103669 TRIREDRAFT_56840 TRIREDRAFT_76672 TRIREDRAFT_76880 TRIREDRAFT_105970 TRIREDRAFT_106645 TRIREDRAFT_60282 TRIREDRAFT_77512 TRIREDRAFT_78828 TRIREDRAFT_80340 TRIREDRAFT_123232 TRIREDRAFT_66792 TRIREDRAFT_80920 TRIREDRAFT_81271 TRIREDRAFT_23292 TR…	1145	12.5	0.928	0.701844
01.05.02 sugar, glucoside, polyol and carboxylate metabolism	6	2.48	TRIREDRAFT_102837 TRIREDRAFT_30668 TRIREDRAFT_54086 TRIREDRAFT_76672 TRIREDRAFT_81271 TRIREDRAFT_70845	243	2.66	0.932331	1
01.05.02.04 sugar, glucoside, polyol and carboxylate anabolism	3	1.24	TRIREDRAFT_30668 TRIREDRAFT_54086 TRIREDRAFT_81271	73	0.80	1.55	0.304036
01.05.02.07 sugar, glucoside, polyol and carboxylate catabolism	6	2.48	TRIREDRAFT_102837 TRIREDRAFT_30668 TRIREDRAFT_54086 TRIREDRAFT_76672 TRIREDRAFT_81271 TRIREDRAFT_70845	169	1.85	1.34054	0.289533
01.05.03 polysaccharide metabolism	5	2.07	TRIREDRAFT_74807 TRIREDRAFT_76672 TRIREDRAFT_123232 TRIREDRAFT_66792 TRIREDRAFT_70845	191	2.09	0.990431	1
01.05.06 C-2 compound and organic acid metabolism	2	0.82	TRIREDRAFT_54870 TRIREDRAFT_80920	31	0.34	2.41176	0.19725
01.05.06.07 C-2 compound and organic acid catabolism	2	0.82	TRIREDRAFT_54870 TRIREDRAFT_80920	27	0.29	2.82759	0.159101
01.05.09 aminosaccharide metabolism	1	0.41	TRIREDRAFT_102837	53	0.58	0.706897	1
01.05.09.04 aminosaccharide anabolism	1	0.41	TRIREDRAFT_102837	29	0.31	1.32258	0.540809
01.05.11 aromate metabolism	1	0.41	TRIREDRAFT_103669	56	0.61	0.672131	1
01.05.13 transfer of activated C-1 groups	2	0.82	TRIREDRAFT_76880 TRIREDRAFT_124283	80	0.87	0.942529	1
01.05.13.01 S-adenosyl-methionine - homocysteine cycle	1	0.41	TRIREDRAFT_124283	33	0.36	1.13889	0.587631
01.05.25 regulation of C-compound and carbohydrate metabolism	1	0.41	TRIREDRAFT_60282	159	1.74	0.235632	1
01.06 lipid, fatty acid and isoprenoid metabolism	22	9.12	TRIREDRAFT_54870 TRIREDRAFT_54502 TRIREDRAFT_103669 TRIREDRAFT_75713 TRIREDRAFT_106120 TRIREDRAFT_105970 TRIREDRAFT_106645 TRIREDRAFT_77512 TRIREDRAFT_62182 TRIREDRAFT_78828 TRIREDRAFT_79010 TRIREDRAFT_64869 TRIREDRAFT_4737 TRIREDRAFT_71970 TRIREDRAFT_67377 TRIREDRAFT_80920 TRIREDRAFT_81082 TRIREDRAFT_81097 TRIREDRAFT_51893 TRIREDRAFT_69081 TRIREDRAFT_68924 TRIREDRAFT_81984	652	7.15	1.27552	0.14093
01.06.02 membrane lipid metabolism	2	0.82	TRIREDRAFT_62182 TRIREDRAFT_81097	124	1.36	0.602941	1
01.06.02.02 glycolipid metabolism	2	0.82	TRIREDRAFT_62182 TRIREDRAFT_81097	34	0.37	2.21622	0.226524
01.06.05 fatty acid metabolism	4	1.65	TRIREDRAFT_105970 TRIREDRAFT_106645 TRIREDRAFT_77512 TRIREDRAFT_51893	113	1.23	1.34146	0.349907
01.06.06 isoprenoid metabolism	1	0.41	TRIREDRAFT_64869	135	1.48	0.277027	1
01.06.06.11 tetracyclic and pentacyclic triterpenes (cholesterin, steroids and hopanoids) metabolism	1	0.41	TRIREDRAFT_64869	104	1.14	0.359649	1
01.07 metabolism of vitamins, cofactors, and prosthetic groups	6	2.48	TRIREDRAFT_54870 TRIREDRAFT_57185 TRIREDRAFT_58613 TRIREDRAFT_22654 TRIREDRAFT_110615 TRIREDRAFT_81271	281	3.08	0.805195	1
01.07.01 biosynthesis of vitamins, cofactors, and prosthetic groups	4	1.65	TRIREDRAFT_54870 TRIREDRAFT_57185 TRIREDRAFT_58613 TRIREDRAFT_22654	160	1.75	0.942857	1
01.20 secondary metabolism	22	9.12	TRIREDRAFT_55636 TRIREDRAFT_56095 TRIREDRAFT_57185 TRIREDRAFT_75713 TRIREDRAFT_57280 TRIREDRAFT_105970 TRIREDRAFT_38749 TRIREDRAFT_77512 TRIREDRAFT_107962 TRIREDRAFT_27600 TRIREDRAFT_78828 TRIREDRAFT_41617 TRIREDRAFT_4737 TRIREDRAFT_22845 TRIREDRAFT_123232 TRIREDRAFT_66792 TRIREDRAFT_67377 TRIREDRAFT_81097 TRIREDRAFT_81271 TRIREDRAFT_51893 TRIREDRAFT_23367 TRIREDRAFT_82208	910	9.98	0.913828	0.704778
01.20.01 metabolism of primary metabolic sugar derivatives	1	0.41	TRIREDRAFT_81271	15	0.16	2.5625	0.331186
01.20.01.01 metabolism of secondary monosaccharides	1	0.41	TRIREDRAFT_81271	2	0.02	20.5	0.0521836
01.20.05 metabolism of acetic acid derivatives	5	2.07	TRIREDRAFT_75713 TRIREDRAFT_105970 TRIREDRAFT_67377 TRIREDRAFT_51893 TRIREDRAFT_82208	43	0.47	4.40426	0.00525761
01.20.05.03 metabolism of alkanes, alkenes, alkanals, alkanols	2	0.82	TRIREDRAFT_75713 TRIREDRAFT_67377	9	0.09	9.11111	0.0221713
01.20.05.09 metabolism of eicosanoids	2	0.82	TRIREDRAFT_105970 TRIREDRAFT_51893	8	0.08	10.25	0.0175472
01.20.05.11 metabolism of polyketides	1	0.41	TRIREDRAFT_82208	21	0.23	1.78261	0.430694
01.20.17 metabolism of secondary products derived from primary amino acids	1	0.41	TRIREDRAFT_23367	52	0.57	0.719298	1
01.20.17.03 metabolism of amines	1	0.41	TRIREDRAFT_23367	19	0.20	2.05	0.399282
01.20.35 metabolism of secondary products derived from L-phenylalanine and L-tyrosine	1	0.41	TRIREDRAFT_105970	33	0.36	1.13889	0.587631
01.20.35.01 metabolism of phenylpropanoids	1	0.41	TRIREDRAFT_105970	30	0.32	1.28125	0.552989
01.20.35.01.01 metabolism of melanins	1	0.41	TRIREDRAFT_105970	15	0.16	2.5625	0.331186
01.20.37 metabolism of peptide derived compounds	1	0.41	TRIREDRAFT_78828	37	0.40	1.025	0.629697
01.20.37.05 metabolism of beta-lactams	1	0.41	TRIREDRAFT_78828	8	0.08	5.125	0.193014
01.25 extracellular metabolism	2	0.82	TRIREDRAFT_22210 TRIREDRAFT_70845	48	0.52	1.57692	0.363706
01.25.01 extracellular polysaccharide degradation	1	0.41	TRIREDRAFT_70845	22	0.24	1.70833	0.445781
01.25.03 extracellular protein degradation	1	0.41	TRIREDRAFT_22210	9	0.09	4.55556	0.21437
02 ENERGY	11	4.56	TRIREDRAFT_54870 TRIREDRAFT_119896 TRIREDRAFT_75713 TRIREDRAFT_57940 TRIREDRAFT_77512 TRIREDRAFT_22654 TRIREDRAFT_67377 TRIREDRAFT_80920 TRIREDRAFT_23292 TRIREDRAFT_69081 TRIREDRAFT_124283	508	5.57	0.818671	1
02.01 glycolysis and gluconeogenesis	3	1.24	TRIREDRAFT_54870 TRIREDRAFT_80920 TRIREDRAFT_23292	93	1.02	1.21569	0.447773
02.09 anaplerotic reactions	1	0.41	TRIREDRAFT_119896	2	0.02	20.5	0.0521836
02.10 tricarboxylic-acid pathway (citrate cycle, Krebs cycle, TCA cycle)	2	0.82	TRIREDRAFT_54870 TRIREDRAFT_119896	51	0.55	1.49091	0.392187
02.11 electron transport and membrane-associated energy conservation	2	0.82	TRIREDRAFT_69081 TRIREDRAFT_124283	131	1.43	0.573427	1
02.13 respiration	3	1.24	TRIREDRAFT_57940 TRIREDRAFT_22654 TRIREDRAFT_69081	154	1.68	0.738095	1
02.13.01 anaerobic respiration	1	0.41	TRIREDRAFT_22654	11	0.12	3.41667	0.255407
02.13.03 aerobic respiration	1	0.41	TRIREDRAFT_57940	97	1.06	0.386792	1
02.16 fermentation	4	1.65	TRIREDRAFT_54870 TRIREDRAFT_80920 TRIREDRAFT_23292 TRIREDRAFT_69081	72	0.78	2.11538	0.122622
02.16.01 alcohol fermentation	2	0.82	TRIREDRAFT_80920 TRIREDRAFT_23292	36	0.39	2.10256	0.246213
02.16.03 lactate fermentation	1	0.41	TRIREDRAFT_69081	10	0.10	4.1	0.235162
02.16.13 acetate fermentation	1	0.41	TRIREDRAFT_54870	4	0.04	10.25	0.101655
02.25 oxidation of fatty acids	1	0.41	TRIREDRAFT_77512	52	0.57	0.719298	1
02.45 energy conversion and regeneration	4	1.65	TRIREDRAFT_54870 TRIREDRAFT_75713 TRIREDRAFT_67377 TRIREDRAFT_124283	74	0.81	2.03704	0.13186
02.45.15 energy generation (e.g. ATP synthase)	1	0.41	TRIREDRAFT_124283	25	0.27	1.51852	0.488695
10 CELL CYCLE AND DNA PROCESSING	22	9.12	TRIREDRAFT_21211 TRIREDRAFT_73678 TRIREDRAFT_55208 TRIREDRAFT_56095 TRIREDRAFT_3027 TRIREDRAFT_25874 TRIREDRAFT_120806 TRIREDRAFT_76880 TRIREDRAFT_105970 TRIREDRAFT_59668 TRIREDRAFT_27398 TRIREDRAFT_3779 TRIREDRAFT_106818 TRIREDRAFT_3830 TRIREDRAFT_107460 TRIREDRAFT_107682 TRIREDRAFT_62181 TRIREDRAFT_62805 TRIREDRAFT_78688 TRIREDRAFT_65494 TRIREDRAFT_68097 TRIREDRAFT_124283	1014	11.1	0.821622	0.866417
10.01 DNA processing	12	4.97	TRIREDRAFT_21211 TRIREDRAFT_3027 TRIREDRAFT_25874 TRIREDRAFT_120806 TRIREDRAFT_27398 TRIREDRAFT_3779 TRIREDRAFT_107682 TRIREDRAFT_62805 TRIREDRAFT_78688 TRIREDRAFT_65494 TRIREDRAFT_68097 TRIREDRAFT_124283	554	6.07	0.818781	0.802594
10.01.02 DNA topology	1	0.41	TRIREDRAFT_65494	88	0.96	0.427083	1
10.01.03 DNA synthesis and replication	2	0.82	TRIREDRAFT_27398 TRIREDRAFT_3779	145	1.59	0.515723	1
10.01.03.03 ori recognition and priming complex formation	1	0.41	TRIREDRAFT_27398	23	0.25	1.64	0.46047
10.01.03.05 extension/ polymerization activity	1	0.41	TRIREDRAFT_3779	45	0.49	0.836735	1
10.01.05 DNA recombination and DNA repair	4	1.65	TRIREDRAFT_3027 TRIREDRAFT_120806 TRIREDRAFT_3779 TRIREDRAFT_65494	281	3.08	0.535714	1
10.01.05.01 DNA repair	3	1.24	TRIREDRAFT_3027 TRIREDRAFT_120806 TRIREDRAFT_3779	238	2.61	0.475096	1
10.01.05.03 DNA recombination	3	1.24	TRIREDRAFT_3027 TRIREDRAFT_3779 TRIREDRAFT_65494	107	1.17	1.05983	0.541211
10.01.05.03.03 somatic / mitotic recombination	1	0.41	TRIREDRAFT_3027	17	0.18	2.27778	0.366144
10.01.09 DNA restriction or modification	9	3.73	TRIREDRAFT_21211 TRIREDRAFT_25874 TRIREDRAFT_27398 TRIREDRAFT_3779 TRIREDRAFT_107682 TRIREDRAFT_62805 TRIREDRAFT_78688 TRIREDRAFT_68097 TRIREDRAFT_124283	267	2.92	1.2774	0.275086
10.01.09.05 DNA conformation modification (e.g. chromatin)	9	3.73	TRIREDRAFT_21211 TRIREDRAFT_25874 TRIREDRAFT_27398 TRIREDRAFT_3779 TRIREDRAFT_107682 TRIREDRAFT_62805 TRIREDRAFT_78688 TRIREDRAFT_68097 TRIREDRAFT_124283	261	2.86	1.3042	0.254019
10.03 cell cycle	15	6.22	TRIREDRAFT_73678 TRIREDRAFT_55208 TRIREDRAFT_56095 TRIREDRAFT_3027 TRIREDRAFT_25874 TRIREDRAFT_120806 TRIREDRAFT_76880 TRIREDRAFT_105970 TRIREDRAFT_59668 TRIREDRAFT_3779 TRIREDRAFT_106818 TRIREDRAFT_3830 TRIREDRAFT_107460 TRIREDRAFT_62181 TRIREDRAFT_78688	662	7.26	0.856749	0.770618
10.03.01 mitotic cell cycle and cell cycle control	12	4.97	TRIREDRAFT_55208 TRIREDRAFT_56095 TRIREDRAFT_3027 TRIREDRAFT_120806 TRIREDRAFT_76880 TRIREDRAFT_105970 TRIREDRAFT_59668 TRIREDRAFT_3779 TRIREDRAFT_106818 TRIREDRAFT_3830 TRIREDRAFT_62181 TRIREDRAFT_78688	472	5.17	0.961315	1
10.03.01.01 mitotic cell cycle	3	1.24	TRIREDRAFT_3027 TRIREDRAFT_106818 TRIREDRAFT_62181	198	2.17	0.571429	1
10.03.01.01.03 G1/S transition of mitotic cell cycle	1	0.41	TRIREDRAFT_106818	47	0.51	0.803922	1
10.03.01.01.09 G2/M transition of mitotic cell cycle	1	0.41	TRIREDRAFT_62181	46	0.50	0.82	1
10.03.01.01.11 M phase	1	0.41	TRIREDRAFT_3027	79	0.86	0.476744	1
10.03.01.03 cell cycle checkpoints (checkpoints of morphogenesis, DNA-damage,-replication, mitotic phase and spindle)	4	1.65	TRIREDRAFT_3027 TRIREDRAFT_120806 TRIREDRAFT_3779 TRIREDRAFT_62181	76	0.83	1.98795	0.141376
10.03.02 meiosis	1	0.41	TRIREDRAFT_73678	111	1.21	0.338843	1
10.03.03 cytokinesis (cell division) /septum formation and hydrolysis	2	0.82	TRIREDRAFT_3027 TRIREDRAFT_107460	167	1.83	0.448087	1
10.03.04 nuclear and chromosomal cycle	1	0.41	TRIREDRAFT_59668	100	1.09	0.376147	1
10.03.04.07 nuclear division	1	0.41	TRIREDRAFT_59668	9	0.09	4.55556	0.21437
11 TRANSCRIPTION	18	7.46	TRIREDRAFT_21211 TRIREDRAFT_54502 TRIREDRAFT_44251 TRIREDRAFT_55208 TRIREDRAFT_120801 TRIREDRAFT_25874 TRIREDRAFT_121252 TRIREDRAFT_59668 TRIREDRAFT_27398 TRIREDRAFT_60282 TRIREDRAFT_106818 TRIREDRAFT_107682 TRIREDRAFT_62181 TRIREDRAFT_62805 TRIREDRAFT_78688 TRIREDRAFT_65982 TRIREDRAFT_68097 TRIREDRAFT_124283	1091	11.9	0.626891	0.991999
11.02 RNA synthesis	18	7.46	TRIREDRAFT_21211 TRIREDRAFT_54502 TRIREDRAFT_44251 TRIREDRAFT_55208 TRIREDRAFT_120801 TRIREDRAFT_25874 TRIREDRAFT_121252 TRIREDRAFT_59668 TRIREDRAFT_27398 TRIREDRAFT_60282 TRIREDRAFT_106818 TRIREDRAFT_107682 TRIREDRAFT_62181 TRIREDRAFT_62805 TRIREDRAFT_78688 TRIREDRAFT_65982 TRIREDRAFT_68097 TRIREDRAFT_124283	834	9.14	0.816193	0.849379
11.02.03 mRNA synthesis	18	7.46	TRIREDRAFT_21211 TRIREDRAFT_54502 TRIREDRAFT_44251 TRIREDRAFT_55208 TRIREDRAFT_120801 TRIREDRAFT_25874 TRIREDRAFT_121252 TRIREDRAFT_59668 TRIREDRAFT_27398 TRIREDRAFT_60282 TRIREDRAFT_106818 TRIREDRAFT_107682 TRIREDRAFT_62181 TRIREDRAFT_62805 TRIREDRAFT_78688 TRIREDRAFT_65982 TRIREDRAFT_68097 TRIREDRAFT_124283	751	8.23	0.90644	0.704523
11.02.03.01 general transcription activities	2	0.82	TRIREDRAFT_54502 TRIREDRAFT_106818	169	1.85	0.443243	1
11.02.03.04 transcriptional control	18	7.46	TRIREDRAFT_21211 TRIREDRAFT_54502 TRIREDRAFT_44251 TRIREDRAFT_55208 TRIREDRAFT_120801 TRIREDRAFT_25874 TRIREDRAFT_121252 TRIREDRAFT_59668 TRIREDRAFT_27398 TRIREDRAFT_60282 TRIREDRAFT_106818 TRIREDRAFT_107682 TRIREDRAFT_62181 TRIREDRAFT_62805 TRIREDRAFT_78688 TRIREDRAFT_65982 TRIREDRAFT_68097 TRIREDRAFT_124283	641	7.03	1.06117	0.430572
11.02.03.04.01 transcription activation	5	2.07	TRIREDRAFT_21211 TRIREDRAFT_25874 TRIREDRAFT_121252 TRIREDRAFT_78688 TRIREDRAFT_68097	145	1.59	1.30189	0.337971
11.02.03.04.03 transcription repression	3	1.24	TRIREDRAFT_27398 TRIREDRAFT_78688 TRIREDRAFT_124283	94	1.03	1.20388	0.454715
11.02.03.04.05 enhancer/silencer interaction	1	0.41	TRIREDRAFT_27398	5	0.05	8.2	0.125417
11.02.03.04.07 posttranscriptional control	1	0.41	TRIREDRAFT_120801	5	0.05	8.2	0.125417
12 PROTEIN SYNTHESIS	1	0.41	TRIREDRAFT_120801	427	4.68	0.0876068	1
12.04 translation	1	0.41	TRIREDRAFT_120801	213	2.33	0.175966	1
14 PROTEIN FATE (folding, modification, destination)	28	11.6	TRIREDRAFT_73678 TRIREDRAFT_119762 TRIREDRAFT_74462 TRIREDRAFT_43877 TRIREDRAFT_55208 TRIREDRAFT_103669 TRIREDRAFT_56390 TRIREDRAFT_120806 TRIREDRAFT_59668 TRIREDRAFT_47127 TRIREDRAFT_22210 TRIREDRAFT_3830 TRIREDRAFT_22164 TRIREDRAFT_62577 TRIREDRAFT_62181 TRIREDRAFT_78688 TRIREDRAFT_108826 TRIREDRAFT_65324 TRIREDRAFT_65494 TRIREDRAFT_65982 TRIREDRAFT_80340 TRIREDRAFT_81097 TRIREDRAFT_111694 TRIR…	1332	14.6	0.794521	0.926632
14.01 protein folding and stabilization	4	1.65	TRIREDRAFT_73678 TRIREDRAFT_56390 TRIREDRAFT_22164 TRIREDRAFT_78688	127	1.39	1.18705	0.433976
14.04 protein targeting, sorting and translocation	6	2.48	TRIREDRAFT_119762 TRIREDRAFT_74462 TRIREDRAFT_43877 TRIREDRAFT_62577 TRIREDRAFT_81097 TRIREDRAFT_69287	306	3.35	0.740299	1
14.07 protein modification	14	5.80	TRIREDRAFT_74462 TRIREDRAFT_55208 TRIREDRAFT_103669 TRIREDRAFT_56390 TRIREDRAFT_120806 TRIREDRAFT_59668 TRIREDRAFT_47127 TRIREDRAFT_22210 TRIREDRAFT_3830 TRIREDRAFT_62181 TRIREDRAFT_80340 TRIREDRAFT_81984 TRIREDRAFT_124051 TRIREDRAFT_124283	771	8.45	0.686391	0.953178
14.07.01 modification with fatty acids (e.g. myristylation, palmitylation, farnesylation)	1	0.41	TRIREDRAFT_81984	46	0.50	0.82	1
14.07.02 modification with sugar residues (e.g. glycosylation, deglycosylation)	1	0.41	TRIREDRAFT_80340	77	0.84	0.488095	1
14.07.02.02 N-directed glycosylation, deglycosylation	1	0.41	TRIREDRAFT_80340	41	0.44	0.931818	1
14.07.03 modification by phosphorylation, dephosphorylation, autophosphorylation	6	2.48	TRIREDRAFT_55208 TRIREDRAFT_56390 TRIREDRAFT_120806 TRIREDRAFT_59668 TRIREDRAFT_3830 TRIREDRAFT_62181	234	2.56	0.96875	1
14.07.04 modification by acetylation, deacetylation	1	0.41	TRIREDRAFT_22210	71	0.77	0.532468	1
14.07.05 modification by ubiquitination, deubiquitination	1	0.41	TRIREDRAFT_56390	133	1.45	0.282759	1
14.07.09 posttranslational modification of amino acids (e.g. hydroxylation, methylation)	1	0.41	TRIREDRAFT_124283	53	0.58	0.706897	1
14.07.11 protein processing (proteolytic)	5	2.07	TRIREDRAFT_74462 TRIREDRAFT_103669 TRIREDRAFT_56390 TRIREDRAFT_47127 TRIREDRAFT_124051	128	1.40	1.47857	0.2505
14.10 assembly of protein complexes	3	1.24	TRIREDRAFT_73678 TRIREDRAFT_56390 TRIREDRAFT_108826	240	2.63	0.471483	1
14.13 protein/peptide degradation	11	4.56	TRIREDRAFT_74462 TRIREDRAFT_103669 TRIREDRAFT_56390 TRIREDRAFT_47127 TRIREDRAFT_22210 TRIREDRAFT_65324 TRIREDRAFT_65494 TRIREDRAFT_65982 TRIREDRAFT_111694 TRIREDRAFT_69489 TRIREDRAFT_124051	384	4.21	1.08314	0.436667
14.13.01 cytoplasmic and nuclear protein degradation	4	1.65	TRIREDRAFT_56390 TRIREDRAFT_47127 TRIREDRAFT_22210 TRIREDRAFT_69489	258	2.83	0.583039	1
14.13.01.01 proteasomal degradation (ubiquitin/proteasomal pathway)	1	0.41	TRIREDRAFT_56390	162	1.77	0.231638	1
14.13.04 lysosomal and vacuolar protein degradation	2	0.82	TRIREDRAFT_47127 TRIREDRAFT_69489	31	0.34	2.41176	0.19725
14.13.04.02 vacuolar protein degradation	2	0.82	TRIREDRAFT_47127 TRIREDRAFT_69489	15	0.16	5.125	0.058301
16 PROTEIN WITH BINDING FUNCTION OR COFACTOR REQUIREMENT (structural or catalytic)	51	21.1	TRIREDRAFT_21211 TRIREDRAFT_73678 TRIREDRAFT_1879 TRIREDRAFT_119896 TRIREDRAFT_119762 TRIREDRAFT_54329 TRIREDRAFT_44251 TRIREDRAFT_73924 TRIREDRAFT_74282 TRIREDRAFT_55208 TRIREDRAFT_55747 TRIREDRAFT_103669 TRIREDRAFT_56390 TRIREDRAFT_3027 TRIREDRAFT_120801 TRIREDRAFT_25874 TRIREDRAFT_120806 TRIREDRAFT_58613 TRIREDRAFT_76880 TRIREDRAFT_105970 TRIREDRAFT_121252 TRIREDRAFT_59668 TRIREDRAFT_27398 TRI…	2682	29.4	0.717687	0.998691
16.01 protein binding	23	9.54	TRIREDRAFT_21211 TRIREDRAFT_73678 TRIREDRAFT_1879 TRIREDRAFT_119762 TRIREDRAFT_54329 TRIREDRAFT_44251 TRIREDRAFT_74282 TRIREDRAFT_55208 TRIREDRAFT_103669 TRIREDRAFT_56390 TRIREDRAFT_120801 TRIREDRAFT_25874 TRIREDRAFT_76880 TRIREDRAFT_105970 TRIREDRAFT_59668 TRIREDRAFT_27398 TRIREDRAFT_3779 TRIREDRAFT_22164 TRIREDRAFT_62805 TRIREDRAFT_78688 TRIREDRAFT_65982 TRIREDRAFT_68097 TRIREDRAFT_124283	1441	15.8	0.603797	0.998446
16.01.01 receptor binding	1	0.41	TRIREDRAFT_74282	18	0.19	2.15789	0.382934
16.03 nucleic acid binding	13	5.39	TRIREDRAFT_21211 TRIREDRAFT_120801 TRIREDRAFT_25874 TRIREDRAFT_76880 TRIREDRAFT_121252 TRIREDRAFT_27398 TRIREDRAFT_3779 TRIREDRAFT_107682 TRIREDRAFT_62181 TRIREDRAFT_62805 TRIREDRAFT_78688 TRIREDRAFT_68097 TRIREDRAFT_124283	721	7.91	0.681416	0.950354
16.03.01 DNA binding	10	4.14	TRIREDRAFT_21211 TRIREDRAFT_25874 TRIREDRAFT_121252 TRIREDRAFT_27398 TRIREDRAFT_3779 TRIREDRAFT_107682 TRIREDRAFT_62805 TRIREDRAFT_78688 TRIREDRAFT_68097 TRIREDRAFT_124283	396	4.34	0.953917	1
16.03.03 RNA binding	2	0.82	TRIREDRAFT_120801 TRIREDRAFT_62181	310	3.40	0.241176	1
16.05 polysaccharide binding	1	0.41	TRIREDRAFT_74282	23	0.25	1.64	0.46047
16.09 lipid binding	2	0.82	TRIREDRAFT_50593 TRIREDRAFT_111694	64	0.70	1.17143	0.507946
16.13 C-compound binding	1	0.41	TRIREDRAFT_73678	39	0.42	0.97619	1
16.13.01 sugar binding	1	0.41	TRIREDRAFT_73678	22	0.24	1.70833	0.445781
16.17 metal binding	22	9.12	TRIREDRAFT_73678 TRIREDRAFT_119762 TRIREDRAFT_55208 TRIREDRAFT_3027 TRIREDRAFT_25874 TRIREDRAFT_59668 TRIREDRAFT_3779 TRIREDRAFT_22210 TRIREDRAFT_38749 TRIREDRAFT_62805 TRIREDRAFT_22654 TRIREDRAFT_22845 TRIREDRAFT_65494 TRIREDRAFT_71970 TRIREDRAFT_50593 TRIREDRAFT_110666 TRIREDRAFT_80920 TRIREDRAFT_81271 TRIREDRAFT_51893 TRIREDRAFT_23292 TRIREDRAFT_111694 TRIREDRAFT_124283	628	6.88	1.32558	0.106471
16.17.01 calcium binding	2	0.82	TRIREDRAFT_73678 TRIREDRAFT_119762	73	0.80	1.025	0.579271
16.17.07 magnesium binding	2	0.82	TRIREDRAFT_3027 TRIREDRAFT_59668	105	1.15	0.713043	1
16.17.09 heavy metal binding (Cu, Fe, Zn)	17	7.05	TRIREDRAFT_55208 TRIREDRAFT_25874 TRIREDRAFT_3779 TRIREDRAFT_22210 TRIREDRAFT_38749 TRIREDRAFT_62805 TRIREDRAFT_22654 TRIREDRAFT_22845 TRIREDRAFT_65494 TRIREDRAFT_50593 TRIREDRAFT_110666 TRIREDRAFT_80920 TRIREDRAFT_81271 TRIREDRAFT_51893 TRIREDRAFT_23292 TRIREDRAFT_111694 TRIREDRAFT_124283	404	4.43	1.59142	0.039206
16.19 nucleotide/nucleoside/nucleobase binding	14	5.80	TRIREDRAFT_73924 TRIREDRAFT_55747 TRIREDRAFT_56390 TRIREDRAFT_120801 TRIREDRAFT_120806 TRIREDRAFT_58613 TRIREDRAFT_76880 TRIREDRAFT_59668 TRIREDRAFT_41664 TRIREDRAFT_62181 TRIREDRAFT_65494 TRIREDRAFT_50593 TRIREDRAFT_68192 TRIREDRAFT_41699	763	8.37	0.692951	0.948396
16.19.03 ATP binding	7	2.90	TRIREDRAFT_73924 TRIREDRAFT_55747 TRIREDRAFT_56390 TRIREDRAFT_58613 TRIREDRAFT_59668 TRIREDRAFT_62181 TRIREDRAFT_65494	570	6.25	0.464	0.994439
16.19.05 GTP binding	4	1.65	TRIREDRAFT_76880 TRIREDRAFT_41664 TRIREDRAFT_68192 TRIREDRAFT_41699	124	1.36	1.21324	0.416124
16.21 complex cofactor/cosubstrate/vitamine binding	8	3.31	TRIREDRAFT_119896 TRIREDRAFT_105970 TRIREDRAFT_38749 TRIREDRAFT_63919 TRIREDRAFT_22654 TRIREDRAFT_110615 TRIREDRAFT_81271 TRIREDRAFT_23367	370	4.05	0.817284	1
16.21.01 heme binding	1	0.41	TRIREDRAFT_38749	62	0.68	0.602941	1
16.21.05 FAD/FMN binding	2	0.82	TRIREDRAFT_22654 TRIREDRAFT_23367	104	1.14	0.719298	1
16.21.07 NAD/NADP binding	4	1.65	TRIREDRAFT_119896 TRIREDRAFT_105970 TRIREDRAFT_81271 TRIREDRAFT_23367	173	1.89	0.873016	1
16.21.08 Fe/S binding	1	0.41	TRIREDRAFT_22654	33	0.36	1.13889	0.587631
16.21.17 pyridoxal phosphate binding	1	0.41	TRIREDRAFT_63919	42	0.46	0.891304	1
18 REGULATION OF METABOLISM AND PROTEIN FUNCTION	13	5.39	TRIREDRAFT_44251 TRIREDRAFT_43877 TRIREDRAFT_55208 TRIREDRAFT_56390 TRIREDRAFT_59668 TRIREDRAFT_22164 TRIREDRAFT_107460 TRIREDRAFT_62181 TRIREDRAFT_62805 TRIREDRAFT_78688 TRIREDRAFT_65982 TRIREDRAFT_68097 TRIREDRAFT_124283	481	5.27	1.02277	0.508747
18.01 regulation by	4	1.65	TRIREDRAFT_59668 TRIREDRAFT_62181 TRIREDRAFT_78688 TRIREDRAFT_68097	235	2.57	0.642023	1
18.01.01 regulation by modification	2	0.82	TRIREDRAFT_59668 TRIREDRAFT_62181	133	1.45	0.565517	1
18.01.07 regulation by binding / dissociation	2	0.82	TRIREDRAFT_78688 TRIREDRAFT_68097	108	1.18	0.694915	1
18.02 regulation of protein activity	13	5.39	TRIREDRAFT_44251 TRIREDRAFT_43877 TRIREDRAFT_55208 TRIREDRAFT_56390 TRIREDRAFT_59668 TRIREDRAFT_22164 TRIREDRAFT_107460 TRIREDRAFT_62181 TRIREDRAFT_62805 TRIREDRAFT_78688 TRIREDRAFT_65982 TRIREDRAFT_68097 TRIREDRAFT_124283	470	5.15	1.0466	0.47458
18.02.01 enzymatic activity regulation / enzyme regulator	7	2.90	TRIREDRAFT_44251 TRIREDRAFT_55208 TRIREDRAFT_56390 TRIREDRAFT_59668 TRIREDRAFT_22164 TRIREDRAFT_107460 TRIREDRAFT_65982	295	3.23	0.897833	1
18.02.01.01 enzyme activator	4	1.65	TRIREDRAFT_44251 TRIREDRAFT_55208 TRIREDRAFT_107460 TRIREDRAFT_65982	135	1.48	1.11486	0.480769
18.02.01.01.01 GTPase activator (GAP)	3	1.24	TRIREDRAFT_44251 TRIREDRAFT_107460 TRIREDRAFT_65982	50	0.54	2.2963	0.14538
18.02.01.01.05 kinase activator	1	0.41	TRIREDRAFT_55208	24	0.26	1.57692	0.474772
18.02.01.02 enzyme inhibitor	1	0.41	TRIREDRAFT_22164	52	0.57	0.719298	1
18.02.01.02.05 kinase inhibitior	1	0.41	TRIREDRAFT_22164	21	0.23	1.78261	0.430694
18.02.03 guanyl-nucleotide exchange factor (GEF)	1	0.41	TRIREDRAFT_43877	28	0.30	1.36667	0.528299
18.02.09 regulator of transcription factor	3	1.24	TRIREDRAFT_78688 TRIREDRAFT_68097 TRIREDRAFT_124283	96	1.05	1.18095	0.468489
20 CELLULAR TRANSPORT, TRANSPORT FACILITIES AND TRANSPORT ROUTES	32	13.2	TRIREDRAFT_119762 TRIREDRAFT_44251 TRIREDRAFT_43877 TRIREDRAFT_54391 TRIREDRAFT_73924 TRIREDRAFT_55636 TRIREDRAFT_55747 TRIREDRAFT_56095 TRIREDRAFT_57185 TRIREDRAFT_120752 TRIREDRAFT_38749 TRIREDRAFT_60988 TRIREDRAFT_77512 TRIREDRAFT_107460 TRIREDRAFT_62577 TRIREDRAFT_4737 TRIREDRAFT_49979 TRIREDRAFT_22845 TRIREDRAFT_80091 TRIREDRAFT_110666 TRIREDRAFT_110615 TRIREDRAFT_81082 TRIREDRAFT_81097 TRIR…	1503	16.4	0.804878	0.929628
20.01 transported compounds (substrates)	25	10.3	TRIREDRAFT_54391 TRIREDRAFT_73924 TRIREDRAFT_55747 TRIREDRAFT_56095 TRIREDRAFT_57185 TRIREDRAFT_120752 TRIREDRAFT_38749 TRIREDRAFT_60988 TRIREDRAFT_77512 TRIREDRAFT_62577 TRIREDRAFT_4737 TRIREDRAFT_49979 TRIREDRAFT_22845 TRIREDRAFT_80091 TRIREDRAFT_110666 TRIREDRAFT_110615 TRIREDRAFT_81082 TRIREDRAFT_123659 TRIREDRAFT_69081 TRIREDRAFT_81984 TRIREDRAFT_69611 TRIREDRAFT_23367 TRIREDRAFT_70803 TRIRE…	1116	12.2	0.844262	0.840836
20.01.01 ion transport	7	2.90	TRIREDRAFT_120752 TRIREDRAFT_60988 TRIREDRAFT_62577 TRIREDRAFT_22845 TRIREDRAFT_110666 TRIREDRAFT_71029 TRIREDRAFT_124283	223	2.44	1.18852	0.376508
20.01.01.01 cation transport (H+, Na+, K+, Ca2+ , NH4+, etc.)	6	2.48	TRIREDRAFT_120752 TRIREDRAFT_62577 TRIREDRAFT_22845 TRIREDRAFT_110666 TRIREDRAFT_71029 TRIREDRAFT_124283	182	1.99	1.24623	0.350258
20.01.01.01.01 heavy metal ion transport (Cu+, Fe3+, etc.)	3	1.24	TRIREDRAFT_22845 TRIREDRAFT_110666 TRIREDRAFT_71029	67	0.73	1.69863	0.260657
20.01.01.01.01.01 siderophore-iron transport	1	0.41	TRIREDRAFT_22845	24	0.26	1.57692	0.474772
20.01.01.07 anion transport	1	0.41	TRIREDRAFT_60988	51	0.55	0.745455	1
20.01.01.07.07 phosphate transport	1	0.41	TRIREDRAFT_60988	19	0.20	2.05	0.399282
20.01.03 C-compound and carbohydrate transport	5	2.07	TRIREDRAFT_54391 TRIREDRAFT_55747 TRIREDRAFT_57185 TRIREDRAFT_80091 TRIREDRAFT_81082	200	2.19	0.945205	1
20.01.03.03 C4-dicarboxylate transport (e.g. malate, succinate, fumarate)	1	0.41	TRIREDRAFT_54391	12	0.13	3.15385	0.275118
20.01.07 amino acid/amino acid derivatives transport	2	0.82	TRIREDRAFT_57185 TRIREDRAFT_4737	66	0.72	1.13889	0.524461
20.01.09 peptide transport	1	0.41	TRIREDRAFT_49979	21	0.23	1.78261	0.430694
20.01.10 protein transport	1	0.41	TRIREDRAFT_123659	236	2.58	0.158915	1
20.01.11 amine / polyamine transport	2	0.82	TRIREDRAFT_57185 TRIREDRAFT_81082	35	0.38	2.15789	0.236357
20.01.13 lipid/fatty acid transport	4	1.65	TRIREDRAFT_55747 TRIREDRAFT_57185 TRIREDRAFT_60988 TRIREDRAFT_81082	99	1.08	1.52778	0.266186
20.01.15 electron transport	7	2.90	TRIREDRAFT_38749 TRIREDRAFT_77512 TRIREDRAFT_110615 TRIREDRAFT_69081 TRIREDRAFT_23367 TRIREDRAFT_70803 TRIREDRAFT_124283	269	2.95	0.983051	1
20.01.23 allantoin and allantoate transport	1	0.41	TRIREDRAFT_69611	34	0.37	1.10811	0.598574
20.01.25 vitamine/cofactor transport	2	0.82	TRIREDRAFT_57185 TRIREDRAFT_69611	39	0.42	1.95238	0.275838
20.01.26 neurotransmitter transport	2	0.82	TRIREDRAFT_57185 TRIREDRAFT_81984	29	0.31	2.64516	0.178014
20.01.27 drug/toxin transport	2	0.82	TRIREDRAFT_73924 TRIREDRAFT_56095	112	1.22	0.672131	1
20.03 transport facilities	11	4.56	TRIREDRAFT_73924 TRIREDRAFT_55636 TRIREDRAFT_55747 TRIREDRAFT_57185 TRIREDRAFT_120752 TRIREDRAFT_49979 TRIREDRAFT_80091 TRIREDRAFT_110666 TRIREDRAFT_81082 TRIREDRAFT_69611 TRIREDRAFT_71029	542	5.94	0.767677	0.856544
20.03.01 channel / pore class transport	1	0.41	TRIREDRAFT_81082	50	0.54	0.759259	1
20.03.22 transport ATPases	1	0.41	TRIREDRAFT_73924	85	0.93	0.44086	1
20.03.25 ABC transporters	3	1.24	TRIREDRAFT_73924 TRIREDRAFT_55636 TRIREDRAFT_55747	73	0.80	1.55	0.304036
20.09 transport routes	20	8.29	TRIREDRAFT_119762 TRIREDRAFT_44251 TRIREDRAFT_43877 TRIREDRAFT_54391 TRIREDRAFT_73924 TRIREDRAFT_56095 TRIREDRAFT_57185 TRIREDRAFT_120752 TRIREDRAFT_60988 TRIREDRAFT_107460 TRIREDRAFT_62577 TRIREDRAFT_22845 TRIREDRAFT_80091 TRIREDRAFT_110666 TRIREDRAFT_81082 TRIREDRAFT_81097 TRIREDRAFT_69287 TRIREDRAFT_81984 TRIREDRAFT_69611 TRIREDRAFT_71029	995	10.9	0.76055	0.927433
20.09.07 vesicular transport (Golgi network, etc.)	2	0.82	TRIREDRAFT_43877 TRIREDRAFT_81097	261	2.86	0.286713	1
20.09.07.03 ER to Golgi transport	2	0.82	TRIREDRAFT_43877 TRIREDRAFT_81097	76	0.83	0.987952	1
20.09.07.05 intra Golgi transport	1	0.41	TRIREDRAFT_43877	30	0.32	1.28125	0.552989
20.09.13 vacuolar/lysosomal transport	2	0.82	TRIREDRAFT_107460 TRIREDRAFT_62577	151	1.65	0.49697	1
20.09.16 cellular export and secretion	6	2.48	TRIREDRAFT_44251 TRIREDRAFT_43877 TRIREDRAFT_73924 TRIREDRAFT_56095 TRIREDRAFT_81082 TRIREDRAFT_69287	210	2.30	1.07826	0.482358
20.09.16.01 Type I protein secretion system (ABC-type transport systems)	1	0.41	TRIREDRAFT_73924	21	0.23	1.78261	0.430694
20.09.16.09 vesicular cellular export	1	0.41	TRIREDRAFT_44251	40	0.43	0.953488	1
20.09.16.09.03 exocytosis	1	0.41	TRIREDRAFT_44251	37	0.40	1.025	0.629697
20.09.18 cellular import	12	4.97	TRIREDRAFT_119762 TRIREDRAFT_54391 TRIREDRAFT_57185 TRIREDRAFT_120752 TRIREDRAFT_60988 TRIREDRAFT_22845 TRIREDRAFT_80091 TRIREDRAFT_110666 TRIREDRAFT_81082 TRIREDRAFT_81984 TRIREDRAFT_69611 TRIREDRAFT_71029	363	3.98	1.24874	0.253244
20.09.18.07 non-vesicular cellular import	5	2.07	TRIREDRAFT_54391 TRIREDRAFT_120752 TRIREDRAFT_80091 TRIREDRAFT_69611 TRIREDRAFT_71029	151	1.65	1.25455	0.369592
20.09.18.09 vesicular cellular import	2	0.82	TRIREDRAFT_119762 TRIREDRAFT_81984	119	1.30	0.630769	1
20.09.18.09.01 endocytosis	2	0.82	TRIREDRAFT_119762 TRIREDRAFT_81984	119	1.30	0.630769	1
20.09.18.09.01.01 receptor-mediated endocytosis	1	0.41	TRIREDRAFT_81984	13	0.14	2.92857	0.294309
30 CELLULAR COMMUNICATION/SIGNAL TRANSDUCTION MECHANISM	16	6.63	TRIREDRAFT_119762 TRIREDRAFT_44251 TRIREDRAFT_120806 TRIREDRAFT_76880 TRIREDRAFT_105970 TRIREDRAFT_27992 TRIREDRAFT_59668 TRIREDRAFT_41664 TRIREDRAFT_3830 TRIREDRAFT_22164 TRIREDRAFT_62181 TRIREDRAFT_62805 TRIREDRAFT_108543 TRIREDRAFT_71970 TRIREDRAFT_65982 TRIREDRAFT_41699	561	6.15	1.07805	0.41387
30.01 cellular signalling	13	5.39	TRIREDRAFT_44251 TRIREDRAFT_120806 TRIREDRAFT_76880 TRIREDRAFT_27992 TRIREDRAFT_59668 TRIREDRAFT_41664 TRIREDRAFT_3830 TRIREDRAFT_22164 TRIREDRAFT_62181 TRIREDRAFT_108543 TRIREDRAFT_71970 TRIREDRAFT_65982 TRIREDRAFT_41699	482	5.28	1.02083	0.511829
30.01.05 enzyme mediated signal transduction	8	3.31	TRIREDRAFT_44251 TRIREDRAFT_120806 TRIREDRAFT_76880 TRIREDRAFT_59668 TRIREDRAFT_3830 TRIREDRAFT_22164 TRIREDRAFT_62181 TRIREDRAFT_65982	284	3.11	1.06431	0.478798
30.01.05.01 protein kinase	4	1.65	TRIREDRAFT_120806 TRIREDRAFT_59668 TRIREDRAFT_3830 TRIREDRAFT_62181	134	1.47	1.12245	0.474996
30.01.05.01.03 MAPKKK cascade	1	0.41	TRIREDRAFT_3830	30	0.32	1.28125	0.552989
30.01.05.01.06 serine/threonine kinase	2	0.82	TRIREDRAFT_59668 TRIREDRAFT_62181	66	0.72	1.13889	0.524461
30.01.05.05 G-protein mediated signal transduction	3	1.24	TRIREDRAFT_44251 TRIREDRAFT_76880 TRIREDRAFT_65982	131	1.43	0.867133	1
30.01.05.05.01 small GTPase mediated signal transduction	2	0.82	TRIREDRAFT_76880 TRIREDRAFT_65982	96	1.05	0.780952	1
30.01.09 second messenger mediated signal transduction	1	0.41	TRIREDRAFT_71970	92	1.00	0.41	1
30.01.09.11 polyphosphoinositol mediated signal transduction	1	0.41	TRIREDRAFT_71970	33	0.36	1.13889	0.587631
30.05 transmembrane signal transduction	6	2.48	TRIREDRAFT_119762 TRIREDRAFT_105970 TRIREDRAFT_59668 TRIREDRAFT_3830 TRIREDRAFT_62181 TRIREDRAFT_62805	161	1.76	1.40909	0.253371
30.05.01 receptor enzyme mediated signalling	3	1.24	TRIREDRAFT_119762 TRIREDRAFT_105970 TRIREDRAFT_62181	50	0.54	2.2963	0.14538
30.05.01.12 transmembrane receptor protein tyrosine kinase signalling pathways	1	0.41	TRIREDRAFT_119762	11	0.12	3.41667	0.255407
30.05.01.12.01 EGF-receptor signalling pathway	1	0.41	TRIREDRAFT_119762	4	0.04	10.25	0.101655
30.05.01.18 transmembrane receptor protein serine/threonine kinase signalling pathways	3	1.24	TRIREDRAFT_119762 TRIREDRAFT_105970 TRIREDRAFT_62181	14	0.15	8.26667	0.00535416
30.05.01.18.01 TGF-beta-receptor signalling pathway	1	0.41	TRIREDRAFT_105970	4	0.04	10.25	0.101655
30.05.02 non-enzymatic receptor mediated signalling	3	1.24	TRIREDRAFT_105970 TRIREDRAFT_59668 TRIREDRAFT_62805	73	0.80	1.55	0.304036
30.05.02.16 hedgehog-dependent signalling pathway	1	0.41	TRIREDRAFT_62805	5	0.05	8.2	0.125417
30.05.02.24 G-protein coupled receptor signalling pathway	2	0.82	TRIREDRAFT_105970 TRIREDRAFT_59668	31	0.34	2.41176	0.19725
32 CELL RESCUE, DEFENSE AND VIRULENCE	30	12.4	TRIREDRAFT_73678 TRIREDRAFT_44251 TRIREDRAFT_73924 TRIREDRAFT_55636 TRIREDRAFT_56095 TRIREDRAFT_56390 TRIREDRAFT_3027 TRIREDRAFT_120801 TRIREDRAFT_27992 TRIREDRAFT_106249 TRIREDRAFT_3779 TRIREDRAFT_3830 TRIREDRAFT_38749 TRIREDRAFT_22164 TRIREDRAFT_62577 TRIREDRAFT_62182 TRIREDRAFT_78828 TRIREDRAFT_78688 TRIREDRAFT_22654 TRIREDRAFT_64869 TRIREDRAFT_65494 TRIREDRAFT_65982 TRIREDRAFT_67377 TRIREDRAF…	1050	11.5	1.07826	0.353099
32.01 stress response	17	7.05	TRIREDRAFT_73678 TRIREDRAFT_44251 TRIREDRAFT_55636 TRIREDRAFT_56095 TRIREDRAFT_56390 TRIREDRAFT_3027 TRIREDRAFT_120801 TRIREDRAFT_106249 TRIREDRAFT_3779 TRIREDRAFT_3830 TRIREDRAFT_22164 TRIREDRAFT_78688 TRIREDRAFT_22654 TRIREDRAFT_65982 TRIREDRAFT_81082 TRIREDRAFT_123659 TRIREDRAFT_70803	588	6.45	1.09302	0.386889
32.01.01 oxidative stress response	1	0.41	TRIREDRAFT_70803	90	0.98	0.418367	1
32.01.03 osmotic and salt stress response	1	0.41	TRIREDRAFT_3830	72	0.78	0.525641	1
32.01.05 heat shock response	1	0.41	TRIREDRAFT_78688	42	0.46	0.891304	1
32.01.06 cold shock response	1	0.41	TRIREDRAFT_120801	4	0.04	10.25	0.101655
32.01.07 unfolded protein response (e.g. ER quality control)	3	1.24	TRIREDRAFT_73678 TRIREDRAFT_22164 TRIREDRAFT_78688	75	0.82	1.5122	0.318592
32.01.09 DNA damage response	2	0.82	TRIREDRAFT_3027 TRIREDRAFT_3779	128	1.40	0.585714	1
32.01.11 nutrient starvation response	2	0.82	TRIREDRAFT_56095 TRIREDRAFT_3830	37	0.40	2.05	0.256083
32.01.13 electromagnetic waves stress response (e.g. UV, X-ray)	1	0.41	TRIREDRAFT_3027	14	0.15	2.73333	0.312994
32.05 disease, virulence and defense	10	4.14	TRIREDRAFT_73924 TRIREDRAFT_55636 TRIREDRAFT_56095 TRIREDRAFT_27992 TRIREDRAFT_62182 TRIREDRAFT_78828 TRIREDRAFT_65494 TRIREDRAFT_68192 TRIREDRAFT_123955 TRIREDRAFT_70845	298	3.26	1.26994	0.264261
32.05.01 resistance proteins	4	1.65	TRIREDRAFT_73924 TRIREDRAFT_55636 TRIREDRAFT_56095 TRIREDRAFT_68192	125	1.37	1.20438	0.422089
32.05.03 defense related proteins	2	0.82	TRIREDRAFT_78828 TRIREDRAFT_68192	51	0.55	1.49091	0.392187
32.05.05 virulence, disease factors	4	1.65	TRIREDRAFT_27992 TRIREDRAFT_62182 TRIREDRAFT_65494 TRIREDRAFT_70845	103	1.13	1.46018	0.289826
32.07 detoxification	9	3.73	TRIREDRAFT_73924 TRIREDRAFT_56095 TRIREDRAFT_38749 TRIREDRAFT_62577 TRIREDRAFT_78828 TRIREDRAFT_64869 TRIREDRAFT_67377 TRIREDRAFT_51893 TRIREDRAFT_70803	329	3.60	1.03611	0.507014
32.07.01 detoxification involving cytochrome P450	3	1.24	TRIREDRAFT_38749 TRIREDRAFT_64869 TRIREDRAFT_67377	52	0.57	2.17544	0.157981
32.07.05 detoxification by export	2	0.82	TRIREDRAFT_73924 TRIREDRAFT_56095	86	0.94	0.87234	1
32.07.07 oxygen and radical detoxification	2	0.82	TRIREDRAFT_51893 TRIREDRAFT_70803	59	0.64	1.28125	0.465072
32.07.07.01 catalase reaction	1	0.41	TRIREDRAFT_70803	9	0.09	4.55556	0.21437
32.07.07.05 peroxidase reaction	2	0.82	TRIREDRAFT_51893 TRIREDRAFT_70803	6	0.06	13.6667	0.00973446
32.07.09 detoxification by degradation	1	0.41	TRIREDRAFT_78828	23	0.25	1.64	0.46047
32.10 degradation / modification of foreign (exogenous) compounds	2	0.82	TRIREDRAFT_78828 TRIREDRAFT_70845	42	0.46	1.78261	0.305402
32.10.07 degradation / modification of foreign (exogenous) polysaccharides	1	0.41	TRIREDRAFT_70845	23	0.25	1.64	0.46047
32.10.09 degradation / modification of foreign (exogenous) ester compounds	1	0.41	TRIREDRAFT_78828	8	0.08	5.125	0.193014
34 INTERACTION WITH THE ENVIRONMENT	14	5.80	TRIREDRAFT_73678 TRIREDRAFT_73924 TRIREDRAFT_74282 TRIREDRAFT_120801 TRIREDRAFT_120752 TRIREDRAFT_3830 TRIREDRAFT_62577 TRIREDRAFT_78688 TRIREDRAFT_22654 TRIREDRAFT_22845 TRIREDRAFT_110666 TRIREDRAFT_68192 TRIREDRAFT_51893 TRIREDRAFT_71029	626	6.86	0.845481	0.780676
34.01 homeostasis	7	2.90	TRIREDRAFT_73678 TRIREDRAFT_120752 TRIREDRAFT_62577 TRIREDRAFT_22654 TRIREDRAFT_22845 TRIREDRAFT_110666 TRIREDRAFT_71029	263	2.88	1.00694	0.547354
34.01.01 homeostasis of cations	6	2.48	TRIREDRAFT_73678 TRIREDRAFT_120752 TRIREDRAFT_62577 TRIREDRAFT_22845 TRIREDRAFT_110666 TRIREDRAFT_71029	224	2.45	1.01224	0.545654
34.01.01.01 homeostasis of metal ions (Na, K, Ca etc.)	6	2.48	TRIREDRAFT_73678 TRIREDRAFT_120752 TRIREDRAFT_62577 TRIREDRAFT_22845 TRIREDRAFT_110666 TRIREDRAFT_71029	149	1.63	1.52147	0.20189
34.07 cell adhesion	1	0.41	TRIREDRAFT_74282	38	0.41	1	1
34.11 cellular sensing and response to external stimulus	7	2.90	TRIREDRAFT_73924 TRIREDRAFT_120801 TRIREDRAFT_3830 TRIREDRAFT_78688 TRIREDRAFT_110666 TRIREDRAFT_68192 TRIREDRAFT_51893	272	2.98	0.973154	1
34.11.03 chemoperception and response	2	0.82	TRIREDRAFT_73924 TRIREDRAFT_3830	118	1.29	0.635659	1
34.11.03.13 osmosensing and response	1	0.41	TRIREDRAFT_3830	53	0.58	0.706897	1
34.11.09 temperature perception and response	2	0.82	TRIREDRAFT_120801 TRIREDRAFT_78688	24	0.26	3.15385	0.131542
34.11.10 response to biotic stimulus	1	0.41	TRIREDRAFT_68192	14	0.15	2.73333	0.312994
34.11.12 perception of nutrients and nutritional adaptation	1	0.41	TRIREDRAFT_3830	57	0.62	0.66129	1
34.11.13 gas and metabolite distribution	1	0.41	TRIREDRAFT_51893	6	0.06	6.83333	0.148554
34.11.13.07 circulation (e.g. blood pressure)	1	0.41	TRIREDRAFT_51893	5	0.05	8.2	0.125417
40 CELL FATE	14	5.80	TRIREDRAFT_21211 TRIREDRAFT_44251 TRIREDRAFT_74807 TRIREDRAFT_56390 TRIREDRAFT_25874 TRIREDRAFT_76880 TRIREDRAFT_3830 TRIREDRAFT_122476 TRIREDRAFT_22654 TRIREDRAFT_65324 TRIREDRAFT_80340 TRIREDRAFT_81097 TRIREDRAFT_68097 TRIREDRAFT_51893	465	5.10	1.13725	0.346732
40.01 cell growth / morphogenesis	10	4.14	TRIREDRAFT_21211 TRIREDRAFT_44251 TRIREDRAFT_74807 TRIREDRAFT_56390 TRIREDRAFT_25874 TRIREDRAFT_76880 TRIREDRAFT_3830 TRIREDRAFT_65324 TRIREDRAFT_80340 TRIREDRAFT_68097	325	3.56	1.16292	0.357344
40.01.03 directional cell growth (morphogenesis)	3	1.24	TRIREDRAFT_21211 TRIREDRAFT_3830 TRIREDRAFT_68097	91	0.99	1.25253	0.433786
40.01.05 growth regulators / regulation of cell size	1	0.41	TRIREDRAFT_25874	36	0.39	1.05128	0.619599
40.10 cell death	5	2.07	TRIREDRAFT_122476 TRIREDRAFT_22654 TRIREDRAFT_65324 TRIREDRAFT_81097 TRIREDRAFT_51893	141	1.54	1.34416	0.317015
40.10.02 apoptosis (type I programmed cell death)	4	1.65	TRIREDRAFT_122476 TRIREDRAFT_22654 TRIREDRAFT_65324 TRIREDRAFT_51893	126	1.38	1.19565	0.42804
40.10.02.01 anti-apoptosis	1	0.41	TRIREDRAFT_51893	22	0.24	1.70833	0.445781
40.10.02.02 apoptotic program	1	0.41	TRIREDRAFT_65324	20	0.21	1.95238	0.415198
40.10.02.02.02 caspase activation	1	0.41	TRIREDRAFT_65324	7	0.07	5.85714	0.171081
40.20 cell aging	1	0.41	TRIREDRAFT_81097	38	0.41	1	1
41 DEVELOPMENT (Systemic)	4	1.65	TRIREDRAFT_121252 TRIREDRAFT_41664 TRIREDRAFT_81082 TRIREDRAFT_41699	90	0.98	1.68367	0.214592
41.01 fungal/microorganismic development	4	1.65	TRIREDRAFT_121252 TRIREDRAFT_41664 TRIREDRAFT_81082 TRIREDRAFT_41699	90	0.98	1.68367	0.214592
41.01.01 mating (fertilization)	1	0.41	TRIREDRAFT_81082	41	0.44	0.931818	1
41.01.03 tissue pattern formation	1	0.41	TRIREDRAFT_121252	16	0.17	2.41176	0.348899
41.01.03.01 fruit body development (sexually or asexually derived spores)	1	0.41	TRIREDRAFT_121252	14	0.15	2.73333	0.312994
42 BIOGENESIS OF CELLULAR COMPONENTS	25	10.3	TRIREDRAFT_21211 TRIREDRAFT_54870 TRIREDRAFT_119762 TRIREDRAFT_44251 TRIREDRAFT_74282 TRIREDRAFT_74807 TRIREDRAFT_103669 TRIREDRAFT_3027 TRIREDRAFT_25874 TRIREDRAFT_76880 TRIREDRAFT_22210 TRIREDRAFT_107682 TRIREDRAFT_62182 TRIREDRAFT_62805 TRIREDRAFT_78688 TRIREDRAFT_65324 TRIREDRAFT_80340 TRIREDRAFT_66792 TRIREDRAFT_68097 TRIREDRAFT_123659 TRIREDRAFT_69081 TRIREDRAFT_81984 TRIREDRAFT_70803 TRIRE…	1026	11.2	0.919643	0.700035
42.01 cell wall	7	2.90	TRIREDRAFT_54870 TRIREDRAFT_74807 TRIREDRAFT_103669 TRIREDRAFT_80340 TRIREDRAFT_66792 TRIREDRAFT_68097 TRIREDRAFT_123659	239	2.62	1.10687	0.446118
42.02 eukaryotic plasma membrane	1	0.41	TRIREDRAFT_62182	20	0.21	1.95238	0.415198
42.04 cytoskeleton/structural proteins	5	2.07	TRIREDRAFT_119762 TRIREDRAFT_44251 TRIREDRAFT_74807 TRIREDRAFT_76880 TRIREDRAFT_65324	267	2.92	0.708904	1
42.04.03 actin cytoskeleton	2	0.82	TRIREDRAFT_119762 TRIREDRAFT_44251	108	1.18	0.694915	1
42.10 nucleus	9	3.73	TRIREDRAFT_21211 TRIREDRAFT_3027 TRIREDRAFT_25874 TRIREDRAFT_22210 TRIREDRAFT_107682 TRIREDRAFT_62805 TRIREDRAFT_78688 TRIREDRAFT_68097 TRIREDRAFT_124283	284	3.11	1.19936	0.337183
42.10.03 organization of chromosome structure	9	3.73	TRIREDRAFT_21211 TRIREDRAFT_3027 TRIREDRAFT_25874 TRIREDRAFT_22210 TRIREDRAFT_107682 TRIREDRAFT_62805 TRIREDRAFT_78688 TRIREDRAFT_68097 TRIREDRAFT_124283	240	2.63	1.41825	0.185267
42.16 mitochondrion	2	0.82	TRIREDRAFT_69081 TRIREDRAFT_70803	145	1.59	0.515723	1
42.25 vacuole or lysosome	1	0.41	TRIREDRAFT_81984	55	0.60	0.683333	1
42.27 extracellular / secretion proteins	2	0.82	TRIREDRAFT_74282 TRIREDRAFT_70845	22	0.24	3.41667	0.113864
42.27.01 extracellular matrix	1	0.41	TRIREDRAFT_74282	3	0.03	13.6667	0.0772493
43 CELL TYPE DIFFERENTIATION	16	6.63	TRIREDRAFT_103065 TRIREDRAFT_44251 TRIREDRAFT_74807 TRIREDRAFT_104219 TRIREDRAFT_76880 TRIREDRAFT_27992 TRIREDRAFT_121252 TRIREDRAFT_27398 TRIREDRAFT_41664 TRIREDRAFT_3830 TRIREDRAFT_62181 TRIREDRAFT_49979 TRIREDRAFT_65324 TRIREDRAFT_80340 TRIREDRAFT_123659 TRIREDRAFT_41699	498	5.46	1.21429	0.244265
43.01 fungal/microorganismic cell type differentiation	16	6.63	TRIREDRAFT_103065 TRIREDRAFT_44251 TRIREDRAFT_74807 TRIREDRAFT_104219 TRIREDRAFT_76880 TRIREDRAFT_27992 TRIREDRAFT_121252 TRIREDRAFT_27398 TRIREDRAFT_41664 TRIREDRAFT_3830 TRIREDRAFT_62181 TRIREDRAFT_49979 TRIREDRAFT_65324 TRIREDRAFT_80340 TRIREDRAFT_123659 TRIREDRAFT_41699	498	5.46	1.21429	0.244265
43.01.03 fungal and other eukaryotic cell type differentiation	16	6.63	TRIREDRAFT_103065 TRIREDRAFT_44251 TRIREDRAFT_74807 TRIREDRAFT_104219 TRIREDRAFT_76880 TRIREDRAFT_27992 TRIREDRAFT_121252 TRIREDRAFT_27398 TRIREDRAFT_41664 TRIREDRAFT_3830 TRIREDRAFT_62181 TRIREDRAFT_49979 TRIREDRAFT_65324 TRIREDRAFT_80340 TRIREDRAFT_123659 TRIREDRAFT_41699	498	5.46	1.21429	0.244265
43.01.03.05 budding, cell polarity and filament formation	10	4.14	TRIREDRAFT_44251 TRIREDRAFT_74807 TRIREDRAFT_76880 TRIREDRAFT_41664 TRIREDRAFT_3830 TRIREDRAFT_62181 TRIREDRAFT_65324 TRIREDRAFT_80340 TRIREDRAFT_123659 TRIREDRAFT_41699	258	2.83	1.4629	0.145999
43.01.03.07 development of conidia	1	0.41	TRIREDRAFT_3830	10	0.10	4.1	0.235162
43.01.03.09 development of asco- basidio- or zygospore	2	0.82	TRIREDRAFT_121252 TRIREDRAFT_49979	169	1.85	0.443243	1
99 UNCLASSIFIED PROTEINS	122	50.6	TRIREDRAFT_119534 TRIREDRAFT_119963 TRIREDRAFT_102851 TRIREDRAFT_54583 TRIREDRAFT_54616 TRIREDRAFT_74534 TRIREDRAFT_102904 TRIREDRAFT_21293 TRIREDRAFT_53053 TRIREDRAFT_41794 TRIREDRAFT_119857 TRIREDRAFT_54768 TRIREDRAFT_40996 TRIREDRAFT_45112 TRIREDRAFT_119989 TRIREDRAFT_56140 TRIREDRAFT_56077 TRIREDRAFT_103498 TRIREDRAFT_104437 TRIREDRAFT_56531 TRIREDRAFT_104511 TRIREDRAFT_2703 TRIREDRAFT_120453…	3705	40.6	1.24631	0.000954987

## Sheet: down DD only
Functional category analysis of induction associated genes downregulated specifically in darkness
FUNCTIONAL CATEGORY	abs SET	rel SET	genes SET	abs GENOME	rel GENOME	rel SET/rel GENOME	P-VALUE
01 METABOLISM	95	54.2	TRIREDRAFT_74453 TRIREDRAFT_73523 TRIREDRAFT_73937 TRIREDRAFT_119609 TRIREDRAFT_102416 TRIREDRAFT_53091 TRIREDRAFT_53434 TRIREDRAFT_119788 TRIREDRAFT_55630 TRIREDRAFT_2223 TRIREDRAFT_55123 TRIREDRAFT_31248 TRIREDRAFT_120114 TRIREDRAFT_74943 TRIREDRAFT_55055 TRIREDRAFT_35109 TRIREDRAFT_45459 TRIREDRAFT_2521 TRIREDRAFT_56236 TRIREDRAFT_120473 TRIREDRAFT_120646 TRIREDRAFT_75890 TRIREDRAFT_76363 TRIR…	2966	32.5	1.66769	1.75404e-09
01.01 amino acid metabolism	42	24	TRIREDRAFT_74453 TRIREDRAFT_73523 TRIREDRAFT_73937 TRIREDRAFT_119609 TRIREDRAFT_53091 TRIREDRAFT_119788 TRIREDRAFT_55123 TRIREDRAFT_74943 TRIREDRAFT_55055 TRIREDRAFT_45459 TRIREDRAFT_2521 TRIREDRAFT_120473 TRIREDRAFT_120646 TRIREDRAFT_75890 TRIREDRAFT_76363 TRIREDRAFT_58651 TRIREDRAFT_76324 TRIREDRAFT_73110 TRIREDRAFT_121255 TRIREDRAFT_121345 TRIREDRAFT_77242 TRIREDRAFT_61212 TRIREDRAFT_121820 TR…	452	4.95	4.84848	3.18103e-18
01.01.03 assimilation of ammonia, metabolism of the glutamate group	5	2.85	TRIREDRAFT_73937 TRIREDRAFT_55123 TRIREDRAFT_73110 TRIREDRAFT_77242 TRIREDRAFT_80621	90	0.98	2.90816	0.0292526
01.01.03.02 metabolism of glutamate	2	1.14	TRIREDRAFT_55123 TRIREDRAFT_80621	45	0.49	2.32653	0.213722
01.01.03.02.01 biosynthesis of glutamate	1	0.57	TRIREDRAFT_80621	29	0.31	1.83871	0.430538
01.01.03.05 metabolism of arginine	3	1.71	TRIREDRAFT_73937 TRIREDRAFT_55123 TRIREDRAFT_77242	33	0.36	4.75	0.0248919
01.01.03.05.01 biosynthesis of arginine	3	1.71	TRIREDRAFT_73937 TRIREDRAFT_55123 TRIREDRAFT_77242	24	0.26	6.57692	0.0104676
01.01.05 metabolism of urea cycle, creatine and polyamines	3	1.71	TRIREDRAFT_73937 TRIREDRAFT_55123 TRIREDRAFT_120646	37	0.40	4.275	0.0335398
01.01.05.01 metabolism of polyamines	1	0.57	TRIREDRAFT_120646	13	0.14	4.07143	0.222898
01.01.05.01.01 biosynthesis of polyamines	1	0.57	TRIREDRAFT_120646	5	0.05	11.4	0.0923991
01.01.05.03 metabolism of urea (urea cycle)	2	1.14	TRIREDRAFT_73937 TRIREDRAFT_55123	21	0.23	4.95652	0.0606338
01.01.06 metabolism of the aspartate family	13	7.42	TRIREDRAFT_53091 TRIREDRAFT_119788 TRIREDRAFT_55055 TRIREDRAFT_2521 TRIREDRAFT_58651 TRIREDRAFT_121255 TRIREDRAFT_121820 TRIREDRAFT_79037 TRIREDRAFT_79782 TRIREDRAFT_110171 TRIREDRAFT_123631 TRIREDRAFT_81896 TRIREDRAFT_112081	99	1.08	6.87037	4.5367e-08
01.01.06.01 metabolism of aspartate	3	1.71	TRIREDRAFT_2521 TRIREDRAFT_58651 TRIREDRAFT_81896	16	0.17	10.0588	0.00324059
01.01.06.01.01 biosynthesis of aspartate	1	0.57	TRIREDRAFT_58651	6	0.06	9.5	0.109834
01.01.06.01.02 degradation of aspartate	3	1.71	TRIREDRAFT_2521 TRIREDRAFT_58651 TRIREDRAFT_81896	10	0.10	17.1	0.000755886
01.01.06.02 metabolism of asparagine	1	0.57	TRIREDRAFT_79037	6	0.06	9.5	0.109834
01.01.06.02.01 biosynthesis of asparagine	1	0.57	TRIREDRAFT_79037	3	0.03	19	0.0565047
01.01.06.04 metabolism of threonine	2	1.14	TRIREDRAFT_53091 TRIREDRAFT_81896	14	0.15	7.6	0.0286648
01.01.06.04.01 biosynthesis of threonine	1	0.57	TRIREDRAFT_81896	7	0.07	8.14286	0.126936
01.01.06.04.02 degradation of threonine	1	0.57	TRIREDRAFT_53091	7	0.07	8.14286	0.126936
01.01.06.05 metabolism of methionine	5	2.85	TRIREDRAFT_55055 TRIREDRAFT_121820 TRIREDRAFT_110171 TRIREDRAFT_81896 TRIREDRAFT_112081	39	0.42	6.78571	0.000835813
01.01.06.05.01 biosynthesis of methionine	4	2.28	TRIREDRAFT_55055 TRIREDRAFT_121820 TRIREDRAFT_81896 TRIREDRAFT_112081	25	0.27	8.44444	0.00121147
01.01.06.05.02 degradation of methionine	1	0.57	TRIREDRAFT_121820	4	0.04	14.25	0.074625
01.01.06.06 metabolism of lysine	4	2.28	TRIREDRAFT_119788 TRIREDRAFT_121255 TRIREDRAFT_123631 TRIREDRAFT_81896	33	0.36	6.33333	0.00347807
01.01.06.06.01 biosynthesis of lysine	4	2.28	TRIREDRAFT_119788 TRIREDRAFT_121255 TRIREDRAFT_123631 TRIREDRAFT_81896	21	0.23	9.91304	0.000608542
01.01.06.06.01.01 diaminopimelic acid pathway	1	0.57	TRIREDRAFT_81896	10	0.10	5.7	0.176305
01.01.06.06.01.03 aminoadipic acid pathway	2	1.14	TRIREDRAFT_119788 TRIREDRAFT_123631	8	0.08	14.25	0.00951083
01.01.06.06.02 degradation of lysine	2	1.14	TRIREDRAFT_119788 TRIREDRAFT_123631	11	0.12	9.5	0.017989
01.01.09 metabolism of the cysteine - aromatic group	17	9.71	TRIREDRAFT_119609 TRIREDRAFT_53091 TRIREDRAFT_76363 TRIREDRAFT_121345 TRIREDRAFT_61212 TRIREDRAFT_121856 TRIREDRAFT_122074 TRIREDRAFT_79782 TRIREDRAFT_79737 TRIREDRAFT_80151 TRIREDRAFT_50793 TRIREDRAFT_67003 TRIREDRAFT_80820 TRIREDRAFT_67639 TRIREDRAFT_81188 TRIREDRAFT_81896 TRIREDRAFT_123946	169	1.85	5.24865	2.18545e-08
01.01.09.01 metabolism of glycine	3	1.71	TRIREDRAFT_121345 TRIREDRAFT_121856 TRIREDRAFT_79782	29	0.31	5.51613	0.0176236
01.01.09.01.01 biosynthesis of glycine	3	1.71	TRIREDRAFT_121345 TRIREDRAFT_121856 TRIREDRAFT_79782	23	0.25	6.84	0.00928825
01.01.09.02 metabolism of serine	6	3.42	TRIREDRAFT_53091 TRIREDRAFT_76363 TRIREDRAFT_121345 TRIREDRAFT_79782 TRIREDRAFT_81896 TRIREDRAFT_123946	39	0.42	8.14286	8.86222e-05
01.01.09.02.01 biosynthesis of serine	2	1.14	TRIREDRAFT_121345 TRIREDRAFT_79782	16	0.17	6.70588	0.0368673
01.01.09.02.02 degradation of serine	2	1.14	TRIREDRAFT_53091 TRIREDRAFT_76363	8	0.08	14.25	0.00951083
01.01.09.04 metabolism of phenylalanine	5	2.85	TRIREDRAFT_61212 TRIREDRAFT_121856 TRIREDRAFT_79737 TRIREDRAFT_80151 TRIREDRAFT_67639	46	0.50	5.7	0.00178596
01.01.09.04.01 biosynthesis of phenylalanine	4	2.28	TRIREDRAFT_61212 TRIREDRAFT_121856 TRIREDRAFT_80151 TRIREDRAFT_67639	25	0.27	8.44444	0.00121147
01.01.09.04.02 degradation of phenylalanine	4	2.28	TRIREDRAFT_61212 TRIREDRAFT_121856 TRIREDRAFT_79737 TRIREDRAFT_67639	26	0.28	8.14286	0.0014105
01.01.09.05 metabolism of tyrosine	3	1.71	TRIREDRAFT_121856 TRIREDRAFT_79737 TRIREDRAFT_50793	32	0.35	4.88571	0.0229452
01.01.09.05.02 degradation of tyrosine	3	1.71	TRIREDRAFT_121856 TRIREDRAFT_79737 TRIREDRAFT_50793	12	0.13	13.1538	0.00134709
01.01.09.06 metabolism of tryptophan	2	1.14	TRIREDRAFT_122074 TRIREDRAFT_67003	38	0.41	2.78049	0.164989
01.01.09.06.01 biosynthesis of tryptophan	1	0.57	TRIREDRAFT_67003	13	0.14	4.07143	0.222898
01.01.09.07 metabolism of histidine	2	1.14	TRIREDRAFT_80820 TRIREDRAFT_81188	16	0.17	6.70588	0.0368673
01.01.09.07.01 biosynthesis of histidine	2	1.14	TRIREDRAFT_80820 TRIREDRAFT_81188	14	0.15	7.6	0.0286648
01.01.11 metabolism of the pyruvate family (alanine, isoleucine, leucine, valine) and D-alanine	3	1.71	TRIREDRAFT_45459 TRIREDRAFT_2521 TRIREDRAFT_67639	53	0.58	2.94828	0.0812188
01.01.11.02 metabolism of isoleucine	2	1.14	TRIREDRAFT_45459 TRIREDRAFT_67639	21	0.23	4.95652	0.0606338
01.01.11.02.01 biosynthesis of isoleucine	2	1.14	TRIREDRAFT_45459 TRIREDRAFT_67639	14	0.15	7.6	0.0286648
01.01.11.02.02 degradation of isoleucine	1	0.57	TRIREDRAFT_45459	8	0.08	7.125	0.14371
01.01.11.03 metabolism of valine	2	1.14	TRIREDRAFT_45459 TRIREDRAFT_67639	19	0.20	5.7	0.0506117
01.01.11.03.01 biosynthesis of valine	2	1.14	TRIREDRAFT_45459 TRIREDRAFT_67639	12	0.13	8.76923	0.0213174
01.01.11.03.02 degradation of valine	1	0.57	TRIREDRAFT_45459	9	0.09	6.33333	0.160165
01.01.11.04 metabolism of leucine	1	0.57	TRIREDRAFT_45459	29	0.31	1.83871	0.430538
01.01.11.04.01 biosynthesis of leucine	1	0.57	TRIREDRAFT_45459	20	0.21	2.71429	0.321672
01.01.11.04.02 degradation of leucine	1	0.57	TRIREDRAFT_45459	14	0.15	3.8	0.237839
01.01.11.06 metabolism of the D-alanine amino acid group	1	0.57	TRIREDRAFT_2521	5	0.05	11.4	0.0923991
01.01.13 regulation of amino acid metabolism	2	1.14	TRIREDRAFT_80820 TRIREDRAFT_81896	41	0.44	2.59091	0.185655
01.02 nitrogen, sulfur and selenium metabolism	11	6.28	TRIREDRAFT_102416 TRIREDRAFT_55055 TRIREDRAFT_45459 TRIREDRAFT_76722 TRIREDRAFT_121345 TRIREDRAFT_61212 TRIREDRAFT_61504 TRIREDRAFT_79037 TRIREDRAFT_110689 TRIREDRAFT_123468 TRIREDRAFT_69823	227	2.49	2.52209	0.00429337
01.02.02 nitrogen metabolism	3	1.71	TRIREDRAFT_45459 TRIREDRAFT_121345 TRIREDRAFT_69823	46	0.50	3.42	0.0578993
01.02.07 regulation of nitrogen, sulfur and selenium metabolism	1	0.57	TRIREDRAFT_110689	58	0.63	0.904762	1
01.03 nucleotide/nucleoside/nucleobase metabolism	10	5.71	TRIREDRAFT_31248 TRIREDRAFT_75890 TRIREDRAFT_58651 TRIREDRAFT_76324 TRIREDRAFT_121345 TRIREDRAFT_4152 TRIREDRAFT_49197 TRIREDRAFT_122641 TRIREDRAFT_80820 TRIREDRAFT_81188	376	4.12	1.38592	0.186375
01.03.01 purin nucleotide/nucleoside/nucleobase metabolism	7	4	TRIREDRAFT_75890 TRIREDRAFT_58651 TRIREDRAFT_76324 TRIREDRAFT_121345 TRIREDRAFT_4152 TRIREDRAFT_80820 TRIREDRAFT_81188	142	1.55	2.58065	0.0194444
01.03.01.03 purine nucleotide/nucleoside/nucleobase anabolism	5	2.85	TRIREDRAFT_75890 TRIREDRAFT_58651 TRIREDRAFT_121345 TRIREDRAFT_4152 TRIREDRAFT_81188	31	0.34	8.38235	0.000279207
01.03.04 pyrimidine nucleotide/nucleoside/nucleobase metabolism	1	0.57	TRIREDRAFT_122641	69	0.75	0.76	1
01.03.16 polynucleotide degradation	2	1.14	TRIREDRAFT_31248 TRIREDRAFT_49197	112	1.22	0.934426	1
01.04 phosphate metabolism	7	4	TRIREDRAFT_120114 TRIREDRAFT_58356 TRIREDRAFT_76324 TRIREDRAFT_59068 TRIREDRAFT_64385 TRIREDRAFT_110499 TRIREDRAFT_81896	546	5.99	0.66778	0.906664
01.05 C-compound and carbohydrate metabolism	39	22.2	TRIREDRAFT_74453 TRIREDRAFT_73523 TRIREDRAFT_119609 TRIREDRAFT_2223 TRIREDRAFT_55123 TRIREDRAFT_74943 TRIREDRAFT_55055 TRIREDRAFT_56236 TRIREDRAFT_120473 TRIREDRAFT_75890 TRIREDRAFT_76363 TRIREDRAFT_58356 TRIREDRAFT_76324 TRIREDRAFT_22004 TRIREDRAFT_73110 TRIREDRAFT_121255 TRIREDRAFT_60445 TRIREDRAFT_60338 TRIREDRAFT_47603 TRIREDRAFT_60784 TRIREDRAFT_22271 TRIREDRAFT_121826 TRIREDRAFT_122074 TRIR…	1145	12.5	1.776	0.000213094
01.05.02 sugar, glucoside, polyol and carboxylate metabolism	4	2.28	TRIREDRAFT_2223 TRIREDRAFT_22004 TRIREDRAFT_60445 TRIREDRAFT_80621	243	2.66	0.857143	0.690979
01.05.02.04 sugar, glucoside, polyol and carboxylate anabolism	1	0.57	TRIREDRAFT_80621	73	0.80	0.7125	1
01.05.02.07 sugar, glucoside, polyol and carboxylate catabolism	4	2.28	TRIREDRAFT_2223 TRIREDRAFT_22004 TRIREDRAFT_60445 TRIREDRAFT_80621	169	1.85	1.23243	0.408397
01.05.03 polysaccharide metabolism	3	1.71	TRIREDRAFT_73523 TRIREDRAFT_122511 TRIREDRAFT_42152	191	2.09	0.818182	0.714736
01.05.05 C-1 compound metabolism	2	1.14	TRIREDRAFT_75890 TRIREDRAFT_110171	21	0.23	4.95652	0.0606338
01.05.05.04 C-1 compound anabolism	2	1.14	TRIREDRAFT_75890 TRIREDRAFT_110171	6	0.06	19	0.00522562
01.05.05.07 C-1 compound catabolism	2	1.14	TRIREDRAFT_75890 TRIREDRAFT_110171	14	0.15	7.6	0.0286648
01.05.06 C-2 compound and organic acid metabolism	2	1.14	TRIREDRAFT_75890 TRIREDRAFT_80621	31	0.34	3.35294	0.118765
01.05.06.07 C-2 compound and organic acid catabolism	2	1.14	TRIREDRAFT_75890 TRIREDRAFT_80621	27	0.29	3.93103	0.0941324
01.05.07 C-3 compound metabolism	1	0.57	TRIREDRAFT_58356	8	0.08	7.125	0.14371
01.05.08 C-4 compound metabolism	1	0.57	TRIREDRAFT_76324	4	0.04	14.25	0.074625
01.05.09 aminosaccharide metabolism	1	0.57	TRIREDRAFT_75890	53	0.58	0.982759	1
01.05.09.07 aminosaccharide catabolism	1	0.57	TRIREDRAFT_75890	21	0.23	2.47826	0.334724
01.05.10 aliphatic hydrocarbon metabolism	1	0.57	TRIREDRAFT_123468	5	0.05	11.4	0.0923991
01.05.10.07 aliphatic hydrocarbon catabolism	1	0.57	TRIREDRAFT_123468	5	0.05	11.4	0.0923991
01.05.11 aromate metabolism	3	1.71	TRIREDRAFT_119609 TRIREDRAFT_67639 TRIREDRAFT_111897	56	0.61	2.80328	0.0922756
01.05.11.04 aromate anabolism	1	0.57	TRIREDRAFT_119609	9	0.09	6.33333	0.160165
01.05.11.07 aromate catabolism	1	0.57	TRIREDRAFT_67639	41	0.44	1.29545	0.549134
01.05.11.07.02 anaerobic aromate catabolism	1	0.57	TRIREDRAFT_67639	6	0.06	9.5	0.109834
01.05.13 transfer of activated C-1 groups	8	4.57	TRIREDRAFT_55123 TRIREDRAFT_74943 TRIREDRAFT_55055 TRIREDRAFT_75890 TRIREDRAFT_60338 TRIREDRAFT_63419 TRIREDRAFT_110171 TRIREDRAFT_69823	80	0.87	5.25287	0.000140505
01.05.13.01 S-adenosyl-methionine - homocysteine cycle	4	2.28	TRIREDRAFT_60338 TRIREDRAFT_63419 TRIREDRAFT_110171 TRIREDRAFT_69823	33	0.36	6.33333	0.00347807
01.05.13.03 tetrahydrofolate-dependent C-1-transfer	2	1.14	TRIREDRAFT_55055 TRIREDRAFT_75890	14	0.15	7.6	0.0286648
01.06 lipid, fatty acid and isoprenoid metabolism	11	6.28	TRIREDRAFT_74453 TRIREDRAFT_56236 TRIREDRAFT_120473 TRIREDRAFT_58356 TRIREDRAFT_76324 TRIREDRAFT_121166 TRIREDRAFT_121826 TRIREDRAFT_121870 TRIREDRAFT_122653 TRIREDRAFT_66433 TRIREDRAFT_123468	652	7.15	0.878322	0.715887
01.06.02 membrane lipid metabolism	2	1.14	TRIREDRAFT_58356 TRIREDRAFT_121870	124	1.36	0.838235	1
01.06.02.01 phospholipid metabolism	1	0.57	TRIREDRAFT_58356	99	1.08	0.527778	1
01.06.02.02 glycolipid metabolism	1	0.57	TRIREDRAFT_121870	34	0.37	1.54054	0.483317
01.06.05 fatty acid metabolism	2	1.14	TRIREDRAFT_74453 TRIREDRAFT_121826	113	1.23	0.926829	1
01.06.06 isoprenoid metabolism	3	1.71	TRIREDRAFT_56236 TRIREDRAFT_121166 TRIREDRAFT_122653	135	1.48	1.15541	0.482059
01.06.06.11 tetracyclic and pentacyclic triterpenes (cholesterin, steroids and hopanoids) metabolism	3	1.71	TRIREDRAFT_56236 TRIREDRAFT_121166 TRIREDRAFT_122653	104	1.14	1.5	0.322377
01.07 metabolism of vitamins, cofactors, and prosthetic groups	18	10.2	TRIREDRAFT_55055 TRIREDRAFT_56236 TRIREDRAFT_120646 TRIREDRAFT_75890 TRIREDRAFT_76324 TRIREDRAFT_59068 TRIREDRAFT_121345 TRIREDRAFT_121826 TRIREDRAFT_121856 TRIREDRAFT_122074 TRIREDRAFT_49112 TRIREDRAFT_122641 TRIREDRAFT_79690 TRIREDRAFT_64385 TRIREDRAFT_79782 TRIREDRAFT_110171 TRIREDRAFT_67003 TRIREDRAFT_111897	281	3.08	3.31169	7.0269e-06
01.07.01 biosynthesis of vitamins, cofactors, and prosthetic groups	14	8	TRIREDRAFT_55055 TRIREDRAFT_56236 TRIREDRAFT_120646 TRIREDRAFT_75890 TRIREDRAFT_59068 TRIREDRAFT_121345 TRIREDRAFT_121826 TRIREDRAFT_122074 TRIREDRAFT_49112 TRIREDRAFT_122641 TRIREDRAFT_64385 TRIREDRAFT_79782 TRIREDRAFT_110171 TRIREDRAFT_67003	160	1.75	4.57143	2.20937e-06
01.07.03 catabolism of vitamins, cofactors, and prosthetic groups	2	1.14	TRIREDRAFT_122641 TRIREDRAFT_79690	11	0.12	9.5	0.017989
01.07.04 utilization of vitamins, cofactors, and prosthetic groups	1	0.57	TRIREDRAFT_111897	13	0.14	4.07143	0.222898
01.08 metabolism of intercellular mediators	1	0.57	TRIREDRAFT_2521	9	0.09	6.33333	0.160165
01.08.02 metabolism of hormones	1	0.57	TRIREDRAFT_2521	4	0.04	14.25	0.074625
01.20 secondary metabolism	36	20.5	TRIREDRAFT_74453 TRIREDRAFT_73937 TRIREDRAFT_119609 TRIREDRAFT_102416 TRIREDRAFT_53434 TRIREDRAFT_55630 TRIREDRAFT_55123 TRIREDRAFT_74943 TRIREDRAFT_35109 TRIREDRAFT_120646 TRIREDRAFT_58560 TRIREDRAFT_59081 TRIREDRAFT_22004 TRIREDRAFT_76910 TRIREDRAFT_77242 TRIREDRAFT_60086 TRIREDRAFT_77703 TRIREDRAFT_61212 TRIREDRAFT_60784 TRIREDRAFT_122074 TRIREDRAFT_63687 TRIREDRAFT_49112 TRIREDRAFT_122653 TRI…	910	9.98	2.05411	1.81101e-05
01.20.13 metabolism of derivatives of homoisopentenyl pyrophosphate	1	0.57	TRIREDRAFT_122653	3	0.03	19	0.0565047
01.20.15 metabolism of derivatives of dehydroquinic acid, shikimic acid and chorismic acid	1	0.57	TRIREDRAFT_119609	28	0.30	1.9	0.419355
01.20.17 metabolism of secondary products derived from primary amino acids	5	2.85	TRIREDRAFT_73937 TRIREDRAFT_55123 TRIREDRAFT_120646 TRIREDRAFT_77242 TRIREDRAFT_122074	52	0.57	5	0.00308729
01.20.17.01 metabolism of nonprotein amino acids	3	1.71	TRIREDRAFT_73937 TRIREDRAFT_55123 TRIREDRAFT_77242	17	0.18	9.5	0.00387993
01.20.17.03 metabolism of amines	1	0.57	TRIREDRAFT_120646	19	0.20	2.85	0.308366
01.20.19 metabolism of secondary products derived from glycine, L-serine and L-alanine	2	1.14	TRIREDRAFT_49112 TRIREDRAFT_79782	37	0.40	2.85	0.158195
01.20.19.01 metabolism of porphyrins	1	0.57	TRIREDRAFT_49112	30	0.32	1.78125	0.441506
01.20.19.03 metabolism of open-chain tetrapyrrols	1	0.57	TRIREDRAFT_79782	2	0.02	28.5	0.0380317
01.20.31 metabolism of secondary products derived from L-lysine, L-arginine and L-histidine	1	0.57	TRIREDRAFT_74943	11	0.12	4.75	0.192137
01.20.33 metabolism of secondary products derived from L-tryptophan	1	0.57	TRIREDRAFT_122074	12	0.13	4.38462	0.207666
01.20.35 metabolism of secondary products derived from L-phenylalanine and L-tyrosine	2	1.14	TRIREDRAFT_50793 TRIREDRAFT_69956	33	0.36	3.16667	0.131622
01.20.35.01 metabolism of phenylpropanoids	2	1.14	TRIREDRAFT_50793 TRIREDRAFT_69956	30	0.32	3.5625	0.112463
01.20.35.01.01 metabolism of melanins	1	0.57	TRIREDRAFT_50793	15	0.16	3.5625	0.252494
01.25 extracellular metabolism	1	0.57	TRIREDRAFT_73523	48	0.52	1.09615	0.606609
01.25.01 extracellular polysaccharide degradation	1	0.57	TRIREDRAFT_73523	22	0.24	2.375	0.347527
02 ENERGY	17	9.71	TRIREDRAFT_74453 TRIREDRAFT_53091 TRIREDRAFT_2223 TRIREDRAFT_120473 TRIREDRAFT_76363 TRIREDRAFT_58815 TRIREDRAFT_76324 TRIREDRAFT_76722 TRIREDRAFT_121345 TRIREDRAFT_47603 TRIREDRAFT_22271 TRIREDRAFT_61504 TRIREDRAFT_122736 TRIREDRAFT_79690 TRIREDRAFT_80621 TRIREDRAFT_67718 TRIREDRAFT_69956	508	5.57	1.74327	0.0178587
02.01 glycolysis and gluconeogenesis	5	2.85	TRIREDRAFT_53091 TRIREDRAFT_120473 TRIREDRAFT_76363 TRIREDRAFT_122736 TRIREDRAFT_69956	93	1.02	2.79412	0.0330615
02.07 pentose-phosphate pathway	1	0.57	TRIREDRAFT_122736	40	0.43	1.32558	0.540269
02.08 pyruvate dehydrogenase complex	1	0.57	TRIREDRAFT_120473	9	0.09	6.33333	0.160165
02.10 tricarboxylic-acid pathway (citrate cycle, Krebs cycle, TCA cycle)	5	2.85	TRIREDRAFT_2223 TRIREDRAFT_120473 TRIREDRAFT_76324 TRIREDRAFT_80621 TRIREDRAFT_67718	51	0.55	5.18182	0.0028337
02.11 electron transport and membrane-associated energy conservation	3	1.71	TRIREDRAFT_58815 TRIREDRAFT_61504 TRIREDRAFT_79690	131	1.43	1.1958	0.462253
02.11.05 accessory proteins of electron transport and membrane-associated energy conservation	1	0.57	TRIREDRAFT_79690	47	0.51	1.11765	0.598867
02.13 respiration	3	1.71	TRIREDRAFT_58815 TRIREDRAFT_76722 TRIREDRAFT_79690	154	1.68	1.01786	0.570974
02.13.01 anaerobic respiration	1	0.57	TRIREDRAFT_76722	11	0.12	4.75	0.192137
02.13.03 aerobic respiration	2	1.14	TRIREDRAFT_58815 TRIREDRAFT_79690	97	1.06	1.07547	0.559182
02.16 fermentation	3	1.71	TRIREDRAFT_58815 TRIREDRAFT_22271 TRIREDRAFT_69956	72	0.78	2.19231	0.160187
02.16.01 alcohol fermentation	3	1.71	TRIREDRAFT_58815 TRIREDRAFT_22271 TRIREDRAFT_69956	36	0.39	4.38462	0.0312493
02.19 metabolism of energy reserves (e.g. glycogen, trehalose)	2	1.14	TRIREDRAFT_121345 TRIREDRAFT_47603	52	0.57	2	0.263595
02.25 oxidation of fatty acids	2	1.14	TRIREDRAFT_74453 TRIREDRAFT_79690	52	0.57	2	0.263595
10 CELL CYCLE AND DNA PROCESSING	9	5.14	TRIREDRAFT_52976 TRIREDRAFT_45459 TRIREDRAFT_40945 TRIREDRAFT_46619 TRIREDRAFT_78377 TRIREDRAFT_63687 TRIREDRAFT_122641 TRIREDRAFT_79644 TRIREDRAFT_52924	1014	11.1	0.463063	0.998251
10.01 DNA processing	5	2.85	TRIREDRAFT_40945 TRIREDRAFT_46619 TRIREDRAFT_63687 TRIREDRAFT_122641 TRIREDRAFT_52924	554	6.07	0.469522	0.983997
10.01.02 DNA topology	1	0.57	TRIREDRAFT_46619	88	0.96	0.59375	1
10.01.05 DNA recombination and DNA repair	3	1.71	TRIREDRAFT_40945 TRIREDRAFT_46619 TRIREDRAFT_63687	281	3.08	0.555195	0.910503
10.01.05.01 DNA repair	3	1.71	TRIREDRAFT_40945 TRIREDRAFT_46619 TRIREDRAFT_63687	238	2.61	0.655172	0.840399
10.01.05.03 DNA recombination	1	0.57	TRIREDRAFT_46619	107	1.17	0.487179	1
10.01.09 DNA restriction or modification	2	1.14	TRIREDRAFT_122641 TRIREDRAFT_52924	267	2.92	0.390411	0.966613
10.01.09.05 DNA conformation modification (e.g. chromatin)	2	1.14	TRIREDRAFT_122641 TRIREDRAFT_52924	261	2.86	0.398601	0.963098
10.03 cell cycle	4	2.28	TRIREDRAFT_52976 TRIREDRAFT_45459 TRIREDRAFT_78377 TRIREDRAFT_79644	662	7.26	0.31405	0.99909
10.03.01 mitotic cell cycle and cell cycle control	3	1.71	TRIREDRAFT_45459 TRIREDRAFT_78377 TRIREDRAFT_79644	472	5.17	0.330754	0.995195
10.03.01.01 mitotic cell cycle	1	0.57	TRIREDRAFT_45459	198	2.17	0.262673	0.979368
10.03.01.01.03 G1/S transition of mitotic cell cycle	1	0.57	TRIREDRAFT_45459	47	0.51	1.11765	0.598867
10.03.03 cytokinesis (cell division) /septum formation and hydrolysis	1	0.57	TRIREDRAFT_52976	167	1.83	0.311475	1
11 TRANSCRIPTION	14	8	TRIREDRAFT_52976 TRIREDRAFT_74252 TRIREDRAFT_31248 TRIREDRAFT_35109 TRIREDRAFT_75890 TRIREDRAFT_46619 TRIREDRAFT_59068 TRIREDRAFT_76833 TRIREDRAFT_60338 TRIREDRAFT_61279 TRIREDRAFT_49197 TRIREDRAFT_63419 TRIREDRAFT_110689 TRIREDRAFT_52924	1091	11.9	0.672269	0.965953
11.02 RNA synthesis	7	4	TRIREDRAFT_52976 TRIREDRAFT_35109 TRIREDRAFT_46619 TRIREDRAFT_59068 TRIREDRAFT_49197 TRIREDRAFT_110689 TRIREDRAFT_52924	834	9.14	0.437637	0.997315
11.02.01 rRNA synthesis	1	0.57	TRIREDRAFT_52976	69	0.75	0.76	1
11.02.02 tRNA synthesis	1	0.57	TRIREDRAFT_49197	55	0.60	0.95	1
11.02.03 mRNA synthesis	4	2.28	TRIREDRAFT_35109 TRIREDRAFT_59068 TRIREDRAFT_110689 TRIREDRAFT_52924	751	8.23	0.277035	0.999795
11.02.03.01 general transcription activities	1	0.57	TRIREDRAFT_35109	169	1.85	0.308108	1
11.02.03.01.01 transcription initiation	1	0.57	TRIREDRAFT_35109	41	0.44	1.29545	0.549134
11.02.03.04 transcriptional control	4	2.28	TRIREDRAFT_35109 TRIREDRAFT_59068 TRIREDRAFT_110689 TRIREDRAFT_52924	641	7.03	0.324324	0.998718
11.02.03.04.01 transcription activation	1	0.57	TRIREDRAFT_35109	145	1.59	0.358491	1
11.02.03.04.03 transcription repression	1	0.57	TRIREDRAFT_52924	94	1.03	0.553398	1
11.04 RNA processing	7	4	TRIREDRAFT_74252 TRIREDRAFT_31248 TRIREDRAFT_46619 TRIREDRAFT_76833 TRIREDRAFT_60338 TRIREDRAFT_61279 TRIREDRAFT_63419	428	4.69	0.852878	0.72106
11.04.01 rRNA processing	4	2.28	TRIREDRAFT_74252 TRIREDRAFT_46619 TRIREDRAFT_76833 TRIREDRAFT_61279	184	2.01	1.13433	0.472636
11.04.02 tRNA processing	2	1.14	TRIREDRAFT_60338 TRIREDRAFT_63419	61	0.66	1.72727	0.327702
11.04.03 mRNA processing (splicing, 5^-, 3^-end processing)	2	1.14	TRIREDRAFT_31248 TRIREDRAFT_46619	259	2.84	0.401408	0.96185
11.04.03.01 splicing	1	0.57	TRIREDRAFT_46619	202	2.21	0.257919	0.980941
11.06 RNA modification	3	1.71	TRIREDRAFT_75890 TRIREDRAFT_60338 TRIREDRAFT_63419	69	0.75	2.28	0.146459
11.06.02 tRNA modification	3	1.71	TRIREDRAFT_75890 TRIREDRAFT_60338 TRIREDRAFT_63419	46	0.50	3.42	0.0578993
12 PROTEIN SYNTHESIS	19	10.8	TRIREDRAFT_52976 TRIREDRAFT_74252 TRIREDRAFT_55055 TRIREDRAFT_72615 TRIREDRAFT_75324 TRIREDRAFT_120558 TRIREDRAFT_75689 TRIREDRAFT_121051 TRIREDRAFT_121031 TRIREDRAFT_46619 TRIREDRAFT_76833 TRIREDRAFT_60338 TRIREDRAFT_61279 TRIREDRAFT_78377 TRIREDRAFT_49197 TRIREDRAFT_5227 TRIREDRAFT_23193 TRIREDRAFT_82334 TRIREDRAFT_52924	427	4.68	2.30769	0.000531467
12.01 ribosome biogenesis	7	4	TRIREDRAFT_52976 TRIREDRAFT_74252 TRIREDRAFT_55055 TRIREDRAFT_76833 TRIREDRAFT_61279 TRIREDRAFT_78377 TRIREDRAFT_23193	256	2.80	1.42857	0.221675
12.01.01 ribosomal proteins	1	0.57	TRIREDRAFT_55055	161	1.76	0.323864	1
12.04 translation	9	5.14	TRIREDRAFT_74252 TRIREDRAFT_120558 TRIREDRAFT_75689 TRIREDRAFT_121051 TRIREDRAFT_121031 TRIREDRAFT_46619 TRIREDRAFT_49197 TRIREDRAFT_5227 TRIREDRAFT_82334	213	2.33	2.20601	0.0214912
12.04.01 translation initiation	2	1.14	TRIREDRAFT_74252 TRIREDRAFT_46619	56	0.61	1.86885	0.292183
12.04.02 translation elongation	1	0.57	TRIREDRAFT_121031	25	0.27	2.11111	0.384482
12.07 translational control	3	1.71	TRIREDRAFT_46619 TRIREDRAFT_60338 TRIREDRAFT_52924	82	0.89	1.92135	0.208432
12.10 aminoacyl-tRNA-synthetases	8	4.57	TRIREDRAFT_72615 TRIREDRAFT_75324 TRIREDRAFT_75689 TRIREDRAFT_121051 TRIREDRAFT_121031 TRIREDRAFT_49197 TRIREDRAFT_5227 TRIREDRAFT_82334	41	0.44	10.3864	8.75411e-07
14 PROTEIN FATE (folding, modification, destination)	12	6.85	TRIREDRAFT_52976 TRIREDRAFT_53498 TRIREDRAFT_74943 TRIREDRAFT_59068 TRIREDRAFT_73110 TRIREDRAFT_60338 TRIREDRAFT_121820 TRIREDRAFT_79644 TRIREDRAFT_66433 TRIREDRAFT_23193 TRIREDRAFT_112081 TRIREDRAFT_124101	1332	14.6	0.469178	0.999552
14.04 protein targeting, sorting and translocation	3	1.71	TRIREDRAFT_79644 TRIREDRAFT_23193 TRIREDRAFT_124101	306	3.35	0.510448	0.93713
14.07 protein modification	8	4.57	TRIREDRAFT_53498 TRIREDRAFT_74943 TRIREDRAFT_59068 TRIREDRAFT_73110 TRIREDRAFT_60338 TRIREDRAFT_121820 TRIREDRAFT_66433 TRIREDRAFT_112081	771	8.45	0.540828	0.984276
14.07.03 modification by phosphorylation, dephosphorylation, autophosphorylation	1	0.57	TRIREDRAFT_59068	234	2.56	0.222656	0.989906
14.07.04 modification by acetylation, deacetylation	2	1.14	TRIREDRAFT_73110 TRIREDRAFT_66433	71	0.77	1.48052	0.397074
14.07.09 posttranslational modification of amino acids (e.g. hydroxylation, methylation)	3	1.71	TRIREDRAFT_74943 TRIREDRAFT_121820 TRIREDRAFT_112081	53	0.58	2.94828	0.0812188
14.10 assembly of protein complexes	1	0.57	TRIREDRAFT_52976	240	2.63	0.21673	0.991043
14.13 protein/peptide degradation	1	0.57	TRIREDRAFT_53498	384	4.21	0.135392	0.999503
16 PROTEIN WITH BINDING FUNCTION OR COFACTOR REQUIREMENT (structural or catalytic)	57	32.5	TRIREDRAFT_74453 TRIREDRAFT_73937 TRIREDRAFT_52976 TRIREDRAFT_54144 TRIREDRAFT_53498 TRIREDRAFT_74252 TRIREDRAFT_119788 TRIREDRAFT_2223 TRIREDRAFT_120114 TRIREDRAFT_55055 TRIREDRAFT_72615 TRIREDRAFT_35109 TRIREDRAFT_45459 TRIREDRAFT_2521 TRIREDRAFT_120473 TRIREDRAFT_75890 TRIREDRAFT_120558 TRIREDRAFT_40945 TRIREDRAFT_75689 TRIREDRAFT_58651 TRIREDRAFT_121051 TRIREDRAFT_58356 TRIREDRAFT_121031 TRIR…	2682	29.4	1.10544	0.199871
16.01 protein binding	15	8.57	TRIREDRAFT_52976 TRIREDRAFT_53498 TRIREDRAFT_74252 TRIREDRAFT_55055 TRIREDRAFT_35109 TRIREDRAFT_120473 TRIREDRAFT_46619 TRIREDRAFT_78377 TRIREDRAFT_63687 TRIREDRAFT_66433 TRIREDRAFT_23193 TRIREDRAFT_81906 TRIREDRAFT_124101 TRIREDRAFT_82334 TRIREDRAFT_52924	1441	15.8	0.542405	0.998431
16.01.01 receptor binding	1	0.57	TRIREDRAFT_82334	18	0.19	3	0.2948
16.03 nucleic acid binding	9	5.14	TRIREDRAFT_52976 TRIREDRAFT_40945 TRIREDRAFT_46619 TRIREDRAFT_76833 TRIREDRAFT_61279 TRIREDRAFT_63687 TRIREDRAFT_110689 TRIREDRAFT_82334 TRIREDRAFT_52924	721	7.91	0.64981	0.942273
16.03.01 DNA binding	4	2.28	TRIREDRAFT_40945 TRIREDRAFT_46619 TRIREDRAFT_63687 TRIREDRAFT_110689	396	4.34	0.525346	0.949941
16.03.03 RNA binding	5	2.85	TRIREDRAFT_52976 TRIREDRAFT_46619 TRIREDRAFT_76833 TRIREDRAFT_61279 TRIREDRAFT_82334	310	3.40	0.838235	0.715582
16.06 motor protein binding	1	0.57	TRIREDRAFT_81906	22	0.24	2.375	0.347527
16.13 C-compound binding	2	1.14	TRIREDRAFT_74252 TRIREDRAFT_66433	39	0.42	2.71429	0.171832
16.13.01 sugar binding	2	1.14	TRIREDRAFT_74252 TRIREDRAFT_66433	22	0.24	4.75	0.0658781
16.17 metal binding	14	8	TRIREDRAFT_54144 TRIREDRAFT_58651 TRIREDRAFT_22271 TRIREDRAFT_121826 TRIREDRAFT_121856 TRIREDRAFT_122653 TRIREDRAFT_64385 TRIREDRAFT_50793 TRIREDRAFT_110171 TRIREDRAFT_80875 TRIREDRAFT_67639 TRIREDRAFT_23295 TRIREDRAFT_69956 TRIREDRAFT_52924	628	6.88	1.16279	0.319742
16.17.01 calcium binding	1	0.57	TRIREDRAFT_23295	73	0.80	0.7125	1
16.17.05 sodium binding	1	0.57	TRIREDRAFT_80875	12	0.13	4.38462	0.207666
16.17.07 magnesium binding	5	2.85	TRIREDRAFT_58651 TRIREDRAFT_121826 TRIREDRAFT_122653 TRIREDRAFT_64385 TRIREDRAFT_67639	105	1.15	2.47826	0.0512936
16.17.09 heavy metal binding (Cu, Fe, Zn)	8	4.57	TRIREDRAFT_54144 TRIREDRAFT_22271 TRIREDRAFT_121856 TRIREDRAFT_64385 TRIREDRAFT_50793 TRIREDRAFT_110171 TRIREDRAFT_69956 TRIREDRAFT_52924	404	4.43	1.0316	0.516034
16.19 nucleotide/nucleoside/nucleobase binding	23	13.1	TRIREDRAFT_73937 TRIREDRAFT_52976 TRIREDRAFT_2223 TRIREDRAFT_120114 TRIREDRAFT_72615 TRIREDRAFT_75890 TRIREDRAFT_120558 TRIREDRAFT_75689 TRIREDRAFT_58651 TRIREDRAFT_121051 TRIREDRAFT_58356 TRIREDRAFT_121031 TRIREDRAFT_46619 TRIREDRAFT_77703 TRIREDRAFT_121826 TRIREDRAFT_78377 TRIREDRAFT_63687 TRIREDRAFT_49197 TRIREDRAFT_64385 TRIREDRAFT_110499 TRIREDRAFT_5227 TRIREDRAFT_80875 TRIREDRAFT_82334	763	8.37	1.56511	0.0198877
16.19.03 ATP binding	19	10.8	TRIREDRAFT_73937 TRIREDRAFT_2223 TRIREDRAFT_120114 TRIREDRAFT_72615 TRIREDRAFT_75890 TRIREDRAFT_75689 TRIREDRAFT_121051 TRIREDRAFT_58356 TRIREDRAFT_121031 TRIREDRAFT_46619 TRIREDRAFT_77703 TRIREDRAFT_121826 TRIREDRAFT_63687 TRIREDRAFT_49197 TRIREDRAFT_64385 TRIREDRAFT_110499 TRIREDRAFT_5227 TRIREDRAFT_80875 TRIREDRAFT_82334	570	6.25	1.728	0.013038
16.19.05 GTP binding	3	1.71	TRIREDRAFT_120558 TRIREDRAFT_58651 TRIREDRAFT_78377	124	1.36	1.25735	0.426857
16.21 complex cofactor/cosubstrate/vitamine binding	16	9.14	TRIREDRAFT_74453 TRIREDRAFT_119788 TRIREDRAFT_55055 TRIREDRAFT_45459 TRIREDRAFT_2521 TRIREDRAFT_120473 TRIREDRAFT_75890 TRIREDRAFT_22004 TRIREDRAFT_122074 TRIREDRAFT_79690 TRIREDRAFT_79782 TRIREDRAFT_110171 TRIREDRAFT_67639 TRIREDRAFT_67718 TRIREDRAFT_123468 TRIREDRAFT_123631	370	4.05	2.25679	0.00197906
16.21.05 FAD/FMN binding	4	2.28	TRIREDRAFT_2521 TRIREDRAFT_122074 TRIREDRAFT_79690 TRIREDRAFT_123468	104	1.14	2	0.139456
16.21.07 NAD/NADP binding	8	4.57	TRIREDRAFT_119788 TRIREDRAFT_55055 TRIREDRAFT_75890 TRIREDRAFT_22004 TRIREDRAFT_122074 TRIREDRAFT_110171 TRIREDRAFT_67718 TRIREDRAFT_123631	173	1.89	2.41799	0.0182554
16.21.08 Fe/S binding	1	0.57	TRIREDRAFT_79690	33	0.36	1.58333	0.473165
16.21.11 thiamine pyrophosphate binding	1	0.57	TRIREDRAFT_67639	7	0.07	8.14286	0.126936
16.21.17 pyridoxal phosphate binding	2	1.14	TRIREDRAFT_45459 TRIREDRAFT_79782	42	0.46	2.47826	0.192625
18 REGULATION OF METABOLISM AND PROTEIN FUNCTION	2	1.14	TRIREDRAFT_120114 TRIREDRAFT_35109	481	5.27	0.216319	0.999245
18.02 regulation of protein activity	2	1.14	TRIREDRAFT_120114 TRIREDRAFT_35109	470	5.15	0.221359	0.999075
18.02.01 enzymatic activity regulation / enzyme regulator	1	0.57	TRIREDRAFT_120114	295	3.23	0.176471	0.997015
18.02.01.01 enzyme activator	1	0.57	TRIREDRAFT_120114	135	1.48	0.385135	1
18.02.09 regulator of transcription factor	1	0.57	TRIREDRAFT_35109	96	1.05	0.542857	1
20 CELLULAR TRANSPORT, TRANSPORT FACILITIES AND TRANSPORT ROUTES	29	16.5	TRIREDRAFT_102416 TRIREDRAFT_54144 TRIREDRAFT_53434 TRIREDRAFT_55630 TRIREDRAFT_120114 TRIREDRAFT_2521 TRIREDRAFT_58815 TRIREDRAFT_58560 TRIREDRAFT_58767 TRIREDRAFT_76722 TRIREDRAFT_76910 TRIREDRAFT_60086 TRIREDRAFT_77703 TRIREDRAFT_61212 TRIREDRAFT_122104 TRIREDRAFT_122074 TRIREDRAFT_78738 TRIREDRAFT_79644 TRIREDRAFT_79690 TRIREDRAFT_66657 TRIREDRAFT_110499 TRIREDRAFT_80875 TRIREDRAFT_123468 TRI…	1503	16.4	1.0061	0.520389
20.01 transported compounds (substrates)	27	15.4	TRIREDRAFT_102416 TRIREDRAFT_54144 TRIREDRAFT_53434 TRIREDRAFT_55630 TRIREDRAFT_2521 TRIREDRAFT_58815 TRIREDRAFT_58560 TRIREDRAFT_58767 TRIREDRAFT_76722 TRIREDRAFT_76910 TRIREDRAFT_60086 TRIREDRAFT_77703 TRIREDRAFT_61212 TRIREDRAFT_122104 TRIREDRAFT_122074 TRIREDRAFT_78738 TRIREDRAFT_79644 TRIREDRAFT_79690 TRIREDRAFT_66657 TRIREDRAFT_110499 TRIREDRAFT_80875 TRIREDRAFT_123468 TRIREDRAFT_23193 TRIR…	1116	12.2	1.2623	0.120459
20.01.01 ion transport	4	2.28	TRIREDRAFT_54144 TRIREDRAFT_78738 TRIREDRAFT_79644 TRIREDRAFT_80875	223	2.44	0.934426	0.624595
20.01.01.01 cation transport (H+, Na+, K+, Ca2+ , NH4+, etc.)	4	2.28	TRIREDRAFT_54144 TRIREDRAFT_78738 TRIREDRAFT_79644 TRIREDRAFT_80875	182	1.99	1.14573	0.464201
20.01.01.01.01 heavy metal ion transport (Cu+, Fe3+, etc.)	2	1.14	TRIREDRAFT_54144 TRIREDRAFT_79644	67	0.73	1.56164	0.369666
20.01.01.01.01.01 siderophore-iron transport	1	0.57	TRIREDRAFT_54144	24	0.26	2.19231	0.372401
20.01.01.07 anion transport	1	0.57	TRIREDRAFT_80875	51	0.55	1.03636	0.628952
20.01.03 C-compound and carbohydrate transport	11	6.28	TRIREDRAFT_102416 TRIREDRAFT_53434 TRIREDRAFT_55630 TRIREDRAFT_58560 TRIREDRAFT_58767 TRIREDRAFT_76910 TRIREDRAFT_60086 TRIREDRAFT_66657 TRIREDRAFT_80875 TRIREDRAFT_69164 TRIREDRAFT_82145	200	2.19	2.86758	0.00160782
20.01.03.01 sugar transport	1	0.57	TRIREDRAFT_82145	35	0.38	1.5	0.493274
20.01.07 amino acid/amino acid derivatives transport	2	1.14	TRIREDRAFT_102416 TRIREDRAFT_23295	66	0.72	1.58333	0.362736
20.01.10 protein transport	1	0.57	TRIREDRAFT_23193	236	2.58	0.22093	0.9903
20.01.11 amine / polyamine transport	1	0.57	TRIREDRAFT_102416	35	0.38	1.5	0.493274
20.01.13 lipid/fatty acid transport	1	0.57	TRIREDRAFT_102416	99	1.08	0.527778	1
20.01.15 electron transport	7	4	TRIREDRAFT_2521 TRIREDRAFT_58815 TRIREDRAFT_76722 TRIREDRAFT_61212 TRIREDRAFT_122074 TRIREDRAFT_79690 TRIREDRAFT_123468	269	2.95	1.35593	0.259056
20.01.17 nucleotide/nucleoside/nucleobase transport	1	0.57	TRIREDRAFT_122104	24	0.26	2.19231	0.372401
20.01.23 allantoin and allantoate transport	1	0.57	TRIREDRAFT_5612	34	0.37	1.54054	0.483317
20.01.26 neurotransmitter transport	1	0.57	TRIREDRAFT_80875	29	0.31	1.83871	0.430538
20.01.27 drug/toxin transport	2	1.14	TRIREDRAFT_77703 TRIREDRAFT_110499	112	1.22	0.934426	1
20.03 transport facilities	16	9.14	TRIREDRAFT_102416 TRIREDRAFT_53434 TRIREDRAFT_120114 TRIREDRAFT_58560 TRIREDRAFT_58767 TRIREDRAFT_77703 TRIREDRAFT_78738 TRIREDRAFT_79690 TRIREDRAFT_66657 TRIREDRAFT_110499 TRIREDRAFT_80875 TRIREDRAFT_5612 TRIREDRAFT_69164 TRIREDRAFT_23295 TRIREDRAFT_82145 TRIREDRAFT_124101	542	5.94	1.53872	0.0566491
20.03.01 channel / pore class transport	1	0.57	TRIREDRAFT_124101	50	0.54	1.05556	0.621648
20.03.01.05 nuclear pore forming protein	1	0.57	TRIREDRAFT_124101	9	0.09	6.33333	0.160165
20.03.02 carrier (electrochemical potential-driven transport)	4	2.28	TRIREDRAFT_102416 TRIREDRAFT_78738 TRIREDRAFT_80875 TRIREDRAFT_23295	92	1.00	2.28	0.100474
20.03.02.02 symporter	3	1.71	TRIREDRAFT_102416 TRIREDRAFT_80875 TRIREDRAFT_23295	42	0.46	3.71739	0.0462557
20.03.02.02.01 proton driven symporter	2	1.14	TRIREDRAFT_102416 TRIREDRAFT_23295	30	0.32	3.5625	0.112463
20.03.02.03 antiporter	1	0.57	TRIREDRAFT_78738	52	0.57	1	0.636116
20.03.22 transport ATPases	1	0.57	TRIREDRAFT_110499	85	0.93	0.612903	1
20.03.25 ABC transporters	3	1.71	TRIREDRAFT_120114 TRIREDRAFT_77703 TRIREDRAFT_110499	73	0.80	2.1375	0.164849
20.09 transport routes	19	10.8	TRIREDRAFT_102416 TRIREDRAFT_54144 TRIREDRAFT_53434 TRIREDRAFT_55630 TRIREDRAFT_120114 TRIREDRAFT_58560 TRIREDRAFT_76910 TRIREDRAFT_60086 TRIREDRAFT_77703 TRIREDRAFT_122104 TRIREDRAFT_79644 TRIREDRAFT_66657 TRIREDRAFT_110499 TRIREDRAFT_80875 TRIREDRAFT_23193 TRIREDRAFT_5612 TRIREDRAFT_69164 TRIREDRAFT_23295 TRIREDRAFT_124101	995	10.9	0.990826	0.546651
20.09.01 nuclear transport	2	1.14	TRIREDRAFT_23193 TRIREDRAFT_124101	81	0.88	1.29545	0.463014
20.09.04 mitochondrial transport	2	1.14	TRIREDRAFT_79644 TRIREDRAFT_23295	107	1.17	0.974359	1
20.09.16 cellular export and secretion	3	1.71	TRIREDRAFT_120114 TRIREDRAFT_77703 TRIREDRAFT_110499	210	2.30	0.743478	0.772747
20.09.16.01 Type I protein secretion system (ABC-type transport systems)	3	1.71	TRIREDRAFT_120114 TRIREDRAFT_77703 TRIREDRAFT_110499	21	0.23	7.43478	0.00717371
20.09.18 cellular import	13	7.42	TRIREDRAFT_102416 TRIREDRAFT_54144 TRIREDRAFT_53434 TRIREDRAFT_55630 TRIREDRAFT_58560 TRIREDRAFT_76910 TRIREDRAFT_60086 TRIREDRAFT_122104 TRIREDRAFT_79644 TRIREDRAFT_66657 TRIREDRAFT_80875 TRIREDRAFT_5612 TRIREDRAFT_69164	363	3.98	1.86432	0.0224572
20.09.18.07 non-vesicular cellular import	10	5.71	TRIREDRAFT_53434 TRIREDRAFT_55630 TRIREDRAFT_58560 TRIREDRAFT_76910 TRIREDRAFT_60086 TRIREDRAFT_122104 TRIREDRAFT_79644 TRIREDRAFT_66657 TRIREDRAFT_5612 TRIREDRAFT_69164	151	1.65	3.46061	0.000639723
30 CELLULAR COMMUNICATION/SIGNAL TRANSDUCTION MECHANISM	8	4.57	TRIREDRAFT_74252 TRIREDRAFT_122584 TRIREDRAFT_80875 TRIREDRAFT_5647 TRIREDRAFT_81896 TRIREDRAFT_111897 TRIREDRAFT_69823 TRIREDRAFT_82334	561	6.15	0.743089	0.852205
30.01 cellular signalling	4	2.28	TRIREDRAFT_122584 TRIREDRAFT_5647 TRIREDRAFT_81896 TRIREDRAFT_69823	482	5.28	0.431818	0.985019
30.05 transmembrane signal transduction	4	2.28	TRIREDRAFT_74252 TRIREDRAFT_80875 TRIREDRAFT_111897 TRIREDRAFT_82334	161	1.76	1.29545	0.373491
30.05.01 receptor enzyme mediated signalling	1	0.57	TRIREDRAFT_82334	50	0.54	1.05556	0.621648
30.05.01.05 interleukine receptor signalling pathway	1	0.57	TRIREDRAFT_82334	2	0.02	28.5	0.0380317
30.05.02 non-enzymatic receptor mediated signalling	1	0.57	TRIREDRAFT_74252	73	0.80	0.7125	1
30.05.02.26 integrin receptor signalling pathway	1	0.57	TRIREDRAFT_74252	11	0.12	4.75	0.192137
32 CELL RESCUE, DEFENSE AND VIRULENCE	16	9.14	TRIREDRAFT_73523 TRIREDRAFT_119788 TRIREDRAFT_120114 TRIREDRAFT_40945 TRIREDRAFT_58767 TRIREDRAFT_22004 TRIREDRAFT_76722 TRIREDRAFT_77703 TRIREDRAFT_78738 TRIREDRAFT_63687 TRIREDRAFT_64066 TRIREDRAFT_79737 TRIREDRAFT_110499 TRIREDRAFT_123631 TRIREDRAFT_5647 TRIREDRAFT_82616	1050	11.5	0.794783	0.869345
32.01 stress response	9	5.14	TRIREDRAFT_119788 TRIREDRAFT_120114 TRIREDRAFT_40945 TRIREDRAFT_22004 TRIREDRAFT_76722 TRIREDRAFT_78738 TRIREDRAFT_63687 TRIREDRAFT_79737 TRIREDRAFT_123631	588	6.45	0.796899	0.804201
32.01.01 oxidative stress response	1	0.57	TRIREDRAFT_79737	90	0.98	0.581633	1
32.01.03 osmotic and salt stress response	2	1.14	TRIREDRAFT_22004 TRIREDRAFT_78738	72	0.78	1.46154	0.403842
32.01.09 DNA damage response	2	1.14	TRIREDRAFT_40945 TRIREDRAFT_63687	128	1.40	0.814286	1
32.01.11 nutrient starvation response	3	1.71	TRIREDRAFT_119788 TRIREDRAFT_120114 TRIREDRAFT_123631	37	0.40	4.275	0.0335398
32.05 disease, virulence and defense	5	2.85	TRIREDRAFT_58767 TRIREDRAFT_76722 TRIREDRAFT_64066 TRIREDRAFT_110499 TRIREDRAFT_5647	298	3.26	0.874233	0.682529
32.05.01 resistance proteins	2	1.14	TRIREDRAFT_76722 TRIREDRAFT_110499	125	1.37	0.832117	1
32.05.01.03 chemical agent resistance	1	0.57	TRIREDRAFT_76722	45	0.49	1.16327	0.582927
32.05.05 virulence, disease factors	3	1.71	TRIREDRAFT_58767 TRIREDRAFT_64066 TRIREDRAFT_5647	103	1.13	1.51327	0.317101
32.07 detoxification	4	2.28	TRIREDRAFT_73523 TRIREDRAFT_77703 TRIREDRAFT_79737 TRIREDRAFT_110499	329	3.60	0.633333	0.881856
32.07.05 detoxification by export	2	1.14	TRIREDRAFT_77703 TRIREDRAFT_110499	86	0.94	1.21277	0.494382
32.07.07 oxygen and radical detoxification	1	0.57	TRIREDRAFT_79737	59	0.64	0.890625	1
32.07.07.03 glutathione conjugation reaction	1	0.57	TRIREDRAFT_79737	13	0.14	4.07143	0.222898
32.10 degradation / modification of foreign (exogenous) compounds	2	1.14	TRIREDRAFT_73523 TRIREDRAFT_82616	42	0.46	2.47826	0.192625
32.10.07 degradation / modification of foreign (exogenous) polysaccharides	2	1.14	TRIREDRAFT_73523 TRIREDRAFT_82616	23	0.25	4.56	0.0712676
34 INTERACTION WITH THE ENVIRONMENT	8	4.57	TRIREDRAFT_54144 TRIREDRAFT_55055 TRIREDRAFT_22004 TRIREDRAFT_78738 TRIREDRAFT_63687 TRIREDRAFT_79644 TRIREDRAFT_80875 TRIREDRAFT_82334	626	6.86	0.666181	0.920876
34.01 homeostasis	3	1.71	TRIREDRAFT_54144 TRIREDRAFT_78738 TRIREDRAFT_79644	263	2.88	0.59375	0.885436
34.01.01 homeostasis of cations	3	1.71	TRIREDRAFT_54144 TRIREDRAFT_78738 TRIREDRAFT_79644	224	2.45	0.697959	0.809067
34.01.01.01 homeostasis of metal ions (Na, K, Ca etc.)	3	1.71	TRIREDRAFT_54144 TRIREDRAFT_78738 TRIREDRAFT_79644	149	1.63	1.04908	0.548477
34.01.01.03 homeostasis of protons	1	0.57	TRIREDRAFT_78738	57	0.62	0.919355	1
34.03 membrane excitability	1	0.57	TRIREDRAFT_80875	27	0.29	1.96552	0.407955
34.03.01 synaptic transmission	1	0.57	TRIREDRAFT_80875	24	0.26	2.19231	0.372401
34.05 cell motility	2	1.14	TRIREDRAFT_63687 TRIREDRAFT_82334	91	0.99	1.15152	0.524575
34.05.01 cell migration	1	0.57	TRIREDRAFT_63687	46	0.50	1.14	0.590975
34.11 cellular sensing and response to external stimulus	3	1.71	TRIREDRAFT_55055 TRIREDRAFT_22004 TRIREDRAFT_80875	272	2.98	0.573826	0.89866
34.11.03 chemoperception and response	2	1.14	TRIREDRAFT_22004 TRIREDRAFT_80875	118	1.29	0.883721	1
34.11.03.03 chemotaxis	1	0.57	TRIREDRAFT_80875	9	0.09	6.33333	0.160165
34.11.03.13 osmosensing and response	1	0.57	TRIREDRAFT_22004	53	0.58	0.982759	1
34.11.13 gas and metabolite distribution	1	0.57	TRIREDRAFT_55055	6	0.06	9.5	0.109834
34.11.13.07 circulation (e.g. blood pressure)	1	0.57	TRIREDRAFT_55055	5	0.05	11.4	0.0923991
36 SYSTEMIC INTERACTION WITH THE ENVIRONMENT	1	0.57	TRIREDRAFT_69823	20	0.21	2.71429	0.321672
36.20 plant / fungal specific systemic sensing and response	1	0.57	TRIREDRAFT_69823	20	0.21	2.71429	0.321672
36.20.18 plant hormonal regulation	1	0.57	TRIREDRAFT_69823	20	0.21	2.71429	0.321672
40 CELL FATE	6	3.42	TRIREDRAFT_31248 TRIREDRAFT_63687 TRIREDRAFT_63419 TRIREDRAFT_111897 TRIREDRAFT_69823 TRIREDRAFT_82334	465	5.10	0.670588	0.888531
40.01 cell growth / morphogenesis	3	1.71	TRIREDRAFT_31248 TRIREDRAFT_63687 TRIREDRAFT_63419	325	3.56	0.480337	0.952273
40.01.03 directional cell growth (morphogenesis)	1	0.57	TRIREDRAFT_63687	91	0.99	0.575758	1
40.01.03.03 guidance of longitudinal cell extension (e.g. pollen tube guidance, axonal pathfinding)	1	0.57	TRIREDRAFT_63687	23	0.25	2.28	0.360084
40.02.03 activity of intercellular mediators	1	0.57	TRIREDRAFT_111897	11	0.12	4.75	0.192137
40.10 cell death	1	0.57	TRIREDRAFT_82334	141	1.54	0.37013	1
40.10.02 apoptosis (type I programmed cell death)	1	0.57	TRIREDRAFT_82334	126	1.38	0.413043	1
40.20 cell aging	1	0.57	TRIREDRAFT_69823	38	0.41	1.39024	0.522015
42 BIOGENESIS OF CELLULAR COMPONENTS	11	6.28	TRIREDRAFT_56819 TRIREDRAFT_120646 TRIREDRAFT_58815 TRIREDRAFT_77242 TRIREDRAFT_63419 TRIREDRAFT_122511 TRIREDRAFT_79690 TRIREDRAFT_80621 TRIREDRAFT_81906 TRIREDRAFT_69956 TRIREDRAFT_52924	1026	11.2	0.560714	0.991264
42.01 cell wall	5	2.85	TRIREDRAFT_56819 TRIREDRAFT_120646 TRIREDRAFT_77242 TRIREDRAFT_122511 TRIREDRAFT_69956	239	2.62	1.08779	0.48713
42.04 cytoskeleton/structural proteins	2	1.14	TRIREDRAFT_63419 TRIREDRAFT_81906	267	2.92	0.390411	0.966613
42.04.03 actin cytoskeleton	1	0.57	TRIREDRAFT_81906	108	1.18	0.483051	1
42.10 nucleus	1	0.57	TRIREDRAFT_52924	284	3.11	0.18328	0.996279
42.10.03 organization of chromosome structure	1	0.57	TRIREDRAFT_52924	240	2.63	0.21673	0.991043
42.16 mitochondrion	3	1.71	TRIREDRAFT_58815 TRIREDRAFT_79690 TRIREDRAFT_80621	145	1.59	1.07547	0.529997
43 CELL TYPE DIFFERENTIATION	4	2.28	TRIREDRAFT_120851 TRIREDRAFT_63419 TRIREDRAFT_64066 TRIREDRAFT_5647	498	5.46	0.417582	0.988159
43.01 fungal/microorganismic cell type differentiation	4	2.28	TRIREDRAFT_120851 TRIREDRAFT_63419 TRIREDRAFT_64066 TRIREDRAFT_5647	498	5.46	0.417582	0.988159
43.01.03 fungal and other eukaryotic cell type differentiation	4	2.28	TRIREDRAFT_120851 TRIREDRAFT_63419 TRIREDRAFT_64066 TRIREDRAFT_5647	498	5.46	0.417582	0.988159
43.01.03.05 budding, cell polarity and filament formation	1	0.57	TRIREDRAFT_63419	258	2.83	0.201413	0.993743
43.01.03.07 development of conidia	1	0.57	TRIREDRAFT_64066	10	0.10	5.7	0.176305
99 UNCLASSIFIED PROTEINS	48	27.4	TRIREDRAFT_74364 TRIREDRAFT_119555 TRIREDRAFT_2185 TRIREDRAFT_53080 TRIREDRAFT_75262 TRIREDRAFT_58227 TRIREDRAFT_104684 TRIREDRAFT_120929 TRIREDRAFT_105454 TRIREDRAFT_105381 TRIREDRAFT_58264 TRIREDRAFT_105597 TRIREDRAFT_59197 TRIREDRAFT_106627 TRIREDRAFT_106452 TRIREDRAFT_60182 TRIREDRAFT_60616 TRIREDRAFT_77593 TRIREDRAFT_121693 TRIREDRAFT_107524 TRIREDRAFT_62475 TRIREDRAFT_122069 TRIREDRAFT_1086…	3705	40.6	0.674877	0.999914

## Sheet: up LL only
Functional category analysis of induction associated genes upregulated specifically in light
FUNCTIONAL CATEGORY	abs SET	rel SET	genes SET	abs GENOME	rel GENOME	rel SET/rel GENOME	P-VALUE
01 METABOLISM	117	39	TRIREDRAFT_73832 TRIREDRAFT_44175 TRIREDRAFT_42193 TRIREDRAFT_73881 TRIREDRAFT_102743 TRIREDRAFT_103108 TRIREDRAFT_102816 TRIREDRAFT_53961 TRIREDRAFT_54227 TRIREDRAFT_2399 TRIREDRAFT_55631 TRIREDRAFT_120357 TRIREDRAFT_75603 TRIREDRAFT_56830 TRIREDRAFT_56684 TRIREDRAFT_56934 TRIREDRAFT_120475 TRIREDRAFT_75878 TRIREDRAFT_21758 TRIREDRAFT_120784 TRIREDRAFT_57671 TRIREDRAFT_76227 TRIREDRAFT_21873 TRI…	2966	32.5	1.2	0.00968016
01.01 amino acid metabolism	17	5.66	TRIREDRAFT_56934 TRIREDRAFT_21758 TRIREDRAFT_21873 TRIREDRAFT_121048 TRIREDRAFT_59549 TRIREDRAFT_22030 TRIREDRAFT_61403 TRIREDRAFT_107947 TRIREDRAFT_78797 TRIREDRAFT_65029 TRIREDRAFT_80003 TRIREDRAFT_22915 TRIREDRAFT_110638 TRIREDRAFT_68036 TRIREDRAFT_123655 TRIREDRAFT_70842 TRIREDRAFT_82619	452	4.95	1.14343	0.319368
01.01.03 assimilation of ammonia, metabolism of the glutamate group	3	1	TRIREDRAFT_110638 TRIREDRAFT_123655 TRIREDRAFT_82619	90	0.98	1.02041	0.572997
01.01.03.05 metabolism of arginine	3	1	TRIREDRAFT_110638 TRIREDRAFT_123655 TRIREDRAFT_82619	33	0.36	2.77778	0.0933746
01.01.03.05.01 biosynthesis of arginine	2	0.66	TRIREDRAFT_110638 TRIREDRAFT_82619	24	0.26	2.53846	0.186154
01.01.05 metabolism of urea cycle, creatine and polyamines	1	0.33	TRIREDRAFT_82619	37	0.40	0.825	1
01.01.05.03 metabolism of urea (urea cycle)	1	0.33	TRIREDRAFT_82619	21	0.23	1.43478	0.505191
01.01.06 metabolism of the aspartate family	2	0.66	TRIREDRAFT_21758 TRIREDRAFT_82619	99	1.08	0.611111	1
01.01.06.01 metabolism of aspartate	1	0.33	TRIREDRAFT_82619	16	0.17	1.94118	0.414866
01.01.06.04 metabolism of threonine	1	0.33	TRIREDRAFT_21758	14	0.15	2.2	0.374293
01.01.06.04.02 degradation of threonine	1	0.33	TRIREDRAFT_21758	7	0.07	4.71429	0.208911
01.01.09 metabolism of the cysteine - aromatic group	7	2.33	TRIREDRAFT_56934 TRIREDRAFT_22030 TRIREDRAFT_107947 TRIREDRAFT_80003 TRIREDRAFT_22915 TRIREDRAFT_68036 TRIREDRAFT_70842	169	1.85	1.25946	0.321876
01.01.09.01 metabolism of glycine	1	0.33	TRIREDRAFT_22915	29	0.31	1.06452	0.621693
01.01.09.01.01 biosynthesis of glycine	1	0.33	TRIREDRAFT_22915	23	0.25	1.32	0.537301
01.01.09.02 metabolism of serine	1	0.33	TRIREDRAFT_80003	39	0.42	0.785714	1
01.01.09.02.01 biosynthesis of serine	1	0.33	TRIREDRAFT_80003	16	0.17	1.94118	0.414866
01.01.09.03 metabolism of cysteine	1	0.33	TRIREDRAFT_68036	25	0.27	1.22222	0.567333
01.01.09.04 metabolism of phenylalanine	4	1.33	TRIREDRAFT_56934 TRIREDRAFT_22030 TRIREDRAFT_107947 TRIREDRAFT_70842	46	0.50	2.66	0.0637494
01.01.09.04.01 biosynthesis of phenylalanine	3	1	TRIREDRAFT_22030 TRIREDRAFT_107947 TRIREDRAFT_70842	25	0.27	3.7037	0.0475648
01.01.09.04.02 degradation of phenylalanine	3	1	TRIREDRAFT_22030 TRIREDRAFT_107947 TRIREDRAFT_70842	26	0.28	3.57143	0.0525033
01.01.09.05 metabolism of tyrosine	1	0.33	TRIREDRAFT_56934	32	0.35	0.942857	1
01.01.09.06 metabolism of tryptophan	1	0.33	TRIREDRAFT_56934	38	0.41	0.804878	1
01.01.11 metabolism of the pyruvate family (alanine, isoleucine, leucine, valine) and D-alanine	1	0.33	TRIREDRAFT_21873	53	0.58	0.568966	1
01.01.11.02 metabolism of isoleucine	1	0.33	TRIREDRAFT_21873	21	0.23	1.43478	0.505191
01.01.11.02.01 biosynthesis of isoleucine	1	0.33	TRIREDRAFT_21873	14	0.15	2.2	0.374293
01.01.11.03 metabolism of valine	1	0.33	TRIREDRAFT_21873	19	0.20	1.65	0.470861
01.01.11.03.01 biosynthesis of valine	1	0.33	TRIREDRAFT_21873	12	0.13	2.53846	0.330916
01.01.11.04 metabolism of leucine	1	0.33	TRIREDRAFT_21873	29	0.31	1.06452	0.621693
01.01.11.04.01 biosynthesis of leucine	1	0.33	TRIREDRAFT_21873	20	0.21	1.57143	0.488313
01.01.13 regulation of amino acid metabolism	2	0.66	TRIREDRAFT_121048 TRIREDRAFT_123655	41	0.44	1.5	0.392875
01.02 nitrogen, sulfur and selenium metabolism	7	2.33	TRIREDRAFT_79271 TRIREDRAFT_50583 TRIREDRAFT_68036 TRIREDRAFT_81511 TRIREDRAFT_111446 TRIREDRAFT_70842 TRIREDRAFT_82619	227	2.49	0.935743	1
01.02.02 nitrogen metabolism	1	0.33	TRIREDRAFT_79271	46	0.50	0.66	1
01.02.02.09 catabolism of nitrogenous compounds	1	0.33	TRIREDRAFT_79271	22	0.24	1.375	0.521514
01.02.07 regulation of nitrogen, sulfur and selenium metabolism	1	0.33	TRIREDRAFT_111446	58	0.63	0.52381	1
01.03 nucleotide/nucleoside/nucleobase metabolism	10	3.33	TRIREDRAFT_120983 TRIREDRAFT_63053 TRIREDRAFT_49048 TRIREDRAFT_78797 TRIREDRAFT_79271 TRIREDRAFT_123015 TRIREDRAFT_50583 TRIREDRAFT_80553 TRIREDRAFT_123655 TRIREDRAFT_42264	376	4.12	0.808252	1
01.03.01 purin nucleotide/nucleoside/nucleobase metabolism	7	2.33	TRIREDRAFT_63053 TRIREDRAFT_49048 TRIREDRAFT_78797 TRIREDRAFT_79271 TRIREDRAFT_123015 TRIREDRAFT_50583 TRIREDRAFT_123655	142	1.55	1.50323	0.187324
01.03.01.01 purine nucleotide /nucleoside/nucleobase catabolism	1	0.33	TRIREDRAFT_78797	11	0.12	2.75	0.308117
01.03.01.01.03 xanthine catabolism	1	0.33	TRIREDRAFT_78797	3	0.03	11	0.0955344
01.03.04 pyrimidine nucleotide/nucleoside/nucleobase metabolism	1	0.33	TRIREDRAFT_120983	69	0.75	0.44	1
01.03.16 polynucleotide degradation	1	0.33	TRIREDRAFT_42264	112	1.22	0.270492	1
01.03.16.01 RNA degradation	1	0.33	TRIREDRAFT_42264	68	0.74	0.445946	1
01.04 phosphate metabolism	18	6	TRIREDRAFT_42193 TRIREDRAFT_73881 TRIREDRAFT_56934 TRIREDRAFT_47315 TRIREDRAFT_60378 TRIREDRAFT_62057 TRIREDRAFT_121944 TRIREDRAFT_78226 TRIREDRAFT_48516 TRIREDRAFT_62693 TRIREDRAFT_63053 TRIREDRAFT_4480 TRIREDRAFT_63568 TRIREDRAFT_123015 TRIREDRAFT_123655 TRIREDRAFT_68889 TRIREDRAFT_52126 TRIREDRAFT_82327	546	5.99	1.00167	0.532877
01.05 C-compound and carbohydrate metabolism	44	14.6	TRIREDRAFT_73832 TRIREDRAFT_44175 TRIREDRAFT_42193 TRIREDRAFT_73881 TRIREDRAFT_102743 TRIREDRAFT_120357 TRIREDRAFT_56934 TRIREDRAFT_75878 TRIREDRAFT_21758 TRIREDRAFT_120784 TRIREDRAFT_76227 TRIREDRAFT_121048 TRIREDRAFT_22030 TRIREDRAFT_76700 TRIREDRAFT_121482 TRIREDRAFT_47268 TRIREDRAFT_121661 TRIREDRAFT_31134 TRIREDRAFT_121743 TRIREDRAFT_107947 TRIREDRAFT_22510 TRIREDRAFT_108201 TRIREDRAFT_4480 …	1145	12.5	1.168	0.15161
01.05.02 sugar, glucoside, polyol and carboxylate metabolism	13	4.33	TRIREDRAFT_120784 TRIREDRAFT_76227 TRIREDRAFT_76700 TRIREDRAFT_47268 TRIREDRAFT_121661 TRIREDRAFT_108477 TRIREDRAFT_49753 TRIREDRAFT_4744 TRIREDRAFT_110023 TRIREDRAFT_123226 TRIREDRAFT_72339 TRIREDRAFT_123655 TRIREDRAFT_52126	243	2.66	1.62782	0.0579482
01.05.02.04 sugar, glucoside, polyol and carboxylate anabolism	2	0.66	TRIREDRAFT_121661 TRIREDRAFT_123226	73	0.80	0.825	1
01.05.02.07 sugar, glucoside, polyol and carboxylate catabolism	8	2.66	TRIREDRAFT_76227 TRIREDRAFT_76700 TRIREDRAFT_47268 TRIREDRAFT_121661 TRIREDRAFT_108477 TRIREDRAFT_4744 TRIREDRAFT_110023 TRIREDRAFT_123226	169	1.85	1.43784	0.193466
01.05.03 polysaccharide metabolism	5	1.66	TRIREDRAFT_42193 TRIREDRAFT_76227 TRIREDRAFT_76700 TRIREDRAFT_47268 TRIREDRAFT_72339	191	2.09	0.794258	1
01.05.03.03 chitin metabolism	1	0.33	TRIREDRAFT_72339	26	0.28	1.17857	0.581612
01.05.03.03.07 chitin catabolism	1	0.33	TRIREDRAFT_72339	7	0.07	4.71429	0.208911
01.05.06 C-2 compound and organic acid metabolism	3	1	TRIREDRAFT_21758 TRIREDRAFT_123274 TRIREDRAFT_111932	31	0.34	2.94118	0.0806335
01.05.06.07 C-2 compound and organic acid catabolism	3	1	TRIREDRAFT_21758 TRIREDRAFT_123274 TRIREDRAFT_111932	27	0.29	3.44828	0.0576785
01.05.07 C-3 compound metabolism	1	0.33	TRIREDRAFT_4480	8	0.08	4.125	0.234968
01.05.09 aminosaccharide metabolism	2	0.66	TRIREDRAFT_42193 TRIREDRAFT_72339	53	0.58	1.13793	0.524852
01.05.09.04 aminosaccharide anabolism	1	0.33	TRIREDRAFT_42193	29	0.31	1.06452	0.621693
01.05.13 transfer of activated C-1 groups	1	0.33	TRIREDRAFT_31134	80	0.87	0.37931	1
01.05.13.01 S-adenosyl-methionine - homocysteine cycle	1	0.33	TRIREDRAFT_31134	33	0.36	0.916667	1
01.05.25 regulation of C-compound and carbohydrate metabolism	11	3.66	TRIREDRAFT_73832 TRIREDRAFT_73881 TRIREDRAFT_75878 TRIREDRAFT_121048 TRIREDRAFT_121482 TRIREDRAFT_121743 TRIREDRAFT_64608 TRIREDRAFT_22912 TRIREDRAFT_27770 TRIREDRAFT_52126 TRIREDRAFT_27384	159	1.74	2.10345	0.0157967
01.06 lipid, fatty acid and isoprenoid metabolism	29	9.66	TRIREDRAFT_42193 TRIREDRAFT_54227 TRIREDRAFT_55631 TRIREDRAFT_75603 TRIREDRAFT_56830 TRIREDRAFT_59382 TRIREDRAFT_77093 TRIREDRAFT_61746 TRIREDRAFT_31134 TRIREDRAFT_122091 TRIREDRAFT_48516 TRIREDRAFT_78773 TRIREDRAFT_78611 TRIREDRAFT_108201 TRIREDRAFT_4480 TRIREDRAFT_65029 TRIREDRAFT_65360 TRIREDRAFT_22879 TRIREDRAFT_22925 TRIREDRAFT_123274 TRIREDRAFT_110406 TRIREDRAFT_66966 TRIREDRAFT_35867 TRIRE…	652	7.15	1.35105	0.0589261
01.06.02 membrane lipid metabolism	5	1.66	TRIREDRAFT_55631 TRIREDRAFT_77093 TRIREDRAFT_78611 TRIREDRAFT_123655 TRIREDRAFT_6011	124	1.36	1.22059	0.387332
01.06.02.01 phospholipid metabolism	5	1.66	TRIREDRAFT_55631 TRIREDRAFT_77093 TRIREDRAFT_78611 TRIREDRAFT_123655 TRIREDRAFT_6011	99	1.08	1.53704	0.226802
01.06.05 fatty acid metabolism	4	1.33	TRIREDRAFT_48516 TRIREDRAFT_108201 TRIREDRAFT_110406 TRIREDRAFT_52126	113	1.23	1.0813	0.513245
01.06.06 isoprenoid metabolism	5	1.66	TRIREDRAFT_54227 TRIREDRAFT_75603 TRIREDRAFT_65029 TRIREDRAFT_65360 TRIREDRAFT_82133	135	1.48	1.12162	0.459092
01.06.06.07 diterpenes metabolism	1	0.33	TRIREDRAFT_82133	3	0.03	11	0.0955344
01.06.06.11 tetracyclic and pentacyclic triterpenes (cholesterin, steroids and hopanoids) metabolism	3	1	TRIREDRAFT_54227 TRIREDRAFT_75603 TRIREDRAFT_65360	104	1.14	0.877193	1
01.06.10 regulation of lipid, fatty acid and isoprenoid metabolism	1	0.33	TRIREDRAFT_78773	29	0.31	1.06452	0.621693
01.07 metabolism of vitamins, cofactors, and prosthetic groups	5	1.66	TRIREDRAFT_54227 TRIREDRAFT_22510 TRIREDRAFT_78797 TRIREDRAFT_49753 TRIREDRAFT_123179	281	3.08	0.538961	1
01.07.01 biosynthesis of vitamins, cofactors, and prosthetic groups	2	0.66	TRIREDRAFT_22510 TRIREDRAFT_123179	160	1.75	0.377143	1
01.08 metabolism of intercellular mediators	1	0.33	TRIREDRAFT_120475	9	0.09	3.66667	0.260169
01.08.04 regulation of the metabolism of intercellular mediators	1	0.33	TRIREDRAFT_120475	4	0.04	8.25	0.125313
01.20 secondary metabolism	42	14	TRIREDRAFT_103108 TRIREDRAFT_102816 TRIREDRAFT_54227 TRIREDRAFT_2399 TRIREDRAFT_56684 TRIREDRAFT_56934 TRIREDRAFT_57671 TRIREDRAFT_124327 TRIREDRAFT_59381 TRIREDRAFT_22030 TRIREDRAFT_122102 TRIREDRAFT_107947 TRIREDRAFT_78797 TRIREDRAFT_22590 TRIREDRAFT_108463 TRIREDRAFT_108674 TRIREDRAFT_65153 TRIREDRAFT_65029 TRIREDRAFT_65360 TRIREDRAFT_80003 TRIREDRAFT_65969 TRIREDRAFT_22915 TRIREDRAFT_22925 TR…	910	9.98	1.40281	0.014739
01.20.01 metabolism of primary metabolic sugar derivatives	1	0.33	TRIREDRAFT_65969	15	0.16	2.0625	0.394918
01.20.01.09 metabolism of aminoglycoside antibiotics	1	0.33	TRIREDRAFT_65969	3	0.03	11	0.0955344
01.20.05 metabolism of acetic acid derivatives	1	0.33	TRIREDRAFT_80003	43	0.47	0.702128	1
01.20.15 metabolism of derivatives of dehydroquinic acid, shikimic acid and chorismic acid	1	0.33	TRIREDRAFT_56934	28	0.30	1.1	0.608777
01.20.17 metabolism of secondary products derived from primary amino acids	2	0.66	TRIREDRAFT_78797 TRIREDRAFT_22915	52	0.57	1.15789	0.514598
01.20.17.03 metabolism of amines	2	0.66	TRIREDRAFT_78797 TRIREDRAFT_22915	19	0.20	3.3	0.128007
01.20.17.09 metabolism of alkaloids	1	0.33	TRIREDRAFT_78797	12	0.13	2.53846	0.330916
01.20.35 metabolism of secondary products derived from L-phenylalanine and L-tyrosine	4	1.33	TRIREDRAFT_124327 TRIREDRAFT_22030 TRIREDRAFT_107947 TRIREDRAFT_108463	33	0.36	3.69444	0.0222018
01.20.35.01 metabolism of phenylpropanoids	3	1	TRIREDRAFT_124327 TRIREDRAFT_22030 TRIREDRAFT_107947	30	0.32	3.125	0.0745689
01.20.35.01.01 metabolism of melanins	1	0.33	TRIREDRAFT_124327	15	0.16	2.0625	0.394918
01.25 extracellular metabolism	1	0.33	TRIREDRAFT_53961	48	0.52	0.634615	1
01.25.03 extracellular protein degradation	1	0.33	TRIREDRAFT_53961	9	0.09	3.66667	0.260169
02 ENERGY	16	5.33	TRIREDRAFT_56934 TRIREDRAFT_21758 TRIREDRAFT_120784 TRIREDRAFT_60378 TRIREDRAFT_106761 TRIREDRAFT_78773 TRIREDRAFT_22510 TRIREDRAFT_108477 TRIREDRAFT_108463 TRIREDRAFT_79271 TRIREDRAFT_4744 TRIREDRAFT_80003 TRIREDRAFT_123274 TRIREDRAFT_123226 TRIREDRAFT_110406 TRIREDRAFT_111932	508	5.57	0.956912	1
02.01 glycolysis and gluconeogenesis	6	2	TRIREDRAFT_21758 TRIREDRAFT_120784 TRIREDRAFT_22510 TRIREDRAFT_108463 TRIREDRAFT_79271 TRIREDRAFT_80003	93	1.02	1.96078	0.0857168
02.01.01 glycolysis methylglyoxal bypass	1	0.33	TRIREDRAFT_22510	8	0.08	4.125	0.234968
02.07 pentose-phosphate pathway	3	1	TRIREDRAFT_56934 TRIREDRAFT_4744 TRIREDRAFT_80003	40	0.43	2.32558	0.143631
02.11 electron transport and membrane-associated energy conservation	3	1	TRIREDRAFT_106761 TRIREDRAFT_123274 TRIREDRAFT_111932	131	1.43	0.699301	1
02.11.05 accessory proteins of electron transport and membrane-associated energy conservation	1	0.33	TRIREDRAFT_106761	47	0.51	0.647059	1
02.13 respiration	3	1	TRIREDRAFT_60378 TRIREDRAFT_106761 TRIREDRAFT_123274	154	1.68	0.595238	1
02.13.03 aerobic respiration	2	0.66	TRIREDRAFT_60378 TRIREDRAFT_106761	97	1.06	0.622642	1
02.16 fermentation	3	1	TRIREDRAFT_21758 TRIREDRAFT_123274 TRIREDRAFT_111932	72	0.78	1.28205	0.424333
02.16.01 alcohol fermentation	2	0.66	TRIREDRAFT_123274 TRIREDRAFT_111932	36	0.39	1.69231	0.333106
02.16.11 propionate fermentation	1	0.33	TRIREDRAFT_21758	4	0.04	8.25	0.125313
02.19 metabolism of energy reserves (e.g. glycogen, trehalose)	2	0.66	TRIREDRAFT_108477 TRIREDRAFT_123226	52	0.57	1.15789	0.514598
02.25 oxidation of fatty acids	2	0.66	TRIREDRAFT_78773 TRIREDRAFT_110406	52	0.57	1.15789	0.514598
02.45 energy conversion and regeneration	1	0.33	TRIREDRAFT_79271	74	0.81	0.407407	1
10 CELL CYCLE AND DNA PROCESSING	21	7	TRIREDRAFT_73881 TRIREDRAFT_55631 TRIREDRAFT_2241 TRIREDRAFT_120475 TRIREDRAFT_36391 TRIREDRAFT_120813 TRIREDRAFT_121048 TRIREDRAFT_62057 TRIREDRAFT_78226 TRIREDRAFT_78611 TRIREDRAFT_22618 TRIREDRAFT_122480 TRIREDRAFT_63568 TRIREDRAFT_78935 TRIREDRAFT_38080 TRIREDRAFT_4751 TRIREDRAFT_4921 TRIREDRAFT_66966 TRIREDRAFT_123655 TRIREDRAFT_27384 TRIREDRAFT_82409	1014	11.1	0.630631	0.994418
10.01 DNA processing	9	3	TRIREDRAFT_120475 TRIREDRAFT_36391 TRIREDRAFT_121048 TRIREDRAFT_62057 TRIREDRAFT_63568 TRIREDRAFT_78935 TRIREDRAFT_38080 TRIREDRAFT_4921 TRIREDRAFT_123655	554	6.07	0.494234	1
10.01.02 DNA topology	1	0.33	TRIREDRAFT_63568	88	0.96	0.34375	1
10.01.03 DNA synthesis and replication	2	0.66	TRIREDRAFT_121048 TRIREDRAFT_78935	145	1.59	0.415094	1
10.01.05 DNA recombination and DNA repair	4	1.33	TRIREDRAFT_62057 TRIREDRAFT_63568 TRIREDRAFT_78935 TRIREDRAFT_123655	281	3.08	0.431818	1
10.01.05.01 DNA repair	4	1.33	TRIREDRAFT_62057 TRIREDRAFT_63568 TRIREDRAFT_78935 TRIREDRAFT_123655	238	2.61	0.509579	1
10.01.05.03 DNA recombination	1	0.33	TRIREDRAFT_123655	107	1.17	0.282051	1
10.01.09 DNA restriction or modification	5	1.66	TRIREDRAFT_120475 TRIREDRAFT_36391 TRIREDRAFT_63568 TRIREDRAFT_38080 TRIREDRAFT_4921	267	2.92	0.568493	1
10.01.09.05 DNA conformation modification (e.g. chromatin)	5	1.66	TRIREDRAFT_120475 TRIREDRAFT_36391 TRIREDRAFT_63568 TRIREDRAFT_38080 TRIREDRAFT_4921	261	2.86	0.58042	1
10.01.11 regulation of DNA processing	1	0.33	TRIREDRAFT_123655	11	0.12	2.75	0.308117
10.03 cell cycle	13	4.33	TRIREDRAFT_73881 TRIREDRAFT_55631 TRIREDRAFT_2241 TRIREDRAFT_120813 TRIREDRAFT_121048 TRIREDRAFT_78226 TRIREDRAFT_78611 TRIREDRAFT_22618 TRIREDRAFT_122480 TRIREDRAFT_4751 TRIREDRAFT_66966 TRIREDRAFT_27384 TRIREDRAFT_82409	662	7.26	0.596419	1
10.03.01 mitotic cell cycle and cell cycle control	7	2.33	TRIREDRAFT_73881 TRIREDRAFT_120813 TRIREDRAFT_121048 TRIREDRAFT_78226 TRIREDRAFT_4751 TRIREDRAFT_66966 TRIREDRAFT_27384	472	5.17	0.450677	1
10.03.01.01 mitotic cell cycle	4	1.33	TRIREDRAFT_73881 TRIREDRAFT_121048 TRIREDRAFT_66966 TRIREDRAFT_27384	198	2.17	0.612903	1
10.03.01.01.03 G1/S transition of mitotic cell cycle	3	1	TRIREDRAFT_73881 TRIREDRAFT_121048 TRIREDRAFT_27384	47	0.51	1.96078	0.200713
10.03.01.01.09 G2/M transition of mitotic cell cycle	1	0.33	TRIREDRAFT_121048	46	0.50	0.66	1
10.03.01.01.11 M phase	1	0.33	TRIREDRAFT_66966	79	0.86	0.383721	1
10.03.02 meiosis	3	1	TRIREDRAFT_55631 TRIREDRAFT_78611 TRIREDRAFT_82409	111	1.21	0.826446	1
10.03.03 cytokinesis (cell division) /septum formation and hydrolysis	3	1	TRIREDRAFT_2241 TRIREDRAFT_122480 TRIREDRAFT_66966	167	1.83	0.546448	1
10.03.04 nuclear and chromosomal cycle	1	0.33	TRIREDRAFT_22618	100	1.09	0.302752	1
10.03.04.05 chromosome segregation/division	1	0.33	TRIREDRAFT_22618	55	0.60	0.55	1
10.03.05 cell cycle dependent cytoskeleton reorganization	2	0.66	TRIREDRAFT_4751 TRIREDRAFT_66966	62	0.68	0.970588	1
10.03.05.01 spindle pole body/centrosome and microtubule cycle	1	0.33	TRIREDRAFT_66966	50	0.54	0.611111	1
11 TRANSCRIPTION	24	8	TRIREDRAFT_73832 TRIREDRAFT_54227 TRIREDRAFT_74576 TRIREDRAFT_72611 TRIREDRAFT_120363 TRIREDRAFT_120475 TRIREDRAFT_75878 TRIREDRAFT_36391 TRIREDRAFT_105239 TRIREDRAFT_60664 TRIREDRAFT_62057 TRIREDRAFT_49048 TRIREDRAFT_63568 TRIREDRAFT_79237 TRIREDRAFT_124343 TRIREDRAFT_38080 TRIREDRAFT_4921 TRIREDRAFT_22925 TRIREDRAFT_123655 TRIREDRAFT_111446 TRIREDRAFT_52126 TRIREDRAFT_35375 TRIREDRAFT_70547 TRI…	1091	11.9	0.672269	0.990587
11.02 RNA synthesis	22	7.33	TRIREDRAFT_73832 TRIREDRAFT_74576 TRIREDRAFT_72611 TRIREDRAFT_120363 TRIREDRAFT_120475 TRIREDRAFT_75878 TRIREDRAFT_36391 TRIREDRAFT_105239 TRIREDRAFT_60664 TRIREDRAFT_62057 TRIREDRAFT_49048 TRIREDRAFT_63568 TRIREDRAFT_79237 TRIREDRAFT_124343 TRIREDRAFT_38080 TRIREDRAFT_4921 TRIREDRAFT_22925 TRIREDRAFT_123655 TRIREDRAFT_111446 TRIREDRAFT_52126 TRIREDRAFT_35375 TRIREDRAFT_70547	834	9.14	0.801969	1
11.02.03 mRNA synthesis	22	7.33	TRIREDRAFT_73832 TRIREDRAFT_74576 TRIREDRAFT_72611 TRIREDRAFT_120363 TRIREDRAFT_120475 TRIREDRAFT_75878 TRIREDRAFT_36391 TRIREDRAFT_105239 TRIREDRAFT_60664 TRIREDRAFT_62057 TRIREDRAFT_49048 TRIREDRAFT_63568 TRIREDRAFT_79237 TRIREDRAFT_124343 TRIREDRAFT_38080 TRIREDRAFT_4921 TRIREDRAFT_22925 TRIREDRAFT_123655 TRIREDRAFT_111446 TRIREDRAFT_52126 TRIREDRAFT_35375 TRIREDRAFT_70547	751	8.23	0.890644	1
11.02.03.01 general transcription activities	4	1.33	TRIREDRAFT_73832 TRIREDRAFT_120363 TRIREDRAFT_120475 TRIREDRAFT_22925	169	1.85	0.718919	1
11.02.03.01.01 transcription initiation	1	0.33	TRIREDRAFT_73832	41	0.44	0.75	1
11.02.03.04 transcriptional control	21	7	TRIREDRAFT_74576 TRIREDRAFT_72611 TRIREDRAFT_120363 TRIREDRAFT_120475 TRIREDRAFT_75878 TRIREDRAFT_36391 TRIREDRAFT_105239 TRIREDRAFT_60664 TRIREDRAFT_62057 TRIREDRAFT_49048 TRIREDRAFT_63568 TRIREDRAFT_79237 TRIREDRAFT_124343 TRIREDRAFT_38080 TRIREDRAFT_4921 TRIREDRAFT_22925 TRIREDRAFT_123655 TRIREDRAFT_111446 TRIREDRAFT_52126 TRIREDRAFT_35375 TRIREDRAFT_70547	641	7.03	0.995733	1
11.02.03.04.01 transcription activation	2	0.66	TRIREDRAFT_120475 TRIREDRAFT_63568	145	1.59	0.415094	1
11.02.03.04.03 transcription repression	2	0.66	TRIREDRAFT_120363 TRIREDRAFT_79237	94	1.03	0.640777	1
11.04 RNA processing	3	1	TRIREDRAFT_54227 TRIREDRAFT_49048 TRIREDRAFT_42264	428	4.69	0.21322	1
11.04.03 mRNA processing (splicing, 5^-, 3^-end processing)	2	0.66	TRIREDRAFT_54227 TRIREDRAFT_49048	259	2.84	0.232394	1
11.04.03.01 splicing	1	0.33	TRIREDRAFT_54227	202	2.21	0.149321	1
11.04.03.11 control of mRNA stability	1	0.33	TRIREDRAFT_49048	20	0.21	1.57143	0.488313
12 PROTEIN SYNTHESIS	1	0.33	TRIREDRAFT_60270	427	4.68	0.0705128	1
12.04 translation	1	0.33	TRIREDRAFT_60270	213	2.33	0.141631	1
12.04.01 translation initiation	1	0.33	TRIREDRAFT_60270	56	0.61	0.540984	1
12.07 translational control	1	0.33	TRIREDRAFT_60270	82	0.89	0.370787	1
14 PROTEIN FATE (folding, modification, destination)	45	15	TRIREDRAFT_42193 TRIREDRAFT_73881 TRIREDRAFT_53961 TRIREDRAFT_54227 TRIREDRAFT_103799 TRIREDRAFT_2241 TRIREDRAFT_21668 TRIREDRAFT_75878 TRIREDRAFT_120813 TRIREDRAFT_57671 TRIREDRAFT_121048 TRIREDRAFT_106130 TRIREDRAFT_77281 TRIREDRAFT_60378 TRIREDRAFT_106761 TRIREDRAFT_61127 TRIREDRAFT_60676 TRIREDRAFT_77764 TRIREDRAFT_31134 TRIREDRAFT_121944 TRIREDRAFT_78226 TRIREDRAFT_48351 TRIREDRAFT_63053 TRI…	1332	14.6	1.0274	0.449151
14.01 protein folding and stabilization	2	0.66	TRIREDRAFT_120813 TRIREDRAFT_65774	127	1.39	0.47482	1
14.04 protein targeting, sorting and translocation	12	4	TRIREDRAFT_75878 TRIREDRAFT_77281 TRIREDRAFT_106761 TRIREDRAFT_31134 TRIREDRAFT_48351 TRIREDRAFT_63053 TRIREDRAFT_22731 TRIREDRAFT_123015 TRIREDRAFT_67420 TRIREDRAFT_35867 TRIREDRAFT_81263 TRIREDRAFT_82409	306	3.35	1.19403	0.307624
14.07 protein modification	26	8.66	TRIREDRAFT_42193 TRIREDRAFT_73881 TRIREDRAFT_21668 TRIREDRAFT_75878 TRIREDRAFT_57671 TRIREDRAFT_121048 TRIREDRAFT_106761 TRIREDRAFT_77764 TRIREDRAFT_31134 TRIREDRAFT_121944 TRIREDRAFT_78226 TRIREDRAFT_48351 TRIREDRAFT_78773 TRIREDRAFT_78935 TRIREDRAFT_79237 TRIREDRAFT_22731 TRIREDRAFT_109797 TRIREDRAFT_80553 TRIREDRAFT_67053 TRIREDRAFT_67420 TRIREDRAFT_123655 TRIREDRAFT_111357 TRIREDRAFT_52126 TR…	771	8.45	1.02485	0.478628
14.07.01 modification with fatty acids (e.g. myristylation, palmitylation, farnesylation)	2	0.66	TRIREDRAFT_31134 TRIREDRAFT_78773	46	0.50	1.32	0.45012
14.07.02 modification with sugar residues (e.g. glycosylation, deglycosylation)	1	0.33	TRIREDRAFT_42193	77	0.84	0.392857	1
14.07.02.02 N-directed glycosylation, deglycosylation	1	0.33	TRIREDRAFT_42193	41	0.44	0.75	1
14.07.03 modification by phosphorylation, dephosphorylation, autophosphorylation	6	2	TRIREDRAFT_75878 TRIREDRAFT_77764 TRIREDRAFT_121944 TRIREDRAFT_78226 TRIREDRAFT_123655 TRIREDRAFT_52126	234	2.56	0.78125	1
14.07.05 modification by ubiquitination, deubiquitination	8	2.66	TRIREDRAFT_73881 TRIREDRAFT_121048 TRIREDRAFT_106761 TRIREDRAFT_48351 TRIREDRAFT_78935 TRIREDRAFT_109797 TRIREDRAFT_67053 TRIREDRAFT_27384	133	1.45	1.83448	0.071999
14.07.07 modification by ubiquitin-related proteins	3	1	TRIREDRAFT_73881 TRIREDRAFT_48351 TRIREDRAFT_27384	46	0.50	2	0.192239
14.07.09 posttranslational modification of amino acids (e.g. hydroxylation, methylation)	1	0.33	TRIREDRAFT_31134	53	0.58	0.568966	1
14.07.11 protein processing (proteolytic)	8	2.66	TRIREDRAFT_57671 TRIREDRAFT_106761 TRIREDRAFT_31134 TRIREDRAFT_48351 TRIREDRAFT_22731 TRIREDRAFT_67420 TRIREDRAFT_82141 TRIREDRAFT_82409	128	1.40	1.9	0.0602662
14.07.11.01 autoproteolytic processing	5	1.66	TRIREDRAFT_106761 TRIREDRAFT_48351 TRIREDRAFT_22731 TRIREDRAFT_67420 TRIREDRAFT_82409	19	0.20	8.3	0.000296972
14.10 assembly of protein complexes	7	2.33	TRIREDRAFT_2241 TRIREDRAFT_121048 TRIREDRAFT_60378 TRIREDRAFT_78935 TRIREDRAFT_65969 TRIREDRAFT_81457 TRIREDRAFT_27384	240	2.63	0.885932	1
14.13 protein/peptide degradation	22	7.33	TRIREDRAFT_73881 TRIREDRAFT_53961 TRIREDRAFT_54227 TRIREDRAFT_103799 TRIREDRAFT_21668 TRIREDRAFT_57671 TRIREDRAFT_121048 TRIREDRAFT_106130 TRIREDRAFT_77281 TRIREDRAFT_61127 TRIREDRAFT_60676 TRIREDRAFT_48351 TRIREDRAFT_22618 TRIREDRAFT_78935 TRIREDRAFT_22731 TRIREDRAFT_109797 TRIREDRAFT_67053 TRIREDRAFT_67420 TRIREDRAFT_81457 TRIREDRAFT_27384 TRIREDRAFT_82141 TRIREDRAFT_35375	384	4.21	1.74109	0.00801038
14.13.01 cytoplasmic and nuclear protein degradation	11	3.66	TRIREDRAFT_73881 TRIREDRAFT_54227 TRIREDRAFT_57671 TRIREDRAFT_121048 TRIREDRAFT_61127 TRIREDRAFT_22618 TRIREDRAFT_78935 TRIREDRAFT_109797 TRIREDRAFT_67053 TRIREDRAFT_81457 TRIREDRAFT_27384	258	2.83	1.29329	0.230404
14.13.01.01 proteasomal degradation (ubiquitin/proteasomal pathway)	9	3	TRIREDRAFT_73881 TRIREDRAFT_57671 TRIREDRAFT_121048 TRIREDRAFT_22618 TRIREDRAFT_78935 TRIREDRAFT_109797 TRIREDRAFT_67053 TRIREDRAFT_81457 TRIREDRAFT_27384	162	1.77	1.69492	0.0865502
14.13.04 lysosomal and vacuolar protein degradation	4	1.33	TRIREDRAFT_77281 TRIREDRAFT_61127 TRIREDRAFT_48351 TRIREDRAFT_67420	31	0.34	3.91176	0.0179657
14.13.04.02 vacuolar protein degradation	1	0.33	TRIREDRAFT_61127	15	0.16	2.0625	0.394918
16 PROTEIN WITH BINDING FUNCTION OR COFACTOR REQUIREMENT (structural or catalytic)	81	27	TRIREDRAFT_73832 TRIREDRAFT_73881 TRIREDRAFT_54227 TRIREDRAFT_55631 TRIREDRAFT_120004 TRIREDRAFT_2241 TRIREDRAFT_120357 TRIREDRAFT_56934 TRIREDRAFT_120363 TRIREDRAFT_120475 TRIREDRAFT_75878 TRIREDRAFT_120784 TRIREDRAFT_36391 TRIREDRAFT_120813 TRIREDRAFT_57671 TRIREDRAFT_76557 TRIREDRAFT_46446 TRIREDRAFT_124327 TRIREDRAFT_121048 TRIREDRAFT_77281 TRIREDRAFT_60270 TRIREDRAFT_47315 TRIREDRAFT_77093 T…	2682	29.4	0.918367	0.841687
16.01 protein binding	42	14	TRIREDRAFT_73881 TRIREDRAFT_54227 TRIREDRAFT_55631 TRIREDRAFT_120004 TRIREDRAFT_2241 TRIREDRAFT_120357 TRIREDRAFT_120363 TRIREDRAFT_75878 TRIREDRAFT_120784 TRIREDRAFT_36391 TRIREDRAFT_120813 TRIREDRAFT_57671 TRIREDRAFT_46446 TRIREDRAFT_121048 TRIREDRAFT_77281 TRIREDRAFT_60270 TRIREDRAFT_77093 TRIREDRAFT_60378 TRIREDRAFT_121349 TRIREDRAFT_3824 TRIREDRAFT_121661 TRIREDRAFT_121800 TRIREDRAFT_62057 T…	1441	15.8	0.886076	0.829606
16.01.01 receptor binding	1	0.33	TRIREDRAFT_79237	18	0.19	1.73684	0.452816
16.02 peptide binding	1	0.33	TRIREDRAFT_81263	7	0.07	4.71429	0.208911
16.03 nucleic acid binding	9	3	TRIREDRAFT_54227 TRIREDRAFT_120363 TRIREDRAFT_120475 TRIREDRAFT_36391 TRIREDRAFT_62057 TRIREDRAFT_63568 TRIREDRAFT_38080 TRIREDRAFT_4921 TRIREDRAFT_111446	721	7.91	0.379267	1
16.03.01 DNA binding	8	2.66	TRIREDRAFT_120363 TRIREDRAFT_120475 TRIREDRAFT_36391 TRIREDRAFT_62057 TRIREDRAFT_63568 TRIREDRAFT_38080 TRIREDRAFT_4921 TRIREDRAFT_111446	396	4.34	0.612903	1
16.03.03 RNA binding	1	0.33	TRIREDRAFT_54227	310	3.40	0.0970588	1
16.05 polysaccharide binding	1	0.33	TRIREDRAFT_72339	23	0.25	1.32	0.537301
16.07 structural protein binding	1	0.33	TRIREDRAFT_65969	54	0.59	0.559322	1
16.09 lipid binding	7	2.33	TRIREDRAFT_55631 TRIREDRAFT_78611 TRIREDRAFT_122480 TRIREDRAFT_4751 TRIREDRAFT_38863 TRIREDRAFT_123226 TRIREDRAFT_67053	64	0.70	3.32857	0.00486005
16.13 C-compound binding	3	1	TRIREDRAFT_124327 TRIREDRAFT_27770 TRIREDRAFT_72339	39	0.42	2.38095	0.135972
16.13.01 sugar binding	3	1	TRIREDRAFT_124327 TRIREDRAFT_27770 TRIREDRAFT_72339	22	0.24	4.16667	0.034216
16.17 metal binding	20	6.66	TRIREDRAFT_73832 TRIREDRAFT_120357 TRIREDRAFT_120363 TRIREDRAFT_120475 TRIREDRAFT_36391 TRIREDRAFT_76557 TRIREDRAFT_47315 TRIREDRAFT_61746 TRIREDRAFT_62362 TRIREDRAFT_78773 TRIREDRAFT_78797 TRIREDRAFT_49753 TRIREDRAFT_38080 TRIREDRAFT_65360 TRIREDRAFT_4921 TRIREDRAFT_65969 TRIREDRAFT_50583 TRIREDRAFT_67053 TRIREDRAFT_68705 TRIREDRAFT_6011	628	6.88	0.968023	1
16.17.01 calcium binding	4	1.33	TRIREDRAFT_76557 TRIREDRAFT_61746 TRIREDRAFT_62362 TRIREDRAFT_67053	73	0.80	1.6625	0.219159
16.17.05 sodium binding	1	0.33	TRIREDRAFT_76557	12	0.13	2.53846	0.330916
16.17.07 magnesium binding	3	1	TRIREDRAFT_47315 TRIREDRAFT_62362 TRIREDRAFT_78773	105	1.15	0.869565	1
16.17.09 heavy metal binding (Cu, Fe, Zn)	12	4	TRIREDRAFT_73832 TRIREDRAFT_120357 TRIREDRAFT_120363 TRIREDRAFT_120475 TRIREDRAFT_36391 TRIREDRAFT_78797 TRIREDRAFT_49753 TRIREDRAFT_38080 TRIREDRAFT_65360 TRIREDRAFT_4921 TRIREDRAFT_50583 TRIREDRAFT_68705	404	4.43	0.902935	1
16.19 nucleotide/nucleoside/nucleobase binding	23	7.66	TRIREDRAFT_56934 TRIREDRAFT_75878 TRIREDRAFT_121048 TRIREDRAFT_47315 TRIREDRAFT_60378 TRIREDRAFT_62057 TRIREDRAFT_62362 TRIREDRAFT_78226 TRIREDRAFT_48516 TRIREDRAFT_62693 TRIREDRAFT_63053 TRIREDRAFT_4480 TRIREDRAFT_63568 TRIREDRAFT_78935 TRIREDRAFT_79237 TRIREDRAFT_123015 TRIREDRAFT_65774 TRIREDRAFT_80553 TRIREDRAFT_68889 TRIREDRAFT_27384 TRIREDRAFT_82327 TRIREDRAFT_82619 TRIREDRAFT_82626	763	8.37	0.915173	1
16.19.01 cyclic nucleotide binding (cAMP, cGMP, etc.)	1	0.33	TRIREDRAFT_75878	6	0.06	5.5	0.181969
16.19.03 ATP binding	19	6.33	TRIREDRAFT_56934 TRIREDRAFT_121048 TRIREDRAFT_47315 TRIREDRAFT_60378 TRIREDRAFT_62057 TRIREDRAFT_62362 TRIREDRAFT_78226 TRIREDRAFT_48516 TRIREDRAFT_62693 TRIREDRAFT_4480 TRIREDRAFT_63568 TRIREDRAFT_78935 TRIREDRAFT_79237 TRIREDRAFT_65774 TRIREDRAFT_68889 TRIREDRAFT_27384 TRIREDRAFT_82327 TRIREDRAFT_82619 TRIREDRAFT_82626	570	6.25	1.0128	0.511924
16.19.05 GTP binding	4	1.33	TRIREDRAFT_63053 TRIREDRAFT_79237 TRIREDRAFT_123015 TRIREDRAFT_80553	124	1.36	0.977941	1
16.21 complex cofactor/cosubstrate/vitamine binding	8	2.66	TRIREDRAFT_78797 TRIREDRAFT_49753 TRIREDRAFT_65360 TRIREDRAFT_80003 TRIREDRAFT_22915 TRIREDRAFT_123274 TRIREDRAFT_68705 TRIREDRAFT_82133	370	4.05	0.65679	1
16.21.01 heme binding	3	1	TRIREDRAFT_65360 TRIREDRAFT_68705 TRIREDRAFT_82133	62	0.68	1.47059	0.334476
16.21.05 FAD/FMN binding	1	0.33	TRIREDRAFT_22915	104	1.14	0.289474	1
16.21.07 NAD/NADP binding	4	1.33	TRIREDRAFT_49753 TRIREDRAFT_80003 TRIREDRAFT_22915 TRIREDRAFT_123274	173	1.89	0.703704	1
16.21.08 Fe/S binding	1	0.33	TRIREDRAFT_78797	33	0.36	0.916667	1
18 REGULATION OF METABOLISM AND PROTEIN FUNCTION	9	3	TRIREDRAFT_73832 TRIREDRAFT_75878 TRIREDRAFT_57671 TRIREDRAFT_121349 TRIREDRAFT_4751 TRIREDRAFT_35867 TRIREDRAFT_81457 TRIREDRAFT_52126 TRIREDRAFT_35375	481	5.27	0.56926	1
18.01 regulation by	3	1	TRIREDRAFT_75878 TRIREDRAFT_57671 TRIREDRAFT_52126	235	2.57	0.389105	1
18.01.01 regulation by modification	1	0.33	TRIREDRAFT_52126	133	1.45	0.227586	1
18.01.07 regulation by binding / dissociation	2	0.66	TRIREDRAFT_75878 TRIREDRAFT_57671	108	1.18	0.559322	1
18.02 regulation of protein activity	9	3	TRIREDRAFT_73832 TRIREDRAFT_75878 TRIREDRAFT_57671 TRIREDRAFT_121349 TRIREDRAFT_4751 TRIREDRAFT_35867 TRIREDRAFT_81457 TRIREDRAFT_52126 TRIREDRAFT_35375	470	5.15	0.582524	1
18.02.01 enzymatic activity regulation / enzyme regulator	8	2.66	TRIREDRAFT_73832 TRIREDRAFT_75878 TRIREDRAFT_57671 TRIREDRAFT_121349 TRIREDRAFT_4751 TRIREDRAFT_35867 TRIREDRAFT_81457 TRIREDRAFT_35375	295	3.23	0.823529	1
18.02.01.01 enzyme activator	5	1.66	TRIREDRAFT_73832 TRIREDRAFT_121349 TRIREDRAFT_4751 TRIREDRAFT_81457 TRIREDRAFT_35375	135	1.48	1.12162	0.459092
18.02.01.01.01 GTPase activator (GAP)	4	1.33	TRIREDRAFT_73832 TRIREDRAFT_121349 TRIREDRAFT_4751 TRIREDRAFT_35375	50	0.54	2.46296	0.081415
18.02.01.02 enzyme inhibitor	2	0.66	TRIREDRAFT_73832 TRIREDRAFT_75878	52	0.57	1.15789	0.514598
18.02.01.02.01 GTPase inhibitor (GIP)	1	0.33	TRIREDRAFT_73832	11	0.12	2.75	0.308117
18.02.01.02.05 kinase inhibitior	1	0.33	TRIREDRAFT_75878	21	0.23	1.43478	0.505191
18.02.03 guanyl-nucleotide exchange factor (GEF)	1	0.33	TRIREDRAFT_4751	28	0.30	1.1	0.608777
18.02.05 regulator of G-protein signalling	1	0.33	TRIREDRAFT_4751	23	0.25	1.32	0.537301
18.02.09 regulator of transcription factor	1	0.33	TRIREDRAFT_73832	96	1.05	0.314286	1
20 CELLULAR TRANSPORT, TRANSPORT FACILITIES AND TRANSPORT ROUTES	67	22.3	TRIREDRAFT_44175 TRIREDRAFT_74187 TRIREDRAFT_55631 TRIREDRAFT_55731 TRIREDRAFT_27689 TRIREDRAFT_2241 TRIREDRAFT_56952 TRIREDRAFT_120357 TRIREDRAFT_75603 TRIREDRAFT_45343 TRIREDRAFT_56684 TRIREDRAFT_21664 TRIREDRAFT_56440 TRIREDRAFT_76557 TRIREDRAFT_124327 TRIREDRAFT_59364 TRIREDRAFT_77281 TRIREDRAFT_121482 TRIREDRAFT_47315 TRIREDRAFT_60378 TRIREDRAFT_121349 TRIREDRAFT_106761 TRIREDRAFT_3824 TRIRE…	1503	16.4	1.35976	0.00458005
20.01 transported compounds (substrates)	45	15	TRIREDRAFT_44175 TRIREDRAFT_55731 TRIREDRAFT_27689 TRIREDRAFT_120357 TRIREDRAFT_75603 TRIREDRAFT_45343 TRIREDRAFT_56684 TRIREDRAFT_21664 TRIREDRAFT_56440 TRIREDRAFT_76557 TRIREDRAFT_124327 TRIREDRAFT_59364 TRIREDRAFT_121482 TRIREDRAFT_47315 TRIREDRAFT_106761 TRIREDRAFT_35777 TRIREDRAFT_121743 TRIREDRAFT_62362 TRIREDRAFT_48516 TRIREDRAFT_62693 TRIREDRAFT_78448 TRIREDRAFT_48351 TRIREDRAFT_63053 TRI…	1116	12.2	1.22951	0.0846674
20.01.01 ion transport	13	4.33	TRIREDRAFT_55731 TRIREDRAFT_45343 TRIREDRAFT_56440 TRIREDRAFT_76557 TRIREDRAFT_47315 TRIREDRAFT_35777 TRIREDRAFT_121743 TRIREDRAFT_62362 TRIREDRAFT_62693 TRIREDRAFT_111382 TRIREDRAFT_37060 TRIREDRAFT_82327 TRIREDRAFT_82544	223	2.44	1.77459	0.0327047
20.01.01.01 cation transport (H+, Na+, K+, Ca2+ , NH4+, etc.)	12	4	TRIREDRAFT_55731 TRIREDRAFT_45343 TRIREDRAFT_56440 TRIREDRAFT_76557 TRIREDRAFT_47315 TRIREDRAFT_35777 TRIREDRAFT_62362 TRIREDRAFT_62693 TRIREDRAFT_111382 TRIREDRAFT_37060 TRIREDRAFT_82327 TRIREDRAFT_82544	182	1.99	2.01005	0.0169954
20.01.01.01.01 heavy metal ion transport (Cu+, Fe3+, etc.)	1	0.33	TRIREDRAFT_45343	67	0.73	0.452055	1
20.01.01.07 anion transport	1	0.33	TRIREDRAFT_121743	51	0.55	0.6	1
20.01.03 C-compound and carbohydrate transport	11	3.66	TRIREDRAFT_44175 TRIREDRAFT_56684 TRIREDRAFT_124327 TRIREDRAFT_121482 TRIREDRAFT_121743 TRIREDRAFT_62693 TRIREDRAFT_65153 TRIREDRAFT_22912 TRIREDRAFT_27770 TRIREDRAFT_69026 TRIREDRAFT_70098	200	2.19	1.67123	0.0660485
20.01.03.01 sugar transport	2	0.66	TRIREDRAFT_124327 TRIREDRAFT_27770	35	0.38	1.73684	0.320928
20.01.03.03 C4-dicarboxylate transport (e.g. malate, succinate, fumarate)	2	0.66	TRIREDRAFT_44175 TRIREDRAFT_121743	12	0.13	5.07692	0.0573243
20.01.07 amino acid/amino acid derivatives transport	5	1.66	TRIREDRAFT_44175 TRIREDRAFT_49992 TRIREDRAFT_66819 TRIREDRAFT_110638 TRIREDRAFT_70098	66	0.72	2.30556	0.0655879
20.01.09 peptide transport	2	0.66	TRIREDRAFT_59364 TRIREDRAFT_62693	21	0.23	2.86957	0.150752
20.01.10 protein transport	7	2.33	TRIREDRAFT_47315 TRIREDRAFT_106761 TRIREDRAFT_48351 TRIREDRAFT_63053 TRIREDRAFT_49992 TRIREDRAFT_123015 TRIREDRAFT_81263	236	2.58	0.903101	1
20.01.11 amine / polyamine transport	1	0.33	TRIREDRAFT_70098	35	0.38	0.868421	1
20.01.13 lipid/fatty acid transport	8	2.66	TRIREDRAFT_75603 TRIREDRAFT_47315 TRIREDRAFT_48516 TRIREDRAFT_78773 TRIREDRAFT_66819 TRIREDRAFT_110638 TRIREDRAFT_70098 TRIREDRAFT_82327	99	1.08	2.46296	0.016123
20.01.15 electron transport	8	2.66	TRIREDRAFT_120357 TRIREDRAFT_106761 TRIREDRAFT_78797 TRIREDRAFT_65360 TRIREDRAFT_22915 TRIREDRAFT_123274 TRIREDRAFT_68705 TRIREDRAFT_70842	269	2.95	0.901695	1
20.01.17 nucleotide/nucleoside/nucleobase transport	1	0.33	TRIREDRAFT_78448	24	0.26	1.26923	0.552568
20.01.21 RNA transport	1	0.33	TRIREDRAFT_22618	66	0.72	0.458333	1
20.01.26 neurotransmitter transport	2	0.66	TRIREDRAFT_63053 TRIREDRAFT_70098	29	0.31	2.12903	0.247132
20.01.27 drug/toxin transport	4	1.33	TRIREDRAFT_27689 TRIREDRAFT_21664 TRIREDRAFT_62693 TRIREDRAFT_82327	112	1.22	1.09016	0.506233
20.03 transport facilities	27	9	TRIREDRAFT_44175 TRIREDRAFT_74187 TRIREDRAFT_55731 TRIREDRAFT_27689 TRIREDRAFT_56952 TRIREDRAFT_56684 TRIREDRAFT_56440 TRIREDRAFT_76557 TRIREDRAFT_124327 TRIREDRAFT_59364 TRIREDRAFT_121482 TRIREDRAFT_47315 TRIREDRAFT_60378 TRIREDRAFT_106761 TRIREDRAFT_35777 TRIREDRAFT_121743 TRIREDRAFT_62362 TRIREDRAFT_48516 TRIREDRAFT_62693 TRIREDRAFT_22912 TRIREDRAFT_110638 TRIREDRAFT_68889 TRIREDRAFT_37060 TRI…	542	5.94	1.51515	0.0201784
20.03.01 channel / pore class transport	4	1.33	TRIREDRAFT_55731 TRIREDRAFT_56440 TRIREDRAFT_76557 TRIREDRAFT_37060	50	0.54	2.46296	0.081415
20.03.01.01 ion channels	4	1.33	TRIREDRAFT_55731 TRIREDRAFT_56440 TRIREDRAFT_76557 TRIREDRAFT_37060	29	0.31	4.29032	0.0142731
20.03.02 carrier (electrochemical potential-driven transport)	6	2	TRIREDRAFT_27689 TRIREDRAFT_76557 TRIREDRAFT_124327 TRIREDRAFT_35777 TRIREDRAFT_121743 TRIREDRAFT_82544	92	1.00	2	0.0823345
20.03.02.02 symporter	2	0.66	TRIREDRAFT_76557 TRIREDRAFT_124327	42	0.46	1.43478	0.404551
20.03.02.02.01 proton driven symporter	1	0.33	TRIREDRAFT_124327	30	0.32	1.03125	0.634184
20.03.02.02.02 sodium driven symporter	1	0.33	TRIREDRAFT_76557	5	0.05	6.6	0.154114
20.03.02.03 antiporter	5	1.66	TRIREDRAFT_27689 TRIREDRAFT_76557 TRIREDRAFT_35777 TRIREDRAFT_121743 TRIREDRAFT_82544	52	0.57	2.91228	0.0274941
20.03.02.03.01 proton driven antiporter	2	0.66	TRIREDRAFT_35777 TRIREDRAFT_82544	32	0.35	1.88571	0.284117
20.03.02.03.02 sodium driven antiporter	1	0.33	TRIREDRAFT_76557	1	0.01	33	0.0329128
20.03.22 transport ATPases	6	2	TRIREDRAFT_74187 TRIREDRAFT_47315 TRIREDRAFT_60378 TRIREDRAFT_62362 TRIREDRAFT_62693 TRIREDRAFT_82327	85	0.93	2.15054	0.0608036
20.03.25 ABC transporters	5	1.66	TRIREDRAFT_48516 TRIREDRAFT_62693 TRIREDRAFT_68889 TRIREDRAFT_82327 TRIREDRAFT_82626	73	0.80	2.075	0.0920036
20.09 transport routes	44	14.6	TRIREDRAFT_74187 TRIREDRAFT_55631 TRIREDRAFT_55731 TRIREDRAFT_27689 TRIREDRAFT_2241 TRIREDRAFT_75603 TRIREDRAFT_56684 TRIREDRAFT_56440 TRIREDRAFT_77281 TRIREDRAFT_121482 TRIREDRAFT_121349 TRIREDRAFT_106761 TRIREDRAFT_3824 TRIREDRAFT_121743 TRIREDRAFT_62362 TRIREDRAFT_48516 TRIREDRAFT_62693 TRIREDRAFT_48351 TRIREDRAFT_63053 TRIREDRAFT_78773 TRIREDRAFT_78611 TRIREDRAFT_22618 TRIREDRAFT_22731 TRIRED…	995	10.9	1.33945	0.0248076
20.09.01 nuclear transport	2	0.66	TRIREDRAFT_77281 TRIREDRAFT_22618	81	0.88	0.75	1
20.09.03 peroxisomal transport	2	0.66	TRIREDRAFT_48516 TRIREDRAFT_78773	19	0.20	3.3	0.128007
20.09.04 mitochondrial transport	3	1	TRIREDRAFT_121743 TRIREDRAFT_66819 TRIREDRAFT_110638	107	1.17	0.854701	1
20.09.07 vesicular transport (Golgi network, etc.)	11	3.66	TRIREDRAFT_2241 TRIREDRAFT_121349 TRIREDRAFT_3824 TRIREDRAFT_63053 TRIREDRAFT_22731 TRIREDRAFT_123015 TRIREDRAFT_80553 TRIREDRAFT_66966 TRIREDRAFT_81263 TRIREDRAFT_123655 TRIREDRAFT_68338	261	2.86	1.27972	0.241607
20.09.07.03 ER to Golgi transport	3	1	TRIREDRAFT_63053 TRIREDRAFT_66966 TRIREDRAFT_81263	76	0.83	1.20482	0.459198
20.09.07.25 vesicle formation	1	0.33	TRIREDRAFT_63053	30	0.32	1.03125	0.634184
20.09.13 vacuolar/lysosomal transport	13	4.33	TRIREDRAFT_55731 TRIREDRAFT_75603 TRIREDRAFT_56440 TRIREDRAFT_77281 TRIREDRAFT_121349 TRIREDRAFT_106761 TRIREDRAFT_62362 TRIREDRAFT_48351 TRIREDRAFT_22731 TRIREDRAFT_123015 TRIREDRAFT_67420 TRIREDRAFT_82409 TRIREDRAFT_82544	151	1.65	2.62424	0.00139998
20.09.14 cytoskeleton-dependent transport	5	1.66	TRIREDRAFT_2241 TRIREDRAFT_48351 TRIREDRAFT_109797 TRIREDRAFT_66966 TRIREDRAFT_67420	56	0.61	2.72131	0.036381
20.09.14.02 actin dependent transport	1	0.33	TRIREDRAFT_2241	11	0.12	2.75	0.308117
20.09.16 cellular export and secretion	7	2.33	TRIREDRAFT_74187 TRIREDRAFT_55631 TRIREDRAFT_27689 TRIREDRAFT_62693 TRIREDRAFT_78611 TRIREDRAFT_38863 TRIREDRAFT_82327	210	2.30	1.01304	0.540926
20.09.16.01 Type I protein secretion system (ABC-type transport systems)	1	0.33	TRIREDRAFT_82327	21	0.23	1.43478	0.505191
20.09.16.02 Type II protein secretion system (general secretory pathway, exocytosis)	1	0.33	TRIREDRAFT_38863	7	0.07	4.71429	0.208911
20.09.16.09 vesicular cellular export	2	0.66	TRIREDRAFT_55631 TRIREDRAFT_78611	40	0.43	1.53488	0.381097
20.09.16.09.03 exocytosis	2	0.66	TRIREDRAFT_55631 TRIREDRAFT_78611	37	0.40	1.65	0.34522
20.09.18 cellular import	15	5	TRIREDRAFT_55631 TRIREDRAFT_2241 TRIREDRAFT_75603 TRIREDRAFT_56684 TRIREDRAFT_121482 TRIREDRAFT_78611 TRIREDRAFT_65153 TRIREDRAFT_123015 TRIREDRAFT_22912 TRIREDRAFT_66819 TRIREDRAFT_27770 TRIREDRAFT_69026 TRIREDRAFT_27384 TRIREDRAFT_70098 TRIREDRAFT_52587	363	3.98	1.25628	0.216253
20.09.18.07 non-vesicular cellular import	7	2.33	TRIREDRAFT_56684 TRIREDRAFT_121482 TRIREDRAFT_65153 TRIREDRAFT_22912 TRIREDRAFT_66819 TRIREDRAFT_27770 TRIREDRAFT_69026	151	1.65	1.41212	0.229568
20.09.18.09 vesicular cellular import	6	2	TRIREDRAFT_55631 TRIREDRAFT_2241 TRIREDRAFT_75603 TRIREDRAFT_78611 TRIREDRAFT_123015 TRIREDRAFT_52587	119	1.30	1.53846	0.198034
20.09.18.09.01 endocytosis	6	2	TRIREDRAFT_55631 TRIREDRAFT_2241 TRIREDRAFT_75603 TRIREDRAFT_78611 TRIREDRAFT_123015 TRIREDRAFT_52587	119	1.30	1.53846	0.198034
20.09.18.09.01.01 receptor-mediated endocytosis	2	0.66	TRIREDRAFT_55631 TRIREDRAFT_78611	13	0.14	4.71429	0.0663107
30 CELLULAR COMMUNICATION/SIGNAL TRANSDUCTION MECHANISM	26	8.66	TRIREDRAFT_73832 TRIREDRAFT_55631 TRIREDRAFT_2241 TRIREDRAFT_75603 TRIREDRAFT_72627 TRIREDRAFT_56440 TRIREDRAFT_75878 TRIREDRAFT_36391 TRIREDRAFT_57671 TRIREDRAFT_77281 TRIREDRAFT_121349 TRIREDRAFT_77764 TRIREDRAFT_61746 TRIREDRAFT_121944 TRIREDRAFT_78226 TRIREDRAFT_63053 TRIREDRAFT_78611 TRIREDRAFT_79237 TRIREDRAFT_4751 TRIREDRAFT_123015 TRIREDRAFT_80553 TRIREDRAFT_66966 TRIREDRAFT_123655 TRIRED…	561	6.15	1.40813	0.0479726
30.01 cellular signalling	22	7.33	TRIREDRAFT_73832 TRIREDRAFT_55631 TRIREDRAFT_2241 TRIREDRAFT_56440 TRIREDRAFT_75878 TRIREDRAFT_36391 TRIREDRAFT_57671 TRIREDRAFT_77281 TRIREDRAFT_121349 TRIREDRAFT_77764 TRIREDRAFT_61746 TRIREDRAFT_121944 TRIREDRAFT_78226 TRIREDRAFT_63053 TRIREDRAFT_78611 TRIREDRAFT_4751 TRIREDRAFT_123015 TRIREDRAFT_80553 TRIREDRAFT_66966 TRIREDRAFT_123655 TRIREDRAFT_52126 TRIREDRAFT_35375	482	5.28	1.38826	0.0744672
30.01.05 enzyme mediated signal transduction	10	3.33	TRIREDRAFT_2241 TRIREDRAFT_75878 TRIREDRAFT_77764 TRIREDRAFT_78226 TRIREDRAFT_63053 TRIREDRAFT_4751 TRIREDRAFT_123015 TRIREDRAFT_80553 TRIREDRAFT_52126 TRIREDRAFT_35375	284	3.11	1.07074	0.459654
30.01.05.01 protein kinase	1	0.33	TRIREDRAFT_78226	134	1.47	0.22449	1
30.01.05.01.03 MAPKKK cascade	1	0.33	TRIREDRAFT_78226	30	0.32	1.03125	0.634184
30.01.05.05 G-protein mediated signal transduction	6	2	TRIREDRAFT_2241 TRIREDRAFT_63053 TRIREDRAFT_4751 TRIREDRAFT_123015 TRIREDRAFT_80553 TRIREDRAFT_35375	131	1.43	1.3986	0.262425
30.01.05.05.01 small GTPase mediated signal transduction	6	2	TRIREDRAFT_2241 TRIREDRAFT_63053 TRIREDRAFT_4751 TRIREDRAFT_123015 TRIREDRAFT_80553 TRIREDRAFT_35375	96	1.05	1.90476	0.0963162
30.01.09 second messenger mediated signal transduction	7	2.33	TRIREDRAFT_55631 TRIREDRAFT_56440 TRIREDRAFT_75878 TRIREDRAFT_36391 TRIREDRAFT_61746 TRIREDRAFT_78611 TRIREDRAFT_123655	92	1.00	2.33	0.0316384
30.01.09.03 Ca2+ mediated signal transduction	3	1	TRIREDRAFT_56440 TRIREDRAFT_36391 TRIREDRAFT_123655	28	0.30	3.33333	0.0630851
30.01.09.07 cAMP/cGMP mediated signal transduction	1	0.33	TRIREDRAFT_75878	20	0.21	1.57143	0.488313
30.01.09.09 fatty acid derivatives mediated signal transduction	2	0.66	TRIREDRAFT_55631 TRIREDRAFT_78611	9	0.09	7.33333	0.0333561
30.01.09.11 polyphosphoinositol mediated signal transduction	2	0.66	TRIREDRAFT_61746 TRIREDRAFT_123655	33	0.36	1.83333	0.296423
30.05 transmembrane signal transduction	8	2.66	TRIREDRAFT_55631 TRIREDRAFT_75603 TRIREDRAFT_72627 TRIREDRAFT_77764 TRIREDRAFT_78611 TRIREDRAFT_79237 TRIREDRAFT_4751 TRIREDRAFT_68522	161	1.76	1.51136	0.161254
30.05.01 receptor enzyme mediated signalling	1	0.33	TRIREDRAFT_77764	50	0.54	0.611111	1
30.05.01.10 two-component signal transduction system (sensor kinase component)	1	0.33	TRIREDRAFT_77764	11	0.12	2.75	0.308117
30.05.02 non-enzymatic receptor mediated signalling	5	1.66	TRIREDRAFT_55631 TRIREDRAFT_75603 TRIREDRAFT_72627 TRIREDRAFT_78611 TRIREDRAFT_79237	73	0.80	2.075	0.0920036
30.05.02.16 hedgehog-dependent signalling pathway	1	0.33	TRIREDRAFT_75603	5	0.05	6.6	0.154114
30.05.02.24 G-protein coupled receptor signalling pathway	4	1.33	TRIREDRAFT_55631 TRIREDRAFT_72627 TRIREDRAFT_78611 TRIREDRAFT_79237	31	0.34	3.91176	0.0179657
32 CELL RESCUE, DEFENSE AND VIRULENCE	37	12.3	TRIREDRAFT_103747 TRIREDRAFT_74576 TRIREDRAFT_27689 TRIREDRAFT_2241 TRIREDRAFT_45343 TRIREDRAFT_75878 TRIREDRAFT_104968 TRIREDRAFT_36391 TRIREDRAFT_57671 TRIREDRAFT_46446 TRIREDRAFT_106129 TRIREDRAFT_60270 TRIREDRAFT_60664 TRIREDRAFT_78226 TRIREDRAFT_49048 TRIREDRAFT_22510 TRIREDRAFT_4480 TRIREDRAFT_78935 TRIREDRAFT_79085 TRIREDRAFT_22731 TRIREDRAFT_65360 TRIREDRAFT_109797 TRIREDRAFT_65774 TRIRED…	1050	11.5	1.06957	0.353407
32.01 stress response	20	6.66	TRIREDRAFT_74576 TRIREDRAFT_2241 TRIREDRAFT_75878 TRIREDRAFT_36391 TRIREDRAFT_57671 TRIREDRAFT_106129 TRIREDRAFT_60664 TRIREDRAFT_78226 TRIREDRAFT_22510 TRIREDRAFT_4480 TRIREDRAFT_78935 TRIREDRAFT_109797 TRIREDRAFT_65774 TRIREDRAFT_123226 TRIREDRAFT_81457 TRIREDRAFT_123827 TRIREDRAFT_52126 TRIREDRAFT_27384 TRIREDRAFT_35375 TRIREDRAFT_82327	588	6.45	1.03256	0.473001
32.01.01 oxidative stress response	5	1.66	TRIREDRAFT_60664 TRIREDRAFT_22510 TRIREDRAFT_81457 TRIREDRAFT_123827 TRIREDRAFT_82327	90	0.98	1.69388	0.174609
32.01.03 osmotic and salt stress response	2	0.66	TRIREDRAFT_2241 TRIREDRAFT_22510	72	0.78	0.846154	1
32.01.04 pH stress response	1	0.33	TRIREDRAFT_22510	9	0.09	3.66667	0.260169
32.01.05 heat shock response	3	1	TRIREDRAFT_75878 TRIREDRAFT_78226 TRIREDRAFT_22510	42	0.46	2.17391	0.159358
32.01.07 unfolded protein response (e.g. ER quality control)	1	0.33	TRIREDRAFT_65774	75	0.82	0.402439	1
32.01.09 DNA damage response	2	0.66	TRIREDRAFT_106129 TRIREDRAFT_78935	128	1.40	0.471429	1
32.05 disease, virulence and defense	13	4.33	TRIREDRAFT_103747 TRIREDRAFT_2241 TRIREDRAFT_45343 TRIREDRAFT_104968 TRIREDRAFT_46446 TRIREDRAFT_60270 TRIREDRAFT_49048 TRIREDRAFT_22731 TRIREDRAFT_123274 TRIREDRAFT_72339 TRIREDRAFT_68705 TRIREDRAFT_82133 TRIREDRAFT_82327	298	3.26	1.32822	0.183835
32.05.01 resistance proteins	4	1.33	TRIREDRAFT_45343 TRIREDRAFT_104968 TRIREDRAFT_46446 TRIREDRAFT_82327	125	1.37	0.970803	1
32.05.01.03 chemical agent resistance	3	1	TRIREDRAFT_45343 TRIREDRAFT_46446 TRIREDRAFT_82327	45	0.49	2.04082	0.183859
32.05.01.03.03 inorganic chemical agent resistance (e.g. heavy metals)	1	0.33	TRIREDRAFT_45343	12	0.13	2.53846	0.330916
32.05.03 defense related proteins	4	1.33	TRIREDRAFT_60270 TRIREDRAFT_22731 TRIREDRAFT_123274 TRIREDRAFT_82133	51	0.55	2.41818	0.0861726
32.05.05 virulence, disease factors	3	1	TRIREDRAFT_103747 TRIREDRAFT_72339 TRIREDRAFT_68705	103	1.13	0.884956	1
32.05.05.01 toxins	2	0.66	TRIREDRAFT_72339 TRIREDRAFT_68705	24	0.26	2.53846	0.186154
32.07 detoxification	13	4.33	TRIREDRAFT_27689 TRIREDRAFT_45343 TRIREDRAFT_46446 TRIREDRAFT_22510 TRIREDRAFT_79085 TRIREDRAFT_65360 TRIREDRAFT_68705 TRIREDRAFT_68889 TRIREDRAFT_123827 TRIREDRAFT_82133 TRIREDRAFT_112134 TRIREDRAFT_82327 TRIREDRAFT_70842	329	3.60	1.20278	0.288088
32.07.01 detoxification involving cytochrome P450	4	1.33	TRIREDRAFT_65360 TRIREDRAFT_68705 TRIREDRAFT_82133 TRIREDRAFT_70842	52	0.57	2.33333	0.0910625
32.07.03 detoxification by modification	1	0.33	TRIREDRAFT_22510	47	0.51	0.647059	1
32.07.05 detoxification by export	3	1	TRIREDRAFT_45343 TRIREDRAFT_68889 TRIREDRAFT_82327	86	0.94	1.06383	0.54198
32.07.07 oxygen and radical detoxification	1	0.33	TRIREDRAFT_123827	59	0.64	0.515625	1
32.07.07.01 catalase reaction	1	0.33	TRIREDRAFT_123827	9	0.09	3.66667	0.260169
34 INTERACTION WITH THE ENVIRONMENT	30	10	TRIREDRAFT_54227 TRIREDRAFT_55731 TRIREDRAFT_120004 TRIREDRAFT_2241 TRIREDRAFT_75603 TRIREDRAFT_56830 TRIREDRAFT_120475 TRIREDRAFT_56440 TRIREDRAFT_75878 TRIREDRAFT_36391 TRIREDRAFT_76557 TRIREDRAFT_124327 TRIREDRAFT_121482 TRIREDRAFT_47315 TRIREDRAFT_35777 TRIREDRAFT_77764 TRIREDRAFT_62362 TRIREDRAFT_79085 TRIREDRAFT_22731 TRIREDRAFT_49992 TRIREDRAFT_22912 TRIREDRAFT_66819 TRIREDRAFT_27770 TRIRE…	626	6.86	1.45773	0.023785
34.01 homeostasis	14	4.66	TRIREDRAFT_55731 TRIREDRAFT_75603 TRIREDRAFT_120475 TRIREDRAFT_56440 TRIREDRAFT_36391 TRIREDRAFT_76557 TRIREDRAFT_47315 TRIREDRAFT_35777 TRIREDRAFT_62362 TRIREDRAFT_79085 TRIREDRAFT_49992 TRIREDRAFT_37060 TRIREDRAFT_82327 TRIREDRAFT_82544	263	2.88	1.61806	0.0520965
34.01.01 homeostasis of cations	13	4.33	TRIREDRAFT_55731 TRIREDRAFT_120475 TRIREDRAFT_56440 TRIREDRAFT_36391 TRIREDRAFT_76557 TRIREDRAFT_47315 TRIREDRAFT_35777 TRIREDRAFT_62362 TRIREDRAFT_79085 TRIREDRAFT_49992 TRIREDRAFT_37060 TRIREDRAFT_82327 TRIREDRAFT_82544	224	2.45	1.76735	0.033734
34.01.01.01 homeostasis of metal ions (Na, K, Ca etc.)	9	3	TRIREDRAFT_120475 TRIREDRAFT_56440 TRIREDRAFT_76557 TRIREDRAFT_47315 TRIREDRAFT_35777 TRIREDRAFT_62362 TRIREDRAFT_79085 TRIREDRAFT_82327 TRIREDRAFT_82544	149	1.63	1.84049	0.057291
34.01.01.03 homeostasis of protons	3	1	TRIREDRAFT_35777 TRIREDRAFT_49992 TRIREDRAFT_82544	57	0.62	1.6129	0.289086
34.01.07 cholesterol homeostasis	1	0.33	TRIREDRAFT_75603	4	0.04	8.25	0.125313
34.03 membrane excitability	1	0.33	TRIREDRAFT_56830	27	0.29	1.13793	0.595422
34.03.01 synaptic transmission	1	0.33	TRIREDRAFT_56830	24	0.26	1.26923	0.552568
34.03.03 regulation, generation and propagation of action potential	1	0.33	TRIREDRAFT_56830	12	0.13	2.53846	0.330916
34.05 cell motility	4	1.33	TRIREDRAFT_120004 TRIREDRAFT_2241 TRIREDRAFT_66966 TRIREDRAFT_111382	91	0.99	1.34343	0.351577
34.05.01 cell migration	3	1	TRIREDRAFT_120004 TRIREDRAFT_66966 TRIREDRAFT_111382	46	0.50	2	0.192239
34.07 cell adhesion	1	0.33	TRIREDRAFT_52126	38	0.41	0.804878	1
34.11 cellular sensing and response to external stimulus	11	3.66	TRIREDRAFT_54227 TRIREDRAFT_75878 TRIREDRAFT_76557 TRIREDRAFT_124327 TRIREDRAFT_121482 TRIREDRAFT_77764 TRIREDRAFT_22731 TRIREDRAFT_22912 TRIREDRAFT_66819 TRIREDRAFT_27770 TRIREDRAFT_72339	272	2.98	1.22819	0.284294
34.11.01 photoperception and response	2	0.66	TRIREDRAFT_54227 TRIREDRAFT_77764	43	0.47	1.40426	0.416119
34.11.03 chemoperception and response	3	1	TRIREDRAFT_77764 TRIREDRAFT_66819 TRIREDRAFT_72339	118	1.29	0.775194	1
34.11.03.11 pH response	1	0.33	TRIREDRAFT_72339	15	0.16	2.0625	0.394918
34.11.03.13 osmosensing and response	2	0.66	TRIREDRAFT_77764 TRIREDRAFT_66819	53	0.58	1.13793	0.524852
34.11.09 temperature perception and response	1	0.33	TRIREDRAFT_75878	24	0.26	1.26923	0.552568
34.11.10 response to biotic stimulus	2	0.66	TRIREDRAFT_22731 TRIREDRAFT_72339	14	0.15	4.4	0.0757274
34.11.12 perception of nutrients and nutritional adaptation	4	1.33	TRIREDRAFT_121482 TRIREDRAFT_22912 TRIREDRAFT_27770 TRIREDRAFT_72339	57	0.62	2.14516	0.117408
36 SYSTEMIC INTERACTION WITH THE ENVIRONMENT	1	0.33	TRIREDRAFT_65029	20	0.21	1.57143	0.488313
36.20 plant / fungal specific systemic sensing and response	1	0.33	TRIREDRAFT_65029	20	0.21	1.57143	0.488313
36.20.18 plant hormonal regulation	1	0.33	TRIREDRAFT_65029	20	0.21	1.57143	0.488313
40 CELL FATE	16	5.33	TRIREDRAFT_73832 TRIREDRAFT_73881 TRIREDRAFT_120004 TRIREDRAFT_2241 TRIREDRAFT_75878 TRIREDRAFT_60676 TRIREDRAFT_78226 TRIREDRAFT_122480 TRIREDRAFT_79085 TRIREDRAFT_4751 TRIREDRAFT_123655 TRIREDRAFT_68522 TRIREDRAFT_111382 TRIREDRAFT_52126 TRIREDRAFT_27384 TRIREDRAFT_52587	465	5.10	1.0451	0.464306
40.01 cell growth / morphogenesis	12	4	TRIREDRAFT_120004 TRIREDRAFT_2241 TRIREDRAFT_75878 TRIREDRAFT_60676 TRIREDRAFT_78226 TRIREDRAFT_122480 TRIREDRAFT_79085 TRIREDRAFT_4751 TRIREDRAFT_68522 TRIREDRAFT_111382 TRIREDRAFT_27384 TRIREDRAFT_52587	325	3.56	1.1236	0.383195
40.01.03 directional cell growth (morphogenesis)	5	1.66	TRIREDRAFT_120004 TRIREDRAFT_75878 TRIREDRAFT_78226 TRIREDRAFT_4751 TRIREDRAFT_111382	91	0.99	1.67677	0.180166
40.01.03.03 guidance of longitudinal cell extension (e.g. pollen tube guidance, axonal pathfinding)	2	0.66	TRIREDRAFT_120004 TRIREDRAFT_111382	23	0.25	2.64	0.174214
40.01.05 growth regulators / regulation of cell size	1	0.33	TRIREDRAFT_122480	36	0.39	0.846154	1
40.02.03 activity of intercellular mediators	1	0.33	TRIREDRAFT_68522	11	0.12	2.75	0.308117
40.02.03.05 growth factors	1	0.33	TRIREDRAFT_68522	5	0.05	6.6	0.154114
40.10 cell death	5	1.66	TRIREDRAFT_73832 TRIREDRAFT_73881 TRIREDRAFT_60676 TRIREDRAFT_78226 TRIREDRAFT_123655	141	1.54	1.07792	0.497276
40.10.02 apoptosis (type I programmed cell death)	5	1.66	TRIREDRAFT_73832 TRIREDRAFT_73881 TRIREDRAFT_60676 TRIREDRAFT_78226 TRIREDRAFT_123655	126	1.38	1.2029	0.400479
40.10.02.02 apoptotic program	3	1	TRIREDRAFT_73832 TRIREDRAFT_73881 TRIREDRAFT_60676	20	0.21	4.7619	0.0265752
40.10.02.02.01 apoptotic mitochondrial changes	1	0.33	TRIREDRAFT_73832	7	0.07	4.71429	0.208911
40.10.02.02.02 caspase activation	1	0.33	TRIREDRAFT_60676	7	0.07	4.71429	0.208911
40.10.02.02.05 repression of survival gene products	1	0.33	TRIREDRAFT_73881	1	0.01	33	0.0329128
40.20 cell aging	1	0.33	TRIREDRAFT_52126	38	0.41	0.804878	1
41 DEVELOPMENT (Systemic)	3	1	TRIREDRAFT_76700 TRIREDRAFT_122480 TRIREDRAFT_4751	90	0.98	1.02041	0.572997
41.01 fungal/microorganismic development	3	1	TRIREDRAFT_76700 TRIREDRAFT_122480 TRIREDRAFT_4751	90	0.98	1.02041	0.572997
41.01.01 mating (fertilization)	2	0.66	TRIREDRAFT_76700 TRIREDRAFT_4751	41	0.44	1.5	0.392875
41.01.03 tissue pattern formation	1	0.33	TRIREDRAFT_122480	16	0.17	1.94118	0.414866
41.01.03.03 mycelium development (hyphae, vegetative thallus)	1	0.33	TRIREDRAFT_122480	1	0.01	33	0.0329128
42 BIOGENESIS OF CELLULAR COMPONENTS	33	11	TRIREDRAFT_42193 TRIREDRAFT_53961 TRIREDRAFT_2241 TRIREDRAFT_120475 TRIREDRAFT_75878 TRIREDRAFT_36391 TRIREDRAFT_120813 TRIREDRAFT_76700 TRIREDRAFT_77281 TRIREDRAFT_60378 TRIREDRAFT_121349 TRIREDRAFT_106761 TRIREDRAFT_3824 TRIREDRAFT_60664 TRIREDRAFT_60676 TRIREDRAFT_77764 TRIREDRAFT_121743 TRIREDRAFT_78226 TRIREDRAFT_48351 TRIREDRAFT_63568 TRIREDRAFT_78935 TRIREDRAFT_38080 TRIREDRAFT_4751 TRIRED…	1026	11.2	0.982143	0.584804
42.01 cell wall	6	2	TRIREDRAFT_42193 TRIREDRAFT_76700 TRIREDRAFT_77764 TRIREDRAFT_78226 TRIREDRAFT_109787 TRIREDRAFT_27770	239	2.62	0.763359	1
42.02 eukaryotic plasma membrane	1	0.33	TRIREDRAFT_3824	20	0.21	1.57143	0.488313
42.04 cytoskeleton/structural proteins	10	3.33	TRIREDRAFT_2241 TRIREDRAFT_75878 TRIREDRAFT_120813 TRIREDRAFT_60664 TRIREDRAFT_60676 TRIREDRAFT_78935 TRIREDRAFT_4751 TRIREDRAFT_66966 TRIREDRAFT_111382 TRIREDRAFT_52587	267	2.92	1.14041	0.383662
42.04.03 actin cytoskeleton	3	1	TRIREDRAFT_2241 TRIREDRAFT_60664 TRIREDRAFT_52587	108	1.18	0.847458	1
42.04.05 microtubule cytoskeleton	3	1	TRIREDRAFT_120813 TRIREDRAFT_78935 TRIREDRAFT_66966	78	0.85	1.17647	0.476294
42.10 nucleus	6	2	TRIREDRAFT_120475 TRIREDRAFT_36391 TRIREDRAFT_77281 TRIREDRAFT_63568 TRIREDRAFT_38080 TRIREDRAFT_4921	284	3.11	0.643087	1
42.10.03 organization of chromosome structure	5	1.66	TRIREDRAFT_120475 TRIREDRAFT_36391 TRIREDRAFT_63568 TRIREDRAFT_38080 TRIREDRAFT_4921	240	2.63	0.631179	1
42.16 mitochondrion	4	1.33	TRIREDRAFT_60378 TRIREDRAFT_121743 TRIREDRAFT_123274 TRIREDRAFT_111932	145	1.59	0.836478	1
42.19 peroxisome	2	0.66	TRIREDRAFT_110406 TRIREDRAFT_82409	27	0.29	2.27586	0.222561
42.25 vacuole or lysosome	4	1.33	TRIREDRAFT_77281 TRIREDRAFT_121349 TRIREDRAFT_106761 TRIREDRAFT_48351	55	0.60	2.21667	0.106501
42.27 extracellular / secretion proteins	1	0.33	TRIREDRAFT_53961	22	0.24	1.375	0.521514
42.29 bud / growth tip	1	0.33	TRIREDRAFT_4751	25	0.27	1.22222	0.567333
43 CELL TYPE DIFFERENTIATION	23	7.66	TRIREDRAFT_119803 TRIREDRAFT_54427 TRIREDRAFT_55631 TRIREDRAFT_2241 TRIREDRAFT_75878 TRIREDRAFT_57671 TRIREDRAFT_106171 TRIREDRAFT_59364 TRIREDRAFT_60676 TRIREDRAFT_77764 TRIREDRAFT_78226 TRIREDRAFT_78611 TRIREDRAFT_78935 TRIREDRAFT_108674 TRIREDRAFT_4751 TRIREDRAFT_109787 TRIREDRAFT_67751 TRIREDRAFT_123655 TRIREDRAFT_37060 TRIREDRAFT_52126 TRIREDRAFT_27384 TRIREDRAFT_52587 TRIREDRAFT_82409	498	5.46	1.40293	0.0624526
43.01 fungal/microorganismic cell type differentiation	23	7.66	TRIREDRAFT_119803 TRIREDRAFT_54427 TRIREDRAFT_55631 TRIREDRAFT_2241 TRIREDRAFT_75878 TRIREDRAFT_57671 TRIREDRAFT_106171 TRIREDRAFT_59364 TRIREDRAFT_60676 TRIREDRAFT_77764 TRIREDRAFT_78226 TRIREDRAFT_78611 TRIREDRAFT_78935 TRIREDRAFT_108674 TRIREDRAFT_4751 TRIREDRAFT_109787 TRIREDRAFT_67751 TRIREDRAFT_123655 TRIREDRAFT_37060 TRIREDRAFT_52126 TRIREDRAFT_27384 TRIREDRAFT_52587 TRIREDRAFT_82409	498	5.46	1.40293	0.0624526
43.01.03 fungal and other eukaryotic cell type differentiation	23	7.66	TRIREDRAFT_119803 TRIREDRAFT_54427 TRIREDRAFT_55631 TRIREDRAFT_2241 TRIREDRAFT_75878 TRIREDRAFT_57671 TRIREDRAFT_106171 TRIREDRAFT_59364 TRIREDRAFT_60676 TRIREDRAFT_77764 TRIREDRAFT_78226 TRIREDRAFT_78611 TRIREDRAFT_78935 TRIREDRAFT_108674 TRIREDRAFT_4751 TRIREDRAFT_109787 TRIREDRAFT_67751 TRIREDRAFT_123655 TRIREDRAFT_37060 TRIREDRAFT_52126 TRIREDRAFT_27384 TRIREDRAFT_52587 TRIREDRAFT_82409	498	5.46	1.40293	0.0624526
43.01.03.05 budding, cell polarity and filament formation	8	2.66	TRIREDRAFT_2241 TRIREDRAFT_75878 TRIREDRAFT_60676 TRIREDRAFT_78226 TRIREDRAFT_4751 TRIREDRAFT_52126 TRIREDRAFT_27384 TRIREDRAFT_52587	258	2.83	0.939929	1
43.01.03.06 hyphae formation	1	0.33	TRIREDRAFT_77764	13	0.14	2.35714	0.352966
43.01.03.07 development of conidia	1	0.33	TRIREDRAFT_78226	10	0.10	3.3	0.284543
43.01.03.09 development of asco- basidio- or zygospore	9	3	TRIREDRAFT_119803 TRIREDRAFT_55631 TRIREDRAFT_75878 TRIREDRAFT_59364 TRIREDRAFT_78611 TRIREDRAFT_78935 TRIREDRAFT_109787 TRIREDRAFT_123655 TRIREDRAFT_82409	169	1.85	1.62162	0.105426
47 ORGAN DIFFERENTIATION	1	0.33	TRIREDRAFT_47315	2	0.02	16.5	0.0647458
47.01 fungal organ	1	0.33	TRIREDRAFT_47315	2	0.02	16.5	0.0647458
47.01.01 hyphe	1	0.33	TRIREDRAFT_47315	2	0.02	16.5	0.0647458
99 UNCLASSIFIED PROTEINS	108	36	TRIREDRAFT_119947 TRIREDRAFT_73654 TRIREDRAFT_119704 TRIREDRAFT_21129 TRIREDRAFT_119576 TRIREDRAFT_119956 TRIREDRAFT_102998 TRIREDRAFT_1941 TRIREDRAFT_1999 TRIREDRAFT_102619 TRIREDRAFT_120223 TRIREDRAFT_44943 TRIREDRAFT_55584 TRIREDRAFT_103694 TRIREDRAFT_55709 TRIREDRAFT_120215 TRIREDRAFT_74795 TRIREDRAFT_35768 TRIREDRAFT_103852 TRIREDRAFT_55274 TRIREDRAFT_45191 TRIREDRAFT_104199 TRIREDRAFT_12035…	3705	40.6	0.8867	0.958556

## Sheet: down LL only
Functional category analysis of induction associated genes downregulated specifically in light
FUNCTIONAL CATEGORY	abs SET	rel SET	genes SET	abs GENOME	rel GENOME	rel SET/rel GENOME	P-VALUE
01 METABOLISM	21	27.2	TRIREDRAFT_74228 TRIREDRAFT_120053 TRIREDRAFT_74818 TRIREDRAFT_75294 TRIREDRAFT_59515 TRIREDRAFT_40290 TRIREDRAFT_76744 TRIREDRAFT_107936 TRIREDRAFT_78836 TRIREDRAFT_122296 TRIREDRAFT_63882 TRIREDRAFT_79059 TRIREDRAFT_108732 TRIREDRAFT_109187 TRIREDRAFT_79694 TRIREDRAFT_66041 TRIREDRAFT_80268 TRIREDRAFT_80932 TRIREDRAFT_80872 TRIREDRAFT_81089 TRIREDRAFT_112384	2966	32.5	0.836923	0.86797
01.01 amino acid metabolism	7	9.09	TRIREDRAFT_75294 TRIREDRAFT_122296 TRIREDRAFT_63882 TRIREDRAFT_108732 TRIREDRAFT_109187 TRIREDRAFT_80268 TRIREDRAFT_81089	452	4.95	1.83636	0.0864687
01.01.03 assimilation of ammonia, metabolism of the glutamate group	3	3.89	TRIREDRAFT_122296 TRIREDRAFT_109187 TRIREDRAFT_80268	90	0.98	3.96939	0.0403426
01.01.03.02 metabolism of glutamate	2	2.59	TRIREDRAFT_122296 TRIREDRAFT_109187	45	0.49	5.28571	0.0552172
01.01.03.02.01 biosynthesis of glutamate	1	1.29	TRIREDRAFT_122296	29	0.31	4.16129	0.218392
01.01.03.05 metabolism of arginine	1	1.29	TRIREDRAFT_80268	33	0.36	3.58333	0.244556
01.01.03.05.01 biosynthesis of arginine	1	1.29	TRIREDRAFT_80268	24	0.26	4.96154	0.184425
01.01.03.05.02 degradation of arginine	1	1.29	TRIREDRAFT_80268	8	0.08	16.125	0.0656406
01.01.05 metabolism of urea cycle, creatine and polyamines	1	1.29	TRIREDRAFT_80268	37	0.40	3.225	0.269856
01.01.05.03 metabolism of urea (urea cycle)	1	1.29	TRIREDRAFT_80268	21	0.23	5.6087	0.16335
01.01.06 metabolism of the aspartate family	2	2.59	TRIREDRAFT_80268 TRIREDRAFT_81089	99	1.08	2.39815	0.203715
01.01.06.01 metabolism of aspartate	1	1.29	TRIREDRAFT_80268	16	0.17	7.58824	0.127025
01.01.06.05 metabolism of methionine	1	1.29	TRIREDRAFT_81089	39	0.42	3.07143	0.28219
01.01.06.05.01 biosynthesis of methionine	1	1.29	TRIREDRAFT_81089	25	0.27	4.77778	0.191333
01.01.06.05.01.02 degradation of homocysteine	1	1.29	TRIREDRAFT_81089	3	0.03	43	0.0251321
01.01.09 metabolism of the cysteine - aromatic group	1	1.29	TRIREDRAFT_81089	169	1.85	0.697297	0.764759
01.01.09.03 metabolism of cysteine	1	1.29	TRIREDRAFT_81089	25	0.27	4.77778	0.191333
01.01.09.03.01 biosynthesis of cysteine	1	1.29	TRIREDRAFT_81089	13	0.14	9.21429	0.104487
01.01.09.03.02 degradation of cysteine	1	1.29	TRIREDRAFT_81089	8	0.08	16.125	0.0656406
01.01.11 metabolism of the pyruvate family (alanine, isoleucine, leucine, valine) and D-alanine	4	5.19	TRIREDRAFT_75294 TRIREDRAFT_63882 TRIREDRAFT_108732 TRIREDRAFT_109187	53	0.58	8.94828	0.00100747
01.01.11.01 metabolism of alanine	1	1.29	TRIREDRAFT_109187	5	0.05	25.8	0.0415394
01.01.11.02 metabolism of isoleucine	1	1.29	TRIREDRAFT_75294	21	0.23	5.6087	0.16335
01.01.11.02.01 biosynthesis of isoleucine	1	1.29	TRIREDRAFT_75294	14	0.15	8.6	0.112063
01.01.11.02.02 degradation of isoleucine	1	1.29	TRIREDRAFT_75294	8	0.08	16.125	0.0656406
01.01.11.03 metabolism of valine	2	2.59	TRIREDRAFT_75294 TRIREDRAFT_63882	19	0.20	12.95	0.0109753
01.01.11.03.01 biosynthesis of valine	1	1.29	TRIREDRAFT_75294	12	0.13	9.92308	0.0968474
01.01.11.03.02 degradation of valine	2	2.59	TRIREDRAFT_75294 TRIREDRAFT_63882	9	0.09	28.7778	0.00244032
01.01.11.04 metabolism of leucine	2	2.59	TRIREDRAFT_75294 TRIREDRAFT_108732	29	0.31	8.35484	0.0246814
01.01.11.04.01 biosynthesis of leucine	2	2.59	TRIREDRAFT_75294 TRIREDRAFT_108732	20	0.21	12.3333	0.0121285
01.01.11.04.02 degradation of leucine	2	2.59	TRIREDRAFT_75294 TRIREDRAFT_108732	14	0.15	17.2667	0.00600211
01.01.11.06 metabolism of the D-alanine amino acid group	1	1.29	TRIREDRAFT_108732	5	0.05	25.8	0.0415394
01.02 nitrogen, sulfur and selenium metabolism	1	1.29	TRIREDRAFT_109187	227	2.49	0.518072	0.857745
01.03 nucleotide/nucleoside/nucleobase metabolism	3	3.89	TRIREDRAFT_40290 TRIREDRAFT_80872 TRIREDRAFT_112384	376	4.12	0.944175	0.621384
01.03.01 purin nucleotide/nucleoside/nucleobase metabolism	2	2.59	TRIREDRAFT_40290 TRIREDRAFT_80872	142	1.55	1.67097	0.33806
01.03.01.03 purine nucleotide/nucleoside/nucleobase anabolism	1	1.29	TRIREDRAFT_80872	31	0.34	3.79412	0.231584
01.03.16 polynucleotide degradation	1	1.29	TRIREDRAFT_112384	112	1.22	1.05738	0.615576
01.03.16.01 RNA degradation	1	1.29	TRIREDRAFT_112384	68	0.74	1.74324	0.439551
01.04 phosphate metabolism	3	3.89	TRIREDRAFT_120053 TRIREDRAFT_74818 TRIREDRAFT_78836	546	5.99	0.649416	0.848235
01.05 C-compound and carbohydrate metabolism	5	6.49	TRIREDRAFT_76744 TRIREDRAFT_122296 TRIREDRAFT_63882 TRIREDRAFT_79059 TRIREDRAFT_66041	1145	12.5	0.5192	0.97239
01.05.02 sugar, glucoside, polyol and carboxylate metabolism	2	2.59	TRIREDRAFT_122296 TRIREDRAFT_79059	243	2.66	0.973684	0.612999
01.05.02.04 sugar, glucoside, polyol and carboxylate anabolism	2	2.59	TRIREDRAFT_122296 TRIREDRAFT_79059	73	0.80	3.2375	0.126348
01.05.02.07 sugar, glucoside, polyol and carboxylate catabolism	1	1.29	TRIREDRAFT_122296	169	1.85	0.697297	0.764759
01.05.03 polysaccharide metabolism	1	1.29	TRIREDRAFT_66041	191	2.09	0.617225	0.805544
01.05.03.03 chitin metabolism	1	1.29	TRIREDRAFT_66041	26	0.28	4.60714	0.198183
01.05.03.03.04 chitin anabolism	1	1.29	TRIREDRAFT_66041	19	0.20	6.45	0.149003
01.06 lipid, fatty acid and isoprenoid metabolism	3	3.89	TRIREDRAFT_74228 TRIREDRAFT_63882 TRIREDRAFT_108732	652	7.15	0.544056	0.92076
01.06.05 fatty acid metabolism	1	1.29	TRIREDRAFT_63882	113	1.23	1.04878	0.618864
01.07 metabolism of vitamins, cofactors, and prosthetic groups	1	1.29	TRIREDRAFT_80932	281	3.08	0.418831	0.911204
01.07.01 biosynthesis of vitamins, cofactors, and prosthetic groups	1	1.29	TRIREDRAFT_80932	160	1.75	0.737143	0.745738
01.20 secondary metabolism	5	6.49	TRIREDRAFT_75294 TRIREDRAFT_59515 TRIREDRAFT_107936 TRIREDRAFT_79059 TRIREDRAFT_79694	910	9.98	0.650301	0.894592
01.20.01 metabolism of primary metabolic sugar derivatives	1	1.29	TRIREDRAFT_79059	15	0.16	8.0625	0.119575
01.20.01.01 metabolism of secondary monosaccharides	1	1.29	TRIREDRAFT_79059	2	0.02	64.5	0.0168248
02 ENERGY	7	9.09	TRIREDRAFT_76744 TRIREDRAFT_121436 TRIREDRAFT_122296 TRIREDRAFT_108732 TRIREDRAFT_109187 TRIREDRAFT_80932 TRIREDRAFT_124148	508	5.57	1.63196	0.136401
02.01 glycolysis and gluconeogenesis	2	2.59	TRIREDRAFT_76744 TRIREDRAFT_109187	93	1.02	2.53922	0.185307
02.01.03 regulation of glycolysis and gluconeogenesis	1	1.29	TRIREDRAFT_109187	18	0.19	6.78947	0.141738
02.08 pyruvate dehydrogenase complex	1	1.29	TRIREDRAFT_76744	9	0.09	14.3333	0.0735407
02.10 tricarboxylic-acid pathway (citrate cycle, Krebs cycle, TCA cycle)	2	2.59	TRIREDRAFT_76744 TRIREDRAFT_122296	51	0.55	4.70909	0.0688691
02.11 electron transport and membrane-associated energy conservation	4	5.19	TRIREDRAFT_121436 TRIREDRAFT_108732 TRIREDRAFT_80932 TRIREDRAFT_124148	131	1.43	3.62937	0.0246281
02.11.05 accessory proteins of electron transport and membrane-associated energy conservation	1	1.29	TRIREDRAFT_80932	47	0.51	2.52941	0.329504
02.13 respiration	3	3.89	TRIREDRAFT_121436 TRIREDRAFT_80932 TRIREDRAFT_124148	154	1.68	2.31548	0.141013
02.13.03 aerobic respiration	3	3.89	TRIREDRAFT_121436 TRIREDRAFT_80932 TRIREDRAFT_124148	97	1.06	3.66981	0.0485775
02.25 oxidation of fatty acids	1	1.29	TRIREDRAFT_108732	52	0.57	2.26316	0.357498
10 CELL CYCLE AND DNA PROCESSING	9	11.6	TRIREDRAFT_74818 TRIREDRAFT_59988 TRIREDRAFT_121757 TRIREDRAFT_62225 TRIREDRAFT_49373 TRIREDRAFT_66041 TRIREDRAFT_110444 TRIREDRAFT_110409 TRIREDRAFT_5710	1014	11.1	1.04505	0.490767
10.01 DNA processing	7	9.09	TRIREDRAFT_74818 TRIREDRAFT_59988 TRIREDRAFT_121757 TRIREDRAFT_62225 TRIREDRAFT_49373 TRIREDRAFT_110444 TRIREDRAFT_110409	554	6.07	1.49753	0.186149
10.01.02 DNA topology	1	1.29	TRIREDRAFT_74818	88	0.96	1.34375	0.527704
10.01.03 DNA synthesis and replication	1	1.29	TRIREDRAFT_110444	145	1.59	0.811321	0.710607
10.01.03.03 ori recognition and priming complex formation	1	1.29	TRIREDRAFT_110444	23	0.25	5.16	0.177459
10.01.05 DNA recombination and DNA repair	2	2.59	TRIREDRAFT_74818 TRIREDRAFT_62225	281	3.08	0.840909	0.691828
10.01.05.01 DNA repair	2	2.59	TRIREDRAFT_74818 TRIREDRAFT_62225	238	2.61	0.992337	0.601576
10.01.05.03 DNA recombination	1	1.29	TRIREDRAFT_74818	107	1.17	1.10256	0.598712
10.01.09 DNA restriction or modification	5	6.49	TRIREDRAFT_74818 TRIREDRAFT_59988 TRIREDRAFT_121757 TRIREDRAFT_49373 TRIREDRAFT_110409	267	2.92	2.2226	0.0748559
10.01.09.05 DNA conformation modification (e.g. chromatin)	5	6.49	TRIREDRAFT_74818 TRIREDRAFT_59988 TRIREDRAFT_121757 TRIREDRAFT_49373 TRIREDRAFT_110409	261	2.86	2.26923	0.0693541
10.03 cell cycle	3	3.89	TRIREDRAFT_49373 TRIREDRAFT_66041 TRIREDRAFT_5710	662	7.26	0.535813	0.925664
10.03.01 mitotic cell cycle and cell cycle control	1	1.29	TRIREDRAFT_49373	472	5.17	0.249516	0.983623
10.03.01.01 mitotic cell cycle	1	1.29	TRIREDRAFT_49373	198	2.17	0.59447	0.816993
10.03.01.01.01 G1 phase of mitotic cell cycle	1	1.29	TRIREDRAFT_49373	32	0.35	3.68571	0.238097
10.03.03 cytokinesis (cell division) /septum formation and hydrolysis	2	2.59	TRIREDRAFT_66041 TRIREDRAFT_5710	167	1.83	1.4153	0.413757
11 TRANSCRIPTION	18	23.3	TRIREDRAFT_103506 TRIREDRAFT_74818 TRIREDRAFT_46607 TRIREDRAFT_40290 TRIREDRAFT_59988 TRIREDRAFT_106680 TRIREDRAFT_60564 TRIREDRAFT_121654 TRIREDRAFT_3671 TRIREDRAFT_121757 TRIREDRAFT_78543 TRIREDRAFT_49373 TRIREDRAFT_65225 TRIREDRAFT_110444 TRIREDRAFT_80748 TRIREDRAFT_110409 TRIREDRAFT_5710 TRIREDRAFT_112384	1091	11.9	1.95798	0.00363762
11.02 RNA synthesis	9	11.6	TRIREDRAFT_74818 TRIREDRAFT_40290 TRIREDRAFT_59988 TRIREDRAFT_121757 TRIREDRAFT_78543 TRIREDRAFT_49373 TRIREDRAFT_110409 TRIREDRAFT_5710 TRIREDRAFT_112384	834	9.14	1.26915	0.269973
11.02.01 rRNA synthesis	2	2.59	TRIREDRAFT_59988 TRIREDRAFT_112384	69	0.75	3.45333	0.115189
11.02.02 tRNA synthesis	1	1.29	TRIREDRAFT_78543	55	0.60	2.15	0.373738
11.02.03 mRNA synthesis	9	11.6	TRIREDRAFT_74818 TRIREDRAFT_40290 TRIREDRAFT_59988 TRIREDRAFT_121757 TRIREDRAFT_78543 TRIREDRAFT_49373 TRIREDRAFT_110409 TRIREDRAFT_5710 TRIREDRAFT_112384	751	8.23	1.40948	0.181056
11.02.03.01 general transcription activities	1	1.29	TRIREDRAFT_49373	169	1.85	0.697297	0.764759
11.02.03.01.01 transcription initiation	1	1.29	TRIREDRAFT_49373	41	0.44	2.93182	0.294319
11.02.03.04 transcriptional control	7	9.09	TRIREDRAFT_74818 TRIREDRAFT_40290 TRIREDRAFT_121757 TRIREDRAFT_78543 TRIREDRAFT_49373 TRIREDRAFT_110409 TRIREDRAFT_5710	641	7.03	1.29303	0.296744
11.02.03.04.03 transcription repression	2	2.59	TRIREDRAFT_74818 TRIREDRAFT_5710	94	1.03	2.51456	0.188358
11.04 RNA processing	16	20.7	TRIREDRAFT_103506 TRIREDRAFT_74818 TRIREDRAFT_46607 TRIREDRAFT_59988 TRIREDRAFT_106680 TRIREDRAFT_60564 TRIREDRAFT_121654 TRIREDRAFT_3671 TRIREDRAFT_78543 TRIREDRAFT_49373 TRIREDRAFT_65225 TRIREDRAFT_110444 TRIREDRAFT_80748 TRIREDRAFT_110409 TRIREDRAFT_5710 TRIREDRAFT_112384	428	4.69	4.41365	4.1103e-07
11.04.01 rRNA processing	14	18.1	TRIREDRAFT_103506 TRIREDRAFT_74818 TRIREDRAFT_46607 TRIREDRAFT_59988 TRIREDRAFT_106680 TRIREDRAFT_121654 TRIREDRAFT_3671 TRIREDRAFT_49373 TRIREDRAFT_65225 TRIREDRAFT_110444 TRIREDRAFT_80748 TRIREDRAFT_110409 TRIREDRAFT_5710 TRIREDRAFT_112384	184	2.01	9.00498	3.14568e-10
11.04.02 tRNA processing	3	3.89	TRIREDRAFT_74818 TRIREDRAFT_78543 TRIREDRAFT_112384	61	0.66	5.89394	0.0146892
11.04.03 mRNA processing (splicing, 5^-, 3^-end processing)	2	2.59	TRIREDRAFT_74818 TRIREDRAFT_112384	259	2.84	0.911972	0.647899
11.04.03.01 splicing	2	2.59	TRIREDRAFT_74818 TRIREDRAFT_112384	202	2.21	1.17195	0.512107
11.04.03.11 control of mRNA stability	1	1.29	TRIREDRAFT_74818	20	0.21	6.14286	0.156207
11.06 RNA modification	3	3.89	TRIREDRAFT_106680 TRIREDRAFT_3671 TRIREDRAFT_80748	69	0.75	5.18667	0.0203855
11.06.01 rRNA modification	3	3.89	TRIREDRAFT_106680 TRIREDRAFT_3671 TRIREDRAFT_80748	18	0.19	20.4737	0.000431737
12 PROTEIN SYNTHESIS	28	36.3	TRIREDRAFT_44434 TRIREDRAFT_103222 TRIREDRAFT_74346 TRIREDRAFT_21170 TRIREDRAFT_55766 TRIREDRAFT_103506 TRIREDRAFT_74818 TRIREDRAFT_72918 TRIREDRAFT_57595 TRIREDRAFT_3049 TRIREDRAFT_105307 TRIREDRAFT_46607 TRIREDRAFT_106039 TRIREDRAFT_121278 TRIREDRAFT_106680 TRIREDRAFT_60564 TRIREDRAFT_33692 TRIREDRAFT_77932 TRIREDRAFT_121741 TRIREDRAFT_62225 TRIREDRAFT_62470 TRIREDRAFT_62820 TRIREDRAFT_71783 TR…	427	4.68	7.75641	2.3686e-18
12.01 ribosome biogenesis	23	29.8	TRIREDRAFT_44434 TRIREDRAFT_103222 TRIREDRAFT_21170 TRIREDRAFT_55766 TRIREDRAFT_103506 TRIREDRAFT_74818 TRIREDRAFT_72918 TRIREDRAFT_57595 TRIREDRAFT_105307 TRIREDRAFT_46607 TRIREDRAFT_106039 TRIREDRAFT_121278 TRIREDRAFT_106680 TRIREDRAFT_33692 TRIREDRAFT_77932 TRIREDRAFT_121741 TRIREDRAFT_62225 TRIREDRAFT_62820 TRIREDRAFT_80515 TRIREDRAFT_110444 TRIREDRAFT_80748 TRIREDRAFT_123753 TRIREDRAFT_112384	256	2.80	10.6429	4.86218e-18
12.01.01 ribosomal proteins	16	20.7	TRIREDRAFT_44434 TRIREDRAFT_103222 TRIREDRAFT_21170 TRIREDRAFT_74818 TRIREDRAFT_72918 TRIREDRAFT_57595 TRIREDRAFT_105307 TRIREDRAFT_106039 TRIREDRAFT_121278 TRIREDRAFT_33692 TRIREDRAFT_77932 TRIREDRAFT_121741 TRIREDRAFT_62820 TRIREDRAFT_80748 TRIREDRAFT_123753 TRIREDRAFT_112384	161	1.76	11.7614	2.28593e-13
12.04 translation	13	16.8	TRIREDRAFT_44434 TRIREDRAFT_74346 TRIREDRAFT_21170 TRIREDRAFT_57595 TRIREDRAFT_3049 TRIREDRAFT_106039 TRIREDRAFT_121278 TRIREDRAFT_33692 TRIREDRAFT_121741 TRIREDRAFT_62470 TRIREDRAFT_62820 TRIREDRAFT_123753 TRIREDRAFT_112384	213	2.33	7.2103	2.11353e-08
12.04.02 translation elongation	2	2.59	TRIREDRAFT_74346 TRIREDRAFT_62470	25	0.27	9.59259	0.018637
12.07 translational control	2	2.59	TRIREDRAFT_3049 TRIREDRAFT_60564	82	0.89	2.91011	0.152318
12.10 aminoacyl-tRNA-synthetases	1	1.29	TRIREDRAFT_71783	41	0.44	2.93182	0.294319
14 PROTEIN FATE (folding, modification, destination)	11	14.2	TRIREDRAFT_73783 TRIREDRAFT_119876 TRIREDRAFT_120053 TRIREDRAFT_3049 TRIREDRAFT_76340 TRIREDRAFT_121436 TRIREDRAFT_49373 TRIREDRAFT_79694 TRIREDRAFT_109722 TRIREDRAFT_80932 TRIREDRAFT_123753	1332	14.6	0.972603	0.58212
14.01 protein folding and stabilization	2	2.59	TRIREDRAFT_73783 TRIREDRAFT_120053	127	1.39	1.86331	0.29129
14.04 protein targeting, sorting and translocation	4	5.19	TRIREDRAFT_73783 TRIREDRAFT_120053 TRIREDRAFT_76340 TRIREDRAFT_109722	306	3.35	1.54925	0.258736
14.07 protein modification	5	6.49	TRIREDRAFT_119876 TRIREDRAFT_3049 TRIREDRAFT_49373 TRIREDRAFT_79694 TRIREDRAFT_123753	771	8.45	0.768047	0.791236
14.07.04 modification by acetylation, deacetylation	1	1.29	TRIREDRAFT_49373	71	0.77	1.67532	0.453742
14.07.05 modification by ubiquitination, deubiquitination	1	1.29	TRIREDRAFT_123753	133	1.45	0.889655	0.679089
14.07.11 protein processing (proteolytic)	2	2.59	TRIREDRAFT_119876 TRIREDRAFT_3049	128	1.40	1.85	0.294426
14.10 assembly of protein complexes	3	3.89	TRIREDRAFT_121436 TRIREDRAFT_80932 TRIREDRAFT_123753	240	2.63	1.47909	0.33083
14.13 protein/peptide degradation	3	3.89	TRIREDRAFT_119876 TRIREDRAFT_3049 TRIREDRAFT_123753	384	4.21	0.92399	0.635745
14.13.01 cytoplasmic and nuclear protein degradation	2	2.59	TRIREDRAFT_3049 TRIREDRAFT_123753	258	2.83	0.915194	0.645792
16 PROTEIN WITH BINDING FUNCTION OR COFACTOR REQUIREMENT (structural or catalytic)	39	50.6	TRIREDRAFT_73783 TRIREDRAFT_44434 TRIREDRAFT_74346 TRIREDRAFT_21170 TRIREDRAFT_55766 TRIREDRAFT_120053 TRIREDRAFT_103506 TRIREDRAFT_74818 TRIREDRAFT_75294 TRIREDRAFT_57595 TRIREDRAFT_3049 TRIREDRAFT_46607 TRIREDRAFT_106039 TRIREDRAFT_121278 TRIREDRAFT_59988 TRIREDRAFT_106680 TRIREDRAFT_121436 TRIREDRAFT_121654 TRIREDRAFT_3671 TRIREDRAFT_121757 TRIREDRAFT_33692 TRIREDRAFT_121741 TRIREDRAFT_62470 T…	2682	29.4	1.72109	6.95428e-05
16.01 protein binding	21	27.2	TRIREDRAFT_73783 TRIREDRAFT_44434 TRIREDRAFT_21170 TRIREDRAFT_120053 TRIREDRAFT_103506 TRIREDRAFT_74818 TRIREDRAFT_57595 TRIREDRAFT_3049 TRIREDRAFT_106039 TRIREDRAFT_121278 TRIREDRAFT_106680 TRIREDRAFT_121436 TRIREDRAFT_121654 TRIREDRAFT_121757 TRIREDRAFT_33692 TRIREDRAFT_121741 TRIREDRAFT_62820 TRIREDRAFT_110444 TRIREDRAFT_80748 TRIREDRAFT_80932 TRIREDRAFT_123753	1441	15.8	1.72152	0.0069916
16.01.01 receptor binding	1	1.29	TRIREDRAFT_74818	18	0.19	6.78947	0.141738
16.03 nucleic acid binding	14	18.1	TRIREDRAFT_74818 TRIREDRAFT_46607 TRIREDRAFT_59988 TRIREDRAFT_106680 TRIREDRAFT_121654 TRIREDRAFT_3671 TRIREDRAFT_121757 TRIREDRAFT_78543 TRIREDRAFT_62820 TRIREDRAFT_49373 TRIREDRAFT_65225 TRIREDRAFT_80748 TRIREDRAFT_110409 TRIREDRAFT_5710	721	7.91	2.28824	0.00257043
16.03.01 DNA binding	1	1.29	TRIREDRAFT_121757	396	4.34	0.297235	0.967767
16.03.03 RNA binding	12	15.5	TRIREDRAFT_74818 TRIREDRAFT_46607 TRIREDRAFT_106680 TRIREDRAFT_121654 TRIREDRAFT_3671 TRIREDRAFT_78543 TRIREDRAFT_62820 TRIREDRAFT_49373 TRIREDRAFT_65225 TRIREDRAFT_80748 TRIREDRAFT_110409 TRIREDRAFT_5710	310	3.40	4.55882	9.78819e-06
16.17 metal binding	3	3.89	TRIREDRAFT_3049 TRIREDRAFT_121757 TRIREDRAFT_80932	628	6.88	0.565407	0.907789
16.17.09 heavy metal binding (Cu, Fe, Zn)	3	3.89	TRIREDRAFT_3049 TRIREDRAFT_121757 TRIREDRAFT_80932	404	4.43	0.878104	0.670009
16.19 nucleotide/nucleoside/nucleobase binding	10	12.9	TRIREDRAFT_74346 TRIREDRAFT_55766 TRIREDRAFT_120053 TRIREDRAFT_103506 TRIREDRAFT_74818 TRIREDRAFT_59988 TRIREDRAFT_62470 TRIREDRAFT_71783 TRIREDRAFT_80872 TRIREDRAFT_112384	763	8.37	1.54122	0.107599
16.19.03 ATP binding	6	7.79	TRIREDRAFT_120053 TRIREDRAFT_74818 TRIREDRAFT_59988 TRIREDRAFT_71783 TRIREDRAFT_80872 TRIREDRAFT_112384	570	6.25	1.2464	0.350326
16.19.05 GTP binding	4	5.19	TRIREDRAFT_74346 TRIREDRAFT_55766 TRIREDRAFT_103506 TRIREDRAFT_62470	124	1.36	3.81618	0.0206032
16.21 complex cofactor/cosubstrate/vitamine binding	4	5.19	TRIREDRAFT_75294 TRIREDRAFT_79059 TRIREDRAFT_109187 TRIREDRAFT_81089	370	4.05	1.28148	0.381526
16.21.07 NAD/NADP binding	1	1.29	TRIREDRAFT_79059	173	1.89	0.68254	0.772756
16.21.17 pyridoxal phosphate binding	3	3.89	TRIREDRAFT_75294 TRIREDRAFT_109187 TRIREDRAFT_81089	42	0.46	8.45652	0.00525232
18 REGULATION OF METABOLISM AND PROTEIN FUNCTION	2	2.59	TRIREDRAFT_120053 TRIREDRAFT_74818	481	5.27	0.491461	0.9195
18.01 regulation by	1	1.29	TRIREDRAFT_74818	235	2.57	0.501946	0.867314
18.01.07 regulation by binding / dissociation	1	1.29	TRIREDRAFT_74818	108	1.18	1.09322	0.602142
18.02 regulation of protein activity	2	2.59	TRIREDRAFT_120053 TRIREDRAFT_74818	470	5.15	0.502913	0.91291
18.02.01 enzymatic activity regulation / enzyme regulator	1	1.29	TRIREDRAFT_120053	295	3.23	0.399381	0.921453
18.02.07 regulator of receptor activity	1	1.29	TRIREDRAFT_74818	9	0.09	14.3333	0.0735407
18.02.09 regulator of transcription factor	1	1.29	TRIREDRAFT_74818	96	1.05	1.22857	0.558999
20 CELLULAR TRANSPORT, TRANSPORT FACILITIES AND TRANSPORT ROUTES	12	15.5	TRIREDRAFT_73783 TRIREDRAFT_120053 TRIREDRAFT_76340 TRIREDRAFT_59515 TRIREDRAFT_121436 TRIREDRAFT_62225 TRIREDRAFT_107936 TRIREDRAFT_78836 TRIREDRAFT_63882 TRIREDRAFT_109722 TRIREDRAFT_80639 TRIREDRAFT_124148	1503	16.4	0.945122	0.632608
20.01 transported compounds (substrates)	9	11.6	TRIREDRAFT_73783 TRIREDRAFT_120053 TRIREDRAFT_59515 TRIREDRAFT_121436 TRIREDRAFT_107936 TRIREDRAFT_78836 TRIREDRAFT_109722 TRIREDRAFT_80639 TRIREDRAFT_124148	1116	12.2	0.95082	0.611676
20.01.01 ion transport	2	2.59	TRIREDRAFT_78836 TRIREDRAFT_80639	223	2.44	1.06148	0.565827
20.01.01.01 cation transport (H+, Na+, K+, Ca2+ , NH4+, etc.)	1	1.29	TRIREDRAFT_80639	182	1.99	0.648241	0.78978
20.01.01.01.01 heavy metal ion transport (Cu+, Fe3+, etc.)	1	1.29	TRIREDRAFT_80639	67	0.73	1.76712	0.434741
20.01.01.01.01.01 siderophore-iron transport	1	1.29	TRIREDRAFT_80639	24	0.26	4.96154	0.184425
20.01.01.07 anion transport	1	1.29	TRIREDRAFT_78836	51	0.55	2.34545	0.351993
20.01.01.07.07 phosphate transport	1	1.29	TRIREDRAFT_78836	19	0.20	6.45	0.149003
20.01.10 protein transport	4	5.19	TRIREDRAFT_73783 TRIREDRAFT_120053 TRIREDRAFT_121436 TRIREDRAFT_109722	236	2.58	2.01163	0.13854
20.01.15 electron transport	2	2.59	TRIREDRAFT_121436 TRIREDRAFT_124148	269	2.95	0.877966	0.668443
20.01.27 drug/toxin transport	2	2.59	TRIREDRAFT_59515 TRIREDRAFT_107936	112	1.22	2.12295	0.2442
20.03 transport facilities	7	9.09	TRIREDRAFT_76340 TRIREDRAFT_59515 TRIREDRAFT_107936 TRIREDRAFT_78836 TRIREDRAFT_109722 TRIREDRAFT_80639 TRIREDRAFT_124148	542	5.94	1.5303	0.172481
20.03.02 carrier (electrochemical potential-driven transport)	2	2.59	TRIREDRAFT_107936 TRIREDRAFT_78836	92	1.00	2.59	0.182263
20.03.02.02 symporter	1	1.29	TRIREDRAFT_78836	42	0.46	2.80435	0.300307
20.03.02.03 antiporter	1	1.29	TRIREDRAFT_107936	52	0.57	2.26316	0.357498
20.03.02.03.01 proton driven antiporter	1	1.29	TRIREDRAFT_107936	32	0.35	3.68571	0.238097
20.09 transport routes	10	12.9	TRIREDRAFT_73783 TRIREDRAFT_120053 TRIREDRAFT_76340 TRIREDRAFT_59515 TRIREDRAFT_121436 TRIREDRAFT_62225 TRIREDRAFT_78836 TRIREDRAFT_63882 TRIREDRAFT_109722 TRIREDRAFT_80639	995	10.9	1.18349	0.329649
20.09.01 nuclear transport	2	2.59	TRIREDRAFT_120053 TRIREDRAFT_62225	81	0.88	2.94318	0.14938
20.09.04 mitochondrial transport	6	7.79	TRIREDRAFT_73783 TRIREDRAFT_120053 TRIREDRAFT_76340 TRIREDRAFT_121436 TRIREDRAFT_78836 TRIREDRAFT_109722	107	1.17	6.65812	0.000274268
20.09.13 vacuolar/lysosomal transport	1	1.29	TRIREDRAFT_78836	151	1.65	0.781818	0.7252
20.09.16 cellular export and secretion	1	1.29	TRIREDRAFT_59515	210	2.30	0.56087	0.835092
20.09.18 cellular import	2	2.59	TRIREDRAFT_63882 TRIREDRAFT_80639	363	3.98	0.650754	0.817751
20.09.18.09 vesicular cellular import	2	2.59	TRIREDRAFT_63882 TRIREDRAFT_80639	119	1.30	1.99231	0.266171
20.09.18.09.01 endocytosis	2	2.59	TRIREDRAFT_63882 TRIREDRAFT_80639	119	1.30	1.99231	0.266171
30 CELLULAR COMMUNICATION/SIGNAL TRANSDUCTION MECHANISM	8	10.3	TRIREDRAFT_73783 TRIREDRAFT_55766 TRIREDRAFT_74818 TRIREDRAFT_58851 TRIREDRAFT_76763 TRIREDRAFT_49373 TRIREDRAFT_80515 TRIREDRAFT_5710	561	6.15	1.6748	0.0999365
30.01 cellular signalling	5	6.49	TRIREDRAFT_55766 TRIREDRAFT_74818 TRIREDRAFT_76763 TRIREDRAFT_49373 TRIREDRAFT_5710	482	5.28	1.22917	0.385531
30.01.05 enzyme mediated signal transduction	3	3.89	TRIREDRAFT_55766 TRIREDRAFT_49373 TRIREDRAFT_5710	284	3.11	1.2508	0.43212
30.01.05.05 G-protein mediated signal transduction	3	3.89	TRIREDRAFT_55766 TRIREDRAFT_49373 TRIREDRAFT_5710	131	1.43	2.72028	0.0988263
30.01.05.05.01 small GTPase mediated signal transduction	1	1.29	TRIREDRAFT_55766	96	1.05	1.22857	0.558999
30.01.09 second messenger mediated signal transduction	1	1.29	TRIREDRAFT_74818	92	1.00	1.29	0.543616
30.01.09.08 hormone mediated signal transduction	1	1.29	TRIREDRAFT_74818	7	0.07	18.4286	0.0576741
30.05 transmembrane signal transduction	2	2.59	TRIREDRAFT_73783 TRIREDRAFT_58851	161	1.76	1.47159	0.395932
30.05.01 receptor enzyme mediated signalling	1	1.29	TRIREDRAFT_58851	50	0.54	2.38889	0.346442
30.07 regulation of signal transduction	1	1.29	TRIREDRAFT_80515	19	0.20	6.45	0.149003
32 CELL RESCUE, DEFENSE AND VIRULENCE	8	10.3	TRIREDRAFT_73783 TRIREDRAFT_119876 TRIREDRAFT_120053 TRIREDRAFT_120953 TRIREDRAFT_59515 TRIREDRAFT_76763 TRIREDRAFT_107936 TRIREDRAFT_123753	1050	11.5	0.895652	0.675492
32.01 stress response	3	3.89	TRIREDRAFT_73783 TRIREDRAFT_120053 TRIREDRAFT_123753	588	6.45	0.603101	0.881952
32.01.05 heat shock response	1	1.29	TRIREDRAFT_120053	42	0.46	2.80435	0.300307
32.01.07 unfolded protein response (e.g. ER quality control)	2	2.59	TRIREDRAFT_73783 TRIREDRAFT_120053	75	0.82	3.15854	0.132023
32.05 disease, virulence and defense	3	3.89	TRIREDRAFT_119876 TRIREDRAFT_120953 TRIREDRAFT_76763	298	3.26	1.19325	0.463369
32.05.05 virulence, disease factors	3	3.89	TRIREDRAFT_119876 TRIREDRAFT_120953 TRIREDRAFT_76763	103	1.13	3.44248	0.0562413
32.05.05.01 toxins	1	1.29	TRIREDRAFT_120953	24	0.26	4.96154	0.184425
32.07 detoxification	2	2.59	TRIREDRAFT_59515 TRIREDRAFT_107936	329	3.60	0.719444	0.772271
32.07.05 detoxification by export	2	2.59	TRIREDRAFT_59515 TRIREDRAFT_107936	86	0.94	2.75532	0.164179
34 INTERACTION WITH THE ENVIRONMENT	3	3.89	TRIREDRAFT_120053 TRIREDRAFT_78836 TRIREDRAFT_80639	626	6.86	0.567055	0.906627
34.01 homeostasis	2	2.59	TRIREDRAFT_78836 TRIREDRAFT_80639	263	2.88	0.899306	0.656233
34.01.01 homeostasis of cations	1	1.29	TRIREDRAFT_80639	224	2.45	0.526531	0.853984
34.01.01.01 homeostasis of metal ions (Na, K, Ca etc.)	1	1.29	TRIREDRAFT_80639	149	1.63	0.791411	0.720418
34.01.03 homeostasis of anions	1	1.29	TRIREDRAFT_78836	29	0.31	4.16129	0.218392
34.01.03.03 homeostasis of phosphate	1	1.29	TRIREDRAFT_78836	8	0.08	16.125	0.0656406
34.11 cellular sensing and response to external stimulus	1	1.29	TRIREDRAFT_120053	272	2.98	0.432886	0.903928
34.11.09 temperature perception and response	1	1.29	TRIREDRAFT_120053	24	0.26	4.96154	0.184425
40 CELL FATE	3	3.89	TRIREDRAFT_120053 TRIREDRAFT_58851 TRIREDRAFT_80515	465	5.10	0.762745	0.760038
40.01 cell growth / morphogenesis	1	1.29	TRIREDRAFT_80515	325	3.56	0.36236	0.939647
40.10 cell death	2	2.59	TRIREDRAFT_120053 TRIREDRAFT_58851	141	1.54	1.68182	0.334964
40.10.02 apoptosis (type I programmed cell death)	2	2.59	TRIREDRAFT_120053 TRIREDRAFT_58851	126	1.38	1.87681	0.288153
40.10.02.01 anti-apoptosis	1	1.29	TRIREDRAFT_120053	22	0.24	5.375	0.170434
41 DEVELOPMENT (Systemic)	1	1.29	TRIREDRAFT_5710	90	0.98	1.31633	0.535727
41.01 fungal/microorganismic development	1	1.29	TRIREDRAFT_5710	90	0.98	1.31633	0.535727
42 BIOGENESIS OF CELLULAR COMPONENTS	9	11.6	TRIREDRAFT_120053 TRIREDRAFT_74818 TRIREDRAFT_57595 TRIREDRAFT_105307 TRIREDRAFT_121757 TRIREDRAFT_77932 TRIREDRAFT_122296 TRIREDRAFT_49373 TRIREDRAFT_80932	1026	11.2	1.03571	0.505529
42.01 cell wall	2	2.59	TRIREDRAFT_120053 TRIREDRAFT_80932	239	2.62	0.98855	0.60388
42.10 nucleus	3	3.89	TRIREDRAFT_74818 TRIREDRAFT_121757 TRIREDRAFT_49373	284	3.11	1.2508	0.43212
42.10.03 organization of chromosome structure	3	3.89	TRIREDRAFT_74818 TRIREDRAFT_121757 TRIREDRAFT_49373	240	2.63	1.47909	0.33083
42.16 mitochondrion	4	5.19	TRIREDRAFT_57595 TRIREDRAFT_105307 TRIREDRAFT_77932 TRIREDRAFT_122296	145	1.59	3.26415	0.0340234
43 CELL TYPE DIFFERENTIATION	3	3.89	TRIREDRAFT_76763 TRIREDRAFT_123753 TRIREDRAFT_5710	498	5.46	0.712454	0.800003
43.01 fungal/microorganismic cell type differentiation	3	3.89	TRIREDRAFT_76763 TRIREDRAFT_123753 TRIREDRAFT_5710	498	5.46	0.712454	0.800003
43.01.03 fungal and other eukaryotic cell type differentiation	3	3.89	TRIREDRAFT_76763 TRIREDRAFT_123753 TRIREDRAFT_5710	498	5.46	0.712454	0.800003
43.01.03.05 budding, cell polarity and filament formation	1	1.29	TRIREDRAFT_5710	258	2.83	0.45583	0.891427
43.01.03.09 development of asco- basidio- or zygospore	1	1.29	TRIREDRAFT_123753	169	1.85	0.697297	0.764759
99 UNCLASSIFIED PROTEINS	11	14.2	TRIREDRAFT_74486 TRIREDRAFT_53238 TRIREDRAFT_102738 TRIREDRAFT_44967 TRIREDRAFT_2648 TRIREDRAFT_59579 TRIREDRAFT_121416 TRIREDRAFT_38527 TRIREDRAFT_111442 TRIREDRAFT_111783 TRIREDRAFT_124202	3705	40.6	0.349754	1

## Sheet: up DD and LL
Functional category analysis of induction associated genes upregulated in light and darkness
FUNCTIONAL CATEGORY	abs SET	rel SET	genes SET	abs GENOME	rel GENOME	rel SET/rel GENOME	P-VALUE
01 METABOLISM	138	36.1	TRIREDRAFT_73632 TRIREDRAFT_103147 TRIREDRAFT_73604 TRIREDRAFT_103215 TRIREDRAFT_1885 TRIREDRAFT_119981 TRIREDRAFT_53776 TRIREDRAFT_54667 TRIREDRAFT_73638 TRIREDRAFT_1977 TRIREDRAFT_73643 TRIREDRAFT_2392 TRIREDRAFT_55887 TRIREDRAFT_120008 TRIREDRAFT_44747 TRIREDRAFT_103751 TRIREDRAFT_120017 TRIREDRAFT_120124 TRIREDRAFT_55802 TRIREDRAFT_55319 TRIREDRAFT_120312 TRIREDRAFT_72567 TRIREDRAFT_45445 TRI…	2966	32.5	1.11077	0.0713144
01.01 amino acid metabolism	15	3.92	TRIREDRAFT_55887 TRIREDRAFT_120008 TRIREDRAFT_45445 TRIREDRAFT_106646 TRIREDRAFT_47971 TRIREDRAFT_62285 TRIREDRAFT_122240 TRIREDRAFT_79835 TRIREDRAFT_65869 TRIREDRAFT_27181 TRIREDRAFT_23171 TRIREDRAFT_123786 TRIREDRAFT_81778 TRIREDRAFT_123978 TRIREDRAFT_112126	452	4.95	0.791919	1
01.01.03 assimilation of ammonia, metabolism of the glutamate group	3	0.78	TRIREDRAFT_79835 TRIREDRAFT_27181 TRIREDRAFT_81778	90	0.98	0.795918	1
01.01.03.01 metabolism of glutamine	1	0.26	TRIREDRAFT_81778	14	0.15	1.73333	0.451085
01.01.03.01.01 biosynthesis of glutamine	1	0.26	TRIREDRAFT_81778	4	0.04	6.5	0.157413
01.01.03.01.02 degradation of glutamine	1	0.26	TRIREDRAFT_81778	9	0.09	2.88889	0.319879
01.01.03.02 metabolism of glutamate	2	0.52	TRIREDRAFT_79835 TRIREDRAFT_81778	45	0.49	1.06122	0.568269
01.01.03.02.01 biosynthesis of glutamate	1	0.26	TRIREDRAFT_81778	29	0.31	0.83871	1
01.01.03.02.02 degradation of glutamate	2	0.52	TRIREDRAFT_79835 TRIREDRAFT_81778	12	0.13	4	0.0876211
01.01.03.05 metabolism of arginine	1	0.26	TRIREDRAFT_27181	33	0.36	0.722222	1
01.01.06 metabolism of the aspartate family	1	0.26	TRIREDRAFT_27181	99	1.08	0.240741	1
01.01.06.06 metabolism of lysine	1	0.26	TRIREDRAFT_27181	33	0.36	0.722222	1
01.01.09 metabolism of the cysteine - aromatic group	5	1.30	TRIREDRAFT_120008 TRIREDRAFT_45445 TRIREDRAFT_65869 TRIREDRAFT_27181 TRIREDRAFT_123978	169	1.85	0.702703	1
01.01.09.01 metabolism of glycine	2	0.52	TRIREDRAFT_120008 TRIREDRAFT_123978	29	0.31	1.67742	0.344652
01.01.09.01.01 biosynthesis of glycine	2	0.52	TRIREDRAFT_120008 TRIREDRAFT_123978	23	0.25	2.08	0.250583
01.01.09.04 metabolism of phenylalanine	1	0.26	TRIREDRAFT_65869	46	0.50	0.52	1
01.01.09.05 metabolism of tyrosine	2	0.52	TRIREDRAFT_45445 TRIREDRAFT_65869	32	0.35	1.48571	0.390396
01.01.09.05.02 degradation of tyrosine	1	0.26	TRIREDRAFT_45445	12	0.13	2	0.401941
01.01.09.06 metabolism of tryptophan	1	0.26	TRIREDRAFT_65869	38	0.41	0.634146	1
01.01.09.07 metabolism of histidine	1	0.26	TRIREDRAFT_27181	16	0.17	1.52941	0.4962
01.01.11 metabolism of the pyruvate family (alanine, isoleucine, leucine, valine) and D-alanine	1	0.26	TRIREDRAFT_112126	53	0.58	0.448276	1
01.01.13 regulation of amino acid metabolism	1	0.26	TRIREDRAFT_47971	41	0.44	0.590909	1
01.02 nitrogen, sulfur and selenium metabolism	7	1.83	TRIREDRAFT_120017 TRIREDRAFT_62285 TRIREDRAFT_62872 TRIREDRAFT_79835 TRIREDRAFT_67275 TRIREDRAFT_80980 TRIREDRAFT_81226	227	2.49	0.73494	1
01.02.02 nitrogen metabolism	2	0.52	TRIREDRAFT_79835 TRIREDRAFT_80980	46	0.50	1.04	0.580316
01.02.02.09 catabolism of nitrogenous compounds	1	0.26	TRIREDRAFT_80980	22	0.24	1.08333	0.610536
01.02.07 regulation of nitrogen, sulfur and selenium metabolism	2	0.52	TRIREDRAFT_67275 TRIREDRAFT_81226	58	0.63	0.825397	1
01.02.07.01 regulation of nitrogen metabolism	1	0.26	TRIREDRAFT_81226	23	0.25	1.04	0.626898
01.03 nucleotide/nucleoside/nucleobase metabolism	9	2.35	TRIREDRAFT_42825 TRIREDRAFT_3873 TRIREDRAFT_61532 TRIREDRAFT_4213 TRIREDRAFT_80593 TRIREDRAFT_67117 TRIREDRAFT_67275 TRIREDRAFT_69753 TRIREDRAFT_70076	376	4.12	0.570388	1
01.03.01 purin nucleotide/nucleoside/nucleobase metabolism	2	0.52	TRIREDRAFT_69753 TRIREDRAFT_70076	142	1.55	0.335484	1
01.03.01.01 purine nucleotide /nucleoside/nucleobase catabolism	1	0.26	TRIREDRAFT_69753	11	0.12	2.16667	0.375748
01.03.04 pyrimidine nucleotide/nucleoside/nucleobase metabolism	1	0.26	TRIREDRAFT_42825	69	0.75	0.346667	1
01.03.04.03 pyrimidine nucleotide/nucleoside/nucleobase anabolism	1	0.26	TRIREDRAFT_42825	20	0.21	1.2381	0.575635
01.03.10 metabolism of cyclic and unusual nucleotides	1	0.26	TRIREDRAFT_3873	22	0.24	1.08333	0.610536
01.03.13 regulation of nucleotide/nucleoside/nucleobase metabolism	3	0.78	TRIREDRAFT_42825 TRIREDRAFT_3873 TRIREDRAFT_67275	17	0.18	4.33333	0.0320748
01.03.16 polynucleotide degradation	4	1.04	TRIREDRAFT_61532 TRIREDRAFT_4213 TRIREDRAFT_80593 TRIREDRAFT_67117	112	1.22	0.852459	1
01.03.16.01 RNA degradation	3	0.78	TRIREDRAFT_61532 TRIREDRAFT_80593 TRIREDRAFT_67117	68	0.74	1.05405	0.547339
01.04 phosphate metabolism	17	4.45	TRIREDRAFT_73604 TRIREDRAFT_53776 TRIREDRAFT_44747 TRIREDRAFT_57016 TRIREDRAFT_121061 TRIREDRAFT_58899 TRIREDRAFT_3362 TRIREDRAFT_32712 TRIREDRAFT_65869 TRIREDRAFT_80758 TRIREDRAFT_123313 TRIREDRAFT_5249 TRIREDRAFT_52021 TRIREDRAFT_70076 TRIREDRAFT_124115 TRIREDRAFT_71092 TRIREDRAFT_112669	546	5.99	0.742905	1
01.05 C-compound and carbohydrate metabolism	70	18.3	TRIREDRAFT_73632 TRIREDRAFT_73604 TRIREDRAFT_1885 TRIREDRAFT_119981 TRIREDRAFT_73638 TRIREDRAFT_73643 TRIREDRAFT_120008 TRIREDRAFT_55319 TRIREDRAFT_120312 TRIREDRAFT_72567 TRIREDRAFT_56996 TRIREDRAFT_120749 TRIREDRAFT_104797 TRIREDRAFT_120961 TRIREDRAFT_3196 TRIREDRAFT_121127 TRIREDRAFT_76690 TRIREDRAFT_59388 TRIREDRAFT_106164 TRIREDRAFT_106037 TRIREDRAFT_121308 TRIREDRAFT_106330 TRIREDRAFT_60517…	1145	12.5	1.464	0.000607322
01.05.02 sugar, glucoside, polyol and carboxylate metabolism	20	5.23	TRIREDRAFT_1885 TRIREDRAFT_72567 TRIREDRAFT_56996 TRIREDRAFT_120749 TRIREDRAFT_104797 TRIREDRAFT_120961 TRIREDRAFT_3196 TRIREDRAFT_22197 TRIREDRAFT_3739 TRIREDRAFT_62166 TRIREDRAFT_107776 TRIREDRAFT_79960 TRIREDRAFT_80240 TRIREDRAFT_123456 TRIREDRAFT_123818 TRIREDRAFT_111849 TRIREDRAFT_5836 TRIREDRAFT_70076 TRIREDRAFT_82227 TRIREDRAFT_124228	243	2.66	1.96617	0.00300047
01.05.02.01 nucleotide-sugar metabolism	1	0.26	TRIREDRAFT_124228	14	0.15	1.73333	0.451085
01.05.02.04 sugar, glucoside, polyol and carboxylate anabolism	1	0.26	TRIREDRAFT_123456	73	0.80	0.325	1
01.05.02.07 sugar, glucoside, polyol and carboxylate catabolism	15	3.92	TRIREDRAFT_1885 TRIREDRAFT_72567 TRIREDRAFT_56996 TRIREDRAFT_120749 TRIREDRAFT_104797 TRIREDRAFT_120961 TRIREDRAFT_3196 TRIREDRAFT_22197 TRIREDRAFT_3739 TRIREDRAFT_62166 TRIREDRAFT_107776 TRIREDRAFT_123456 TRIREDRAFT_123818 TRIREDRAFT_111849 TRIREDRAFT_82227	169	1.85	2.11892	0.00483153
01.05.03 polysaccharide metabolism	26	6.80	TRIREDRAFT_73632 TRIREDRAFT_1885 TRIREDRAFT_73638 TRIREDRAFT_73643 TRIREDRAFT_72567 TRIREDRAFT_120749 TRIREDRAFT_104797 TRIREDRAFT_120961 TRIREDRAFT_3196 TRIREDRAFT_121127 TRIREDRAFT_76690 TRIREDRAFT_22197 TRIREDRAFT_3739 TRIREDRAFT_121746 TRIREDRAFT_62166 TRIREDRAFT_122081 TRIREDRAFT_107776 TRIREDRAFT_65162 TRIREDRAFT_122780 TRIREDRAFT_79960 TRIREDRAFT_123538 TRIREDRAFT_72526 TRIREDRAFT_123989 T…	191	2.09	3.25359	9.54317e-08
01.05.03.03 chitin metabolism	1	0.26	TRIREDRAFT_124228	26	0.28	0.928571	1
01.05.03.03.04 chitin anabolism	1	0.26	TRIREDRAFT_124228	19	0.20	1.3	0.557032
01.05.06 C-2 compound and organic acid metabolism	2	0.52	TRIREDRAFT_119981 TRIREDRAFT_121308	31	0.34	1.52941	0.375293
01.05.06.07 C-2 compound and organic acid catabolism	2	0.52	TRIREDRAFT_119981 TRIREDRAFT_121308	27	0.29	1.7931	0.31354
01.05.09 aminosaccharide metabolism	3	0.78	TRIREDRAFT_76690 TRIREDRAFT_5249 TRIREDRAFT_124228	53	0.58	1.34483	0.384344
01.05.09.04 aminosaccharide anabolism	1	0.26	TRIREDRAFT_124228	29	0.31	0.83871	1
01.05.11 aromate metabolism	2	0.52	TRIREDRAFT_78357 TRIREDRAFT_65869	56	0.61	0.852459	1
01.05.11.04 aromate anabolism	1	0.26	TRIREDRAFT_65869	9	0.09	2.88889	0.319879
01.05.11.07 aromate catabolism	1	0.26	TRIREDRAFT_78357	41	0.44	0.590909	1
01.05.11.07.01 aerobic aromate catabolism	1	0.26	TRIREDRAFT_78357	39	0.42	0.619048	1
01.05.13 transfer of activated C-1 groups	2	0.52	TRIREDRAFT_4999 TRIREDRAFT_70907	80	0.87	0.597701	1
01.05.13.01 S-adenosyl-methionine - homocysteine cycle	1	0.26	TRIREDRAFT_70907	33	0.36	0.722222	1
01.05.25 regulation of C-compound and carbohydrate metabolism	10	2.61	TRIREDRAFT_106037 TRIREDRAFT_106330 TRIREDRAFT_122208 TRIREDRAFT_62872 TRIREDRAFT_22535 TRIREDRAFT_49232 TRIREDRAFT_50894 TRIREDRAFT_67275 TRIREDRAFT_72383 TRIREDRAFT_112669	159	1.74	1.5	0.130591
01.06 lipid, fatty acid and isoprenoid metabolism	22	5.75	TRIREDRAFT_103147 TRIREDRAFT_103215 TRIREDRAFT_53776 TRIREDRAFT_54667 TRIREDRAFT_2392 TRIREDRAFT_57370 TRIREDRAFT_106164 TRIREDRAFT_106646 TRIREDRAFT_60517 TRIREDRAFT_107137 TRIREDRAFT_37368 TRIREDRAFT_107776 TRIREDRAFT_122240 TRIREDRAFT_64397 TRIREDRAFT_79835 TRIREDRAFT_80058 TRIREDRAFT_50618 TRIREDRAFT_4999 TRIREDRAFT_123538 TRIREDRAFT_68812 TRIREDRAFT_123865 TRIREDRAFT_70076	652	7.15	0.804196	1
01.06.02 membrane lipid metabolism	2	0.52	TRIREDRAFT_106646 TRIREDRAFT_70076	124	1.36	0.382353	1
01.06.02.01 phospholipid metabolism	2	0.52	TRIREDRAFT_106646 TRIREDRAFT_70076	99	1.08	0.481481	1
01.06.05 fatty acid metabolism	4	1.04	TRIREDRAFT_2392 TRIREDRAFT_60517 TRIREDRAFT_107137 TRIREDRAFT_122240	113	1.23	0.845528	1
01.06.06 isoprenoid metabolism	4	1.04	TRIREDRAFT_2392 TRIREDRAFT_106164 TRIREDRAFT_107137 TRIREDRAFT_4999	135	1.48	0.702703	1
01.06.06.11 tetracyclic and pentacyclic triterpenes (cholesterin, steroids and hopanoids) metabolism	4	1.04	TRIREDRAFT_2392 TRIREDRAFT_106164 TRIREDRAFT_107137 TRIREDRAFT_4999	104	1.14	0.912281	1
01.07 metabolism of vitamins, cofactors, and prosthetic groups	9	2.35	TRIREDRAFT_73604 TRIREDRAFT_54667 TRIREDRAFT_1977 TRIREDRAFT_76696 TRIREDRAFT_106164 TRIREDRAFT_107554 TRIREDRAFT_78465 TRIREDRAFT_107776 TRIREDRAFT_80019	281	3.08	0.762987	1
01.07.04 utilization of vitamins, cofactors, and prosthetic groups	1	0.26	TRIREDRAFT_73604	13	0.14	1.85714	0.427038
01.20 secondary metabolism	49	12.8	TRIREDRAFT_103147 TRIREDRAFT_73604 TRIREDRAFT_103215 TRIREDRAFT_1885 TRIREDRAFT_54667 TRIREDRAFT_120008 TRIREDRAFT_103751 TRIREDRAFT_120124 TRIREDRAFT_55802 TRIREDRAFT_45445 TRIREDRAFT_56211 TRIREDRAFT_58026 TRIREDRAFT_58580 TRIREDRAFT_58899 TRIREDRAFT_76696 TRIREDRAFT_59388 TRIREDRAFT_59368 TRIREDRAFT_59482 TRIREDRAFT_121412 TRIREDRAFT_106646 TRIREDRAFT_121308 TRIREDRAFT_59796 TRIREDRAFT_39911 T…	910	9.98	1.28257	0.0388032
01.20.05 metabolism of acetic acid derivatives	3	0.78	TRIREDRAFT_103147 TRIREDRAFT_103215 TRIREDRAFT_59482	43	0.47	1.65957	0.268589
01.20.05.03 metabolism of alkanes, alkenes, alkanals, alkanols	2	0.52	TRIREDRAFT_103147 TRIREDRAFT_103215	9	0.09	5.77778	0.0518844
01.20.05.11 metabolism of polyketides	1	0.26	TRIREDRAFT_59482	21	0.23	1.13043	0.593459
01.20.15 metabolism of derivatives of dehydroquinic acid, shikimic acid and chorismic acid	2	0.52	TRIREDRAFT_54667 TRIREDRAFT_65869	28	0.30	1.73333	0.329145
01.20.15.03 metabolism of ubiquinone	1	0.26	TRIREDRAFT_54667	11	0.12	2.16667	0.375748
01.20.17 metabolism of secondary products derived from primary amino acids	4	1.04	TRIREDRAFT_120008 TRIREDRAFT_122240 TRIREDRAFT_122963 TRIREDRAFT_123978	52	0.57	1.82456	0.172601
01.20.17.01 metabolism of nonprotein amino acids	1	0.26	TRIREDRAFT_122240	17	0.18	1.44444	0.517351
01.20.17.03 metabolism of amines	3	0.78	TRIREDRAFT_120008 TRIREDRAFT_122963 TRIREDRAFT_123978	19	0.20	3.9	0.0429863
01.20.35 metabolism of secondary products derived from L-phenylalanine and L-tyrosine	1	0.26	TRIREDRAFT_45445	33	0.36	0.722222	1
01.20.35.01 metabolism of phenylpropanoids	1	0.26	TRIREDRAFT_45445	30	0.32	0.8125	1
01.20.35.01.01 metabolism of melanins	1	0.26	TRIREDRAFT_45445	15	0.16	1.625	0.474125
01.20.36 non-ribosomal peptide synthesis	2	0.52	TRIREDRAFT_23171 TRIREDRAFT_123786	17	0.18	2.88889	0.157786
01.20.37 metabolism of peptide derived compounds	4	1.04	TRIREDRAFT_58026 TRIREDRAFT_106646 TRIREDRAFT_23171 TRIREDRAFT_123786	37	0.40	2.6	0.0676434
01.20.37.01 metabolism of thioredoxin, glutaredoxin, glutathion	1	0.26	TRIREDRAFT_58026	21	0.23	1.13043	0.593459
01.20.37.03 metabolism of peptide antibiotics	3	0.78	TRIREDRAFT_106646 TRIREDRAFT_23171 TRIREDRAFT_123786	8	0.08	9.75	0.00349385
01.20.70 regulation of secondary metabolism	1	0.26	TRIREDRAFT_103751	32	0.35	0.742857	1
01.25 extracellular metabolism	7	1.83	TRIREDRAFT_73643 TRIREDRAFT_120961 TRIREDRAFT_121133 TRIREDRAFT_121746 TRIREDRAFT_22459 TRIREDRAFT_64397 TRIREDRAFT_72526	48	0.52	3.51923	0.00358277
01.25.01 extracellular polysaccharide degradation	4	1.04	TRIREDRAFT_73643 TRIREDRAFT_120961 TRIREDRAFT_121746 TRIREDRAFT_72526	22	0.24	4.33333	0.0121958
01.25.03 extracellular protein degradation	2	0.52	TRIREDRAFT_121133 TRIREDRAFT_22459	9	0.09	5.77778	0.0518844
01.25.11 extracellular aminosaccharide degradation	1	0.26	TRIREDRAFT_64397	4	0.04	6.5	0.157413
02 ENERGY	11	2.87	TRIREDRAFT_103147 TRIREDRAFT_103215 TRIREDRAFT_54667 TRIREDRAFT_2392 TRIREDRAFT_121308 TRIREDRAFT_60517 TRIREDRAFT_47432 TRIREDRAFT_49232 TRIREDRAFT_123456 TRIREDRAFT_81226 TRIREDRAFT_124115	508	5.57	0.51526	1
02.01 glycolysis and gluconeogenesis	3	0.78	TRIREDRAFT_49232 TRIREDRAFT_81226 TRIREDRAFT_124115	93	1.02	0.764706	1
02.01.03 regulation of glycolysis and gluconeogenesis	1	0.26	TRIREDRAFT_81226	18	0.19	1.36842	0.537616
02.07 pentose-phosphate pathway	1	0.26	TRIREDRAFT_60517	40	0.43	0.604651	1
02.10 tricarboxylic-acid pathway (citrate cycle, Krebs cycle, TCA cycle)	2	0.52	TRIREDRAFT_54667 TRIREDRAFT_47432	51	0.55	0.945455	1
02.11 electron transport and membrane-associated energy conservation	2	0.52	TRIREDRAFT_121308 TRIREDRAFT_47432	131	1.43	0.363636	1
02.11.05 accessory proteins of electron transport and membrane-associated energy conservation	1	0.26	TRIREDRAFT_47432	47	0.51	0.509804	1
02.13 respiration	1	0.26	TRIREDRAFT_47432	154	1.68	0.154762	1
02.13.03 aerobic respiration	1	0.26	TRIREDRAFT_47432	97	1.06	0.245283	1
02.16 fermentation	2	0.52	TRIREDRAFT_54667 TRIREDRAFT_121308	72	0.78	0.666667	1
02.16.01 alcohol fermentation	1	0.26	TRIREDRAFT_121308	36	0.39	0.666667	1
02.16.13 acetate fermentation	1	0.26	TRIREDRAFT_54667	4	0.04	6.5	0.157413
02.19 metabolism of energy reserves (e.g. glycogen, trehalose)	1	0.26	TRIREDRAFT_123456	52	0.57	0.45614	1
02.25 oxidation of fatty acids	1	0.26	TRIREDRAFT_2392	52	0.57	0.45614	1
02.45 energy conversion and regeneration	3	0.78	TRIREDRAFT_103147 TRIREDRAFT_103215 TRIREDRAFT_54667	74	0.81	0.962963	1
10 CELL CYCLE AND DNA PROCESSING	28	7.32	TRIREDRAFT_53776 TRIREDRAFT_103275 TRIREDRAFT_28781 TRIREDRAFT_44747 TRIREDRAFT_56149 TRIREDRAFT_57016 TRIREDRAFT_58011 TRIREDRAFT_121061 TRIREDRAFT_76690 TRIREDRAFT_32712 TRIREDRAFT_47635 TRIREDRAFT_121889 TRIREDRAFT_47971 TRIREDRAFT_121843 TRIREDRAFT_122160 TRIREDRAFT_36727 TRIREDRAFT_80593 TRIREDRAFT_123324 TRIREDRAFT_80713 TRIREDRAFT_27181 TRIREDRAFT_67275 TRIREDRAFT_123697 TRIREDRAFT_52021 T…	1014	11.1	0.659459	1
10.01 DNA processing	12	3.14	TRIREDRAFT_103275 TRIREDRAFT_44747 TRIREDRAFT_58011 TRIREDRAFT_121061 TRIREDRAFT_32712 TRIREDRAFT_47635 TRIREDRAFT_36727 TRIREDRAFT_80593 TRIREDRAFT_123324 TRIREDRAFT_123697 TRIREDRAFT_70076 TRIREDRAFT_70907	554	6.07	0.517298	1
10.01.02 DNA topology	2	0.52	TRIREDRAFT_44747 TRIREDRAFT_80593	88	0.96	0.541667	1
10.01.03 DNA synthesis and replication	2	0.52	TRIREDRAFT_80593 TRIREDRAFT_123324	145	1.59	0.327044	1
10.01.03.05 extension/ polymerization activity	1	0.26	TRIREDRAFT_80593	45	0.49	0.530612	1
10.01.05 DNA recombination and DNA repair	7	1.83	TRIREDRAFT_44747 TRIREDRAFT_121061 TRIREDRAFT_32712 TRIREDRAFT_80593 TRIREDRAFT_123697 TRIREDRAFT_70076 TRIREDRAFT_70907	281	3.08	0.594156	1
10.01.05.01 DNA repair	6	1.57	TRIREDRAFT_44747 TRIREDRAFT_121061 TRIREDRAFT_32712 TRIREDRAFT_80593 TRIREDRAFT_70076 TRIREDRAFT_70907	238	2.61	0.601533	1
10.01.05.03 DNA recombination	2	0.52	TRIREDRAFT_123697 TRIREDRAFT_70076	107	1.17	0.444444	1
10.01.05.03.01 meiotic recombination	1	0.26	TRIREDRAFT_123697	25	0.27	0.962963	1
10.01.09 DNA restriction or modification	6	1.57	TRIREDRAFT_103275 TRIREDRAFT_44747 TRIREDRAFT_58011 TRIREDRAFT_47635 TRIREDRAFT_36727 TRIREDRAFT_70907	267	2.92	0.537671	1
10.01.09.05 DNA conformation modification (e.g. chromatin)	6	1.57	TRIREDRAFT_103275 TRIREDRAFT_44747 TRIREDRAFT_58011 TRIREDRAFT_47635 TRIREDRAFT_36727 TRIREDRAFT_70907	261	2.86	0.548951	1
10.01.11 regulation of DNA processing	1	0.26	TRIREDRAFT_70076	11	0.12	2.16667	0.375748
10.03 cell cycle	21	5.49	TRIREDRAFT_53776 TRIREDRAFT_28781 TRIREDRAFT_56149 TRIREDRAFT_57016 TRIREDRAFT_121061 TRIREDRAFT_76690 TRIREDRAFT_47635 TRIREDRAFT_121889 TRIREDRAFT_47971 TRIREDRAFT_121843 TRIREDRAFT_122160 TRIREDRAFT_80593 TRIREDRAFT_123324 TRIREDRAFT_80713 TRIREDRAFT_27181 TRIREDRAFT_67275 TRIREDRAFT_123697 TRIREDRAFT_52021 TRIREDRAFT_111689 TRIREDRAFT_52520 TRIREDRAFT_124228	662	7.26	0.756198	1
10.03.01 mitotic cell cycle and cell cycle control	14	3.66	TRIREDRAFT_53776 TRIREDRAFT_56149 TRIREDRAFT_121061 TRIREDRAFT_76690 TRIREDRAFT_47635 TRIREDRAFT_121889 TRIREDRAFT_47971 TRIREDRAFT_122160 TRIREDRAFT_80593 TRIREDRAFT_123324 TRIREDRAFT_27181 TRIREDRAFT_67275 TRIREDRAFT_52021 TRIREDRAFT_52520	472	5.17	0.70793	1
10.03.01.01 mitotic cell cycle	2	0.52	TRIREDRAFT_80593 TRIREDRAFT_67275	198	2.17	0.239631	1
10.03.01.01.01 G1 phase of mitotic cell cycle	1	0.26	TRIREDRAFT_67275	32	0.35	0.742857	1
10.03.01.01.09 G2/M transition of mitotic cell cycle	1	0.26	TRIREDRAFT_80593	46	0.50	0.52	1
10.03.01.01.11 M phase	1	0.26	TRIREDRAFT_80593	79	0.86	0.302326	1
10.03.01.02 cell cycle arrest	1	0.26	TRIREDRAFT_121061	28	0.30	0.866667	1
10.03.01.03 cell cycle checkpoints (checkpoints of morphogenesis, DNA-damage,-replication, mitotic phase and spindle)	3	0.78	TRIREDRAFT_121061 TRIREDRAFT_121889 TRIREDRAFT_80593	76	0.83	0.939759	1
10.03.02 meiosis	3	0.78	TRIREDRAFT_28781 TRIREDRAFT_67275 TRIREDRAFT_123697	111	1.21	0.644628	1
10.03.03 cytokinesis (cell division) /septum formation and hydrolysis	5	1.30	TRIREDRAFT_57016 TRIREDRAFT_121889 TRIREDRAFT_80593 TRIREDRAFT_52021 TRIREDRAFT_124228	167	1.83	0.710383	1
10.03.04 nuclear and chromosomal cycle	3	0.78	TRIREDRAFT_56149 TRIREDRAFT_80593 TRIREDRAFT_111689	100	1.09	0.715596	1
10.03.04.01 centromere/kinetochore complex maturation	1	0.26	TRIREDRAFT_111689	8	0.08	3.25	0.290102
10.03.04.03 chromosome condensation	1	0.26	TRIREDRAFT_80593	21	0.23	1.13043	0.593459
10.03.04.05 chromosome segregation/division	1	0.26	TRIREDRAFT_80593	55	0.60	0.433333	1
10.03.04.09 nuclear migration	1	0.26	TRIREDRAFT_56149	16	0.17	1.52941	0.4962
10.03.05 cell cycle dependent cytoskeleton reorganization	3	0.78	TRIREDRAFT_121889 TRIREDRAFT_121843 TRIREDRAFT_80713	62	0.68	1.14706	0.48486
10.03.05.01 spindle pole body/centrosome and microtubule cycle	2	0.52	TRIREDRAFT_121889 TRIREDRAFT_121843	50	0.54	0.962963	1
10.03.05.03 cell cycle dependent actin filament reorganization	1	0.26	TRIREDRAFT_80713	12	0.13	2	0.401941
11 TRANSCRIPTION	31	8.11	TRIREDRAFT_26462 TRIREDRAFT_103275 TRIREDRAFT_120156 TRIREDRAFT_44747 TRIREDRAFT_120124 TRIREDRAFT_58130 TRIREDRAFT_58011 TRIREDRAFT_42825 TRIREDRAFT_120805 TRIREDRAFT_106164 TRIREDRAFT_106037 TRIREDRAFT_60897 TRIREDRAFT_47635 TRIREDRAFT_47971 TRIREDRAFT_61532 TRIREDRAFT_122160 TRIREDRAFT_122208 TRIREDRAFT_22535 TRIREDRAFT_108357 TRIREDRAFT_4213 TRIREDRAFT_36727 TRIREDRAFT_49232 TRIREDRAFT_22785 …	1091	11.9	0.681513	1
11.02 RNA synthesis	25	6.54	TRIREDRAFT_26462 TRIREDRAFT_103275 TRIREDRAFT_120156 TRIREDRAFT_44747 TRIREDRAFT_120124 TRIREDRAFT_58130 TRIREDRAFT_58011 TRIREDRAFT_120805 TRIREDRAFT_106037 TRIREDRAFT_60897 TRIREDRAFT_47635 TRIREDRAFT_47971 TRIREDRAFT_61532 TRIREDRAFT_122208 TRIREDRAFT_22535 TRIREDRAFT_108357 TRIREDRAFT_36727 TRIREDRAFT_49232 TRIREDRAFT_22785 TRIREDRAFT_4748 TRIREDRAFT_65869 TRIREDRAFT_65735 TRIREDRAFT_123324 T…	834	9.14	0.715536	1
11.02.03 mRNA synthesis	25	6.54	TRIREDRAFT_26462 TRIREDRAFT_103275 TRIREDRAFT_120156 TRIREDRAFT_44747 TRIREDRAFT_120124 TRIREDRAFT_58130 TRIREDRAFT_58011 TRIREDRAFT_120805 TRIREDRAFT_106037 TRIREDRAFT_60897 TRIREDRAFT_47635 TRIREDRAFT_47971 TRIREDRAFT_61532 TRIREDRAFT_122208 TRIREDRAFT_22535 TRIREDRAFT_108357 TRIREDRAFT_36727 TRIREDRAFT_49232 TRIREDRAFT_22785 TRIREDRAFT_4748 TRIREDRAFT_65869 TRIREDRAFT_65735 TRIREDRAFT_123324 T…	751	8.23	0.794654	1
11.02.03.01 general transcription activities	2	0.52	TRIREDRAFT_106037 TRIREDRAFT_49232	169	1.85	0.281081	1
11.02.03.04 transcriptional control	24	6.28	TRIREDRAFT_26462 TRIREDRAFT_103275 TRIREDRAFT_120156 TRIREDRAFT_44747 TRIREDRAFT_58130 TRIREDRAFT_58011 TRIREDRAFT_120805 TRIREDRAFT_106037 TRIREDRAFT_60897 TRIREDRAFT_47635 TRIREDRAFT_47971 TRIREDRAFT_61532 TRIREDRAFT_122208 TRIREDRAFT_22535 TRIREDRAFT_108357 TRIREDRAFT_36727 TRIREDRAFT_49232 TRIREDRAFT_22785 TRIREDRAFT_4748 TRIREDRAFT_65869 TRIREDRAFT_65735 TRIREDRAFT_123324 TRIREDRAFT_123713 T…	641	7.03	0.893314	1
11.02.03.04.01 transcription activation	5	1.30	TRIREDRAFT_103275 TRIREDRAFT_44747 TRIREDRAFT_47635 TRIREDRAFT_22535 TRIREDRAFT_49232	145	1.59	0.81761	1
11.02.03.04.03 transcription repression	3	0.78	TRIREDRAFT_47635 TRIREDRAFT_61532 TRIREDRAFT_65869	94	1.03	0.757282	1
11.04 RNA processing	5	1.30	TRIREDRAFT_106164 TRIREDRAFT_61532 TRIREDRAFT_4213 TRIREDRAFT_80593 TRIREDRAFT_67117	428	4.69	0.277186	1
11.04.01 rRNA processing	1	0.26	TRIREDRAFT_80593	184	2.01	0.129353	1
11.04.02 tRNA processing	1	0.26	TRIREDRAFT_80593	61	0.66	0.393939	1
11.04.03 mRNA processing (splicing, 5^-, 3^-end processing)	2	0.52	TRIREDRAFT_106164 TRIREDRAFT_4213	259	2.84	0.183099	1
11.04.03.01 splicing	1	0.26	TRIREDRAFT_106164	202	2.21	0.117647	1
11.06 RNA modification	2	0.52	TRIREDRAFT_42825 TRIREDRAFT_122160	69	0.75	0.693333	1
11.06.03 mRNA modification	2	0.52	TRIREDRAFT_42825 TRIREDRAFT_122160	5	0.05	10.4	0.0161035
11.06.03.01 mRNA editing	2	0.52	TRIREDRAFT_42825 TRIREDRAFT_122160	4	0.04	13	0.00993641
12 PROTEIN SYNTHESIS	2	0.52	TRIREDRAFT_61532 TRIREDRAFT_122160	427	4.68	0.111111	1
12.04 translation	1	0.26	TRIREDRAFT_122160	213	2.33	0.111588	1
12.07 translational control	1	0.26	TRIREDRAFT_61532	82	0.89	0.292135	1
14 PROTEIN FATE (folding, modification, destination)	43	11.2	TRIREDRAFT_53343 TRIREDRAFT_53776 TRIREDRAFT_1977 TRIREDRAFT_103537 TRIREDRAFT_56920 TRIREDRAFT_57016 TRIREDRAFT_58011 TRIREDRAFT_42825 TRIREDRAFT_121061 TRIREDRAFT_46708 TRIREDRAFT_3362 TRIREDRAFT_32712 TRIREDRAFT_106164 TRIREDRAFT_121133 TRIREDRAFT_77579 TRIREDRAFT_47635 TRIREDRAFT_47971 TRIREDRAFT_121839 TRIREDRAFT_37368 TRIREDRAFT_61720 TRIREDRAFT_22459 TRIREDRAFT_62751 TRIREDRAFT_122160 TRIR…	1332	14.6	0.767123	1
14.01 protein folding and stabilization	4	1.04	TRIREDRAFT_47635 TRIREDRAFT_121839 TRIREDRAFT_122160 TRIREDRAFT_122415	127	1.39	0.748201	1
14.04 protein targeting, sorting and translocation	3	0.78	TRIREDRAFT_122160 TRIREDRAFT_36727 TRIREDRAFT_67902	306	3.35	0.232836	1
14.07 protein modification	28	7.32	TRIREDRAFT_53343 TRIREDRAFT_53776 TRIREDRAFT_103537 TRIREDRAFT_56920 TRIREDRAFT_57016 TRIREDRAFT_121061 TRIREDRAFT_46708 TRIREDRAFT_3362 TRIREDRAFT_32712 TRIREDRAFT_77579 TRIREDRAFT_47971 TRIREDRAFT_37368 TRIREDRAFT_61720 TRIREDRAFT_22459 TRIREDRAFT_62751 TRIREDRAFT_63653 TRIREDRAFT_122415 TRIREDRAFT_79960 TRIREDRAFT_65735 TRIREDRAFT_123244 TRIREDRAFT_80758 TRIREDRAFT_123324 TRIREDRAFT_123313 TRI…	771	8.45	0.866272	1
14.07.02 modification with sugar residues (e.g. glycosylation, deglycosylation)	1	0.26	TRIREDRAFT_79960	77	0.84	0.309524	1
14.07.03 modification by phosphorylation, dephosphorylation, autophosphorylation	13	3.40	TRIREDRAFT_53776 TRIREDRAFT_57016 TRIREDRAFT_121061 TRIREDRAFT_46708 TRIREDRAFT_3362 TRIREDRAFT_32712 TRIREDRAFT_61720 TRIREDRAFT_62751 TRIREDRAFT_80758 TRIREDRAFT_123313 TRIREDRAFT_52021 TRIREDRAFT_70076 TRIREDRAFT_112669	234	2.56	1.32812	0.183495
14.07.04 modification by acetylation, deacetylation	2	0.52	TRIREDRAFT_103537 TRIREDRAFT_22459	71	0.77	0.675325	1
14.07.05 modification by ubiquitination, deubiquitination	3	0.78	TRIREDRAFT_47971 TRIREDRAFT_63653 TRIREDRAFT_123324	133	1.45	0.537931	1
14.07.07 modification by ubiquitin-related proteins	2	0.52	TRIREDRAFT_47971 TRIREDRAFT_123324	46	0.50	1.04	0.580316
14.07.09 posttranslational modification of amino acids (e.g. hydroxylation, methylation)	1	0.26	TRIREDRAFT_70907	53	0.58	0.448276	1
14.07.11 protein processing (proteolytic)	7	1.83	TRIREDRAFT_53343 TRIREDRAFT_56920 TRIREDRAFT_77579 TRIREDRAFT_37368 TRIREDRAFT_65735 TRIREDRAFT_123313 TRIREDRAFT_123865	128	1.40	1.30714	0.289878
14.07.11.01 autoproteolytic processing	3	0.78	TRIREDRAFT_53343 TRIREDRAFT_37368 TRIREDRAFT_123313	19	0.20	3.9	0.0429863
14.10 assembly of protein complexes	4	1.04	TRIREDRAFT_42825 TRIREDRAFT_47971 TRIREDRAFT_123324 TRIREDRAFT_80713	240	2.63	0.395437	1
14.13 protein/peptide degradation	20	5.23	TRIREDRAFT_53343 TRIREDRAFT_1977 TRIREDRAFT_56920 TRIREDRAFT_58011 TRIREDRAFT_32712 TRIREDRAFT_106164 TRIREDRAFT_121133 TRIREDRAFT_77579 TRIREDRAFT_47971 TRIREDRAFT_22459 TRIREDRAFT_62166 TRIREDRAFT_63653 TRIREDRAFT_65735 TRIREDRAFT_123244 TRIREDRAFT_123324 TRIREDRAFT_123313 TRIREDRAFT_67761 TRIREDRAFT_81226 TRIREDRAFT_123865 TRIREDRAFT_5836	384	4.21	1.24228	0.185273
14.13.01 cytoplasmic and nuclear protein degradation	10	2.61	TRIREDRAFT_53343 TRIREDRAFT_1977 TRIREDRAFT_106164 TRIREDRAFT_77579 TRIREDRAFT_47971 TRIREDRAFT_63653 TRIREDRAFT_65735 TRIREDRAFT_123244 TRIREDRAFT_123324 TRIREDRAFT_67761	258	2.83	0.922261	1
14.13.01.01 proteasomal degradation (ubiquitin/proteasomal pathway)	3	0.78	TRIREDRAFT_47971 TRIREDRAFT_63653 TRIREDRAFT_123324	162	1.77	0.440678	1
14.13.04 lysosomal and vacuolar protein degradation	5	1.30	TRIREDRAFT_77579 TRIREDRAFT_123244 TRIREDRAFT_123313 TRIREDRAFT_81226 TRIREDRAFT_123865	31	0.34	3.82353	0.00870033
14.13.04.01 lysosomal protein degradation	1	0.26	TRIREDRAFT_77579	1	0.01	26	0.0419089
14.13.04.02 vacuolar protein degradation	3	0.78	TRIREDRAFT_77579 TRIREDRAFT_123244 TRIREDRAFT_81226	15	0.16	4.875	0.0228266
16 PROTEIN WITH BINDING FUNCTION OR COFACTOR REQUIREMENT (structural or catalytic)	61	15.9	TRIREDRAFT_73632 TRIREDRAFT_53343 TRIREDRAFT_54667 TRIREDRAFT_73818 TRIREDRAFT_1977 TRIREDRAFT_103275 TRIREDRAFT_120008 TRIREDRAFT_44747 TRIREDRAFT_56149 TRIREDRAFT_45445 TRIREDRAFT_37067 TRIREDRAFT_57016 TRIREDRAFT_58130 TRIREDRAFT_58011 TRIREDRAFT_42825 TRIREDRAFT_75794 TRIREDRAFT_121061 TRIREDRAFT_58899 TRIREDRAFT_76690 TRIREDRAFT_32712 TRIREDRAFT_106164 TRIREDRAFT_106646 TRIREDRAFT_47432 TRIR…	2682	29.4	0.540816	1
16.01 protein binding	25	6.54	TRIREDRAFT_53343 TRIREDRAFT_56149 TRIREDRAFT_37067 TRIREDRAFT_57016 TRIREDRAFT_42825 TRIREDRAFT_121061 TRIREDRAFT_106164 TRIREDRAFT_77579 TRIREDRAFT_47635 TRIREDRAFT_47971 TRIREDRAFT_61532 TRIREDRAFT_122160 TRIREDRAFT_63653 TRIREDRAFT_122415 TRIREDRAFT_65869 TRIREDRAFT_80593 TRIREDRAFT_123324 TRIREDRAFT_67275 TRIREDRAFT_81226 TRIREDRAFT_123697 TRIREDRAFT_123865 TRIREDRAFT_52021 TRIREDRAFT_69753 T…	1441	15.8	0.413924	1
16.03 nucleic acid binding	13	3.40	TRIREDRAFT_103275 TRIREDRAFT_44747 TRIREDRAFT_58130 TRIREDRAFT_58011 TRIREDRAFT_32712 TRIREDRAFT_106164 TRIREDRAFT_47635 TRIREDRAFT_61532 TRIREDRAFT_4213 TRIREDRAFT_22785 TRIREDRAFT_4748 TRIREDRAFT_80593 TRIREDRAFT_70907	721	7.91	0.429836	1
16.03.01 DNA binding	10	2.61	TRIREDRAFT_103275 TRIREDRAFT_44747 TRIREDRAFT_58130 TRIREDRAFT_58011 TRIREDRAFT_32712 TRIREDRAFT_47635 TRIREDRAFT_22785 TRIREDRAFT_4748 TRIREDRAFT_80593 TRIREDRAFT_70907	396	4.34	0.601382	1
16.03.03 RNA binding	3	0.78	TRIREDRAFT_106164 TRIREDRAFT_61532 TRIREDRAFT_4213	310	3.40	0.229412	1
16.05 polysaccharide binding	2	0.52	TRIREDRAFT_73632 TRIREDRAFT_76690	23	0.25	2.08	0.250583
16.17 metal binding	23	6.02	TRIREDRAFT_53343 TRIREDRAFT_73818 TRIREDRAFT_1977 TRIREDRAFT_103275 TRIREDRAFT_45445 TRIREDRAFT_57016 TRIREDRAFT_58011 TRIREDRAFT_42825 TRIREDRAFT_75794 TRIREDRAFT_121061 TRIREDRAFT_76690 TRIREDRAFT_107137 TRIREDRAFT_22284 TRIREDRAFT_22459 TRIREDRAFT_79116 TRIREDRAFT_79960 TRIREDRAFT_4999 TRIREDRAFT_80593 TRIREDRAFT_80695 TRIREDRAFT_67275 TRIREDRAFT_67761 TRIREDRAFT_52021 TRIREDRAFT_70907	628	6.88	0.875	1
16.17.01 calcium binding	5	1.30	TRIREDRAFT_76690 TRIREDRAFT_22284 TRIREDRAFT_79960 TRIREDRAFT_67275 TRIREDRAFT_67761	73	0.80	1.625	0.19061
16.17.05 sodium binding	1	0.26	TRIREDRAFT_79116	12	0.13	2	0.401941
16.17.07 magnesium binding	3	0.78	TRIREDRAFT_57016 TRIREDRAFT_121061 TRIREDRAFT_52021	105	1.15	0.678261	1
16.17.09 heavy metal binding (Cu, Fe, Zn)	14	3.66	TRIREDRAFT_53343 TRIREDRAFT_73818 TRIREDRAFT_1977 TRIREDRAFT_103275 TRIREDRAFT_45445 TRIREDRAFT_58011 TRIREDRAFT_42825 TRIREDRAFT_75794 TRIREDRAFT_107137 TRIREDRAFT_22459 TRIREDRAFT_4999 TRIREDRAFT_80593 TRIREDRAFT_80695 TRIREDRAFT_70907	404	4.43	0.826185	1
16.19 nucleotide/nucleoside/nucleobase binding	19	4.97	TRIREDRAFT_54667 TRIREDRAFT_44747 TRIREDRAFT_57016 TRIREDRAFT_42825 TRIREDRAFT_121061 TRIREDRAFT_58899 TRIREDRAFT_32712 TRIREDRAFT_106646 TRIREDRAFT_121839 TRIREDRAFT_63653 TRIREDRAFT_79116 TRIREDRAFT_65869 TRIREDRAFT_65735 TRIREDRAFT_123313 TRIREDRAFT_80695 TRIREDRAFT_27181 TRIREDRAFT_52021 TRIREDRAFT_70907 TRIREDRAFT_112669	763	8.37	0.593787	1
16.19.03 ATP binding	15	3.92	TRIREDRAFT_44747 TRIREDRAFT_57016 TRIREDRAFT_121061 TRIREDRAFT_58899 TRIREDRAFT_32712 TRIREDRAFT_121839 TRIREDRAFT_63653 TRIREDRAFT_79116 TRIREDRAFT_65869 TRIREDRAFT_123313 TRIREDRAFT_80695 TRIREDRAFT_27181 TRIREDRAFT_52021 TRIREDRAFT_70907 TRIREDRAFT_112669	570	6.25	0.6272	1
16.21 complex cofactor/cosubstrate/vitamine binding	10	2.61	TRIREDRAFT_73818 TRIREDRAFT_120008 TRIREDRAFT_47432 TRIREDRAFT_107776 TRIREDRAFT_4726 TRIREDRAFT_65869 TRIREDRAFT_109811 TRIREDRAFT_4999 TRIREDRAFT_123978 TRIREDRAFT_112126	370	4.05	0.644444	1
16.21.01 heme binding	4	1.04	TRIREDRAFT_73818 TRIREDRAFT_4726 TRIREDRAFT_109811 TRIREDRAFT_4999	62	0.68	1.52941	0.261376
16.21.05 FAD/FMN binding	2	0.52	TRIREDRAFT_120008 TRIREDRAFT_123978	104	1.14	0.45614	1
16.21.07 NAD/NADP binding	7	1.83	TRIREDRAFT_73818 TRIREDRAFT_120008 TRIREDRAFT_47432 TRIREDRAFT_107776 TRIREDRAFT_65869 TRIREDRAFT_123978 TRIREDRAFT_112126	173	1.89	0.968254	1
18 REGULATION OF METABOLISM AND PROTEIN FUNCTION	16	4.18	TRIREDRAFT_57016 TRIREDRAFT_58011 TRIREDRAFT_121061 TRIREDRAFT_3362 TRIREDRAFT_76690 TRIREDRAFT_32712 TRIREDRAFT_59542 TRIREDRAFT_47635 TRIREDRAFT_122415 TRIREDRAFT_123313 TRIREDRAFT_80713 TRIREDRAFT_67275 TRIREDRAFT_81226 TRIREDRAFT_52021 TRIREDRAFT_52520 TRIREDRAFT_112669	481	5.27	0.793169	1
18.01 regulation by	12	3.14	TRIREDRAFT_57016 TRIREDRAFT_58011 TRIREDRAFT_121061 TRIREDRAFT_3362 TRIREDRAFT_32712 TRIREDRAFT_47635 TRIREDRAFT_122415 TRIREDRAFT_123313 TRIREDRAFT_67275 TRIREDRAFT_81226 TRIREDRAFT_52021 TRIREDRAFT_112669	235	2.57	1.22179	0.281549
18.01.01 regulation by modification	7	1.83	TRIREDRAFT_57016 TRIREDRAFT_121061 TRIREDRAFT_3362 TRIREDRAFT_32712 TRIREDRAFT_123313 TRIREDRAFT_52021 TRIREDRAFT_112669	133	1.45	1.26207	0.323568
18.01.05 regulation by processing	1	0.26	TRIREDRAFT_58011	1	0.01	26	0.0419089
18.01.07 regulation by binding / dissociation	4	1.04	TRIREDRAFT_47635 TRIREDRAFT_122415 TRIREDRAFT_67275 TRIREDRAFT_81226	108	1.18	0.881356	1
18.02 regulation of protein activity	15	3.92	TRIREDRAFT_57016 TRIREDRAFT_58011 TRIREDRAFT_121061 TRIREDRAFT_3362 TRIREDRAFT_76690 TRIREDRAFT_32712 TRIREDRAFT_59542 TRIREDRAFT_47635 TRIREDRAFT_123313 TRIREDRAFT_80713 TRIREDRAFT_67275 TRIREDRAFT_81226 TRIREDRAFT_52021 TRIREDRAFT_52520 TRIREDRAFT_112669	470	5.15	0.761165	1
18.02.01 enzymatic activity regulation / enzyme regulator	6	1.57	TRIREDRAFT_121061 TRIREDRAFT_3362 TRIREDRAFT_76690 TRIREDRAFT_80713 TRIREDRAFT_81226 TRIREDRAFT_52520	295	3.23	0.486068	1
18.02.01.01 enzyme activator	1	0.26	TRIREDRAFT_80713	135	1.48	0.175676	1
18.02.01.01.01 GTPase activator (GAP)	1	0.26	TRIREDRAFT_80713	50	0.54	0.481481	1
18.02.01.02 enzyme inhibitor	2	0.52	TRIREDRAFT_76690 TRIREDRAFT_81226	52	0.57	0.912281	1
18.02.01.02.03 protease inhibitor	1	0.26	TRIREDRAFT_76690	6	0.06	4.33333	0.226591
18.02.03 guanyl-nucleotide exchange factor (GEF)	2	0.52	TRIREDRAFT_59542 TRIREDRAFT_67275	28	0.30	1.73333	0.329145
18.02.05 regulator of G-protein signalling	1	0.26	TRIREDRAFT_67275	23	0.25	1.04	0.626898
18.02.09 regulator of transcription factor	3	0.78	TRIREDRAFT_58011 TRIREDRAFT_47635 TRIREDRAFT_112669	96	1.05	0.742857	1
20 CELLULAR TRANSPORT, TRANSPORT FACILITIES AND TRANSPORT ROUTES	51	13.3	TRIREDRAFT_73604 TRIREDRAFT_53776 TRIREDRAFT_74057 TRIREDRAFT_73818 TRIREDRAFT_45085 TRIREDRAFT_120008 TRIREDRAFT_120017 TRIREDRAFT_21422 TRIREDRAFT_55561 TRIREDRAFT_104320 TRIREDRAFT_104322 TRIREDRAFT_58899 TRIREDRAFT_59388 TRIREDRAFT_59542 TRIREDRAFT_76897 TRIREDRAFT_3405 TRIREDRAFT_76949 TRIREDRAFT_106330 TRIREDRAFT_47432 TRIREDRAFT_107294 TRIREDRAFT_62502 TRIREDRAFT_62285 TRIREDRAFT_62488 TRI…	1503	16.4	0.810976	0.963525
20.01 transported compounds (substrates)	44	11.5	TRIREDRAFT_73604 TRIREDRAFT_74057 TRIREDRAFT_73818 TRIREDRAFT_45085 TRIREDRAFT_120008 TRIREDRAFT_120017 TRIREDRAFT_21422 TRIREDRAFT_55561 TRIREDRAFT_104320 TRIREDRAFT_104322 TRIREDRAFT_58899 TRIREDRAFT_59388 TRIREDRAFT_76897 TRIREDRAFT_3405 TRIREDRAFT_76949 TRIREDRAFT_106330 TRIREDRAFT_47432 TRIREDRAFT_107294 TRIREDRAFT_62502 TRIREDRAFT_62285 TRIREDRAFT_62488 TRIREDRAFT_78357 TRIREDRAFT_78465 TRI…	1116	12.2	0.942623	1
20.01.01 ion transport	9	2.35	TRIREDRAFT_74057 TRIREDRAFT_76949 TRIREDRAFT_62285 TRIREDRAFT_78465 TRIREDRAFT_62872 TRIREDRAFT_79116 TRIREDRAFT_79599 TRIREDRAFT_80695 TRIREDRAFT_81430	223	2.44	0.963115	1
20.01.01.01 cation transport (H+, Na+, K+, Ca2+ , NH4+, etc.)	7	1.83	TRIREDRAFT_74057 TRIREDRAFT_78465 TRIREDRAFT_62872 TRIREDRAFT_79116 TRIREDRAFT_79599 TRIREDRAFT_80695 TRIREDRAFT_81430	182	1.99	0.919598	1
20.01.01.01.01 heavy metal ion transport (Cu+, Fe3+, etc.)	2	0.52	TRIREDRAFT_78465 TRIREDRAFT_80695	67	0.73	0.712329	1
20.01.01.01.01.01 siderophore-iron transport	1	0.26	TRIREDRAFT_78465	24	0.26	1	1
20.01.01.07 anion transport	2	0.52	TRIREDRAFT_76949 TRIREDRAFT_62285	51	0.55	0.945455	1
20.01.01.07.05 sulfate/sulfite transport	1	0.26	TRIREDRAFT_62285	6	0.06	4.33333	0.226591
20.01.01.07.07 phosphate transport	1	0.26	TRIREDRAFT_76949	19	0.20	1.3	0.557032
20.01.03 C-compound and carbohydrate transport	16	4.18	TRIREDRAFT_55561 TRIREDRAFT_104322 TRIREDRAFT_59388 TRIREDRAFT_3405 TRIREDRAFT_76949 TRIREDRAFT_106330 TRIREDRAFT_62502 TRIREDRAFT_122240 TRIREDRAFT_78833 TRIREDRAFT_79116 TRIREDRAFT_80058 TRIREDRAFT_50618 TRIREDRAFT_50894 TRIREDRAFT_67752 TRIREDRAFT_72383 TRIREDRAFT_68812	200	2.19	1.90868	0.00981208
20.01.03.01 sugar transport	2	0.52	TRIREDRAFT_59388 TRIREDRAFT_76949	35	0.38	1.36842	0.434663
20.01.07 amino acid/amino acid derivatives transport	1	0.26	TRIREDRAFT_27181	66	0.72	0.361111	1
20.01.09 peptide transport	1	0.26	TRIREDRAFT_120017	21	0.23	1.13043	0.593459
20.01.13 lipid/fatty acid transport	7	1.83	TRIREDRAFT_45085 TRIREDRAFT_107294 TRIREDRAFT_122240 TRIREDRAFT_122415 TRIREDRAFT_80058 TRIREDRAFT_50618 TRIREDRAFT_68812	99	1.08	1.69444	0.121149
20.01.15 electron transport	10	2.61	TRIREDRAFT_73818 TRIREDRAFT_120008 TRIREDRAFT_47432 TRIREDRAFT_78357 TRIREDRAFT_122415 TRIREDRAFT_4726 TRIREDRAFT_109811 TRIREDRAFT_4999 TRIREDRAFT_123978 TRIREDRAFT_112126	269	2.95	0.884746	1
20.01.23 allantoin and allantoate transport	3	0.78	TRIREDRAFT_104322 TRIREDRAFT_76897 TRIREDRAFT_65915	34	0.37	2.10811	0.16918
20.01.25 vitamine/cofactor transport	3	0.78	TRIREDRAFT_73604 TRIREDRAFT_104322 TRIREDRAFT_76897	39	0.42	1.85714	0.22324
20.01.26 neurotransmitter transport	1	0.26	TRIREDRAFT_79116	29	0.31	0.83871	1
20.01.27 drug/toxin transport	7	1.83	TRIREDRAFT_21422 TRIREDRAFT_104320 TRIREDRAFT_58899 TRIREDRAFT_62488 TRIREDRAFT_78357 TRIREDRAFT_78465 TRIREDRAFT_27181	112	1.22	1.5	0.189549
20.03 transport facilities	31	8.11	TRIREDRAFT_74057 TRIREDRAFT_120017 TRIREDRAFT_21422 TRIREDRAFT_55561 TRIREDRAFT_104320 TRIREDRAFT_104322 TRIREDRAFT_58899 TRIREDRAFT_59388 TRIREDRAFT_76897 TRIREDRAFT_3405 TRIREDRAFT_76949 TRIREDRAFT_47432 TRIREDRAFT_107294 TRIREDRAFT_62502 TRIREDRAFT_62285 TRIREDRAFT_78465 TRIREDRAFT_122240 TRIREDRAFT_62872 TRIREDRAFT_78833 TRIREDRAFT_79116 TRIREDRAFT_64710 TRIREDRAFT_79599 TRIREDRAFT_80058 TRIR…	542	5.94	1.36532	0.0472934
20.03.01 channel / pore class transport	2	0.52	TRIREDRAFT_74057 TRIREDRAFT_47432	50	0.54	0.962963	1
20.03.01.01 ion channels	1	0.26	TRIREDRAFT_74057	29	0.31	0.83871	1
20.03.02 carrier (electrochemical potential-driven transport)	8	2.09	TRIREDRAFT_59388 TRIREDRAFT_62872 TRIREDRAFT_79116 TRIREDRAFT_79599 TRIREDRAFT_80058 TRIREDRAFT_50618 TRIREDRAFT_27181 TRIREDRAFT_68812	92	1.00	2.09	0.0386434
20.03.02.02 symporter	5	1.30	TRIREDRAFT_59388 TRIREDRAFT_79116 TRIREDRAFT_80058 TRIREDRAFT_50618 TRIREDRAFT_68812	42	0.46	2.82609	0.0299899
20.03.02.02.01 proton driven symporter	4	1.04	TRIREDRAFT_59388 TRIREDRAFT_80058 TRIREDRAFT_50618 TRIREDRAFT_68812	30	0.32	3.25	0.0351795
20.03.02.03 antiporter	3	0.78	TRIREDRAFT_62872 TRIREDRAFT_79599 TRIREDRAFT_27181	52	0.57	1.36842	0.372833
20.03.02.03.01 proton driven antiporter	3	0.78	TRIREDRAFT_62872 TRIREDRAFT_79599 TRIREDRAFT_27181	32	0.35	2.22857	0.148759
20.03.22 transport ATPases	4	1.04	TRIREDRAFT_58899 TRIREDRAFT_107294 TRIREDRAFT_64710 TRIREDRAFT_81430	85	0.93	1.11828	0.479843
20.03.25 ABC transporters	2	0.52	TRIREDRAFT_58899 TRIREDRAFT_80695	73	0.80	0.65	1
20.09 transport routes	33	8.63	TRIREDRAFT_53776 TRIREDRAFT_74057 TRIREDRAFT_45085 TRIREDRAFT_104322 TRIREDRAFT_58899 TRIREDRAFT_59388 TRIREDRAFT_59542 TRIREDRAFT_76897 TRIREDRAFT_3405 TRIREDRAFT_106330 TRIREDRAFT_62502 TRIREDRAFT_62285 TRIREDRAFT_62488 TRIREDRAFT_78465 TRIREDRAFT_122240 TRIREDRAFT_78833 TRIREDRAFT_79116 TRIREDRAFT_36727 TRIREDRAFT_64710 TRIREDRAFT_79599 TRIREDRAFT_80058 TRIREDRAFT_65915 TRIREDRAFT_50618 TRIRED…	995	10.9	0.791743	1
20.09.01 nuclear transport	1	0.26	TRIREDRAFT_36727	81	0.88	0.295455	1
20.09.03 peroxisomal transport	1	0.26	TRIREDRAFT_122240	19	0.20	1.3	0.557032
20.09.04 mitochondrial transport	2	0.52	TRIREDRAFT_122240 TRIREDRAFT_80695	107	1.17	0.444444	1
20.09.07 vesicular transport (Golgi network, etc.)	2	0.52	TRIREDRAFT_59542 TRIREDRAFT_70076	261	2.86	0.181818	1
20.09.13 vacuolar/lysosomal transport	6	1.57	TRIREDRAFT_74057 TRIREDRAFT_79599 TRIREDRAFT_123313 TRIREDRAFT_80695 TRIREDRAFT_27181 TRIREDRAFT_67902	151	1.65	0.951515	1
20.09.16 cellular export and secretion	9	2.35	TRIREDRAFT_45085 TRIREDRAFT_58899 TRIREDRAFT_59542 TRIREDRAFT_62488 TRIREDRAFT_64710 TRIREDRAFT_80058 TRIREDRAFT_50618 TRIREDRAFT_27181 TRIREDRAFT_68812	210	2.30	1.02174	0.521362
20.09.16.01 Type I protein secretion system (ABC-type transport systems)	1	0.26	TRIREDRAFT_58899	21	0.23	1.13043	0.593459
20.09.16.09 vesicular cellular export	1	0.26	TRIREDRAFT_59542	40	0.43	0.604651	1
20.09.16.09.03 exocytosis	1	0.26	TRIREDRAFT_59542	37	0.40	0.65	1
20.09.18 cellular import	18	4.71	TRIREDRAFT_53776 TRIREDRAFT_104322 TRIREDRAFT_59388 TRIREDRAFT_76897 TRIREDRAFT_3405 TRIREDRAFT_106330 TRIREDRAFT_62502 TRIREDRAFT_62285 TRIREDRAFT_78465 TRIREDRAFT_78833 TRIREDRAFT_79116 TRIREDRAFT_80058 TRIREDRAFT_65915 TRIREDRAFT_50618 TRIREDRAFT_50894 TRIREDRAFT_67752 TRIREDRAFT_72383 TRIREDRAFT_68812	363	3.98	1.18342	0.26274
20.09.18.07 non-vesicular cellular import	13	3.40	TRIREDRAFT_104322 TRIREDRAFT_59388 TRIREDRAFT_76897 TRIREDRAFT_3405 TRIREDRAFT_106330 TRIREDRAFT_62285 TRIREDRAFT_80058 TRIREDRAFT_65915 TRIREDRAFT_50618 TRIREDRAFT_50894 TRIREDRAFT_67752 TRIREDRAFT_72383 TRIREDRAFT_68812	151	1.65	2.06061	0.0107362
20.09.18.09 vesicular cellular import	1	0.26	TRIREDRAFT_53776	119	1.30	0.2	1
20.09.18.09.01 endocytosis	1	0.26	TRIREDRAFT_53776	119	1.30	0.2	1
30 CELLULAR COMMUNICATION/SIGNAL TRANSDUCTION MECHANISM	29	7.59	TRIREDRAFT_26462 TRIREDRAFT_53343 TRIREDRAFT_53776 TRIREDRAFT_55561 TRIREDRAFT_57016 TRIREDRAFT_42825 TRIREDRAFT_121061 TRIREDRAFT_46708 TRIREDRAFT_3362 TRIREDRAFT_76690 TRIREDRAFT_32712 TRIREDRAFT_47635 TRIREDRAFT_47971 TRIREDRAFT_3873 TRIREDRAFT_61720 TRIREDRAFT_62751 TRIREDRAFT_79116 TRIREDRAFT_79835 TRIREDRAFT_80758 TRIREDRAFT_123324 TRIREDRAFT_123313 TRIREDRAFT_80713 TRIREDRAFT_67275 TRIREDR…	561	6.15	1.23415	0.139693
30.01 cellular signalling	22	5.75	TRIREDRAFT_26462 TRIREDRAFT_53776 TRIREDRAFT_55561 TRIREDRAFT_57016 TRIREDRAFT_121061 TRIREDRAFT_46708 TRIREDRAFT_3362 TRIREDRAFT_32712 TRIREDRAFT_47635 TRIREDRAFT_3873 TRIREDRAFT_61720 TRIREDRAFT_62751 TRIREDRAFT_79835 TRIREDRAFT_80758 TRIREDRAFT_123313 TRIREDRAFT_80713 TRIREDRAFT_67275 TRIREDRAFT_67761 TRIREDRAFT_52021 TRIREDRAFT_70076 TRIREDRAFT_70907 TRIREDRAFT_112669	482	5.28	1.08902	0.369783
30.01.05 enzyme mediated signal transduction	10	2.61	TRIREDRAFT_57016 TRIREDRAFT_121061 TRIREDRAFT_32712 TRIREDRAFT_47635 TRIREDRAFT_123313 TRIREDRAFT_80713 TRIREDRAFT_67275 TRIREDRAFT_67761 TRIREDRAFT_52021 TRIREDRAFT_112669	284	3.11	0.839228	1
30.01.05.01 protein kinase	6	1.57	TRIREDRAFT_57016 TRIREDRAFT_121061 TRIREDRAFT_32712 TRIREDRAFT_123313 TRIREDRAFT_52021 TRIREDRAFT_112669	134	1.47	1.06803	0.493786
30.01.05.01.02 JNK cascade	1	0.26	TRIREDRAFT_112669	4	0.04	6.5	0.157413
30.01.05.01.03 MAPKKK cascade	1	0.26	TRIREDRAFT_112669	30	0.32	0.8125	1
30.01.05.01.05 tyrosine kinase	1	0.26	TRIREDRAFT_57016	13	0.14	1.85714	0.427038
30.01.05.01.06 serine/threonine kinase	5	1.30	TRIREDRAFT_57016 TRIREDRAFT_32712 TRIREDRAFT_123313 TRIREDRAFT_52021 TRIREDRAFT_112669	66	0.72	1.80556	0.142241
30.01.05.03 protease mediated signal transduction	1	0.26	TRIREDRAFT_67761	3	0.03	8.66667	0.120544
30.01.05.05 G-protein mediated signal transduction	2	0.52	TRIREDRAFT_80713 TRIREDRAFT_67275	131	1.43	0.363636	1
30.01.05.05.01 small GTPase mediated signal transduction	2	0.52	TRIREDRAFT_80713 TRIREDRAFT_67275	96	1.05	0.495238	1
30.01.05.07 two-component signal transduction system (e.g. phosphorelay)	1	0.26	TRIREDRAFT_47635	2	0.02	13	0.0820659
30.01.09 second messenger mediated signal transduction	7	1.83	TRIREDRAFT_26462 TRIREDRAFT_53776 TRIREDRAFT_121061 TRIREDRAFT_3362 TRIREDRAFT_3873 TRIREDRAFT_79835 TRIREDRAFT_70076	92	1.00	1.83	0.0906728
30.01.09.03 Ca2+ mediated signal transduction	3	0.78	TRIREDRAFT_121061 TRIREDRAFT_79835 TRIREDRAFT_70076	28	0.30	2.6	0.110674
30.01.09.07 cAMP/cGMP mediated signal transduction	3	0.78	TRIREDRAFT_26462 TRIREDRAFT_53776 TRIREDRAFT_3873	20	0.21	3.71429	0.0490496
30.01.09.11 polyphosphoinositol mediated signal transduction	2	0.52	TRIREDRAFT_3362 TRIREDRAFT_70076	33	0.36	1.44444	0.405333
30.05 transmembrane signal transduction	11	2.87	TRIREDRAFT_53343 TRIREDRAFT_42825 TRIREDRAFT_46708 TRIREDRAFT_76690 TRIREDRAFT_47971 TRIREDRAFT_61720 TRIREDRAFT_62751 TRIREDRAFT_79116 TRIREDRAFT_80758 TRIREDRAFT_123324 TRIREDRAFT_81226	161	1.76	1.63068	0.0753486
30.05.01 receptor enzyme mediated signalling	4	1.04	TRIREDRAFT_42825 TRIREDRAFT_46708 TRIREDRAFT_61720 TRIREDRAFT_62751	50	0.54	1.92593	0.15628
30.05.01.10 two-component signal transduction system (sensor kinase component)	3	0.78	TRIREDRAFT_46708 TRIREDRAFT_61720 TRIREDRAFT_62751	11	0.12	6.5	0.00937213
30.05.02 non-enzymatic receptor mediated signalling	5	1.30	TRIREDRAFT_53343 TRIREDRAFT_76690 TRIREDRAFT_47971 TRIREDRAFT_123324 TRIREDRAFT_81226	73	0.80	1.625	0.19061
30.05.02.14 Notch-receptor signalling pathway	2	0.52	TRIREDRAFT_47971 TRIREDRAFT_123324	16	0.17	3.05882	0.142997
30.05.02.26 integrin receptor signalling pathway	3	0.78	TRIREDRAFT_53343 TRIREDRAFT_76690 TRIREDRAFT_81226	11	0.12	6.5	0.00937213
32 CELL RESCUE, DEFENSE AND VIRULENCE	49	12.8	TRIREDRAFT_53372 TRIREDRAFT_73604 TRIREDRAFT_119981 TRIREDRAFT_53776 TRIREDRAFT_73818 TRIREDRAFT_21422 TRIREDRAFT_55561 TRIREDRAFT_120312 TRIREDRAFT_104320 TRIREDRAFT_57016 TRIREDRAFT_121061 TRIREDRAFT_58899 TRIREDRAFT_32712 TRIREDRAFT_59482 TRIREDRAFT_106646 TRIREDRAFT_47432 TRIREDRAFT_77579 TRIREDRAFT_47635 TRIREDRAFT_107554 TRIREDRAFT_107294 TRIREDRAFT_22284 TRIREDRAFT_121746 TRIREDRAFT_121839…	1050	11.5	1.11304	0.228156
32.01 stress response	25	6.54	TRIREDRAFT_73604 TRIREDRAFT_119981 TRIREDRAFT_53776 TRIREDRAFT_73818 TRIREDRAFT_57016 TRIREDRAFT_121061 TRIREDRAFT_32712 TRIREDRAFT_77579 TRIREDRAFT_47635 TRIREDRAFT_107554 TRIREDRAFT_121839 TRIREDRAFT_37368 TRIREDRAFT_78357 TRIREDRAFT_107776 TRIREDRAFT_79835 TRIREDRAFT_65483 TRIREDRAFT_123244 TRIREDRAFT_123313 TRIREDRAFT_27181 TRIREDRAFT_123456 TRIREDRAFT_81430 TRIREDRAFT_70076 TRIREDRAFT_124228…	588	6.45	1.01395	0.500741
32.01.01 oxidative stress response	7	1.83	TRIREDRAFT_119981 TRIREDRAFT_53776 TRIREDRAFT_73818 TRIREDRAFT_57016 TRIREDRAFT_47635 TRIREDRAFT_107554 TRIREDRAFT_78357	90	0.98	1.86735	0.082856
32.01.03 osmotic and salt stress response	2	0.52	TRIREDRAFT_47635 TRIREDRAFT_124228	72	0.78	0.666667	1
32.01.04 pH stress response	1	0.26	TRIREDRAFT_81430	9	0.09	2.88889	0.319879
32.01.05 heat shock response	1	0.26	TRIREDRAFT_107776	42	0.46	0.565217	1
32.01.07 unfolded protein response (e.g. ER quality control)	2	0.52	TRIREDRAFT_47635 TRIREDRAFT_121839	75	0.82	0.634146	1
32.01.09 DNA damage response	3	0.78	TRIREDRAFT_121061 TRIREDRAFT_32712 TRIREDRAFT_70907	128	1.40	0.557143	1
32.01.11 nutrient starvation response	8	2.09	TRIREDRAFT_73604 TRIREDRAFT_77579 TRIREDRAFT_37368 TRIREDRAFT_79835 TRIREDRAFT_123244 TRIREDRAFT_123313 TRIREDRAFT_27181 TRIREDRAFT_112669	37	0.40	5.225	0.000117156
32.05 disease, virulence and defense	13	3.40	TRIREDRAFT_53372 TRIREDRAFT_55561 TRIREDRAFT_58899 TRIREDRAFT_59482 TRIREDRAFT_106646 TRIREDRAFT_121746 TRIREDRAFT_65711 TRIREDRAFT_65735 TRIREDRAFT_80695 TRIREDRAFT_27181 TRIREDRAFT_23171 TRIREDRAFT_123697 TRIREDRAFT_123786	298	3.26	1.04294	0.481802
32.05.01 resistance proteins	5	1.30	TRIREDRAFT_58899 TRIREDRAFT_65735 TRIREDRAFT_80695 TRIREDRAFT_27181 TRIREDRAFT_123697	125	1.37	0.948905	1
32.05.01.01 antibiotic resistance	1	0.26	TRIREDRAFT_65735	9	0.09	2.88889	0.319879
32.05.01.03 chemical agent resistance	2	0.52	TRIREDRAFT_80695 TRIREDRAFT_123697	45	0.49	1.06122	0.568269
32.05.01.03.03 inorganic chemical agent resistance (e.g. heavy metals)	1	0.26	TRIREDRAFT_80695	12	0.13	2	0.401941
32.05.03 defense related proteins	3	0.78	TRIREDRAFT_106646 TRIREDRAFT_23171 TRIREDRAFT_123786	51	0.55	1.41818	0.361281
32.05.05 virulence, disease factors	5	1.30	TRIREDRAFT_53372 TRIREDRAFT_55561 TRIREDRAFT_59482 TRIREDRAFT_121746 TRIREDRAFT_65711	103	1.13	1.15044	0.434374
32.05.05.01 toxins	2	0.52	TRIREDRAFT_59482 TRIREDRAFT_65711	24	0.26	2	0.266353
32.07 detoxification	17	4.45	TRIREDRAFT_73818 TRIREDRAFT_21422 TRIREDRAFT_104320 TRIREDRAFT_58899 TRIREDRAFT_47432 TRIREDRAFT_107554 TRIREDRAFT_107294 TRIREDRAFT_22284 TRIREDRAFT_62488 TRIREDRAFT_78465 TRIREDRAFT_4726 TRIREDRAFT_65483 TRIREDRAFT_109811 TRIREDRAFT_65735 TRIREDRAFT_123079 TRIREDRAFT_80695 TRIREDRAFT_27181	329	3.60	1.23611	0.218469
32.07.01 detoxification involving cytochrome P450	2	0.52	TRIREDRAFT_4726 TRIREDRAFT_109811	52	0.57	0.912281	1
32.07.03 detoxification by modification	2	0.52	TRIREDRAFT_107554 TRIREDRAFT_65483	47	0.51	1.01961	0.592114
32.07.05 detoxification by export	6	1.57	TRIREDRAFT_21422 TRIREDRAFT_104320 TRIREDRAFT_58899 TRIREDRAFT_62488 TRIREDRAFT_80695 TRIREDRAFT_27181	86	0.94	1.67021	0.151337
32.07.07 oxygen and radical detoxification	3	0.78	TRIREDRAFT_73818 TRIREDRAFT_47432 TRIREDRAFT_107554	59	0.64	1.21875	0.452117
32.07.07.01 catalase reaction	1	0.26	TRIREDRAFT_73818	9	0.09	2.88889	0.319879
32.07.07.03 glutathione conjugation reaction	1	0.26	TRIREDRAFT_107554	13	0.14	1.85714	0.427038
32.10 degradation / modification of foreign (exogenous) compounds	3	0.78	TRIREDRAFT_120312 TRIREDRAFT_121746 TRIREDRAFT_123818	42	0.46	1.69565	0.257133
32.10.07 degradation / modification of foreign (exogenous) polysaccharides	3	0.78	TRIREDRAFT_120312 TRIREDRAFT_121746 TRIREDRAFT_123818	23	0.25	3.12	0.0695529
34 INTERACTION WITH THE ENVIRONMENT	30	7.85	TRIREDRAFT_53343 TRIREDRAFT_53776 TRIREDRAFT_74057 TRIREDRAFT_103275 TRIREDRAFT_46708 TRIREDRAFT_106164 TRIREDRAFT_106330 TRIREDRAFT_77579 TRIREDRAFT_22284 TRIREDRAFT_61720 TRIREDRAFT_62751 TRIREDRAFT_62285 TRIREDRAFT_78465 TRIREDRAFT_63653 TRIREDRAFT_79116 TRIREDRAFT_79599 TRIREDRAFT_80058 TRIREDRAFT_80019 TRIREDRAFT_65735 TRIREDRAFT_50618 TRIREDRAFT_123079 TRIREDRAFT_50894 TRIREDRAFT_80593 TRIR…	626	6.86	1.14431	0.245187
34.01 homeostasis	13	3.40	TRIREDRAFT_74057 TRIREDRAFT_22284 TRIREDRAFT_62285 TRIREDRAFT_78465 TRIREDRAFT_79116 TRIREDRAFT_79599 TRIREDRAFT_80058 TRIREDRAFT_50618 TRIREDRAFT_123079 TRIREDRAFT_80695 TRIREDRAFT_67275 TRIREDRAFT_81430 TRIREDRAFT_68812	263	2.88	1.18056	0.309697
34.01.01 homeostasis of cations	11	2.87	TRIREDRAFT_74057 TRIREDRAFT_22284 TRIREDRAFT_78465 TRIREDRAFT_79116 TRIREDRAFT_79599 TRIREDRAFT_80058 TRIREDRAFT_50618 TRIREDRAFT_80695 TRIREDRAFT_67275 TRIREDRAFT_81430 TRIREDRAFT_68812	224	2.45	1.17143	0.338159
34.01.01.01 homeostasis of metal ions (Na, K, Ca etc.)	6	1.57	TRIREDRAFT_78465 TRIREDRAFT_79116 TRIREDRAFT_79599 TRIREDRAFT_80695 TRIREDRAFT_67275 TRIREDRAFT_81430	149	1.63	0.96319	1
34.01.01.03 homeostasis of protons	4	1.04	TRIREDRAFT_79599 TRIREDRAFT_80058 TRIREDRAFT_50618 TRIREDRAFT_68812	57	0.62	1.67742	0.215714
34.01.03 homeostasis of anions	2	0.52	TRIREDRAFT_62285 TRIREDRAFT_123079	29	0.31	1.67742	0.344652
34.01.03.01 homeostasis of sulfate	1	0.26	TRIREDRAFT_62285	5	0.05	5.2	0.192741
34.01.03.05 homeostasis of chloride	1	0.26	TRIREDRAFT_123079	10	0.10	2.6	0.348411
34.03 membrane excitability	1	0.26	TRIREDRAFT_79116	27	0.29	0.896552	1
34.03.01 synaptic transmission	1	0.26	TRIREDRAFT_79116	24	0.26	1	1
34.05 cell motility	1	0.26	TRIREDRAFT_63653	91	0.99	0.262626	1
34.05.01 cell migration	1	0.26	TRIREDRAFT_63653	46	0.50	0.52	1
34.07 cell adhesion	2	0.52	TRIREDRAFT_53343 TRIREDRAFT_112669	38	0.41	1.26829	0.477145
34.07.01 cell-cell adhesion	1	0.26	TRIREDRAFT_53343	8	0.08	3.25	0.290102
34.07.02 cell-matrix adhesion	2	0.52	TRIREDRAFT_53343 TRIREDRAFT_112669	11	0.12	4.33333	0.0750364
34.11 cellular sensing and response to external stimulus	16	4.18	TRIREDRAFT_53776 TRIREDRAFT_103275 TRIREDRAFT_46708 TRIREDRAFT_106164 TRIREDRAFT_106330 TRIREDRAFT_77579 TRIREDRAFT_61720 TRIREDRAFT_62751 TRIREDRAFT_79116 TRIREDRAFT_80019 TRIREDRAFT_65735 TRIREDRAFT_50894 TRIREDRAFT_80593 TRIREDRAFT_67275 TRIREDRAFT_72383 TRIREDRAFT_123967	272	2.98	1.40268	0.107394
34.11.01 photoperception and response	2	0.52	TRIREDRAFT_106164 TRIREDRAFT_80019	43	0.47	1.10638	0.543436
34.11.03 chemoperception and response	6	1.57	TRIREDRAFT_46708 TRIREDRAFT_61720 TRIREDRAFT_62751 TRIREDRAFT_79116 TRIREDRAFT_65735 TRIREDRAFT_80593	118	1.29	1.21705	0.374084
34.11.03.03 chemotaxis	1	0.26	TRIREDRAFT_79116	9	0.09	2.88889	0.319879
34.11.03.13 osmosensing and response	3	0.78	TRIREDRAFT_46708 TRIREDRAFT_61720 TRIREDRAFT_62751	53	0.58	1.34483	0.384344
34.11.12 perception of nutrients and nutritional adaptation	7	1.83	TRIREDRAFT_53776 TRIREDRAFT_103275 TRIREDRAFT_106330 TRIREDRAFT_77579 TRIREDRAFT_50894 TRIREDRAFT_67275 TRIREDRAFT_72383	57	0.62	2.95161	0.00933059
36 SYSTEMIC INTERACTION WITH THE ENVIRONMENT	2	0.52	TRIREDRAFT_58580 TRIREDRAFT_46708	20	0.21	2.47619	0.203574
36.20 plant / fungal specific systemic sensing and response	2	0.52	TRIREDRAFT_58580 TRIREDRAFT_46708	20	0.21	2.47619	0.203574
36.20.18 plant hormonal regulation	2	0.52	TRIREDRAFT_58580 TRIREDRAFT_46708	20	0.21	2.47619	0.203574
38 TRANSPOSABLE ELEMENTS, VIRAL AND PLASMID PROTEINS	1	0.26	TRIREDRAFT_77579	7	0.07	3.71429	0.259025
38.05 viral proteins	1	0.26	TRIREDRAFT_77579	2	0.02	13	0.0820659
40 CELL FATE	21	5.49	TRIREDRAFT_53776 TRIREDRAFT_120156 TRIREDRAFT_55802 TRIREDRAFT_57016 TRIREDRAFT_42825 TRIREDRAFT_121061 TRIREDRAFT_58580 TRIREDRAFT_46708 TRIREDRAFT_77579 TRIREDRAFT_47635 TRIREDRAFT_22284 TRIREDRAFT_4213 TRIREDRAFT_63653 TRIREDRAFT_64397 TRIREDRAFT_79835 TRIREDRAFT_80758 TRIREDRAFT_67761 TRIREDRAFT_69123 TRIREDRAFT_123968 TRIREDRAFT_70076 TRIREDRAFT_112669	465	5.10	1.07647	0.393158
40.01 cell growth / morphogenesis	15	3.92	TRIREDRAFT_53776 TRIREDRAFT_120156 TRIREDRAFT_55802 TRIREDRAFT_42825 TRIREDRAFT_58580 TRIREDRAFT_46708 TRIREDRAFT_47635 TRIREDRAFT_4213 TRIREDRAFT_63653 TRIREDRAFT_64397 TRIREDRAFT_80758 TRIREDRAFT_69123 TRIREDRAFT_123968 TRIREDRAFT_70076 TRIREDRAFT_112669	325	3.56	1.10112	0.387676
40.01.03 directional cell growth (morphogenesis)	7	1.83	TRIREDRAFT_55802 TRIREDRAFT_42825 TRIREDRAFT_46708 TRIREDRAFT_63653 TRIREDRAFT_80758 TRIREDRAFT_69123 TRIREDRAFT_70076	91	0.99	1.84848	0.0867141
40.01.03.01 regulation of directional cell growth	2	0.52	TRIREDRAFT_42825 TRIREDRAFT_70076	14	0.15	3.46667	0.114434
40.01.03.03 guidance of longitudinal cell extension (e.g. pollen tube guidance, axonal pathfinding)	1	0.26	TRIREDRAFT_63653	23	0.25	1.04	0.626898
40.01.05 growth regulators / regulation of cell size	3	0.78	TRIREDRAFT_53776 TRIREDRAFT_58580 TRIREDRAFT_112669	36	0.39	2	0.190351
40.10 cell death	8	2.09	TRIREDRAFT_57016 TRIREDRAFT_121061 TRIREDRAFT_77579 TRIREDRAFT_22284 TRIREDRAFT_64397 TRIREDRAFT_79835 TRIREDRAFT_67761 TRIREDRAFT_70076	141	1.54	1.35714	0.239175
40.10.02 apoptosis (type I programmed cell death)	7	1.83	TRIREDRAFT_57016 TRIREDRAFT_121061 TRIREDRAFT_77579 TRIREDRAFT_22284 TRIREDRAFT_64397 TRIREDRAFT_79835 TRIREDRAFT_70076	126	1.38	1.32609	0.276636
40.10.02.01 anti-apoptosis	2	0.52	TRIREDRAFT_22284 TRIREDRAFT_64397	22	0.24	2.16667	0.234841
40.10.02.03 induction of apoptosis	1	0.26	TRIREDRAFT_77579	22	0.24	1.08333	0.610536
40.10.02.04 regulation of apoptosis	2	0.52	TRIREDRAFT_57016 TRIREDRAFT_70076	11	0.12	4.33333	0.0750364
40.20 cell aging	3	0.78	TRIREDRAFT_53776 TRIREDRAFT_22284 TRIREDRAFT_112669	38	0.41	1.90244	0.212146
42 BIOGENESIS OF CELLULAR COMPONENTS	34	8.90	TRIREDRAFT_119981 TRIREDRAFT_103275 TRIREDRAFT_2392 TRIREDRAFT_45085 TRIREDRAFT_44747 TRIREDRAFT_56149 TRIREDRAFT_55802 TRIREDRAFT_58011 TRIREDRAFT_46708 TRIREDRAFT_3362 TRIREDRAFT_121127 TRIREDRAFT_121133 TRIREDRAFT_121308 TRIREDRAFT_47635 TRIREDRAFT_121746 TRIREDRAFT_37368 TRIREDRAFT_61720 TRIREDRAFT_22459 TRIREDRAFT_62751 TRIREDRAFT_65162 TRIREDRAFT_122780 TRIREDRAFT_80019 TRIREDRAFT_80240 TRI…	1026	11.2	0.794643	1
42.01 cell wall	13	3.40	TRIREDRAFT_2392 TRIREDRAFT_55802 TRIREDRAFT_46708 TRIREDRAFT_121127 TRIREDRAFT_61720 TRIREDRAFT_22459 TRIREDRAFT_62751 TRIREDRAFT_65162 TRIREDRAFT_122780 TRIREDRAFT_80240 TRIREDRAFT_123538 TRIREDRAFT_69123 TRIREDRAFT_124228	239	2.62	1.29771	0.203303
42.02 eukaryotic plasma membrane	2	0.52	TRIREDRAFT_45085 TRIREDRAFT_37368	20	0.21	2.47619	0.203574
42.04 cytoskeleton/structural proteins	5	1.30	TRIREDRAFT_56149 TRIREDRAFT_55802 TRIREDRAFT_3362 TRIREDRAFT_80713 TRIREDRAFT_123968	267	2.92	0.445205	1
42.04.03 actin cytoskeleton	2	0.52	TRIREDRAFT_3362 TRIREDRAFT_80713	108	1.18	0.440678	1
42.04.05 microtubule cytoskeleton	1	0.26	TRIREDRAFT_56149	78	0.85	0.305882	1
42.10 nucleus	8	2.09	TRIREDRAFT_103275 TRIREDRAFT_44747 TRIREDRAFT_58011 TRIREDRAFT_47635 TRIREDRAFT_22459 TRIREDRAFT_80593 TRIREDRAFT_81226 TRIREDRAFT_70907	284	3.11	0.672026	1
42.10.03 organization of chromosome structure	8	2.09	TRIREDRAFT_103275 TRIREDRAFT_44747 TRIREDRAFT_58011 TRIREDRAFT_47635 TRIREDRAFT_22459 TRIREDRAFT_80593 TRIREDRAFT_81226 TRIREDRAFT_70907	240	2.63	0.794677	1
42.16 mitochondrion	2	0.52	TRIREDRAFT_121308 TRIREDRAFT_80019	145	1.59	0.327044	1
42.19 peroxisome	1	0.26	TRIREDRAFT_119981	27	0.29	0.896552	1
42.25 vacuole or lysosome	3	0.78	TRIREDRAFT_27181 TRIREDRAFT_123865 TRIREDRAFT_70076	55	0.60	1.3	0.407212
42.27 extracellular / secretion proteins	2	0.52	TRIREDRAFT_121133 TRIREDRAFT_121746	22	0.24	2.16667	0.234841
43 CELL TYPE DIFFERENTIATION	19	4.97	TRIREDRAFT_53372 TRIREDRAFT_73604 TRIREDRAFT_1885 TRIREDRAFT_120156 TRIREDRAFT_120017 TRIREDRAFT_56149 TRIREDRAFT_55802 TRIREDRAFT_55561 TRIREDRAFT_46708 TRIREDRAFT_77579 TRIREDRAFT_61720 TRIREDRAFT_62751 TRIREDRAFT_123244 TRIREDRAFT_123324 TRIREDRAFT_123313 TRIREDRAFT_69123 TRIREDRAFT_123968 TRIREDRAFT_124228 TRIREDRAFT_112669	498	5.46	0.910256	1
43.01 fungal/microorganismic cell type differentiation	19	4.97	TRIREDRAFT_53372 TRIREDRAFT_73604 TRIREDRAFT_1885 TRIREDRAFT_120156 TRIREDRAFT_120017 TRIREDRAFT_56149 TRIREDRAFT_55802 TRIREDRAFT_55561 TRIREDRAFT_46708 TRIREDRAFT_77579 TRIREDRAFT_61720 TRIREDRAFT_62751 TRIREDRAFT_123244 TRIREDRAFT_123324 TRIREDRAFT_123313 TRIREDRAFT_69123 TRIREDRAFT_123968 TRIREDRAFT_124228 TRIREDRAFT_112669	498	5.46	0.910256	1
43.01.03 fungal and other eukaryotic cell type differentiation	19	4.97	TRIREDRAFT_53372 TRIREDRAFT_73604 TRIREDRAFT_1885 TRIREDRAFT_120156 TRIREDRAFT_120017 TRIREDRAFT_56149 TRIREDRAFT_55802 TRIREDRAFT_55561 TRIREDRAFT_46708 TRIREDRAFT_77579 TRIREDRAFT_61720 TRIREDRAFT_62751 TRIREDRAFT_123244 TRIREDRAFT_123324 TRIREDRAFT_123313 TRIREDRAFT_69123 TRIREDRAFT_123968 TRIREDRAFT_124228 TRIREDRAFT_112669	498	5.46	0.910256	1
43.01.03.05 budding, cell polarity and filament formation	9	2.35	TRIREDRAFT_73604 TRIREDRAFT_120156 TRIREDRAFT_56149 TRIREDRAFT_55802 TRIREDRAFT_123324 TRIREDRAFT_69123 TRIREDRAFT_123968 TRIREDRAFT_124228 TRIREDRAFT_112669	258	2.83	0.830389	1
43.01.03.06 hyphae formation	3	0.78	TRIREDRAFT_46708 TRIREDRAFT_61720 TRIREDRAFT_62751	13	0.14	5.57143	0.015265
43.01.03.07 development of conidia	1	0.26	TRIREDRAFT_53372	10	0.10	2.6	0.348411
43.01.03.09 development of asco- basidio- or zygospore	9	2.35	TRIREDRAFT_1885 TRIREDRAFT_120017 TRIREDRAFT_46708 TRIREDRAFT_77579 TRIREDRAFT_61720 TRIREDRAFT_62751 TRIREDRAFT_123244 TRIREDRAFT_123313 TRIREDRAFT_124228	169	1.85	1.27027	0.277892
99 UNCLASSIFIED PROTEINS	180	47.1	TRIREDRAFT_53952 TRIREDRAFT_102908 TRIREDRAFT_102999 TRIREDRAFT_102737 TRIREDRAFT_44640 TRIREDRAFT_119607 TRIREDRAFT_40830 TRIREDRAFT_54511 TRIREDRAFT_54335 TRIREDRAFT_74198 TRIREDRAFT_54632 TRIREDRAFT_102966 TRIREDRAFT_103179 TRIREDRAFT_73940 TRIREDRAFT_119933 TRIREDRAFT_119999 TRIREDRAFT_55990 TRIREDRAFT_120224 TRIREDRAFT_43312 TRIREDRAFT_103455 TRIREDRAFT_74580 TRIREDRAFT_55443 TRIREDRAFT_5527…	3705	40.6	1.1601	0.00516914

## Sheet: down DD and LL
Functional category analysis of induction associated genes downregulated in light and darkness
FUNCTIONAL CATEGORY	abs SET	rel SET	genes SET	abs GENOME	rel GENOME	rel SET/rel GENOME	P-VALUE
01 METABOLISM	68	46.2	TRIREDRAFT_44628 TRIREDRAFT_103132 TRIREDRAFT_54260 TRIREDRAFT_54564 TRIREDRAFT_44449 TRIREDRAFT_55928 TRIREDRAFT_120079 TRIREDRAFT_57015 TRIREDRAFT_56726 TRIREDRAFT_104609 TRIREDRAFT_75506 TRIREDRAFT_2501 TRIREDRAFT_46244 TRIREDRAFT_57322 TRIREDRAFT_58689 TRIREDRAFT_76620 TRIREDRAFT_46936 TRIREDRAFT_22013 TRIREDRAFT_76784 TRIREDRAFT_121486 TRIREDRAFT_60346 TRIREDRAFT_39587 TRIREDRAFT_76995 TRIRE…	2966	32.5	1.42154	0.000329947
01.01 amino acid metabolism	26	17.6	TRIREDRAFT_44628 TRIREDRAFT_103132 TRIREDRAFT_54260 TRIREDRAFT_54564 TRIREDRAFT_55928 TRIREDRAFT_120079 TRIREDRAFT_56726 TRIREDRAFT_2501 TRIREDRAFT_57322 TRIREDRAFT_60346 TRIREDRAFT_3641 TRIREDRAFT_121686 TRIREDRAFT_121706 TRIREDRAFT_108459 TRIREDRAFT_28050 TRIREDRAFT_4654 TRIREDRAFT_122745 TRIREDRAFT_123174 TRIREDRAFT_66544 TRIREDRAFT_66541 TRIREDRAFT_51499 TRIREDRAFT_81339 TRIREDRAFT_123738 TRI…	452	4.95	3.55556	1.17257e-08
01.01.03 assimilation of ammonia, metabolism of the glutamate group	7	4.76	TRIREDRAFT_103132 TRIREDRAFT_54564 TRIREDRAFT_55928 TRIREDRAFT_2501 TRIREDRAFT_108459 TRIREDRAFT_28050 TRIREDRAFT_123738	90	0.98	4.85714	0.000601158
01.01.03.01 metabolism of glutamine	1	0.68	TRIREDRAFT_108459	14	0.15	4.53333	0.203705
01.01.03.01.02 degradation of glutamine	1	0.68	TRIREDRAFT_108459	9	0.09	7.55556	0.136182
01.01.03.02 metabolism of glutamate	2	1.36	TRIREDRAFT_54564 TRIREDRAFT_123738	45	0.49	2.77551	0.163744
01.01.03.02.01 biosynthesis of glutamate	2	1.36	TRIREDRAFT_54564 TRIREDRAFT_123738	29	0.31	4.3871	0.0790284
01.01.03.03 metabolism of proline	3	2.04	TRIREDRAFT_54564 TRIREDRAFT_2501 TRIREDRAFT_123738	12	0.13	15.6923	0.000812577
01.01.03.03.01 biosynthesis of proline	2	1.36	TRIREDRAFT_2501 TRIREDRAFT_123738	8	0.08	17	0.00678676
01.01.03.03.02 degradation of proline	1	0.68	TRIREDRAFT_54564	7	0.07	9.71429	0.107607
01.01.03.05 metabolism of arginine	5	3.40	TRIREDRAFT_103132 TRIREDRAFT_54564 TRIREDRAFT_55928 TRIREDRAFT_108459 TRIREDRAFT_123738	33	0.36	9.44444	0.000168049
01.01.03.05.01 biosynthesis of arginine	4	2.72	TRIREDRAFT_103132 TRIREDRAFT_54564 TRIREDRAFT_55928 TRIREDRAFT_108459	24	0.26	10.4615	0.00053672
01.01.03.05.02 degradation of arginine	1	0.68	TRIREDRAFT_123738	8	0.08	8.5	0.12201
01.01.05 metabolism of urea cycle, creatine and polyamines	3	2.04	TRIREDRAFT_55928 TRIREDRAFT_108459 TRIREDRAFT_123738	37	0.40	5.1	0.0214008
01.01.05.03 metabolism of urea (urea cycle)	3	2.04	TRIREDRAFT_55928 TRIREDRAFT_108459 TRIREDRAFT_123738	21	0.23	8.86957	0.00441705
01.01.06 metabolism of the aspartate family	5	3.40	TRIREDRAFT_120079 TRIREDRAFT_57322 TRIREDRAFT_3641 TRIREDRAFT_121686 TRIREDRAFT_66541	99	1.08	3.14815	0.0217327
01.01.06.04 metabolism of threonine	2	1.36	TRIREDRAFT_3641 TRIREDRAFT_66541	14	0.15	9.06667	0.0207042
01.01.06.04.01 biosynthesis of threonine	1	0.68	TRIREDRAFT_3641	7	0.07	9.71429	0.107607
01.01.06.04.02 degradation of threonine	2	1.36	TRIREDRAFT_3641 TRIREDRAFT_66541	7	0.07	19.4286	0.00514429
01.01.06.05 metabolism of methionine	1	0.68	TRIREDRAFT_3641	39	0.42	1.61905	0.47029
01.01.06.05.02 degradation of methionine	1	0.68	TRIREDRAFT_3641	4	0.04	17	0.0629753
01.01.06.06 metabolism of lysine	3	2.04	TRIREDRAFT_120079 TRIREDRAFT_57322 TRIREDRAFT_121686	33	0.36	5.66667	0.0157436
01.01.06.06.02 degradation of lysine	2	1.36	TRIREDRAFT_120079 TRIREDRAFT_121686	11	0.12	11.3333	0.0129151
01.01.09 metabolism of the cysteine - aromatic group	11	7.48	TRIREDRAFT_44628 TRIREDRAFT_54260 TRIREDRAFT_57322 TRIREDRAFT_60346 TRIREDRAFT_3641 TRIREDRAFT_121686 TRIREDRAFT_121706 TRIREDRAFT_4654 TRIREDRAFT_123174 TRIREDRAFT_81339 TRIREDRAFT_70984	169	1.85	4.04324	8.60983e-05
01.01.09.01 metabolism of glycine	4	2.72	TRIREDRAFT_3641 TRIREDRAFT_121686 TRIREDRAFT_123174 TRIREDRAFT_81339	29	0.31	8.77419	0.00112694
01.01.09.01.01 biosynthesis of glycine	2	1.36	TRIREDRAFT_123174 TRIREDRAFT_81339	23	0.25	5.44	0.0523982
01.01.09.01.02 degradation of glycine	3	2.04	TRIREDRAFT_3641 TRIREDRAFT_121686 TRIREDRAFT_81339	10	0.10	20.4	0.000453861
01.01.09.02 metabolism of serine	4	2.72	TRIREDRAFT_3641 TRIREDRAFT_121686 TRIREDRAFT_123174 TRIREDRAFT_81339	39	0.42	6.47619	0.00344537
01.01.09.02.01 biosynthesis of serine	4	2.72	TRIREDRAFT_3641 TRIREDRAFT_121686 TRIREDRAFT_123174 TRIREDRAFT_81339	16	0.17	16	0.000101635
01.01.09.02.02 degradation of serine	2	1.36	TRIREDRAFT_3641 TRIREDRAFT_81339	8	0.08	17	0.00678676
01.01.09.03 metabolism of cysteine	1	0.68	TRIREDRAFT_3641	25	0.27	2.51852	0.334361
01.01.09.04 metabolism of phenylalanine	2	1.36	TRIREDRAFT_57322 TRIREDRAFT_70984	46	0.50	2.72	0.169474
01.01.09.04.01 biosynthesis of phenylalanine	1	0.68	TRIREDRAFT_70984	25	0.27	2.51852	0.334361
01.01.09.04.02 degradation of phenylalanine	1	0.68	TRIREDRAFT_70984	26	0.28	2.42857	0.345126
01.01.09.05 metabolism of tyrosine	1	0.68	TRIREDRAFT_57322	32	0.35	1.94286	0.406177
01.01.09.06 metabolism of tryptophan	3	2.04	TRIREDRAFT_44628 TRIREDRAFT_54260 TRIREDRAFT_57322	38	0.41	4.97561	0.0229668
01.01.09.06.02 degradation of tryptophan	2	1.36	TRIREDRAFT_44628 TRIREDRAFT_54260	12	0.13	10.4615	0.0153356
01.01.09.07 metabolism of histidine	1	0.68	TRIREDRAFT_4654	16	0.17	4	0.229223
01.01.09.07.01 biosynthesis of histidine	1	0.68	TRIREDRAFT_4654	14	0.15	4.53333	0.203705
01.01.11 metabolism of the pyruvate family (alanine, isoleucine, leucine, valine) and D-alanine	5	3.40	TRIREDRAFT_56726 TRIREDRAFT_122745 TRIREDRAFT_66544 TRIREDRAFT_51499 TRIREDRAFT_123820	53	0.58	5.86207	0.00156909
01.01.11.02 metabolism of isoleucine	5	3.40	TRIREDRAFT_56726 TRIREDRAFT_122745 TRIREDRAFT_66544 TRIREDRAFT_51499 TRIREDRAFT_123820	21	0.23	14.7826	1.68391e-05
01.01.11.02.01 biosynthesis of isoleucine	2	1.36	TRIREDRAFT_51499 TRIREDRAFT_123820	14	0.15	9.06667	0.0207042
01.01.11.02.02 degradation of isoleucine	3	2.04	TRIREDRAFT_56726 TRIREDRAFT_66544 TRIREDRAFT_123820	8	0.08	25.5	0.000216893
01.01.11.03 metabolism of valine	5	3.40	TRIREDRAFT_56726 TRIREDRAFT_122745 TRIREDRAFT_66544 TRIREDRAFT_51499 TRIREDRAFT_123820	19	0.20	17	9.87619e-06
01.01.11.03.01 biosynthesis of valine	2	1.36	TRIREDRAFT_51499 TRIREDRAFT_123820	12	0.13	10.4615	0.0153356
01.01.11.03.02 degradation of valine	3	2.04	TRIREDRAFT_56726 TRIREDRAFT_66544 TRIREDRAFT_123820	9	0.09	22.6667	0.000321497
01.01.11.04 metabolism of leucine	5	3.40	TRIREDRAFT_56726 TRIREDRAFT_122745 TRIREDRAFT_66544 TRIREDRAFT_51499 TRIREDRAFT_123820	29	0.31	10.9677	8.85654e-05
01.01.11.04.01 biosynthesis of leucine	2	1.36	TRIREDRAFT_51499 TRIREDRAFT_123820	20	0.21	6.47619	0.0405977
01.01.11.04.02 degradation of leucine	3	2.04	TRIREDRAFT_56726 TRIREDRAFT_66544 TRIREDRAFT_123820	14	0.15	13.6	0.00131298
01.01.13 regulation of amino acid metabolism	2	1.36	TRIREDRAFT_54564 TRIREDRAFT_57322	41	0.44	3.09091	0.141212
01.02 nitrogen, sulfur and selenium metabolism	7	4.76	TRIREDRAFT_44628 TRIREDRAFT_55928 TRIREDRAFT_3641 TRIREDRAFT_123251 TRIREDRAFT_81339 TRIREDRAFT_123738 TRIREDRAFT_123820	227	2.49	1.91165	0.0742393
01.02.02 nitrogen metabolism	3	2.04	TRIREDRAFT_44628 TRIREDRAFT_123738 TRIREDRAFT_123820	46	0.50	4.08	0.0376728
01.02.02.09 catabolism of nitrogenous compounds	1	0.68	TRIREDRAFT_123738	22	0.24	2.83333	0.301002
01.02.07 regulation of nitrogen, sulfur and selenium metabolism	1	0.68	TRIREDRAFT_123738	58	0.63	1.07937	0.611705
01.03 nucleotide/nucleoside/nucleobase metabolism	12	8.16	TRIREDRAFT_44449 TRIREDRAFT_55928 TRIREDRAFT_75506 TRIREDRAFT_46244 TRIREDRAFT_3591 TRIREDRAFT_121686 TRIREDRAFT_121620 TRIREDRAFT_62198 TRIREDRAFT_108459 TRIREDRAFT_4654 TRIREDRAFT_123220 TRIREDRAFT_52489	376	4.12	1.98058	0.0182932
01.03.01 purin nucleotide/nucleoside/nucleobase metabolism	5	3.40	TRIREDRAFT_75506 TRIREDRAFT_46244 TRIREDRAFT_3591 TRIREDRAFT_121686 TRIREDRAFT_4654	142	1.55	2.19355	0.0794145
01.03.01.03 purine nucleotide/nucleoside/nucleobase anabolism	4	2.72	TRIREDRAFT_75506 TRIREDRAFT_46244 TRIREDRAFT_3591 TRIREDRAFT_4654	31	0.34	8	0.00145613
01.03.04 pyrimidine nucleotide/nucleoside/nucleobase metabolism	5	3.40	TRIREDRAFT_44449 TRIREDRAFT_55928 TRIREDRAFT_46244 TRIREDRAFT_121620 TRIREDRAFT_108459	69	0.75	4.53333	0.00500348
01.03.10 metabolism of cyclic and unusual nucleotides	1	0.68	TRIREDRAFT_44449	22	0.24	2.83333	0.301002
01.03.13 regulation of nucleotide/nucleoside/nucleobase metabolism	2	1.36	TRIREDRAFT_62198 TRIREDRAFT_52489	17	0.18	7.55556	0.0299843
01.04 phosphate metabolism	5	3.40	TRIREDRAFT_103132 TRIREDRAFT_22013 TRIREDRAFT_122572 TRIREDRAFT_4654 TRIREDRAFT_66616	546	5.99	0.567613	0.94491
01.05 C-compound and carbohydrate metabolism	24	16.3	TRIREDRAFT_56726 TRIREDRAFT_104609 TRIREDRAFT_75506 TRIREDRAFT_46244 TRIREDRAFT_76620 TRIREDRAFT_46936 TRIREDRAFT_76784 TRIREDRAFT_121686 TRIREDRAFT_77656 TRIREDRAFT_121706 TRIREDRAFT_78713 TRIREDRAFT_78679 TRIREDRAFT_4561 TRIREDRAFT_122745 TRIREDRAFT_66436 TRIREDRAFT_123174 TRIREDRAFT_66544 TRIREDRAFT_66598 TRIREDRAFT_66804 TRIREDRAFT_66541 TRIREDRAFT_5119 TRIREDRAFT_81339 TRIREDRAFT_82146 TRIRE…	1145	12.5	1.304	0.105914
01.05.02 sugar, glucoside, polyol and carboxylate metabolism	3	2.04	TRIREDRAFT_76620 TRIREDRAFT_76784 TRIREDRAFT_66544	243	2.66	0.766917	0.756082
01.05.02.07 sugar, glucoside, polyol and carboxylate catabolism	2	1.36	TRIREDRAFT_76620 TRIREDRAFT_66544	169	1.85	0.735135	0.761294
01.05.03 polysaccharide metabolism	2	1.36	TRIREDRAFT_78713 TRIREDRAFT_82146	191	2.09	0.650718	0.818004
01.05.05 C-1 compound metabolism	2	1.36	TRIREDRAFT_121686 TRIREDRAFT_81339	21	0.23	5.91304	0.0444062
01.05.05.04 C-1 compound anabolism	1	0.68	TRIREDRAFT_121686	6	0.06	11.3333	0.0929696
01.05.05.07 C-1 compound catabolism	2	1.36	TRIREDRAFT_121686 TRIREDRAFT_81339	14	0.15	9.06667	0.0207042
01.05.06 C-2 compound and organic acid metabolism	1	0.68	TRIREDRAFT_66541	31	0.34	2	0.396409
01.05.06.07 C-2 compound and organic acid catabolism	1	0.68	TRIREDRAFT_66541	27	0.29	2.34483	0.355717
01.05.11 aromate metabolism	2	1.36	TRIREDRAFT_121706 TRIREDRAFT_5119	56	0.61	2.22951	0.228234
01.05.11.04 aromate anabolism	1	0.68	TRIREDRAFT_121706	9	0.09	7.55556	0.136182
01.05.11.07 aromate catabolism	1	0.68	TRIREDRAFT_5119	41	0.44	1.54545	0.487311
01.05.11.07.01 aerobic aromate catabolism	1	0.68	TRIREDRAFT_5119	39	0.42	1.61905	0.47029
01.05.13 transfer of activated C-1 groups	4	2.72	TRIREDRAFT_75506 TRIREDRAFT_46244 TRIREDRAFT_121686 TRIREDRAFT_66436	80	0.87	3.12644	0.040019
01.05.13.03 tetrahydrofolate-dependent C-1-transfer	3	2.04	TRIREDRAFT_75506 TRIREDRAFT_46244 TRIREDRAFT_121686	14	0.15	13.6	0.00131298
01.05.25 regulation of C-compound and carbohydrate metabolism	1	0.68	TRIREDRAFT_78679	159	1.74	0.390805	0.926318
01.06 lipid, fatty acid and isoprenoid metabolism	7	4.76	TRIREDRAFT_120079 TRIREDRAFT_58689 TRIREDRAFT_76620 TRIREDRAFT_46936 TRIREDRAFT_121686 TRIREDRAFT_22489 TRIREDRAFT_78713	652	7.15	0.665734	0.90927
01.06.02 membrane lipid metabolism	1	0.68	TRIREDRAFT_76620	124	1.36	0.5	1
01.06.02.01 phospholipid metabolism	1	0.68	TRIREDRAFT_76620	99	1.08	0.62963	1
01.06.05 fatty acid metabolism	1	0.68	TRIREDRAFT_46936	113	1.23	0.552846	1
01.06.06 isoprenoid metabolism	2	1.36	TRIREDRAFT_120079 TRIREDRAFT_58689	135	1.48	0.918919	1
01.06.06.11 tetracyclic and pentacyclic triterpenes (cholesterin, steroids and hopanoids) metabolism	2	1.36	TRIREDRAFT_120079 TRIREDRAFT_58689	104	1.14	1.19298	0.502577
01.07 metabolism of vitamins, cofactors, and prosthetic groups	12	8.16	TRIREDRAFT_44628 TRIREDRAFT_54260 TRIREDRAFT_104609 TRIREDRAFT_46244 TRIREDRAFT_76784 TRIREDRAFT_60346 TRIREDRAFT_121686 TRIREDRAFT_121620 TRIREDRAFT_28050 TRIREDRAFT_123382 TRIREDRAFT_81339 TRIREDRAFT_68608	281	3.08	2.64935	0.00192183
01.07.01 biosynthesis of vitamins, cofactors, and prosthetic groups	9	6.12	TRIREDRAFT_44628 TRIREDRAFT_54260 TRIREDRAFT_104609 TRIREDRAFT_46244 TRIREDRAFT_60346 TRIREDRAFT_121620 TRIREDRAFT_28050 TRIREDRAFT_123382 TRIREDRAFT_68608	160	1.75	3.49714	0.00110287
01.20 secondary metabolism	24	16.3	TRIREDRAFT_103132 TRIREDRAFT_120079 TRIREDRAFT_57015 TRIREDRAFT_104609 TRIREDRAFT_57322 TRIREDRAFT_46936 TRIREDRAFT_121486 TRIREDRAFT_60346 TRIREDRAFT_39587 TRIREDRAFT_76995 TRIREDRAFT_121706 TRIREDRAFT_78679 TRIREDRAFT_64314 TRIREDRAFT_64545 TRIREDRAFT_66598 TRIREDRAFT_66854 TRIREDRAFT_5119 TRIREDRAFT_66963 TRIREDRAFT_67026 TRIREDRAFT_123382 TRIREDRAFT_68990 TRIREDRAFT_69574 TRIREDRAFT_69771 TRI…	910	9.98	1.63327	0.0105068
01.20.01 metabolism of primary metabolic sugar derivatives	1	0.68	TRIREDRAFT_46936	15	0.16	4.25	0.216567
01.20.01.05 metabolism of sugar alcohols	1	0.68	TRIREDRAFT_46936	4	0.04	17	0.0629753
01.20.05 metabolism of acetic acid derivatives	1	0.68	TRIREDRAFT_66598	43	0.47	1.44681	0.503789
01.20.05.11 metabolism of polyketides	1	0.68	TRIREDRAFT_66598	21	0.23	2.95652	0.289518
01.20.15 metabolism of derivatives of dehydroquinic acid, shikimic acid and chorismic acid	2	1.36	TRIREDRAFT_104609 TRIREDRAFT_121706	28	0.30	4.53333	0.0743401
01.20.15.03 metabolism of ubiquinone	1	0.68	TRIREDRAFT_104609	11	0.12	5.66667	0.163848
01.20.17 metabolism of secondary products derived from primary amino acids	2	1.36	TRIREDRAFT_103132 TRIREDRAFT_57322	52	0.57	2.38596	0.204478
01.20.17.01 metabolism of nonprotein amino acids	1	0.68	TRIREDRAFT_103132	17	0.18	3.77778	0.241675
01.20.17.09 metabolism of alkaloids	1	0.68	TRIREDRAFT_57322	12	0.13	5.23077	0.177349
01.20.19 metabolism of secondary products derived from glycine, L-serine and L-alanine	3	2.04	TRIREDRAFT_78679 TRIREDRAFT_5119 TRIREDRAFT_123382	37	0.40	5.1	0.0214008
01.20.19.01 metabolism of porphyrins	3	2.04	TRIREDRAFT_78679 TRIREDRAFT_5119 TRIREDRAFT_123382	30	0.32	6.375	0.0121329
01.20.25 metabolism of secondary products derived from L-valin, L-leucin and L-isoleucin	1	0.68	TRIREDRAFT_120079	2	0.02	34	0.0319962
01.20.35 metabolism of secondary products derived from L-phenylalanine and L-tyrosine	1	0.68	TRIREDRAFT_5119	33	0.36	1.88889	0.415787
01.20.35.01 metabolism of phenylpropanoids	1	0.68	TRIREDRAFT_5119	30	0.32	2.125	0.386482
01.20.35.01.01 metabolism of melanins	1	0.68	TRIREDRAFT_5119	15	0.16	4.25	0.216567
01.25 extracellular metabolism	1	0.68	TRIREDRAFT_5119	48	0.52	1.30769	0.542718
01.25.09 extracellular lignin degradation	1	0.68	TRIREDRAFT_5119	5	0.05	13.6	0.0780936
02 ENERGY	17	11.5	TRIREDRAFT_56726 TRIREDRAFT_104609 TRIREDRAFT_75506 TRIREDRAFT_76238 TRIREDRAFT_76620 TRIREDRAFT_3327 TRIREDRAFT_77656 TRIREDRAFT_60847 TRIREDRAFT_22489 TRIREDRAFT_122745 TRIREDRAFT_66544 TRIREDRAFT_123251 TRIREDRAFT_66598 TRIREDRAFT_66541 TRIREDRAFT_51130 TRIREDRAFT_123588 TRIREDRAFT_72408	508	5.57	2.06463	0.00328706
02.01 glycolysis and gluconeogenesis	4	2.72	TRIREDRAFT_76620 TRIREDRAFT_77656 TRIREDRAFT_122745 TRIREDRAFT_66541	93	1.02	2.66667	0.063122
02.07 pentose-phosphate pathway	1	0.68	TRIREDRAFT_66544	40	0.43	1.5814	0.47887
02.08 pyruvate dehydrogenase complex	1	0.68	TRIREDRAFT_122745	9	0.09	7.55556	0.136182
02.10 tricarboxylic-acid pathway (citrate cycle, Krebs cycle, TCA cycle)	2	1.36	TRIREDRAFT_56726 TRIREDRAFT_122745	51	0.55	2.47273	0.198582
02.11 electron transport and membrane-associated energy conservation	6	4.08	TRIREDRAFT_76238 TRIREDRAFT_3327 TRIREDRAFT_60847 TRIREDRAFT_22489 TRIREDRAFT_66598 TRIREDRAFT_51130	131	1.43	2.85315	0.019141
02.11.05 accessory proteins of electron transport and membrane-associated energy conservation	2	1.36	TRIREDRAFT_22489 TRIREDRAFT_51130	47	0.51	2.66667	0.175238
02.11.07 regulation of electron transport and membrane-associated energy conservation	1	0.68	TRIREDRAFT_66598	10	0.10	6.8	0.150127
02.13 respiration	8	5.44	TRIREDRAFT_104609 TRIREDRAFT_75506 TRIREDRAFT_76620 TRIREDRAFT_60847 TRIREDRAFT_22489 TRIREDRAFT_123251 TRIREDRAFT_51130 TRIREDRAFT_123588	154	1.68	3.2381	0.00340435
02.13.01 anaerobic respiration	1	0.68	TRIREDRAFT_123251	11	0.12	5.66667	0.163848
02.13.03 aerobic respiration	4	2.72	TRIREDRAFT_104609 TRIREDRAFT_75506 TRIREDRAFT_60847 TRIREDRAFT_51130	97	1.06	2.56604	0.0713846
02.13.05 regulation of respiration	1	0.68	TRIREDRAFT_123588	4	0.04	17	0.0629753
02.16 fermentation	1	0.68	TRIREDRAFT_66541	72	0.78	0.871795	1
02.16.11 propionate fermentation	1	0.68	TRIREDRAFT_66541	4	0.04	17	0.0629753
02.25 oxidation of fatty acids	1	0.68	TRIREDRAFT_22489	52	0.57	1.19298	0.571664
02.45 energy conversion and regeneration	3	2.04	TRIREDRAFT_3327 TRIREDRAFT_60847 TRIREDRAFT_72408	74	0.81	2.51852	0.116936
02.45.11 conversion to kinetic energy (e.g. movement)	1	0.68	TRIREDRAFT_72408	15	0.16	4.25	0.216567
02.45.15 energy generation (e.g. ATP synthase)	1	0.68	TRIREDRAFT_60847	25	0.27	2.51852	0.334361
10 CELL CYCLE AND DNA PROCESSING	18	12.2	TRIREDRAFT_74442 TRIREDRAFT_44449 TRIREDRAFT_120064 TRIREDRAFT_56384 TRIREDRAFT_120864 TRIREDRAFT_22013 TRIREDRAFT_59991 TRIREDRAFT_78062 TRIREDRAFT_121801 TRIREDRAFT_108332 TRIREDRAFT_122572 TRIREDRAFT_22689 TRIREDRAFT_66154 TRIREDRAFT_72408 TRIREDRAFT_68608 TRIREDRAFT_81599 TRIREDRAFT_123820 TRIREDRAFT_82434	1014	11.1	1.0991	0.369472
10.01 DNA processing	6	4.08	TRIREDRAFT_120064 TRIREDRAFT_56384 TRIREDRAFT_78062 TRIREDRAFT_121801 TRIREDRAFT_68608 TRIREDRAFT_81599	554	6.07	0.672158	0.889806
10.01.05 DNA recombination and DNA repair	2	1.36	TRIREDRAFT_56384 TRIREDRAFT_68608	281	3.08	0.441558	0.944477
10.01.05.01 DNA repair	1	0.68	TRIREDRAFT_68608	238	2.61	0.260536	0.980183
10.01.05.03 DNA recombination	1	0.68	TRIREDRAFT_56384	107	1.17	0.581197	1
10.01.05.03.03 somatic / mitotic recombination	1	0.68	TRIREDRAFT_56384	17	0.18	3.77778	0.241675
10.01.09 DNA restriction or modification	4	2.72	TRIREDRAFT_120064 TRIREDRAFT_78062 TRIREDRAFT_121801 TRIREDRAFT_81599	267	2.92	0.931507	0.629297
10.01.09.05 DNA conformation modification (e.g. chromatin)	4	2.72	TRIREDRAFT_120064 TRIREDRAFT_78062 TRIREDRAFT_121801 TRIREDRAFT_81599	261	2.86	0.951049	0.611347
10.03 cell cycle	12	8.16	TRIREDRAFT_74442 TRIREDRAFT_44449 TRIREDRAFT_120864 TRIREDRAFT_22013 TRIREDRAFT_59991 TRIREDRAFT_108332 TRIREDRAFT_122572 TRIREDRAFT_22689 TRIREDRAFT_66154 TRIREDRAFT_72408 TRIREDRAFT_123820 TRIREDRAFT_82434	662	7.26	1.12397	0.38021
10.03.01 mitotic cell cycle and cell cycle control	8	5.44	TRIREDRAFT_74442 TRIREDRAFT_44449 TRIREDRAFT_120864 TRIREDRAFT_22013 TRIREDRAFT_59991 TRIREDRAFT_108332 TRIREDRAFT_22689 TRIREDRAFT_123820	472	5.17	1.05222	0.494754
10.03.01.01 mitotic cell cycle	2	1.36	TRIREDRAFT_108332 TRIREDRAFT_22689	198	2.17	0.626728	0.833361
10.03.01.01.01 G1 phase of mitotic cell cycle	1	0.68	TRIREDRAFT_108332	32	0.35	1.94286	0.406177
10.03.01.01.11 M phase	1	0.68	TRIREDRAFT_22689	79	0.86	0.790698	1
10.03.02 meiosis	3	2.04	TRIREDRAFT_120864 TRIREDRAFT_22013 TRIREDRAFT_122572	111	1.21	1.68595	0.265894
10.03.03 cytokinesis (cell division) /septum formation and hydrolysis	1	0.68	TRIREDRAFT_82434	167	1.83	0.371585	0.935458
10.03.04 nuclear and chromosomal cycle	2	1.36	TRIREDRAFT_66154 TRIREDRAFT_72408	100	1.09	1.24771	0.481839
10.03.04.05 chromosome segregation/division	2	1.36	TRIREDRAFT_66154 TRIREDRAFT_72408	55	0.60	2.26667	0.222273
11 TRANSCRIPTION	23	15.6	TRIREDRAFT_102676 TRIREDRAFT_42181 TRIREDRAFT_44449 TRIREDRAFT_120064 TRIREDRAFT_56384 TRIREDRAFT_57632 TRIREDRAFT_120864 TRIREDRAFT_57494 TRIREDRAFT_121107 TRIREDRAFT_3394 TRIREDRAFT_78062 TRIREDRAFT_121801 TRIREDRAFT_61550 TRIREDRAFT_63038 TRIREDRAFT_22689 TRIREDRAFT_65948 TRIREDRAFT_66436 TRIREDRAFT_66154 TRIREDRAFT_123220 TRIREDRAFT_68184 TRIREDRAFT_81599 TRIREDRAFT_81742 TRIREDRAFT_124149	1091	11.9	1.31092	0.107119
11.02 RNA synthesis	17	11.5	TRIREDRAFT_102676 TRIREDRAFT_120064 TRIREDRAFT_56384 TRIREDRAFT_57632 TRIREDRAFT_120864 TRIREDRAFT_121107 TRIREDRAFT_78062 TRIREDRAFT_121801 TRIREDRAFT_61550 TRIREDRAFT_63038 TRIREDRAFT_22689 TRIREDRAFT_65948 TRIREDRAFT_66436 TRIREDRAFT_66154 TRIREDRAFT_123220 TRIREDRAFT_81742 TRIREDRAFT_124149	834	9.14	1.25821	0.186901
11.02.01 rRNA synthesis	11	7.48	TRIREDRAFT_102676 TRIREDRAFT_120064 TRIREDRAFT_56384 TRIREDRAFT_121801 TRIREDRAFT_63038 TRIREDRAFT_22689 TRIREDRAFT_66436 TRIREDRAFT_66154 TRIREDRAFT_123220 TRIREDRAFT_81742 TRIREDRAFT_124149	69	0.75	9.97333	1.07882e-08
11.02.02 tRNA synthesis	3	2.04	TRIREDRAFT_102676 TRIREDRAFT_63038 TRIREDRAFT_123220	55	0.60	3.4	0.0587121
11.02.03 mRNA synthesis	7	4.76	TRIREDRAFT_57632 TRIREDRAFT_120864 TRIREDRAFT_121107 TRIREDRAFT_78062 TRIREDRAFT_61550 TRIREDRAFT_65948 TRIREDRAFT_66436	751	8.23	0.578372	0.96405
11.02.03.04 transcriptional control	4	2.72	TRIREDRAFT_57632 TRIREDRAFT_120864 TRIREDRAFT_121107 TRIREDRAFT_78062	641	7.03	0.386913	0.993711
11.02.03.04.01 transcription activation	1	0.68	TRIREDRAFT_121107	145	1.59	0.427673	1
11.02.03.04.03 transcription repression	1	0.68	TRIREDRAFT_120864	94	1.03	0.660194	1
11.04 RNA processing	16	10.8	TRIREDRAFT_42181 TRIREDRAFT_44449 TRIREDRAFT_120064 TRIREDRAFT_56384 TRIREDRAFT_120864 TRIREDRAFT_57494 TRIREDRAFT_3394 TRIREDRAFT_78062 TRIREDRAFT_121801 TRIREDRAFT_61550 TRIREDRAFT_22689 TRIREDRAFT_66436 TRIREDRAFT_66154 TRIREDRAFT_68184 TRIREDRAFT_81599 TRIREDRAFT_124149	428	4.69	2.30277	0.0014305
11.04.01 rRNA processing	16	10.8	TRIREDRAFT_42181 TRIREDRAFT_44449 TRIREDRAFT_120064 TRIREDRAFT_56384 TRIREDRAFT_120864 TRIREDRAFT_57494 TRIREDRAFT_3394 TRIREDRAFT_78062 TRIREDRAFT_121801 TRIREDRAFT_61550 TRIREDRAFT_22689 TRIREDRAFT_66436 TRIREDRAFT_66154 TRIREDRAFT_68184 TRIREDRAFT_81599 TRIREDRAFT_124149	184	2.01	5.37313	3.83887e-08
11.04.02 tRNA processing	1	0.68	TRIREDRAFT_61550	61	0.66	1.0303	0.630309
11.04.03 mRNA processing (splicing, 5^-, 3^-end processing)	4	2.72	TRIREDRAFT_120064 TRIREDRAFT_61550 TRIREDRAFT_66436 TRIREDRAFT_124149	259	2.84	0.957746	0.605248
11.04.03.01 splicing	4	2.72	TRIREDRAFT_120064 TRIREDRAFT_61550 TRIREDRAFT_66436 TRIREDRAFT_124149	202	2.21	1.23077	0.411364
11.06 RNA modification	5	3.40	TRIREDRAFT_44449 TRIREDRAFT_121801 TRIREDRAFT_66436 TRIREDRAFT_81599 TRIREDRAFT_124149	69	0.75	4.53333	0.00500348
11.06.01 rRNA modification	5	3.40	TRIREDRAFT_44449 TRIREDRAFT_121801 TRIREDRAFT_66436 TRIREDRAFT_81599 TRIREDRAFT_124149	18	0.19	17.8947	7.3726e-06
12 PROTEIN SYNTHESIS	22	14.9	TRIREDRAFT_73840 TRIREDRAFT_74442 TRIREDRAFT_42181 TRIREDRAFT_120260 TRIREDRAFT_75609 TRIREDRAFT_56384 TRIREDRAFT_45912 TRIREDRAFT_46490 TRIREDRAFT_59991 TRIREDRAFT_78062 TRIREDRAFT_61550 TRIREDRAFT_108332 TRIREDRAFT_22689 TRIREDRAFT_80025 TRIREDRAFT_66436 TRIREDRAFT_66154 TRIREDRAFT_80792 TRIREDRAFT_123588 TRIREDRAFT_81599 TRIREDRAFT_81803 TRIREDRAFT_124149 TRIREDRAFT_82434	427	4.68	3.18376	1.18652e-06
12.01 ribosome biogenesis	19	12.9	TRIREDRAFT_73840 TRIREDRAFT_74442 TRIREDRAFT_42181 TRIREDRAFT_120260 TRIREDRAFT_75609 TRIREDRAFT_56384 TRIREDRAFT_45912 TRIREDRAFT_46490 TRIREDRAFT_59991 TRIREDRAFT_78062 TRIREDRAFT_61550 TRIREDRAFT_108332 TRIREDRAFT_22689 TRIREDRAFT_80025 TRIREDRAFT_66436 TRIREDRAFT_66154 TRIREDRAFT_80792 TRIREDRAFT_81599 TRIREDRAFT_124149	256	2.80	4.60714	2.52216e-08
12.01.01 ribosomal proteins	11	7.48	TRIREDRAFT_73840 TRIREDRAFT_120260 TRIREDRAFT_75609 TRIREDRAFT_56384 TRIREDRAFT_45912 TRIREDRAFT_46490 TRIREDRAFT_78062 TRIREDRAFT_61550 TRIREDRAFT_80025 TRIREDRAFT_66436 TRIREDRAFT_80792	161	1.76	4.25	5.54355e-05
12.04 translation	6	4.08	TRIREDRAFT_73840 TRIREDRAFT_120260 TRIREDRAFT_75609 TRIREDRAFT_46490 TRIREDRAFT_80025 TRIREDRAFT_82434	213	2.33	1.75107	0.129878
12.04.01 translation initiation	1	0.68	TRIREDRAFT_82434	56	0.61	1.11475	0.59879
12.07 translational control	1	0.68	TRIREDRAFT_123588	82	0.89	0.764045	1
12.10 aminoacyl-tRNA-synthetases	1	0.68	TRIREDRAFT_81803	41	0.44	1.54545	0.487311
14 PROTEIN FATE (folding, modification, destination)	14	9.52	TRIREDRAFT_44628 TRIREDRAFT_119731 TRIREDRAFT_22013 TRIREDRAFT_76740 TRIREDRAFT_61550 TRIREDRAFT_22489 TRIREDRAFT_122572 TRIREDRAFT_4561 TRIREDRAFT_66804 TRIREDRAFT_51130 TRIREDRAFT_123588 TRIREDRAFT_81450 TRIREDRAFT_81803 TRIREDRAFT_69863	1332	14.6	0.652055	0.975219
14.01 protein folding and stabilization	4	2.72	TRIREDRAFT_119731 TRIREDRAFT_22013 TRIREDRAFT_76740 TRIREDRAFT_122572	127	1.39	1.95683	0.148969
14.04 protein targeting, sorting and translocation	5	3.40	TRIREDRAFT_119731 TRIREDRAFT_22013 TRIREDRAFT_122572 TRIREDRAFT_81450 TRIREDRAFT_81803	306	3.35	1.01493	0.552185
14.07 protein modification	5	3.40	TRIREDRAFT_119731 TRIREDRAFT_4561 TRIREDRAFT_66804 TRIREDRAFT_51130 TRIREDRAFT_69863	771	8.45	0.402367	0.995942
14.07.02 modification with sugar residues (e.g. glycosylation, deglycosylation)	2	1.36	TRIREDRAFT_4561 TRIREDRAFT_66804	77	0.84	1.61905	0.353472
14.07.02.01 O-directed glycosylation, deglycosylation	1	0.68	TRIREDRAFT_66804	14	0.15	4.53333	0.203705
14.07.02.02 N-directed glycosylation, deglycosylation	1	0.68	TRIREDRAFT_4561	41	0.44	1.54545	0.487311
14.07.04 modification by acetylation, deacetylation	1	0.68	TRIREDRAFT_51130	71	0.77	0.883117	1
14.07.09 posttranslational modification of amino acids (e.g. hydroxylation, methylation)	1	0.68	TRIREDRAFT_69863	53	0.58	1.17241	0.578611
14.10 assembly of protein complexes	3	2.04	TRIREDRAFT_61550 TRIREDRAFT_22489 TRIREDRAFT_123588	240	2.63	0.775665	0.748555
14.13 protein/peptide degradation	1	0.68	TRIREDRAFT_44628	384	4.21	0.16152	0.998304
16 PROTEIN WITH BINDING FUNCTION OR COFACTOR REQUIREMENT (structural or catalytic)	56	38.0	TRIREDRAFT_44628 TRIREDRAFT_73840 TRIREDRAFT_74442 TRIREDRAFT_54260 TRIREDRAFT_119731 TRIREDRAFT_102676 TRIREDRAFT_42181 TRIREDRAFT_44449 TRIREDRAFT_55928 TRIREDRAFT_120260 TRIREDRAFT_75609 TRIREDRAFT_56726 TRIREDRAFT_56384 TRIREDRAFT_45912 TRIREDRAFT_46244 TRIREDRAFT_120864 TRIREDRAFT_57494 TRIREDRAFT_57322 TRIREDRAFT_58689 TRIREDRAFT_46490 TRIREDRAFT_76620 TRIREDRAFT_121107 TRIREDRAFT_3327 TRIR…	2682	29.4	1.29252	0.0141193
16.01 protein binding	23	15.6	TRIREDRAFT_73840 TRIREDRAFT_74442 TRIREDRAFT_119731 TRIREDRAFT_102676 TRIREDRAFT_42181 TRIREDRAFT_120260 TRIREDRAFT_75609 TRIREDRAFT_56384 TRIREDRAFT_120864 TRIREDRAFT_46490 TRIREDRAFT_22013 TRIREDRAFT_76740 TRIREDRAFT_121620 TRIREDRAFT_121801 TRIREDRAFT_122572 TRIREDRAFT_80025 TRIREDRAFT_66436 TRIREDRAFT_66154 TRIREDRAFT_123220 TRIREDRAFT_72408 TRIREDRAFT_68608 TRIREDRAFT_81450 TRIREDRAFT_124149	1441	15.8	0.987342	0.557149
16.03 nucleic acid binding	21	14.2	TRIREDRAFT_119731 TRIREDRAFT_102676 TRIREDRAFT_44449 TRIREDRAFT_56384 TRIREDRAFT_45912 TRIREDRAFT_120864 TRIREDRAFT_57494 TRIREDRAFT_121107 TRIREDRAFT_76740 TRIREDRAFT_78062 TRIREDRAFT_121801 TRIREDRAFT_63038 TRIREDRAFT_66436 TRIREDRAFT_123220 TRIREDRAFT_80792 TRIREDRAFT_72408 TRIREDRAFT_68184 TRIREDRAFT_81599 TRIREDRAFT_81742 TRIREDRAFT_69879 TRIREDRAFT_124149	721	7.91	1.7952	0.00568939
16.03.01 DNA binding	11	7.48	TRIREDRAFT_119731 TRIREDRAFT_102676 TRIREDRAFT_56384 TRIREDRAFT_121107 TRIREDRAFT_76740 TRIREDRAFT_78062 TRIREDRAFT_63038 TRIREDRAFT_123220 TRIREDRAFT_72408 TRIREDRAFT_81742 TRIREDRAFT_69879	396	4.34	1.7235	0.0550243
16.03.03 RNA binding	12	8.16	TRIREDRAFT_44449 TRIREDRAFT_56384 TRIREDRAFT_45912 TRIREDRAFT_120864 TRIREDRAFT_57494 TRIREDRAFT_78062 TRIREDRAFT_121801 TRIREDRAFT_66436 TRIREDRAFT_80792 TRIREDRAFT_68184 TRIREDRAFT_81599 TRIREDRAFT_124149	310	3.40	2.4	0.00428903
16.06 motor protein binding	1	0.68	TRIREDRAFT_72408	22	0.24	2.83333	0.301002
16.09 lipid binding	1	0.68	TRIREDRAFT_60847	64	0.70	0.971429	1
16.13 C-compound binding	1	0.68	TRIREDRAFT_76620	39	0.42	1.61905	0.47029
16.17 metal binding	14	9.52	TRIREDRAFT_54260 TRIREDRAFT_42181 TRIREDRAFT_55928 TRIREDRAFT_58689 TRIREDRAFT_76620 TRIREDRAFT_76784 TRIREDRAFT_77656 TRIREDRAFT_108459 TRIREDRAFT_123220 TRIREDRAFT_66598 TRIREDRAFT_51130 TRIREDRAFT_123382 TRIREDRAFT_123588 TRIREDRAFT_123738	628	6.88	1.38372	0.135402
16.17.01 calcium binding	1	0.68	TRIREDRAFT_76620	73	0.80	0.85	1
16.17.09 heavy metal binding (Cu, Fe, Zn)	10	6.80	TRIREDRAFT_54260 TRIREDRAFT_55928 TRIREDRAFT_58689 TRIREDRAFT_76784 TRIREDRAFT_108459 TRIREDRAFT_123220 TRIREDRAFT_66598 TRIREDRAFT_51130 TRIREDRAFT_123382 TRIREDRAFT_123588	404	4.43	1.53499	0.117289
16.19 nucleotide/nucleoside/nucleobase binding	7	4.76	TRIREDRAFT_55928 TRIREDRAFT_56384 TRIREDRAFT_22013 TRIREDRAFT_61550 TRIREDRAFT_108459 TRIREDRAFT_122572 TRIREDRAFT_72408	763	8.37	0.568698	0.968092
16.19.03 ATP binding	6	4.08	TRIREDRAFT_55928 TRIREDRAFT_22013 TRIREDRAFT_61550 TRIREDRAFT_108459 TRIREDRAFT_122572 TRIREDRAFT_72408	570	6.25	0.6528	0.904738
16.21 complex cofactor/cosubstrate/vitamine binding	14	9.52	TRIREDRAFT_44628 TRIREDRAFT_54260 TRIREDRAFT_56726 TRIREDRAFT_46244 TRIREDRAFT_57322 TRIREDRAFT_58689 TRIREDRAFT_76620 TRIREDRAFT_3327 TRIREDRAFT_76784 TRIREDRAFT_123174 TRIREDRAFT_66544 TRIREDRAFT_66598 TRIREDRAFT_51130 TRIREDRAFT_81339	370	4.05	2.35062	0.00254881
16.21.01 heme binding	3	2.04	TRIREDRAFT_54260 TRIREDRAFT_58689 TRIREDRAFT_51130	62	0.68	3	0.0781417
16.21.05 FAD/FMN binding	2	1.36	TRIREDRAFT_76620 TRIREDRAFT_3327	104	1.14	1.19298	0.502577
16.21.07 NAD/NADP binding	5	3.40	TRIREDRAFT_46244 TRIREDRAFT_76784 TRIREDRAFT_123174 TRIREDRAFT_66544 TRIREDRAFT_66598	173	1.89	1.79894	0.147405
16.21.11 thiamine pyrophosphate binding	1	0.68	TRIREDRAFT_56726	7	0.07	9.71429	0.107607
16.21.17 pyridoxal phosphate binding	3	2.04	TRIREDRAFT_44628 TRIREDRAFT_57322 TRIREDRAFT_81339	42	0.46	4.43478	0.0298379
18 REGULATION OF METABOLISM AND PROTEIN FUNCTION	2	1.36	TRIREDRAFT_22013 TRIREDRAFT_123588	481	5.27	0.258065	0.99698
18.02 regulation of protein activity	2	1.36	TRIREDRAFT_22013 TRIREDRAFT_123588	470	5.15	0.264078	0.996431
18.02.01 enzymatic activity regulation / enzyme regulator	2	1.36	TRIREDRAFT_22013 TRIREDRAFT_123588	295	3.23	0.421053	0.954242
18.02.01.01 enzyme activator	2	1.36	TRIREDRAFT_22013 TRIREDRAFT_123588	135	1.48	0.918919	1
20 CELLULAR TRANSPORT, TRANSPORT FACILITIES AND TRANSPORT ROUTES	41	27.8	TRIREDRAFT_54260 TRIREDRAFT_119731 TRIREDRAFT_44956 TRIREDRAFT_57015 TRIREDRAFT_2501 TRIREDRAFT_58689 TRIREDRAFT_76238 TRIREDRAFT_76620 TRIREDRAFT_3327 TRIREDRAFT_22013 TRIREDRAFT_121486 TRIREDRAFT_60847 TRIREDRAFT_22277 TRIREDRAFT_62198 TRIREDRAFT_62462 TRIREDRAFT_22489 TRIREDRAFT_78679 TRIREDRAFT_122572 TRIREDRAFT_64314 TRIREDRAFT_109122 TRIREDRAFT_64545 TRIREDRAFT_123251 TRIREDRAFT_66598 TRIRE…	1503	16.4	1.69512	0.000317467
20.01 transported compounds (substrates)	38	25.8	TRIREDRAFT_54260 TRIREDRAFT_119731 TRIREDRAFT_44956 TRIREDRAFT_57015 TRIREDRAFT_2501 TRIREDRAFT_58689 TRIREDRAFT_76238 TRIREDRAFT_76620 TRIREDRAFT_3327 TRIREDRAFT_121486 TRIREDRAFT_60847 TRIREDRAFT_22277 TRIREDRAFT_62198 TRIREDRAFT_62462 TRIREDRAFT_22489 TRIREDRAFT_78679 TRIREDRAFT_64314 TRIREDRAFT_109122 TRIREDRAFT_64545 TRIREDRAFT_123251 TRIREDRAFT_66598 TRIREDRAFT_66854 TRIREDRAFT_5119 TRIREDR…	1116	12.2	2.11475	4.33659e-06
20.01.01 ion transport	9	6.12	TRIREDRAFT_76238 TRIREDRAFT_60847 TRIREDRAFT_22277 TRIREDRAFT_78679 TRIREDRAFT_109122 TRIREDRAFT_5119 TRIREDRAFT_67026 TRIREDRAFT_123588 TRIREDRAFT_68813	223	2.44	2.5082	0.00996014
20.01.01.01 cation transport (H+, Na+, K+, Ca2+ , NH4+, etc.)	8	5.44	TRIREDRAFT_76238 TRIREDRAFT_60847 TRIREDRAFT_22277 TRIREDRAFT_78679 TRIREDRAFT_109122 TRIREDRAFT_5119 TRIREDRAFT_67026 TRIREDRAFT_123588	182	1.99	2.73367	0.00916063
20.01.01.01.01 heavy metal ion transport (Cu+, Fe3+, etc.)	6	4.08	TRIREDRAFT_22277 TRIREDRAFT_78679 TRIREDRAFT_109122 TRIREDRAFT_5119 TRIREDRAFT_67026 TRIREDRAFT_123588	67	0.73	5.58904	0.000705693
20.01.01.01.01.01 siderophore-iron transport	3	2.04	TRIREDRAFT_22277 TRIREDRAFT_5119 TRIREDRAFT_67026	24	0.26	7.84615	0.00648896
20.01.03 C-compound and carbohydrate transport	10	6.80	TRIREDRAFT_22277 TRIREDRAFT_62462 TRIREDRAFT_78679 TRIREDRAFT_64314 TRIREDRAFT_64545 TRIREDRAFT_66854 TRIREDRAFT_68990 TRIREDRAFT_69574 TRIREDRAFT_69771 TRIREDRAFT_82280	200	2.19	3.10502	0.00144634
20.01.03.03 C4-dicarboxylate transport (e.g. malate, succinate, fumarate)	2	1.36	TRIREDRAFT_78679 TRIREDRAFT_82280	12	0.13	10.4615	0.0153356
20.01.07 amino acid/amino acid derivatives transport	7	4.76	TRIREDRAFT_57015 TRIREDRAFT_121486 TRIREDRAFT_78679 TRIREDRAFT_109122 TRIREDRAFT_67806 TRIREDRAFT_123611 TRIREDRAFT_82280	66	0.72	6.61111	8.64427e-05
20.01.09 peptide transport	1	0.68	TRIREDRAFT_80879	21	0.23	2.95652	0.289518
20.01.10 protein transport	3	2.04	TRIREDRAFT_119731 TRIREDRAFT_80879 TRIREDRAFT_81450	236	2.58	0.790698	0.738234
20.01.11 amine / polyamine transport	1	0.68	TRIREDRAFT_66963	35	0.38	1.78947	0.434547
20.01.15 electron transport	11	7.48	TRIREDRAFT_54260 TRIREDRAFT_2501 TRIREDRAFT_58689 TRIREDRAFT_76238 TRIREDRAFT_76620 TRIREDRAFT_3327 TRIREDRAFT_60847 TRIREDRAFT_22489 TRIREDRAFT_123251 TRIREDRAFT_66598 TRIREDRAFT_51130	269	2.95	2.53559	0.00411124
20.01.17 nucleotide/nucleoside/nucleobase transport	3	2.04	TRIREDRAFT_62198 TRIREDRAFT_78679 TRIREDRAFT_52489	24	0.26	7.84615	0.00648896
20.01.23 allantoin and allantoate transport	2	1.36	TRIREDRAFT_68813 TRIREDRAFT_68990	34	0.37	3.67568	0.103739
20.01.25 vitamine/cofactor transport	2	1.36	TRIREDRAFT_68990 TRIREDRAFT_52489	39	0.42	3.2381	0.130221
20.01.27 drug/toxin transport	5	3.40	TRIREDRAFT_44956 TRIREDRAFT_66963 TRIREDRAFT_67026 TRIREDRAFT_80879 TRIREDRAFT_70829	112	1.22	2.78689	0.0345949
20.03 transport facilities	20	13.6	TRIREDRAFT_44956 TRIREDRAFT_76238 TRIREDRAFT_22013 TRIREDRAFT_60847 TRIREDRAFT_62198 TRIREDRAFT_62462 TRIREDRAFT_78679 TRIREDRAFT_64314 TRIREDRAFT_109122 TRIREDRAFT_64545 TRIREDRAFT_5119 TRIREDRAFT_66963 TRIREDRAFT_80879 TRIREDRAFT_51130 TRIREDRAFT_81450 TRIREDRAFT_68813 TRIREDRAFT_68990 TRIREDRAFT_69574 TRIREDRAFT_69771 TRIREDRAFT_52489	542	5.94	2.28956	0.00042108
20.03.01 channel / pore class transport	1	0.68	TRIREDRAFT_60847	50	0.54	1.25926	0.557426
20.03.02 carrier (electrochemical potential-driven transport)	3	2.04	TRIREDRAFT_44956 TRIREDRAFT_78679 TRIREDRAFT_80879	92	1.00	2.04	0.185335
20.03.02.02 symporter	1	0.68	TRIREDRAFT_80879	42	0.46	1.47826	0.495617
20.03.02.02.01 proton driven symporter	1	0.68	TRIREDRAFT_80879	30	0.32	2.125	0.386482
20.03.02.03 antiporter	2	1.36	TRIREDRAFT_44956 TRIREDRAFT_78679	52	0.57	2.38596	0.204478
20.03.22 transport ATPases	2	1.36	TRIREDRAFT_76238 TRIREDRAFT_60847	85	0.93	1.46237	0.399681
20.09 transport routes	24	16.3	TRIREDRAFT_119731 TRIREDRAFT_44956 TRIREDRAFT_22013 TRIREDRAFT_22277 TRIREDRAFT_62198 TRIREDRAFT_78679 TRIREDRAFT_122572 TRIREDRAFT_109122 TRIREDRAFT_66854 TRIREDRAFT_5119 TRIREDRAFT_66963 TRIREDRAFT_67026 TRIREDRAFT_80879 TRIREDRAFT_67806 TRIREDRAFT_123588 TRIREDRAFT_123611 TRIREDRAFT_72408 TRIREDRAFT_81450 TRIREDRAFT_68813 TRIREDRAFT_68990 TRIREDRAFT_69574 TRIREDRAFT_69771 TRIREDRAFT_52489 TRIR…	995	10.9	1.49541	0.0282559
20.09.04 mitochondrial transport	6	4.08	TRIREDRAFT_119731 TRIREDRAFT_22277 TRIREDRAFT_78679 TRIREDRAFT_123588 TRIREDRAFT_81450 TRIREDRAFT_82280	107	1.17	3.48718	0.00756196
20.09.05 non-vesicular ER transport	2	1.36	TRIREDRAFT_22013 TRIREDRAFT_122572	11	0.12	11.3333	0.0129151
20.09.14 cytoskeleton-dependent transport	1	0.68	TRIREDRAFT_72408	56	0.61	1.11475	0.59879
20.09.14.01 tubulin dependent transport	1	0.68	TRIREDRAFT_72408	17	0.18	3.77778	0.241675
20.09.16 cellular export and secretion	3	2.04	TRIREDRAFT_44956 TRIREDRAFT_109122 TRIREDRAFT_66963	210	2.30	0.886957	0.662999
20.09.18 cellular import	13	8.84	TRIREDRAFT_62198 TRIREDRAFT_109122 TRIREDRAFT_66854 TRIREDRAFT_5119 TRIREDRAFT_67026 TRIREDRAFT_80879 TRIREDRAFT_67806 TRIREDRAFT_123611 TRIREDRAFT_68813 TRIREDRAFT_68990 TRIREDRAFT_69574 TRIREDRAFT_69771 TRIREDRAFT_52489	363	3.98	2.22111	0.00573331
20.09.18.07 non-vesicular cellular import	10	6.80	TRIREDRAFT_109122 TRIREDRAFT_66854 TRIREDRAFT_67026 TRIREDRAFT_80879 TRIREDRAFT_67806 TRIREDRAFT_123611 TRIREDRAFT_68813 TRIREDRAFT_68990 TRIREDRAFT_69574 TRIREDRAFT_69771	151	1.65	4.12121	0.000157731
30 CELLULAR COMMUNICATION/SIGNAL TRANSDUCTION MECHANISM	7	4.76	TRIREDRAFT_74442 TRIREDRAFT_76620 TRIREDRAFT_39587 TRIREDRAFT_78062 TRIREDRAFT_62462 TRIREDRAFT_122824 TRIREDRAFT_66616	561	6.15	0.773984	0.808333
30.01 cellular signalling	6	4.08	TRIREDRAFT_76620 TRIREDRAFT_39587 TRIREDRAFT_78062 TRIREDRAFT_62462 TRIREDRAFT_122824 TRIREDRAFT_66616	482	5.28	0.772727	0.796798
30.01.05 enzyme mediated signal transduction	1	0.68	TRIREDRAFT_78062	284	3.11	0.21865	0.990825
30.01.05.01 protein kinase	1	0.68	TRIREDRAFT_78062	134	1.47	0.462585	1
30.01.05.01.04 NIK-I-kappaB/NF-kappaB cascade	1	0.68	TRIREDRAFT_78062	13	0.14	4.85714	0.190634
30.05 transmembrane signal transduction	2	1.36	TRIREDRAFT_74442 TRIREDRAFT_76620	161	1.76	0.772727	0.73718
30.05.01 receptor enzyme mediated signalling	1	0.68	TRIREDRAFT_76620	50	0.54	1.25926	0.557426
30.05.01.12 transmembrane receptor protein tyrosine kinase signalling pathways	1	0.68	TRIREDRAFT_76620	11	0.12	5.66667	0.163848
30.05.01.12.05 insulin receptor signalling pathway	1	0.68	TRIREDRAFT_76620	1	0.01	68	0.0161273
30.05.02 non-enzymatic receptor mediated signalling	1	0.68	TRIREDRAFT_74442	73	0.80	0.85	1
30.05.02.14 Notch-receptor signalling pathway	1	0.68	TRIREDRAFT_74442	16	0.17	4	0.229223
32 CELL RESCUE, DEFENSE AND VIRULENCE	26	17.6	TRIREDRAFT_44628 TRIREDRAFT_54260 TRIREDRAFT_119731 TRIREDRAFT_42181 TRIREDRAFT_54564 TRIREDRAFT_44956 TRIREDRAFT_56384 TRIREDRAFT_58689 TRIREDRAFT_105224 TRIREDRAFT_3394 TRIREDRAFT_22013 TRIREDRAFT_76740 TRIREDRAFT_60346 TRIREDRAFT_39587 TRIREDRAFT_3914 TRIREDRAFT_62462 TRIREDRAFT_122572 TRIREDRAFT_122824 TRIREDRAFT_123251 TRIREDRAFT_66598 TRIREDRAFT_5119 TRIREDRAFT_66963 TRIREDRAFT_67026 TRIRED…	1050	11.5	1.53043	0.0166803
32.01 stress response	9	6.12	TRIREDRAFT_119731 TRIREDRAFT_54564 TRIREDRAFT_56384 TRIREDRAFT_3394 TRIREDRAFT_22013 TRIREDRAFT_76740 TRIREDRAFT_122572 TRIREDRAFT_123251 TRIREDRAFT_51130	588	6.45	0.948837	0.61367
32.01.03 osmotic and salt stress response	1	0.68	TRIREDRAFT_3394	72	0.78	0.871795	1
32.01.05 heat shock response	4	2.72	TRIREDRAFT_119731 TRIREDRAFT_22013 TRIREDRAFT_76740 TRIREDRAFT_122572	42	0.46	5.91304	0.00451709
32.01.07 unfolded protein response (e.g. ER quality control)	3	2.04	TRIREDRAFT_22013 TRIREDRAFT_76740 TRIREDRAFT_122572	75	0.82	2.4878	0.120446
32.05 disease, virulence and defense	15	10.2	TRIREDRAFT_54260 TRIREDRAFT_44956 TRIREDRAFT_105224 TRIREDRAFT_22013 TRIREDRAFT_60346 TRIREDRAFT_39587 TRIREDRAFT_3914 TRIREDRAFT_62462 TRIREDRAFT_122824 TRIREDRAFT_123251 TRIREDRAFT_66598 TRIREDRAFT_5119 TRIREDRAFT_66963 TRIREDRAFT_70829 TRIREDRAFT_70984	298	3.26	3.12883	8.83966e-05
32.05.01 resistance proteins	6	4.08	TRIREDRAFT_44956 TRIREDRAFT_22013 TRIREDRAFT_60346 TRIREDRAFT_123251 TRIREDRAFT_5119 TRIREDRAFT_66963	125	1.37	2.9781	0.0155283
32.05.01.03 chemical agent resistance	2	1.36	TRIREDRAFT_123251 TRIREDRAFT_5119	45	0.49	2.77551	0.163744
32.05.01.03.03 inorganic chemical agent resistance (e.g. heavy metals)	1	0.68	TRIREDRAFT_5119	12	0.13	5.23077	0.177349
32.05.03 defense related proteins	1	0.68	TRIREDRAFT_70984	51	0.55	1.23636	0.564603
32.05.05 virulence, disease factors	6	4.08	TRIREDRAFT_39587 TRIREDRAFT_3914 TRIREDRAFT_62462 TRIREDRAFT_122824 TRIREDRAFT_66598 TRIREDRAFT_70829	103	1.13	3.61062	0.00630351
32.05.05.01 toxins	1	0.68	TRIREDRAFT_70829	24	0.26	2.61538	0.323421
32.07 detoxification	8	5.44	TRIREDRAFT_44628 TRIREDRAFT_42181 TRIREDRAFT_44956 TRIREDRAFT_58689 TRIREDRAFT_66963 TRIREDRAFT_67026 TRIREDRAFT_70829 TRIREDRAFT_70984	329	3.60	1.51111	0.161892
32.07.01 detoxification involving cytochrome P450	2	1.36	TRIREDRAFT_58689 TRIREDRAFT_70984	52	0.57	2.38596	0.204478
32.07.03 detoxification by modification	1	0.68	TRIREDRAFT_44628	47	0.51	1.33333	0.535183
32.07.05 detoxification by export	2	1.36	TRIREDRAFT_66963 TRIREDRAFT_70829	86	0.94	1.44681	0.405354
32.07.07 oxygen and radical detoxification	1	0.68	TRIREDRAFT_42181	59	0.64	1.0625	0.618008
32.07.07.07 superoxide metabolism	1	0.68	TRIREDRAFT_42181	13	0.14	4.85714	0.190634
34 INTERACTION WITH THE ENVIRONMENT	16	10.8	TRIREDRAFT_57015 TRIREDRAFT_76238 TRIREDRAFT_22013 TRIREDRAFT_121486 TRIREDRAFT_60847 TRIREDRAFT_22277 TRIREDRAFT_78679 TRIREDRAFT_122572 TRIREDRAFT_109122 TRIREDRAFT_123220 TRIREDRAFT_5119 TRIREDRAFT_67026 TRIREDRAFT_80879 TRIREDRAFT_123588 TRIREDRAFT_72408 TRIREDRAFT_70829	626	6.86	1.57434	0.0445516
34.01 homeostasis	8	5.44	TRIREDRAFT_76238 TRIREDRAFT_60847 TRIREDRAFT_22277 TRIREDRAFT_78679 TRIREDRAFT_109122 TRIREDRAFT_5119 TRIREDRAFT_67026 TRIREDRAFT_123588	263	2.88	1.88889	0.0624243
34.01.01 homeostasis of cations	8	5.44	TRIREDRAFT_76238 TRIREDRAFT_60847 TRIREDRAFT_22277 TRIREDRAFT_78679 TRIREDRAFT_109122 TRIREDRAFT_5119 TRIREDRAFT_67026 TRIREDRAFT_123588	224	2.45	2.22041	0.0283912
34.01.01.01 homeostasis of metal ions (Na, K, Ca etc.)	6	4.08	TRIREDRAFT_22277 TRIREDRAFT_78679 TRIREDRAFT_109122 TRIREDRAFT_5119 TRIREDRAFT_67026 TRIREDRAFT_123588	149	1.63	2.50307	0.0333168
34.01.01.03 homeostasis of protons	2	1.36	TRIREDRAFT_76238 TRIREDRAFT_60847	57	0.62	2.19355	0.234206
34.05 cell motility	1	0.68	TRIREDRAFT_72408	91	0.99	0.686869	1
34.05.02 motor activity	1	0.68	TRIREDRAFT_72408	16	0.17	4	0.229223
34.11 cellular sensing and response to external stimulus	7	4.76	TRIREDRAFT_57015 TRIREDRAFT_22013 TRIREDRAFT_121486 TRIREDRAFT_122572 TRIREDRAFT_123220 TRIREDRAFT_80879 TRIREDRAFT_70829	272	2.98	1.59732	0.150017
34.11.03 chemoperception and response	1	0.68	TRIREDRAFT_70829	118	1.29	0.527132	1
34.11.09 temperature perception and response	2	1.36	TRIREDRAFT_22013 TRIREDRAFT_122572	24	0.26	5.23077	0.0565717
34.11.11 rhythm (e.g. circadian, ultradian)	1	0.68	TRIREDRAFT_123220	20	0.21	3.2381	0.277846
34.11.12 perception of nutrients and nutritional adaptation	3	2.04	TRIREDRAFT_57015 TRIREDRAFT_121486 TRIREDRAFT_80879	57	0.62	3.29032	0.0640013
40 CELL FATE	7	4.76	TRIREDRAFT_119731 TRIREDRAFT_44449 TRIREDRAFT_57632 TRIREDRAFT_78062 TRIREDRAFT_78713 TRIREDRAFT_22689 TRIREDRAFT_4561	465	5.10	0.933333	0.62877
40.01 cell growth / morphogenesis	5	3.40	TRIREDRAFT_44449 TRIREDRAFT_57632 TRIREDRAFT_78713 TRIREDRAFT_22689 TRIREDRAFT_4561	325	3.56	0.955056	0.606209
40.01.03 directional cell growth (morphogenesis)	1	0.68	TRIREDRAFT_22689	91	0.99	0.686869	1
40.01.05 growth regulators / regulation of cell size	1	0.68	TRIREDRAFT_57632	36	0.39	1.74359	0.443701
40.10 cell death	2	1.36	TRIREDRAFT_119731 TRIREDRAFT_78062	141	1.54	0.883117	1
40.10.02 apoptosis (type I programmed cell death)	1	0.68	TRIREDRAFT_78062	126	1.38	0.492754	1
41 DEVELOPMENT (Systemic)	2	1.36	TRIREDRAFT_120864 TRIREDRAFT_22013	90	0.98	1.38776	0.427784
41.01 fungal/microorganismic development	2	1.36	TRIREDRAFT_120864 TRIREDRAFT_22013	90	0.98	1.38776	0.427784
41.01.01 mating (fertilization)	1	0.68	TRIREDRAFT_22013	41	0.44	1.54545	0.487311
42 BIOGENESIS OF CELLULAR COMPONENTS	16	10.8	TRIREDRAFT_74442 TRIREDRAFT_44449 TRIREDRAFT_120064 TRIREDRAFT_76620 TRIREDRAFT_22013 TRIREDRAFT_78062 TRIREDRAFT_3914 TRIREDRAFT_121801 TRIREDRAFT_108332 TRIREDRAFT_78713 TRIREDRAFT_78679 TRIREDRAFT_22689 TRIREDRAFT_4561 TRIREDRAFT_72408 TRIREDRAFT_81599 TRIREDRAFT_82434	1026	11.2	0.964286	0.596488
42.01 cell wall	2	1.36	TRIREDRAFT_78713 TRIREDRAFT_4561	239	2.62	0.519084	0.902079
42.04 cytoskeleton/structural proteins	3	2.04	TRIREDRAFT_44449 TRIREDRAFT_108332 TRIREDRAFT_72408	267	2.92	0.69863	0.809982
42.04.03 actin cytoskeleton	1	0.68	TRIREDRAFT_108332	108	1.18	0.576271	1
42.04.05 microtubule cytoskeleton	1	0.68	TRIREDRAFT_72408	78	0.85	0.8	1
42.10 nucleus	7	4.76	TRIREDRAFT_74442 TRIREDRAFT_44449 TRIREDRAFT_22013 TRIREDRAFT_78062 TRIREDRAFT_121801 TRIREDRAFT_22689 TRIREDRAFT_81599	284	3.11	1.53055	0.174804
42.10.03 organization of chromosome structure	4	2.72	TRIREDRAFT_74442 TRIREDRAFT_78062 TRIREDRAFT_121801 TRIREDRAFT_81599	240	2.63	1.03422	0.544583
42.10.07 nucleolus	3	2.04	TRIREDRAFT_44449 TRIREDRAFT_121801 TRIREDRAFT_22689	4	0.04	51	1.62477e-05
42.16 mitochondrion	4	2.72	TRIREDRAFT_120064 TRIREDRAFT_76620 TRIREDRAFT_78679 TRIREDRAFT_82434	145	1.59	1.71069	0.206268
42.27 extracellular / secretion proteins	1	0.68	TRIREDRAFT_3914	22	0.24	2.83333	0.301002
43 CELL TYPE DIFFERENTIATION	7	4.76	TRIREDRAFT_75506 TRIREDRAFT_120864 TRIREDRAFT_39587 TRIREDRAFT_62462 TRIREDRAFT_78713 TRIREDRAFT_4561 TRIREDRAFT_122824	498	5.46	0.871795	0.699362
43.01 fungal/microorganismic cell type differentiation	7	4.76	TRIREDRAFT_75506 TRIREDRAFT_120864 TRIREDRAFT_39587 TRIREDRAFT_62462 TRIREDRAFT_78713 TRIREDRAFT_4561 TRIREDRAFT_122824	498	5.46	0.871795	0.699362
43.01.03 fungal and other eukaryotic cell type differentiation	7	4.76	TRIREDRAFT_75506 TRIREDRAFT_120864 TRIREDRAFT_39587 TRIREDRAFT_62462 TRIREDRAFT_78713 TRIREDRAFT_4561 TRIREDRAFT_122824	498	5.46	0.871795	0.699362
43.01.03.05 budding, cell polarity and filament formation	2	1.36	TRIREDRAFT_78713 TRIREDRAFT_4561	258	2.83	0.480565	0.924053
43.01.03.09 development of asco- basidio- or zygospore	1	0.68	TRIREDRAFT_75506	169	1.85	0.367568	0.937562
99 UNCLASSIFIED PROTEINS	25	17.0	TRIREDRAFT_21388 TRIREDRAFT_21176 TRIREDRAFT_56048 TRIREDRAFT_104261 TRIREDRAFT_105444 TRIREDRAFT_105406 TRIREDRAFT_76374 TRIREDRAFT_105455 TRIREDRAFT_105647 TRIREDRAFT_105840 TRIREDRAFT_60337 TRIREDRAFT_106270 TRIREDRAFT_121818 TRIREDRAFT_22453 TRIREDRAFT_62522 TRIREDRAFT_65522 TRIREDRAFT_122992 TRIREDRAFT_5088 TRIREDRAFT_110653 TRIREDRAFT_68178 TRIREDRAFT_68508 TRIREDRAFT_111237 TRIREDRAFT_6894…	3705	40.6	0.418719	1
