# Supplementary material for: Analysis of Light- and Carbon-Specific Transcriptomes Implicates a Class of G-Protein-Coupled Receptors in Cellulose Sensing
Source: mSphere. 2017 May 10;2(3):e00089-17. doi: 10.1128/mSphere.00089-17 (PMC5425790; doi:10.1128/mSphere.00089-17)
Supplement: DATA SET S7 [file sph003172282sd8.xlsx]

## Sheet: CELupLL
100 most strongly upregulated in light on cellulose
	Annotation Trichoderma					Annotation Neurospora crassa (BROAD)
TRE number	Gene name	Description	Specification	group	topic	LOCUS NCR	SYMBOL
TRIRE2_73638		0	CBM family 1	Carbohydrate binding module	CAZys
TRIRE2_123992		0	CBM family 63	Carbohydrate binding module	CAZys
TRIRE2_121418	aes1	0	CE family 16	Carbohydrate esterase	CAZys	NCU06364	0
TRIRE2_73632	axe1	0	CE family 5	Carbohydrate esterase	CAZys	NCU05159	0
TRIRE2_22197	cel1b	b-glucosidase CEL1b (GenBank acc. No. AAP57758)	GH family 1	Glycoside hydrolase	CAZys
TRIRE2_56840	0	Predicted oxidoreductase	GH family 109	Glycoside hydrolase	CAZys
TRIRE2_123818	xyn2	xylanase 2 (EC 3.2.1.8)	GH family 11	Glycoside hydrolase	CAZys	NCU07225	gh11-2
TRIRE2_105956	0	candidate a-amylase	GH family 13	Glycoside hydrolase	CAZys	NCU08131	gh13-1
TRIRE2_1885	gla	Intracellular sporulation-specific glucoamylase involved in glycogen degradation; induced during starvation of a/a diploids late in sporulation, but dispensable for sporulation	GH family 15	Glycoside hydrolase	CAZys	NCU01517	gla-1
TRIRE2_121127	bxl1	b-xylosidase BXL1 (GenBank acc. No.CAA93248)	GH family 3	Glycoside hydrolase	CAZys
TRIRE2_69276	0	candidate b-glycosidase distantly related to xylanase	GH family 30	Glycoside hydrolase	CAZys
TRIRE2_120312	egl2/cel5a	endo-1,4-glucanase EGL2	GH family 5	Glycoside hydrolase	CAZys	NCU00762	gh5-1
TRIRE2_55319	abf3	candidate a-L-arabinofuranosidase	GH family 54	Glycoside hydrolase	CAZys
TRIRE2_72567	cbh2/cel6a	cellobiohydrolase CBH2	GH family 6	Glycoside hydrolase	CAZys	NCU09680	gh6-2
TRIRE2_72526	glr1	candidate a-glucuronidase GLR1 (GenBand acc.no. CAA92949)	GH family 67	Glycoside hydrolase	CAZys	NCU07351	0
TRIRE2_123989	cbh1/cel7a	cellobiohydrolase CBH1	GH family 7	Glycoside hydrolase	CAZys	NCU07340	cbh-1
TRIRE2_122081	egl1/cel7b	endo-1,4-glucanase EGL1; C-terminal CBM1	GH family 7	Glycoside hydrolase	CAZys	NCU05057	gh7-1
TRIRE2_73678	CNE1	Calnexin	Ca	Glycoprotein quality control	Glycosylation	NCU09265	0
TRIRE2_71380	hmg1/2	hydroxymethylglutaryl-coenzyme A reductase	Oxidoreductase	0	mevalonate metabolism	NCU00712	0
TRIRE2_77579	0	0	0	0	Protease	NCU02273	pep4
TRIRE2_78870	0	0	0	0	ribosomal proteins	NCU02744	0
TRIRE2_23171	0	candidate non-ribosomal peptide synthetase, putative 70 kb peptaibol synthase	0	NRPS	secondary metabolism
TRIRE2_22994	0	Distantly related to S. cerevisiae CDC48 and animal p97, an AAA ATPase involved in ER-associated protein degradation.Cell division cycle protein 48, ATPase in ER, possibly involved in sexual development	0	ERAD	Secretion	NCU00018	0
TRIRE2_109078	0	TRE30289, hypothetical prenyltransferase, related to E. nidulans CaaX farnesyltransferase beta subunit ram1	0	SEX	sexual development	NCU05999	0
TRIRE2_124222	0	candidate CaaX-protease, related to E. nidulans rce1, involved in signal transduction	0	SEX	sexual development	NCU11314	0
TRIRE2_62693	0	TRE62693, candidate ABC-transporter, related to a-factor exporter Ste6p (26 % identity)	0	SEX	sexual development	NCU09443	0
TRIRE2_34493	HPP1	a-type peptide pheromone precursor hpp1	0	SEX	sexual development
TRIRE2_64018	STE2	TRE18617, mating type pheromone G-protein coupled receptor	0	SEX	sexual development	NCU05758	pre-2
TRIRE2_121670	FRQ1	Frequency clock protein. Circadian clock component involved in the generation of biological rhythms, in particular in rhythm stability, period length, and temperature compensation, related to N. crassa FRQ-1	0	circadian	signal transduction	NCU02265	frq
TRIRE2_121990	0	hypothetical G-protein coupled receptor, PTH11 like (implicated in pathogenesis in M. grisea)	0	G-proteins	signal transduction	NCU00700	0
TRIRE2_81609	ENV1	blue light regulator protein ENVOY, light responsive, responsible for light tolerance and involved in regulation of cellulase gene expression	0	light	signal transduction
TRIRE2_122284	VEL1	velvet protein, related to the red and blue light sensing protein velvet (veA) in A. nidulans	0	SEX	signal transduction	NCU01731	ve-1
TRIRE2_76215	0	Sulfide dehydrogenase	0	Additional aspects of sulfur metabolism	Sulfur metabolism	NCU07112	0
TRIRE2_45138	0	Allsimilatory sulfite reductase, beta subunit	0	Generation of sulfide and cysteine	Sulfur metabolism	NCU05238	cys-4
TRIRE2_65410	0	Phophoadenosine phophosulfate reductase	0	Generation of sulfide and cysteine	Sulfur metabolism	NCU02005	0
TRIRE2_81576	0	Allsimilatory sulfite reductase, alpha subunit	0	Generation of sulfide and cysteine	Sulfur metabolism	NCU04077	cys-2
TRIRE2_108914	0	SAM:3-amino-3-carboxylpropyl transferase	0	Homocysgteine and methionine metabolism	Sulfur metabolism	NCU03032	0
TRIRE2_103012	0	Taurine dioxygenase	0	Sulfur acquisition and processing	Sulfur metabolism
TRIRE2_112567	0	Taurine dioxygenase	0	Sulfur acquisition and processing	Sulfur metabolism	NCU09800	0
TRIRE2_78320	0	Choline sulfatase	0	Sulfur acquisition and processing	Sulfur metabolism	NCU08364	0
TRIRE2_119759	0	bZIP activator (CYS-3)	0	Sulfur regulatory proteins	Sulfur metabolism	NCU03536	cys-3
TRIRE2_77795	0	F-box / WD-40 (SCON-2); LIMPET, E3-ubiquitin ligase related to N. crassa SCON-2, related in regulation of sulphur metabolism, responds to light and is probably involved in cellulase gene expression (Gremel et al., 2008)	signal transduction	Sulfur regulatory proteins	Sulfur metabolism	NCU08563	scon-2
TRIRE2_73654	0	The basic-leucine zipper (bZIP) transcription factors are proteins that contain a basic region mediating sequence-specific DNA-binding followed by a leucine zipper region (see IPR002158 ) required for dimerization.	basic-leucine zipper domain-containing/DNA binding domain protein	0	Transcription factors	NCU00499	ada-1
TRIRE2_77154	0	RfeB is an A. nidulans DNA-binding Homeobox Nuclear protein	transcription factor-like protein	0	Transcription factors	NCU03593	kal-1
TRIRE2_103275	0	responsive to light in the absence of photoreceptor (Chen et al., 2009)	C2H2 zinc finger TF sah-1	Light responsive TF	Transcription factors	NCU04179	sah-1
TRIRE2_57735	0	responsive to light in the absence of photoreceptor (Chen et al., 2009)	GATA zinc finger TF sub-1	Light responsive TF	Transcription factors	NCU01154	sub-1
TRIRE2_120017	0	small oligopeptide transporter OPT family, 18 TM domains	0	0	Transport
TRIRE2_3405	0	sugar transporter MSF	0	0	Transport	NCU00809	0
TRIRE2_44278	0	0	0	0	Transport	NCU09874	0
TRIRE2_47897	0	0	0	0	Transport	NCU05591	0
TRIRE2_102743						NCU01509	0
TRIRE2_103886						NCU06977	0
TRIRE2_104152						NCU06588	0
TRIRE2_106171
TRIRE2_106248						NCU03709	0
TRIRE2_106686						NCU02196	0
TRIRE2_107776						NCU08384	xr
TRIRE2_108586
TRIRE2_108642
TRIRE2_109404
TRIRE2_120357
TRIRE2_120430
TRIRE2_121298						NCU03813	fdh
TRIRE2_123009
TRIRE2_123207						NCU00559	0
TRIRE2_123797
TRIRE2_123865
TRIRE2_123946
TRIRE2_124293
TRIRE2_124343
TRIRE2_21758						NCU04230	acu-3
TRIRE2_22618						NCU04274	0
TRIRE2_22755						NCU05996	0
TRIRE2_22804						NCU07926	0
TRIRE2_23228						NCU05846	0
TRIRE2_23238
TRIRE2_32712						NCU02967	0
TRIRE2_42752
TRIRE2_43671						NCU03257	0
TRIRE2_44747						NCU05246	0
TRIRE2_45085						NCU04388	0
TRIRE2_53722						NCU09231	0
TRIRE2_53728						NCU00951	0
TRIRE2_55631
TRIRE2_55838						NCU07707	0
TRIRE2_57430						NCU01157	0
TRIRE2_6005						NCU09831	0
TRIRE2_61642						NCU01089	0
TRIRE2_64874						NCU09640	0
TRIRE2_68566						NCU02046	0
TRIRE2_68706
TRIRE2_69141						NCU08880	0
TRIRE2_74559						NCU01955	0
TRIRE2_74580						NCU03153	0
TRIRE2_79202
TRIRE2_79448						NCU03222	0
TRIRE2_79598						NCU04018	0
TRIRE2_80920						NCU01754	adh-1
TRIRE2_81623
TRIRE2_81778						NCU03861	0

## Sheet: CELdownLL
100 most strongly downregulated in light on cellulose
	Annotation Trichoderma					Annotation Neurospora crassa (BROAD)
TRE ID	Gene name	Description	Specification	group	topic	LOCUS NCR	SYMBOL
TRIRE2_65406		candidate b-glycosidase related to cell-wall modifying enzymes	GH family 16	Glycoside hydrolase	CAZys	NCU05974
TRIRE2_49193		candidate b-glycosidase distantly related to exo-1,3-glucanase	GH family 17	Glycoside hydrolase	CAZys	NCU09326
TRIRE2_66041	chi18-18	chitinase ? Secreted ?	GH family 18	Glycoside hydrolase	CAZys	NCU02184	chit-1
TRIRE2_5836		candidate b-mannosidase	GH family 2	Glycoside hydrolase	CAZys
TRIRE2_22129		0	GH family 61	Glycoside hydrolase	CAZys	NCU01380
TRIRE2_54633		0	GT family 31	Glycosyl transferase	CAZys	NCU02191
TRIRE2_77634	GPI1	UDP-GlcNAc:phosphatidylinositol acetylglucosaminyltransferase complex member		GPI-Anchor elaboration	Glycosylation	NCU02255
TRIRE2_119876		Aspartyl protease			Protease	NCU03168
TRIRE2_121306		putative aspartyl protease			Protease	NCU07063
TRIRE2_66480	RheB	RheB: Ras Homolog Enriched in Brain		Small guanosine triphosphatases (GTPases)	RAS GTPases	NCU01444
TRIRE2_79106		0			ribosomal proteins	NCU00706
TRIRE2_120621		0			ribosomal proteins	NCU09109
TRIRE2_23263		Hypothetical small GTPase, Arf type	Arf and Arf-like proteins		Secretion	NCU07173
TRIRE2_121251		putative cell wall protein (Metarhizium adhesion Mad1 ?)		cell wall	Secretion	NCU10687
TRIRE2_51650		Meiosis-specific protein of unknown function, required for spore wall formation during sporulation; dispensable for both nuclear divisions during meiosis			Sexual development	NCU06986
TRIRE2_76522		CAMK type kinase, related to N. crassa CAMK-1; Meiosis-specific serine/threonine protein kinase, functions in meiotic checkpoint, promotes recombination between homologous chromosomes by suppressing double strand break repair between sister chromatids	kinase	CAMK kinase	Sexual development	NCU09123	camk-1
TRIRE2_123713		related to transcription factor medA- putatively involved in fruiting body development		SEX	sexual development	NCU07617	acon-3
TRIRE2_59668	tpk3	AGC type kinase	kinase	AGC kinase	signal transduction	NCU09071	dbf2
TRIRE2_79599		TRE79599, hypothetical Ca2+ transporter		Ca	signal transduction	NCU07075	cax
TRIRE2_102655	PDE2	tre32709 high affinity cAMP phosphodiesterase, related to S. cerevisiae PDE2		cAMP	signal transduction	NCU00478	acon-2
TRIRE2_124113		hypothetical G-protein coupled receptor, PTH11 like (implicated in pathogenesis in M. grisea)		G-proteins	signal transduction
TRIRE2_54675		PhoG and its homologues, are proteins that have been found to increase acid phosphatase activity within certain fungi. It is not clear that these proteins are actually the acid phosphatase themselves.	PHOG		Transcription factors	NCU03725	vib-1
TRIRE2_80058		Predicted transporter (major facilitator superfamily)			Transport	NCU01494
TRIRE2_67562		0			Transport	NCU07621	tzn-1
TRIRE2_68812		MSF sugar transporter			Transport	NCU09287
TRIRE2_62380		MSF major facilitator, putative galactose permease			Transport
TRIRE2_80879		MFS peptide transporter		MFS Transporter	Transporter
TRIRE2_110377						NCU00014
TRIRE2_106048						NCU00694
TRIRE2_63620						NCU01019
TRIRE2_108543						NCU01357
TRIRE2_33312						NCU01559
TRIRE2_82510						NCU01634	hH4-1
TRIRE2_1818						NCU01835
TRIRE2_79974						NCU02015
TRIRE2_120359						NCU02244
TRIRE2_106781						NCU02390
TRIRE2_122630						NCU02590
TRIRE2_63413						NCU02682
TRIRE2_76075						NCU02740
TRIRE2_65483						NCU03013	acw-10
TRIRE2_41035						NCU04034
TRIRE2_68582						NCU04410
TRIRE2_23173						NCU04469
TRIRE2_78482						NCU05008	acp-1
TRIRE2_122198						NCU05311
TRIRE2_4124						NCU06140
TRIRE2_124223						NCU06196
TRIRE2_121793						NCU06509
TRIRE2_56531						NCU06610
TRIRE2_108591						NCU06731
TRIRE2_77577						NCU06910	wsc-1
TRIRE2_74235						NCU07887
TRIRE2_55375						NCU07994
TRIRE2_32798						NCU08193
TRIRE2_56077						NCU08307
TRIRE2_120830						NCU09132	tba-1
TRIRE2_121148						NCU09206
TRIRE2_73587						NCU09316
TRIRE2_45112						NCU09595	stk-55
TRIRE2_47733						NCU09806
TRIRE2_81990						NCU11322
TRIRE2_80149						NCU00102
TRIRE2_122127						NCU00399
TRIRE2_105533						NCU00607
TRIRE2_66788						NCU01071
TRIRE2_123084						NCU02335
TRIRE2_60676						NCU02400
TRIRE2_68924						NCU05216
TRIRE2_77706						NCU05508
TRIRE2_55887						NCU07703
TRIRE2_38812						NCU08804
TRIRE2_111915						NCU09691
TRIRE2_33827						NCU09765
TRIRE2_104320
TRIRE2_80019
TRIRE2_121818
TRIRE2_69692
TRIRE2_54632
TRIRE2_123251
TRIRE2_123079
TRIRE2_81149
TRIRE2_106646
TRIRE2_76539
TRIRE2_121252
TRIRE2_121350
TRIRE2_81756
TRIRE2_109346
TRIRE2_73048
TRIRE2_123616
TRIRE2_123686
TRIRE2_66583
TRIRE2_75854
TRIRE2_44640
TRIRE2_109828
TRIRE2_107591
TRIRE2_120610
TRIRE2_123955
TRIRE2_56206
TRIRE2_123614

## Sheet: SOPHupLL
100 most strongly upregulated in light on sophorose
	Annotation Trichoderma					Annotation Neurospora crassa (BROAD)
TRE ID	Gene name	Description	Specification	group	topic	LOCUS NCR	SYMBOL
TRIRE2_121735	cel3b	b-glucosidase CEL3b; identical to AAP57755	GH family 3	Glycoside hydrolase	CAZys	NCU08755	gh3-3
TRIRE2_48707			GT family 20	Glycosyl transferase	CAZys	NCU05041	0
TRIRE2_71380	hmg1/2	hydroxymethylglutaryl-coenzyme A reductase	Oxidoreductase		mevalonate metabolism	NCU00712	0
TRIRE2_23367					oxidative/radical processes
TRIRE2_70816					Protease	NCU09718	0
TRIRE2_50335	Cdc42	Cdc42: Cell division cycle 42		Small guanosine triphosphatases (GTPases)	RAS GTPases	NCU06454	cdc42
TRIRE2_49213	ftt2	Ftt2 encoding a 14-3-3 class protein modulating protein-protein interactions.		ER protein	Secretion
TRIRE2_121539	tmk1	MAPkinase, related to KSS1, filamentation pathway; involved in biocontrol activity in H. virens and in sexual development	kinase	CMGC kinase	Sexual development	NCU02393	mak-2
TRIRE2_34493	HPP1	a-type peptide pheromone precursor hpp1		SEX	sexual development
TRIRE2_124222	0	candidate CaaX-protease, related to E. nidulans rce1, involved in signal transduction		SEX	sexual development	NCU11314	0
TRIRE2_31134	0	candidate isoprenylcysteine carboxyl methyltransferase, involved in posttranslational modification of CaaX-domain proteins, probably with signaling function		SEX	sexual development	NCU00034	0
TRIRE2_64018	STE2	TRE18617, mating type pheromone G-protein coupled receptor		SEX	sexual development	NCU05758	pre-2
TRIRE2_109078	0	TRE30289, hypothetical prenyltransferase, related to E. nidulans CaaX farnesyltransferase beta subunit ram1		SEX	sexual development	NCU05999	0
TRIRE2_62693	0	TRE62693, candidate ABC-transporter, related to a-factor exporter Ste6p (26 % identity)		SEX	sexual development	NCU09443	0
TRIRE2_74771	0	Meiosis-specific protein of unknown function, required for spore wall formation during sporulation; dispensable for both nuclear divisions during meiosis			Sexual development	NCU08316	0
TRIRE2_79503	kc2a	CKII CMGC type protein kinase related to N. crassa PRD-3, CKII alpha, involved in regulation of circadian clock in N. crassa	kinase	CMGC kinase	signal transduction	NCU03124	cka
TRIRE2_74400	GSK4	CMGC type protein kinase related to N. crassa GSK-3; probably involved in transcriptional regulation, related to D. melanogaster SHAGGY, which is involved in phosphorylation and nuclear movement of the central oscillator component TIM, probably involved in sexual development	kinase	CMGC kinase	signal transduction	NCU04185	prk-1
TRIRE2_44330	0	CMGC type protein kinase; related to S. cerevisiae Dual specificity protein kinase YAK1, which is a negative regulator of the cell cycle acting downstream of the cAMP-dependent protein kinase; probably part of a glucose sensing	kinase	CMGC kinase	signal transduction	NCU07872	prk-2
TRIRE2_72627	0	hypothetical G-protein coupled receptor protein, family 2, secretin like, possibly involved in signal transduction, related to N. crassa NCU00786		G-proteins	signal transduction
TRIRE2_81609	ENV1	blue light regulator protein ENVOY, light responsive, responsible for light tolerance and involved in regulation of cellulase gene expression		light	signal transduction
TRIRE2_122284	VEL1	velvet protein, related to the red and blue light sensing protein velvet (veA) in A. nidulans		SEX	signal transduction	NCU01731	ve-1
TRIRE2_120597	0	responsive to light (Chen et al., 2009)	C2H2 zinc finger TF csp-1	Light responsive TF	Transcription factors	NCU02713	csp-1
TRIRE2_103275	0	responsive to light (Chen et al., 2009)	C2H2 zinc finger TF sah-1	Light responsive TF	Transcription factors	NCU04179	sah-1
TRIRE2_73654	0	The basic-leucine zipper (bZIP) transcription factors are proteins that contain a basic region mediating sequence-specific DNA-binding followed by a leucine zipper region (see IPR002158 ) required for dimerization.	basic-leucine zipper domain-containing/DNA binding domain protein		Transcription factors	NCU00499	ada-1
TRIRE2_74576	0	The basic-leucine zipper (bZIP) eukaryotic transcription factors are proteins that contain a basic region mediating sequence-specific DNA-binding followed by a leucine zipper region required for dimerization.	basic-leucine zipper transcription factor-like protein		Transcription factors	NCU01994	0
TRIRE2_72611			N-terminal binuclear Zn cluster-containing protein		Transcription factors
TRIRE2_44175	0	hypothetical sugar transporter family protein		MFS transporter	Transport	NCU07607	0
TRIRE2_82037					Transport	NCU04809	0
TRIRE2_47897					Transport	NCU05591	0
TRIRE2_44278					Transport	NCU09874	0
TRIRE2_62611					Transport
TRIRE2_60116					Transport
TRIRE2_68812	0	MSF sugar transporter			Transport	NCU09287	0
TRIRE2_120017	0	small oligopeptide transporter OPT family, 18 TM domains			Transport
TRIRE2_78935					ubiquitin related	NCU02688	0
TRIRE2_102980					ubiquitin related	NCU04513	0
TRIRE2_78683						NCU03415	0
TRIRE2_23415						NCU10276	0
TRIRE2_4626						NCU08064	0
TRIRE2_111357
TRIRE2_38080						NCU10679	#N/A
TRIRE2_23200						NCU07807	fba
TRIRE2_109404
TRIRE2_49589						NCU02092	0
TRIRE2_107340						NCU07572	0
TRIRE2_124177
TRIRE2_27181						NCU04322	0
TRIRE2_81136						NCU06660	0
TRIRE2_107494
TRIRE2_121800						NCU03388	0
TRIRE2_68706
TRIRE2_81623
TRIRE2_73815						NCU00373	0
TRIRE2_109787						NCU00586	ncw-6
TRIRE2_56470						NCU00780	0
TRIRE2_123550						NCU01402	0
TRIRE2_33312						NCU01559	0
TRIRE2_23050						NCU01601	0
TRIRE2_105051						NCU01750	0
TRIRE2_46902						NCU01856	0
TRIRE2_41518						NCU02526	0
TRIRE2_66173						NCU03667	0
TRIRE2_73516						NCU03753	ccg-1
TRIRE2_111194						NCU04081	0
TRIRE2_67494						NCU04318	0
TRIRE2_21749						NCU04597	0
TRIRE2_120044						NCU05288	0
TRIRE2_122198						NCU05311	0
TRIRE2_60761						NCU06095	csp-2
TRIRE2_107011						NCU06150	0
TRIRE2_104152						NCU06588	0
TRIRE2_61212						NCU06895	0
TRIRE2_103886						NCU06977	0
TRIRE2_35777						NCU07068	0
TRIRE2_76117						NCU07959	0
TRIRE2_56064						NCU08273	0
TRIRE2_78626						NCU08330	0
TRIRE2_109329						NCU08416	0
TRIRE2_67639						NCU08771	0
TRIRE2_38640						NCU09360	0
TRIRE2_3918						NCU09483	0
TRIRE2_80875						NCU09767	0
TRIRE2_81522						NCU11365	0
TRIRE2_123658
TRIRE2_23238
TRIRE2_123686
TRIRE2_109828
TRIRE2_48280
TRIRE2_123543
TRIRE2_43401
TRIRE2_54052
TRIRE2_68705
TRIRE2_123125
TRIRE2_124293
TRIRE2_82619
TRIRE2_121004
TRIRE2_55709
TRIRE2_111129
TRIRE2_55631
TRIRE2_109643

## Sheet: SOPHdownLL
100 most strongly downregulated in light on sophorose
	Annotation Trichoderma					Annotation Neurospora crassa (BROAD)
TRE ID	Gene name	Description	Specification	group	topic	LOCUS NCR	SYMBOL
TRIRE2_123992	0	0	CBM family 63	Carbohydrate binding module	CAZys
TRIRE2_22197	cel1b	b-glucosidase CEL1b (GenBank acc. No. AAP57758) essential for cellulase induction on lactose (PMID: 24879125 )	GH family 1	Glycoside hydrolase	CAZys
TRIRE2_56840	0	Predicted oxidoreductase	GH family 109	Glycoside hydrolase	CAZys
TRIRE2_123232	egl3/cel12a	endoglucanase	GH family 12	Glycoside hydrolase	CAZys
TRIRE2_65406	0	candidate b-glycosidase related to cell-wall modifying enzymes	GH family 16	Glycoside hydrolase	CAZys	NCU05974	0
TRIRE2_49193	0	candidate b-glycosidase distantly related to exo-1,3-glucanase	GH family 17	Glycoside hydrolase	CAZys	NCU09326	0
TRIRE2_66041	chi18-18	chitinase ? Secreted ?	GH family 18	Glycoside hydrolase	CAZys	NCU02184	chit-1
TRIRE2_76672	bgl1/cel3a	b-glucosidase	GH family 3	Glycoside hydrolase	CAZys	NCU04952	gh3-4
TRIRE2_121127	bxl1	b-xylosidase BXL1 (GenBank acc. No.CAA93248)	GH family 3	Glycoside hydrolase	CAZys
TRIRE2_69276	0	candidate b-glycosidase distantly related to xylanase	GH family 30	Glycoside hydrolase	CAZys
TRIRE2_120312	egl2/cel5a	endo-1,4-glucanase EGL2	GH family 5	Glycoside hydrolase	CAZys	NCU00762	gh5-1
TRIRE2_72567	cbh2/cel6a	cellobiohydrolase CBH2	GH family 6	Glycoside hydrolase	CAZys	NCU09680	gh6-2
TRIRE2_22129	0	0	GH family 61	Glycoside hydrolase	CAZys	NCU01380	0
TRIRE2_122081	egl1/cel7b	endo-1,4-glucanase EGL1; C-terminal CBM1	GH family 7	Glycoside hydrolase	CAZys	NCU05057	gh7-1
TRIRE2_123989	cbh1/cel7a	cellobiohydrolase CBH1	GH family 7	Glycoside hydrolase	CAZys	NCU07340	cbh-1
TRIRE2_79396	0	0	GT family 2	Glycosyl transferase	CAZys	NCU00911	0
TRIRE2_123967	hfb3	Class II fungal hydrophobin hfb3		Hydrophobine	Hydrophobins
TRIRE2_119989	hfb2	hydrophobin belonging to the class II of fungal hydrophobins, PMID:9346297		Hydrophobine	Hydrophobins
TRIRE2_51365	0	0			Protease	NCU00263	0
TRIRE2_119876	0	Aspartyl protease			Protease	NCU03168	0
TRIRE2_121306	0	putative aspartyl protease			Protease	NCU07063	0
TRIRE2_123244	0	0			Protease
TRIRE2_75547	0	0			Ras GTPase related	NCU09269	ran
TRIRE2_76880	RSR1	RSR1/Bud1p family GTPase		Small guanosine triphosphatases (GTPases)	RAS GTPases	NCU02167	krev-1
TRIRE2_80484	0	0			ribosomal proteins	NCU01452	0
TRIRE2_23263	0	Hypothetical small GTPase, Arf type	Arf and Arf-like proteins		Secretion	NCU07173	0
TRIRE2_122415	pdi1	ER-resident foldase catalysing formation of disulphide bridges.		ER oxidoreductin system	Secretion	NCU09223	0
TRIRE2_121251	0	putative cell wall protein (Metarhizium adhesion Mad1 ?)		cell wall	Secretion	NCU10687	0
TRIRE2_64790	0	Acetate transporter required for normal sporulation; phosphorylated in mitochondria			Sexual development	NCU06043	0
TRIRE2_76590	0	related to S. macrospora zinc binuclear cluster transcription factor PRO1, which is involved in fruiting body development (62 %)		SEX	sexual development	NCU07392	adv-1
TRIRE2_53238	0	TRE456, hypothetical G-protein coupled receptor, family 2, secretin like, related to Magnaporthe grisea MG00532 (GPCR with homology to rat growth hormone releasing factor)		G-proteins	signal transduction	NCU03253	0
TRIRE2_124113	0	hypothetical G-protein coupled receptor, PTH11 like (implicated in pathogenesis in M. grisea)		G-proteins	signal transduction
TRIRE2_77795	0	F-box / WD-40 (SCON-2); LIMPET, E3-ubiquitin ligase related to N. crassa SCON-2, related in regulation of sulphur metabolism, responds to light and is probably involved in cellulase gene expression (Gremel et al., 2008)	signal transduction	Sulfur regulatory proteins	Sulfur metabolism	NCU08563	scon-2
TRIRE2_65410	0	Phophoadenosine phophosulfate reductase		Generation of sulfide and cysteine	Sulfur metabolism	NCU02005	0
TRIRE2_108914	0	SAM:3-amino-3-carboxylpropyl transferase		Homocysgteine and methionine metabolism	Sulfur metabolism	NCU03032	0
TRIRE2_81576	0	Allsimilatory sulfite reductase, alpha subunit		Generation of sulfide and cysteine	Sulfur metabolism	NCU04077	cys-2
TRIRE2_45138	0	Allsimilatory sulfite reductase, beta subunit		Generation of sulfide and cysteine	Sulfur metabolism	NCU05238	cys-4
TRIRE2_76215	0	Sulfide dehydrogenase		Additional aspects of sulfur metabolism	Sulfur metabolism	NCU07112	0
TRIRE2_69529	0	Taurine dioxygenase		Sulfur acquisition and processing	Sulfur metabolism	NCU07819	0
TRIRE2_112567	0	Taurine dioxygenase		Sulfur acquisition and processing	Sulfur metabolism	NCU09800	0
TRIRE2_123979	0	Taurine dioxygenase		Sulfur acquisition and processing	Sulfur metabolism
TRIRE2_103012	0	Taurine dioxygenase		Sulfur acquisition and processing	Sulfur metabolism
TRIRE2_54675	0	PhoG and its homologues, are proteins that have been found to increase acid phosphatase activity within certain fungi. It is not clear that these proteins are actually the acid phosphatase themselves.	PHOG		Transcription factors	NCU03725	vib-1
TRIRE2_122208	xyr1	xylanase regulatator 1		cellulase transcription factor	Transcription factors	NCU06971	xlr-1
TRIRE2_60945	0	Predicted transporter (major facilitator superfamily)			Transport
TRIRE2_80149						NCU00102	0
TRIRE2_53576						NCU00420	0
TRIRE2_21982						NCU00881	ham-7
TRIRE2_64272						NCU00899	0
TRIRE2_119975						NCU01418	ccg-6
TRIRE2_82510						NCU01634	hH4-1
TRIRE2_22564						NCU02041	acw-11
TRIRE2_106686						NCU02196	0
TRIRE2_121522						NCU02437	hH2A
TRIRE2_65483						NCU03013	acw-10
TRIRE2_79329						NCU03107	0
TRIRE2_79448						NCU03222	0
TRIRE2_119578						NCU03319	0
TRIRE2_21270						NCU03370	0
TRIRE2_108357						NCU03552	0
TRIRE2_119963						NCU03873	0
TRIRE2_41035						NCU04034	0
TRIRE2_21758						NCU04230	acu-3
TRIRE2_64448						NCU04732	0
TRIRE2_123968						NCU05859	0
TRIRE2_78439						NCU06075	ace-8
TRIRE2_102607						NCU06203	0
TRIRE2_61750						NCU06465	0
TRIRE2_121793						NCU06509	0
TRIRE2_56531						NCU06610	0
TRIRE2_73774						NCU06836	acu-5
TRIRE2_77577						NCU06910	wsc-1
TRIRE2_70840						NCU07776	acw-5
TRIRE2_55375						NCU07994	0
TRIRE2_56077						NCU08307	0
TRIRE2_23276						NCU08956	0
TRIRE2_105631						NCU09124	0
TRIRE2_53947						NCU09263	acw-4
TRIRE2_120156						NCU09740	0
TRIRE2_6005						NCU09831	0
TRIRE2_21468						NCU09929	0
TRIRE2_54086
TRIRE2_108284
TRIRE2_56206
TRIRE2_120189
TRIRE2_120610
TRIRE2_123616
TRIRE2_123614
TRIRE2_123251
TRIRE2_120837
TRIRE2_120430
TRIRE2_42752
TRIRE2_120953
TRIRE2_106646
TRIRE2_80980
TRIRE2_123079
TRIRE2_121818
TRIRE2_55272
TRIRE2_123946
TRIRE2_80019

## Sheet: GLUupLL
100 most strongly upregulated in light on glucose
	Annotation Trichoderma					Annotation Neurospora crassa (BROAD)
TRE ID	Gene name	Description	Specification	group	topic	LOCUS NCR	SYMBOL
TRIRE2_77602	0	0	GT family 20	Glycosyl transferase	CAZys	NCU09715
TRIRE2_22005	PMT1	Dol-P-Man:protein-O-D-mannosyltransferase	GT family 39	O-Linked glycan elaboration	Glycosylation	NCU01912
TRIRE2_22013	0	hypothetical hsp70	0	HSP 70	Heat shock proteins	NCU00692
TRIRE2_120053	0	hypothetical hsp70	0	HSP 70	Heat shock proteins	NCU08693	hsp70-5
TRIRE2_78836	0	0			mitochondrial proteins	NCU05390
TRIRE2_22737	0	0			mitochondrial proteins	NCU00644
TRIRE2_74409	0	0			mitochondrial proteins	NCU04171
TRIRE2_75564	0	0			mitochondrial proteins	NCU02509
TRIRE2_76340	0	0			mitochondrial proteins	NCU00431	tom22
TRIRE2_121306	0	putative aspartyl protease			Protease	NCU07063
TRIRE2_75547					Ras GTPase related	NCU09269	ran
TRIRE2_74568					ribosomal proteins	NCU02181
TRIRE2_61595					ribosomal proteins	NCU06226
TRIRE2_33692					ribosomal proteins	NCU06210
TRIRE2_78870					ribosomal proteins	NCU02744
TRIRE2_62820					ribosomal proteins	NCU01776
TRIRE2_106039					ribosomal proteins	NCU05599
TRIRE2_124010					ribosomal proteins	NCU01221
TRIRE2_21658					ribosomal proteins	NCU02707
TRIRE2_107784					ribosomal proteins	NCU08389
TRIRE2_104491					ribosomal proteins	NCU10498
TRIRE2_123145					ribosomal proteins	NCU03703
TRIRE2_80484					ribosomal proteins	NCU01452
TRIRE2_122001					ribosomal proteins	NCU02905
TRIRE2_122036					ribosomal proteins	NCU06047
TRIRE2_21170					ribosomal proteins	NCU06432
TRIRE2_79106					ribosomal proteins	NCU00706
TRIRE2_81713					ribosomal proteins	NCU07182
TRIRE2_73765					ribosomal proteins	NCU06843
TRIRE2_46490					ribosomal proteins	NCU08620
TRIRE2_123176					ribosomal proteins	NCU01317
TRIRE2_121278					ribosomal proteins	NCU01948
TRIRE2_119855					ribosomal proteins	NCU00489	crp-10
TRIRE2_80025					ribosomal proteins	NCU07014	crp-3
TRIRE2_51212					ribosomal proteins	NCU04331	crp-4
TRIRE2_122141					ribosomal proteins	NCU03806	cyh-2
TRIRE2_77906					ribosomal proteins	NCU03393	rap-1
TRIRE2_76939					ribosomal proteins	NCU01949	un-16
TRIRE2_21890					ribosomal proteins
TRIRE2_123890	0	Sporulation-specific homolog of the yeast CDC3/10/11/12 family of bud neck microfilament genes; septin protein involved in sporulation; regulated by ABFI	0		Sexual development	NCU03795
TRIRE2_34493	HPP1	a-type peptide pheromone precursor hpp1	0	SEX	sexual development
TRIRE2_124113	0	hypothetical G-protein coupled receptor, PTH11 like (implicated in pathogenesis in M. grisea)	0	G-proteins	signal transduction
TRIRE2_81609	ENV1	blue light regulator protein ENVOY, light responsive, responsible for light tolerance and involved in regulation of cellulase gene expression	0	light	signal transduction
TRIRE2_103275	0	responsive to light (Chen et al., 2009)	C2H2 zinc finger TF sah-1	Light responsive TF	Transcription factors	NCU04179	sah-1
TRIRE2_62380	0	MSF major facilitator, putative galactose permease	0		Transport
TRIRE2_45736	0	0	0		WD40 repeats	NCU05810	cpc-2
TRIRE2_56384	0	Nucleolar protein that binds nuclear localization sequences				NCU03092
TRIRE2_73623	0	Monooxygenase, aromatic ring catabolism				NCU11363
TRIRE2_79598	0	hyp prot				NCU04018
TRIRE2_53669						NCU01021
TRIRE2_68990						NCU04656
TRIRE2_121793						NCU06509
TRIRE2_58489						NCU05692
TRIRE2_62721						NCU02951
TRIRE2_103506						NCU04348
TRIRE2_1818						NCU01835
TRIRE2_4878						NCU05989
TRIRE2_110377						NCU00014
TRIRE2_76329						NCU00443
TRIRE2_81990						NCU11322
TRIRE2_121469						NCU01474
TRIRE2_77613						NCU05889
TRIRE2_78004						NCU01826
TRIRE2_62225						NCU02066
TRIRE2_62470						NCU02955
TRIRE2_42181						NCU07942
TRIRE2_55552						NCU03148
TRIRE2_111194						NCU04081
TRIRE2_3918						NCU09483
TRIRE2_23327						NCU03669
TRIRE2_108332						NCU09488
TRIRE2_120539						NCU01550
TRIRE2_59988						NCU09349
TRIRE2_58404						NCU02507
TRIRE2_66154						NCU01257
TRIRE2_77440						NCU06090
TRIRE2_78626						NCU08330
TRIRE2_122987						NCU06482	ace-2
TRIRE2_53947						NCU09263	acw-4
TRIRE2_70840						NCU07776	acw-5
TRIRE2_75506						NCU02629	ad-5
TRIRE2_120235						NCU07700	cot-3
TRIRE2_63400						NCU09327	cyt-4
TRIRE2_82510						NCU01634	hH4-1
TRIRE2_60847	0	ATP synthase subunit 9, proteolipid P2				NCU02250	oli
TRIRE2_80997						NCU07459	prm-1
TRIRE2_120789						NCU09468	tba-2
TRIRE2_74983						NCU07697	tca-4
TRIRE2_22910						NCU01227	tca-8
TRIRE2_44492						NCU01179	tom40
TRIRE2_21564						NCU02208	un-10
TRIRE2_68706	0	unknown protein, only in hypocreaceae
TRIRE2_73631	0	isoamyl alcohol oxidase
TRIRE2_110879	0	unknown protein, 1 TM, only in chaetomium and Magnaporthe
TRIRE2_120837	0	unknown protein, 1 TM domain
TRIRE2_3671						NCU07903
TRIRE2_107591
TRIRE2_23238
TRIRE2_123686
TRIRE2_123543

## Sheet: GLUdownLL
100 most strongly downregulated in light on glucose
	Annotation Trichoderma					Annotation Neurospora crassa (BROAD)
TRE ID	Gene name	Description	Specification	group	topic	LOCUS NCR	SYMBOL
TRIRE2_66041	chi18-18	chitinase ? Secreted ?	GH family 18	Glycoside hydrolase	CAZys	NCU02184	chit-1
TRIRE2_30214	0	0	GT family 32	Glycosyl transferase	CAZys
TRIRE2_51365	0	0			Protease	NCU00263	0
TRIRE2_3049	0	Metallopeptidase			Protease
TRIRE2_109234	0	putative D-aminopeptidase			Protease
TRIRE2_23059	0	0			ribosomal proteins	NCU03565	0
TRIRE2_2845	GNA2	G-protein alpha subunit 2, related to N. crassa GNA2		G-proteins	signal transduction	NCU06729	gna-2
TRIRE2_76215	0	Sulfide dehydrogenase		Additional aspects of sulfur metabolism	Sulfur metabolism	NCU07112	0
TRIRE2_45138	0	Allsimilatory sulfite reductase, beta subunit		Generation of sulfide and cysteine	Sulfur metabolism	NCU05238	cys-4
TRIRE2_75704	0	adenylyl sulfate kinase		Generation of sulfide and cysteine	Sulfur metabolism	NCU09896	0
TRIRE2_121686	0	Serine hydroxymethyltransferase		Homocysgteine and methionine metabolism	Sulfur metabolism	NCU02274	for
TRIRE2_121820	0	methionine synthase; SAM synthetase (ETH-1)		Homocysgteine and methionine metabolism	Sulfur metabolism	NCU06512	met-8
TRIRE2_103012	0	Taurine dioxygenase		Sulfur acquisition and processing	Sulfur metabolism
TRIRE2_121602	0	\N	N-terminal binuclear Zn cluster-containing/DNA binding domain-containing protein		Transcription factors
TRIRE2_79510	0				Transport	NCU08358	0
TRIRE2_60086	0				Transport
TRIRE2_60116	0				Transport
TRIRE2_102980	0				ubiquitin related	NCU04513	0
TRIRE2_42919	0				ubiquitin related
TRIRE2_23455						NCU00024	0
TRIRE2_122531						NCU00554	hom-1
TRIRE2_4860						NCU00602	0
TRIRE2_75294						NCU00792	0
TRIRE2_21982						NCU00881	ham-7
TRIRE2_121345						NCU01429	ser-7
TRIRE2_123174						NCU01439	0
TRIRE2_67420						NCU01545	atg-8
TRIRE2_121031						NCU01965	cyt-20
TRIRE2_79495						NCU02010	leu-4
TRIRE2_123084						NCU02335	0
TRIRE2_49197						NCU02380	0
TRIRE2_72643						NCU02639	arg-1
TRIRE2_54564						NCU02936	0
TRIRE2_58790						NCU03068	pdx-3
TRIRE2_79329						NCU03107	0
TRIRE2_119788						NCU03118	0
TRIRE2_108299						NCU03347	nic-4
TRIRE2_21270						NCU03370	0
TRIRE2_121800						NCU03388	0
TRIRE2_51110						NCU03509	pmg
TRIRE2_51499						NCU03608	ilv-2
TRIRE2_56396						NCU03921	0
TRIRE2_64010						NCU04016	0
TRIRE2_72615						NCU04020	0
TRIRE2_21758						NCU04230	acu-3
TRIRE2_79037						NCU04303	0
TRIRE2_21746						NCU04594	0
TRIRE2_21749						NCU04597	0
TRIRE2_40290						NCU05248	0
TRIRE2_52337						NCU05731	trx
TRIRE2_36267						NCU06106	0
TRIRE2_102607						NCU06203	0
TRIRE2_4009						NCU06211	tca-16
TRIRE2_73708						NCU06425	0
TRIRE2_75271						NCU06550	pdx-1
TRIRE2_2521						NCU06558	0
TRIRE2_63744						NCU06651	0
TRIRE2_22076						NCU06711	0
TRIRE2_82385						NCU07451	0
TRIRE2_74635						NCU07720	0
TRIRE2_23200						NCU07807	fba
TRIRE2_22804						NCU07926	0
TRIRE2_55375						NCU07994	0
TRIRE2_55099						NCU08022	0
TRIRE2_75689						NCU08195	0
TRIRE2_122050						NCU08380	0
TRIRE2_76235						NCU08748	0
TRIRE2_21481						NCU08824	0
TRIRE2_21426						NCU09085	0
TRIRE2_6005						NCU09831	0
TRIRE2_81522						NCU11365	0
TRIRE2_110768
TRIRE2_54052
TRIRE2_119806
TRIRE2_76910
TRIRE2_123658
TRIRE2_106155
TRIRE2_62475
TRIRE2_112081
TRIRE2_69164
TRIRE2_120189
TRIRE2_81756
TRIRE2_66616
TRIRE2_124293
TRIRE2_48266
TRIRE2_5088
TRIRE2_69574
TRIRE2_56048
TRIRE2_43401
TRIRE2_23062
TRIRE2_78340
TRIRE2_66421
TRIRE2_48280
TRIRE2_108637
TRIRE2_112439
TRIRE2_122824
TRIRE2_56176
TRIRE2_123946
TRIRE2_68941
TRIRE2_111237
