# Supplementary material for: Analysis of Light- and Carbon-Specific Transcriptomes Implicates a Class of G-Protein-Coupled Receptors in Cellulose Sensing
Source: mSphere. 2017 May 10;2(3):e00089-17. doi: 10.1128/mSphere.00089-17 (PMC5425790; doi:10.1128/mSphere.00089-17)
Supplement: DATA SET S8 [file sph003172282sd9.xlsx]

## Sheet: GLUvsGLY
Genes differentially regulated between glucose and glycerol
>2fold regulation; p-value 0.01, FDR; 570 genes
glucose (G) versus glycerol (Y)			Annotation Trichoderma					Annotation Neurospora crassa (BROAD)
TRE ID	condition	fold regulation DD	Gene name	Description	Specification	group	topic	LOCUS NCR	SYMBOL
TRIRE2_76734	upLLdownDDGvsY	4.61116	0	SWIRM domain containing chromosomal protein, binds to DNA	0	0	0	NCU01862	0
TRIRE2_44230	upLLGvsY	10.1048	0	0	CBM family 20	Carbohydrate binding module	CAZys	NCU03600	0
TRIRE2_120362	upLLGvsY	3.30704	0	0	CBM family 4	Carbohydrate binding module	CAZys
TRIRE2_32243	downDDLLGvsY	-30.7953	0	0	CE family 1	Carbohydrate esterase	CAZys
TRIRE2_107850	upDDGvsY	4.18691	0	0	CE family 1	Carbohydrate esterase	CAZys
TRIRE2_21668	downLLGvsY	-3.65775	0	0	CE family 10	Carbohydrate esterase	CAZys	NCU03290	0
TRIRE2_107835	upDDGvsY	11.2484	0	0	CE family 10	Carbohydrate esterase	CAZys
TRIRE2_111897	downLLGvsY	-4.34079	0	0	GH family 109	Glycoside hydrolase	CAZys
TRIRE2_79606	downLLGvsY	-4.04846	0	0	GH family 115	Glycoside hydrolase	CAZys	NCU06143	0
TRIRE2_108477	downLLGvsY	-4.09046	0	candidate oligo-1,6-glucosidase	GH family 13	Glycoside hydrolase	CAZys
TRIRE2_1885	downLLGvsY	-3.28237	gla	Intracellular sporulation-specific glucoamylase involved in glycogen degradation; induced during starvation of a/a diploids late in sporulation, but dispensable for sporulation	GH family 15	Glycoside hydrolase	CAZys	NCU01517	gla-1
TRIRE2_122511	upLLGvsY	7.93649	0	candidate endo-1,3(4)-b-glucanase	GH family 16	Glycoside hydrolase	CAZys	NCU05789	0
TRIRE2_65406	upLLGvsY	3.07425	0	candidate b-glycosidase related to cell-wall modifying enzymes	GH family 16	Glycoside hydrolase	CAZys	NCU05974	0
TRIRE2_66843	upLLGvsY	2.83295	0	candidate b-glycosidase related to cell-wall modifying enzymes	GH family 16	Glycoside hydrolase	CAZys	NCU08072	0
TRIRE2_72339	downLLGvsY	-3.85287	chi18-9/tvc13	candidate b-glycosidase related to chitinase; CHI18-9 (GenBank acc. No. CDAA05857); fungal subgroup C chitinase	GH family 18	Glycoside hydrolase	CAZys
TRIRE2_3196	downLLGvsY	-5.40382	0	candidate a-mannosidase	GH family 38	Glycoside hydrolase	CAZys	NCU07404	gh38-1
TRIRE2_42152	upDDGvsY	5.27696	0	candidate b-glycosidase related to chitosanase	GH family 75	Glycoside hydrolase	CAZys
TRIRE2_55802	downLLGvsY	-5.001	0	candidate a-glycosidase	GH family 76	Glycoside hydrolase	CAZys	NCU09937	gh76-5
TRIRE2_58117	upLLGvsY	2.8443	0	candidate a-glycosidase related to a-N-acetylglucosaminidase	GH family 89	Glycoside hydrolase	CAZys
TRIRE2_79921	downLLGvsY	-5.53647	0	candidate a-glycosidase distantly related to a-1,2-mannosidase	GH family 92	Glycoside hydrolase	CAZys
TRIRE2_74194	downLLGvsY	-3.95597	0	lxr1	GH family 99	Glycoside hydrolase	CAZys	NCU09041	0
TRIRE2_121136	upLLGvsY	3.88491	0	0	GH family 99	Glycoside hydrolase	CAZys
TRIRE2_124228	downLLGvsY	-3.77232	0	Chitin synthase/hyaluronan synthase (glycosyltransferases)	GT family 2	Glycosyl transferase	CAZys	NCU05268	chs-6
TRIRE2_50212	upLLGvsY	9.14316	0	distantly related to glycosyltransferases; Glycosyltransferases not yet assigned to a family	GT family 2	Glycosyl transferase	CAZys	NCU09906	0
TRIRE2_75295	downLLGvsY	-2.2533	0	Trehalose-6-phosphate synthase component TPS1 and related subunits	GT family 20	Glycosyl transferase	CAZys	NCU00793	0
TRIRE2_44529	downLLGvsY	-2.04431	0	0	GT family 3	Glycosyl transferase	CAZys	NCU06687	gsy-1
TRIRE2_66888	upDDGvsY	7.94924	0	0	GT family 71	Glycosyl transferase	CAZys
TRIRE2_66814	upLLGvsY	2.03361	ALG6	Dol-PP-Glc:Dol-P-GlcNAc2Man9 alpha 1,3-glucosyltransferase	GT family 57	Glycosyltransferases working at the ER luminal face	Glycosylation	NCU03317	0
TRIRE2_5377	upLLGvsY	2.50466	GPI11	Phosphoethanolamine transferase	0	GPI-Anchor elaboration	Glycosylation	NCU06663	gpip-1
TRIRE2_121839	upDDGvsY	11.4615	0	hypothetical protein, related to hsp70	0	HSP 70	Heat shock proteins
TRIRE2_123967	downDDGvsY	-30.7161	hfb3	Class II fungal hydrophobin hfb3	0	Hydrophobine	Hydrophobins
TRIRE2_120079	downLLGvsY	-7.52143	erg10	acetyl-CoA C-acetyltransferase- mitochondria	Acyltransferase	0	mevalonate metabolism	NCU09732	0
TRIRE2_121743	downLLGvsY	-4.76946	0	Mitochondrial succinate/fumarate antiporter	0	0	mitochondrial proteins	NCU08561	0
TRIRE2_54144	upLLGvsY	7.14482	0	0	0	0	oxidative/radical processes	NCU02020	0
TRIRE2_120008	downDDLLGvsY	-2.81765	0	0	0	0	oxidative/radical processes	NCU09798	0
TRIRE2_23367	downDDLLGvsY	-3.93243	0	0	0	0	oxidative/radical processes
TRIRE2_51365	downLLGvsY	-2.88732	0	0	0	0	Protease	NCU00263	0
TRIRE2_4308	downDDLLGvsY	-2.23251	0	0	0	0	Protease	NCU02319	0
TRIRE2_21659	downLLGvsY	-3.76996	0	0	0	0	Protease	NCU02701	0
TRIRE2_119876	upLLGvsY	4.12771	0	Aspartyl protease	0	0	Protease	NCU03168	0
TRIRE2_108592	downDDGvsY	-2.23435	0	0	0	0	Protease	NCU06732	0
TRIRE2_121306	upLLGvsY	6.06611	0	putative aspartyl protease	0	0	Protease	NCU07063	0
TRIRE2_47286	downLLGvsY	-5.7834	0	0	0	0	Protease	NCU11027	0
TRIRE2_61127	downLLGvsY	-3.08335	0	Serine carboxypeptidases (lysosomal cathepsin A)	0	0	Protease
TRIRE2_81058	upDDGvsY	8.28561	0	0	0	0	Protease
TRIRE2_3049	upDDLLGvsY	32.3686	0	Metallopeptidase	0	0	Protease
TRIRE2_110295	upLLGvsY	2.00787	0	0	0	0	ribosomal proteins	NCU00564	0
TRIRE2_21890	upLLGvsY	2.05789	0	0	0	0	ribosomal proteins
TRIRE2_73618	upLLGvsY	45.5278	0	candidate polyketide synthase	0	PKS	secondary metabolism	NCU04865	pks-3
TRIRE2_73621	upLLGvsY	56.6871	0	candidate polyketide synthase	0	PKS	secondary metabolism
TRIRE2_105763	downLLGvsY	-13.8372	0	Distantly related to C. albicans Rbt5p. Putative cell wall protein.	0	Cell wall	Secretion
TRIRE2_122870	downLLGvsY	-7.608	0	DIstantly related to A. niger CwpA. Putative cell wall protein.	0	Cell wall	Secretion
TRIRE2_120823	downDDGvsY	-7.03922	0	secreted aldose epimerase (tre44592). Putative cell wall mannoprotein. Ser/Thr-rich.	0	Cell wall	Secretion
TRIRE2_123475	downLLGvsY	-2.86259	0	Putative cell wall Thr-rich mannoprotein. Distantly related to S. cerevisiae Dan4p.	0	Cell wall	Secretion
TRIRE2_64790	upLLGvsY	5.14772	0	Acetate transporter required for normal sporulation; phosphorylated in mitochondria	0	0	Sexual development	NCU06043	0
TRIRE2_74771	downLLGvsY	-2.98004	0	Meiosis-specific protein of unknown function, required for spore wall formation during sporulation; dispensable for both nuclear divisions during meiosis	0	0	Sexual development	NCU08316	0
TRIRE2_56515	upDDGvsY	3.76873	0	Protein involved in meiotic recombination, required for normal levels of crossing over, colocalizes with Zip2p to discrete foci on meiotic chromosomes, has homology to bacterial MutS protein	0	0	Sexual development	NCU10895	msh4
TRIRE2_31134	downLLGvsY	-12.4346	0	candidate isoprenylcysteine carboxyl methyltransferase, involved in posttranslational modification of CaaX-domain proteins, probably with signaling function	0	SEX	sexual development	NCU00034	0
TRIRE2_109078	downLLGvsY	-3.51294	0	TRE30289, hypothetical prenyltransferase, related to E. nidulans CaaX farnesyltransferase beta subunit ram1	0	SEX	sexual development	NCU05999	0
TRIRE2_76590	upLLGvsY	12.4345	0	related to S. macrospora zinc binuclear cluster transcription factor PRO1, which is involved in fruiting body development (62 %)	0	SEX	sexual development	NCU07392	adv-1
TRIRE2_62693	downLLGvsY	-19.0172	0	TRE62693, candidate ABC-transporter, related to a-factor exporter Ste6p (26 % identity)	0	SEX	sexual development	NCU09443	0
TRIRE2_124341	downLLGvsY	-28.0431	MATa1	mating type protein MATa1 (MAT1-2-1), contains HMG-box	0	SEX	sexual development
TRIRE2_120498	downLLGvsY	-2.8244	0	Phosphotyrosyl phosphatase activator, PTPA	protein phosphatase	0	signal transduction	NCU03269	0
TRIRE2_123313	upDDGvsY	3.21049	0	CAMK kinase, related to N. crassa APG1 (ATG1) autophagy related	kinase	CAMK kinase	signal transduction	NCU00188	apg-1
TRIRE2_53238	upLLGvsY	3.21829	0	TRE456, hypothetical G-protein coupled receptor, family 2, secretin like, related to Magnaporthe grisea MG00532 (GPCR with homology to rat growth hormone releasing factor)	0	G-proteins	signal transduction	NCU03253	0
TRIRE2_4508	upDDGvsY	6.52946	0	TRE4508, protein comprising 7 transmembrane domains, distantly related to N. crassa Stm1-like GPCR GPR-6	0	G-proteins	signal transduction	NCU09195	gpr-6
TRIRE2_55561	downLLGvsY	-10.7419	0	hypothetical G-protein coupled receptor, PTH11 like (implicated in pathogenesis in M. grisea)	0	G-proteins	signal transduction	NCU09796	0
TRIRE2_65410	upDDGvsY	24.0867	0	Phophoadenosine phophosulfate reductase	0	Generation of sulfide and cysteine	Sulfur metabolism	NCU02005	0
TRIRE2_81576	upDDGvsY	33.4189	0	Allsimilatory sulfite reductase, alpha subunit	0	Generation of sulfide and cysteine	Sulfur metabolism	NCU04077	cys-2
TRIRE2_45138	upDDLLGvsY	19.4404	0	Allsimilatory sulfite reductase, beta subunit	0	Generation of sulfide and cysteine	Sulfur metabolism	NCU05238	cys-4
TRIRE2_65295	downLLGvsY	-2.53849	0	Serine hydroxymethyltransferase	0	Homocysgteine and methionine metabolism	Sulfur metabolism	NCU05805	0
TRIRE2_62367	downDDLLGvsY	-6.86251	0	Sulfite oxidase-like protein	0	Sulfur acquisition and processing	Sulfur metabolism	NCU06931	0
TRIRE2_77969	upDDGvsY	8.89537	0	Methionine permease	0	Sulfur transporter	Sulfur metabolism	NCU01055	0
TRIRE2_64608	downLLGvsY	-4.37836	creC	Regulatory protein involved in catabolite repression. Appears to be be part of a complex with creB that regulates creA	\N	0	Transcription factors	NCU03965	0
TRIRE2_53067	downLLGvsY	-5.89383	0	This domain is found in a number of fungal transcription factors including transcriptional activator xlnR, yeast regulatory protein GAL4, and other transcription proteins regulating a variety of cellular and metabolic processes.	fungal specific transcription factor domain-containing protein	0	Transcription factors	NCU02214	tah-2
TRIRE2_121164	downLLGvsY	-3.39379	0	\N	N-terminal binuclear Zn cluster-containing protein	0	Transcription factors	NCU09974	0
TRIRE2_72611	downDDLLGvsY	-8.02567	0	\N	N-terminal binuclear Zn cluster-containing protein	0	Transcription factors
TRIRE2_73559	upDDGvsY	2.42051	0	N-terminal binuclear Zn cluster-containing/DNA binding domain-containing protein	N-terminal binuclear Zn cluster-containing/DNA binding domain-containing protein	0	Transcription factors	NCU08652	0
TRIRE2_121107	downDDLLGvsY	-10.772	0	\N	N-terminal binuclear Zn cluster-containing/DNA binding domain-containing protein	0	Transcription factors
TRIRE2_123699	upDDGvsY	4.23476	0	\N	N-terminal binuclear Zn cluster-containing/DNA binding domain-containing protein	0	Transcription factors
TRIRE2_121602	upDDGvsY	10.7494	0	\N	N-terminal binuclear Zn cluster-containing/DNA binding domain-containing protein	0	Transcription factors
TRIRE2_122523	upDDGvsY	7.24212	0	The N-terminal region of a number of fungal transcriptional regulatory proteins contains a Cys-rich motif that is involved in zinc-dependent binding of DNA. The region forms a binuclear Zn cluster, in which two Zn atoms are bound by six Cys residues	N-terminal fungal transcription regulatory domain-containing protein	0	Transcription factors	NCU02142	0
TRIRE2_54675	upLLGvsY	6.574	0	PhoG and its homologues, are proteins that have been found to increase acid phosphatase activity within certain fungi. It is not clear that these proteins are actually the acid phosphatase themselves.	PHOG	0	Transcription factors	NCU03725	vib-1
TRIRE2_76800	downDDLLGvsY	-8.97141	0	Sugar transporter, MSF family, 12 TM	0	0	Transport	NCU00821	0
TRIRE2_62502	downDDLLGvsY	-11.3104	0	Sugar transporter, MSF family, 11 TM	0	0	Transport	NCU01132	0
TRIRE2_106556	upDDLLGvsY	27.6597		sugar transporter, MFS family, putative galactose permease	0	0	Transport	NCU01633	0
TRIRE2_72383	downLLGvsY	-3.42793		0	0	0	Transport	NCU02582	sor-4
TRIRE2_74601	downLLGvsY	-3.20911		0	0	0	Transport	NCU03171	0
TRIRE2_82037	downLLGvsY	-2.0791		0	0	0	Transport	NCU04809	0
TRIRE2_81670	downDDGvsY	-2.16315		0	0	0	Transport	NCU06384	0
TRIRE2_67469	downDDGvsY	-2.6821		0	0	0	Transport	NCU08858	0
TRIRE2_68812	downDDLLGvsY	-11.4447	0	Sugar transporter, MSF family, 10 TM	0	0	Transport	NCU09287	0
TRIRE2_44278	downDDLLGvsY	-4.01621		oligopeptide transporter, OPT family	0	0	Transport	NCU09874	0
TRIRE2_58899	downLLGvsY	-5.96982	0	0	0	0	Transport	NCU09975	0
TRIRE2_82309	downLLGvsY	-25.0495	0	0	0	0	Transport
TRIRE2_120017	downDDLLGvsY	-16.0431	0	small oligopeptide transporter OPT family, 18 TM domains	0	0	Transport
TRIRE2_50618	downDDLLGvsY	-13.2062	0	Sugar transporter, MSF family, 11 TM	0	0	Transport
TRIRE2_62611	downLLGvsY	-5.53382		0	0	0	Transport
TRIRE2_60116	downLLGvsY	-4.39562		0	0	0	Transport
TRIRE2_62380	upDDGvsY	7.45162		MSF major facilitator, putative galactose permease	0	0	Transport
TRIRE2_120114	upDDGvsY	7.47022		0	0	0	Transport
TRIRE2_60945	upLLGvsY	9.24669		Predicted transporter (major facilitator superfamily)	0	0	Transport
TRIRE2_60086	upDDGvsY	14.2985		0	0	0	Transport
TRIRE2_64167	upDDLLGvsY	26.7835		oligopeptide transporter, OPT family	0	0	Transport
TRIRE2_44175	downLLGvsY	-33.6117		hypothetical sugar transporter family protein	0	MFS transporter	Transport	NCU07607	0
TRIRE2_57015	upDDLLGvsY	4.75688		putative sodium/glucose cotransporter or amino acid permease	#N/A	#N/A	Transport
TRIRE2_3976	downLLGvsY	-2.35777						NCU00004	0
TRIRE2_76218	downLLGvsY	-3.15538						NCU00028	0
TRIRE2_78462	downDDLLGvsY	-30.8772						NCU00052	0
TRIRE2_62165	downDDLLGvsY	-35.8066						NCU00055	0
TRIRE2_80149	downDDGvsY	-3.70338						NCU00102	0
TRIRE2_75998	downLLGvsY	-3.99328						NCU00127	0
TRIRE2_57370	downDDLLGvsY	-5.2517						NCU00129	0
TRIRE2_67588	downLLGvsY	-4.17302						NCU00153	ndi-1
TRIRE2_80716	downLLGvsY	-2.92785						NCU00194	ota
TRIRE2_61504	upDDGvsY	12.3054						NCU00236	0
TRIRE2_66854	upDDLLGvsY	3.68703						NCU00298	0
TRIRE2_57756	upLLGvsY	4.23009						NCU00392	0
TRIRE2_80151	upDDGvsY	5.60905						NCU00409	0
TRIRE2_120943	downLLGvsY	-14.3469						NCU00461	gdh-1
TRIRE2_70397	upDDGvsY	6.36209						NCU00535	0
TRIRE2_80056	upDDGvsY	16.9693						NCU00604	0
TRIRE2_105840	upLLGvsY	14.0335						NCU00630	0
TRIRE2_76822	downLLGvsY	-2.94509						NCU00691	0
TRIRE2_123611	downLLGvsY	-4.06233						NCU00721	0
TRIRE2_75294	upDDGvsY	8.46229						NCU00792	0
TRIRE2_21982	upLLGvsY	2.85082						NCU00881	ham-7
TRIRE2_64029	upDDGvsY	2.19639						NCU00893	0
TRIRE2_122696	upLLGvsY	3.65983						NCU00935	0
TRIRE2_22741	downLLGvsY	-2.06148						NCU00936	0
TRIRE2_109039	upLLGvsY	4.1378						NCU00938	0
TRIRE2_53669	upLLGvsY	2.32259						NCU01021	0
TRIRE2_47432	downLLGvsY	-7.71853						NCU01140	0
TRIRE2_2125	downLLGvsY	-2.74876						NCU01178	0
TRIRE2_59382	downLLGvsY	-3.06982						NCU01193	0
TRIRE2_73536	upDDGvsY	12.4996						NCU01195	am
TRIRE2_74364	upLLGvsY	7.21915						NCU01291	0
TRIRE2_106270	upLLGvsY	4.54747						NCU01292	0
TRIRE2_77254	upLLGvsY	5.46527						NCU01382	0
TRIRE2_123550	downLLGvsY	-69.1211						NCU01402	0
TRIRE2_1993	upDDGvsY	3.21812						NCU01412	pro-3
TRIRE2_54870	downDDLLGvsY	-4.85553						NCU01417	0
TRIRE2_49308	downLLGvsY	-2.03894						NCU01424	0
TRIRE2_123179	downLLGvsY	-2.88634						NCU01449	rib-3
TRIRE2_67052	downLLGvsY	-2.60959						NCU01490	0
TRIRE2_102743	upLLGvsY	2.57416						NCU01509	0
TRIRE2_67035	downLLGvsY	-3.6416						NCU01565	0
TRIRE2_66966	downLLGvsY	-2.3972						NCU01569	0
TRIRE2_122240	downLLGvsY	-5.32021						NCU01611	0
TRIRE2_54349	upLLGvsY	2.31914						NCU01614	0
TRIRE2_73937	upDDGvsY	5.40222						NCU01667	arg-12
TRIRE2_73940	downLLGvsY	-2.63663						NCU01668	0
TRIRE2_21330	downLLGvsY	-2.46801						NCU01696	0
TRIRE2_105051	downLLGvsY	-2.27834						NCU01750	0
TRIRE2_102799	downLLGvsY	-2.73054						NCU01766	0
TRIRE2_77998	downDDLLGvsY	-6.8801						NCU01829	0
TRIRE2_121856	downDDLLGvsY	-16.3384						NCU01830	0
TRIRE2_59205	upDDGvsY	3.04012						NCU01917	0
TRIRE2_64345	downLLGvsY	-3.9993						NCU02127	0
TRIRE2_123771	downLLGvsY	-4.28409						NCU02291	0
TRIRE2_123084	upDDGvsY	165.046						NCU02335	0
TRIRE2_80621	downLLGvsY	-2.5544						NCU02482	tca-2
TRIRE2_58404	upLLGvsY	2.29231						NCU02507	0
TRIRE2_104549	downDDGvsY	-6.51123						NCU02512	0
TRIRE2_41518	downLLGvsY	-2.24183						NCU02526	0
TRIRE2_4109	upDDGvsY	2.35692						NCU02543	0
TRIRE2_64358	downLLGvsY	-2.16142						NCU02601	0
TRIRE2_80252	downLLGvsY	-4.5811						NCU02651	0
TRIRE2_120473	downDDLLGvsY	-4.42048						NCU02704	0
TRIRE2_33207	upDDGvsY	2.34313						NCU02737	0
TRIRE2_76075	downLLGvsY	-7.9615						NCU02740	0
TRIRE2_57737	upLLGvsY	6.897						NCU02767	ham-6
TRIRE2_124040	upDDLLGvsY	20.6807		unkown				NCU02772	0
TRIRE2_110452	upDDGvsY	5.01829						NCU02877	0
TRIRE2_78226	upDDGvsY	2.41251						NCU02885	stk-20
TRIRE2_60518	upDDGvsY	2.79313						NCU02923	0
TRIRE2_54564	downLLGvsY	-4.59443						NCU02936	0
TRIRE2_120415	upDDGvsY	10.4016						NCU02946	0
TRIRE2_78357	downDDLLGvsY	-3.77399						NCU02948	ncw-4
TRIRE2_76200	upDDGvsY	2.00113						NCU03035	0
TRIRE2_58011	downLLGvsY	-2.54285						NCU03043	0
TRIRE2_110983	upDDGvsY	6.51583						NCU03131	0
TRIRE2_23146	upLLGvsY	3.43537						NCU03132	0
TRIRE2_4592	upDDGvsY	3.28272						NCU03146	0
TRIRE2_2231	downLLGvsY	-2.67786						NCU03147	0
TRIRE2_5359	downLLGvsY	-6.02953						NCU03152	0
TRIRE2_65992	downDDLLGvsY	-3.00837						NCU03163	0
TRIRE2_57855	upDDGvsY	2.58864						NCU03270	0
TRIRE2_78797	downLLGvsY	-6.95013						NCU03350	xdh-1
TRIRE2_78799	downLLGvsY	-4.79639						NCU03352	aod-2
TRIRE2_78683	downDDLLGvsY	-2.81464						NCU03415	0
TRIRE2_75027	downDDLLGvsY	-2.52817						NCU03462	0
TRIRE2_74020	upLLGvsY	2.27527						NCU03488	pyr-4
TRIRE2_51110	upDDGvsY	6.45917						NCU03509	pmg
TRIRE2_73523	upLLGvsY	5.52961						NCU03646	0
TRIRE2_119896	downLLGvsY	-9.44749						NCU03651	0
TRIRE2_74351	upDDGvsY	9.91161						NCU03755	0
TRIRE2_4480	downLLGvsY	-4.0681						NCU03779	dak-1
TRIRE2_123888	downLLGvsY	-5.90015						NCU03793	0
TRIRE2_81855	upDDGvsY	4.68331						NCU03796	stk-24
TRIRE2_124084	upLLGvsY	6.97698						NCU03847	0
TRIRE2_81778	downLLGvsY	-8.13568						NCU03861	0
TRIRE2_67430	upLLGvsY	4.13419						NCU03863	0
TRIRE2_119963	upLLGvsY	11.0887						NCU03873	0
TRIRE2_122745	downDDLLGvsY	-4.36639						NCU03913	0
TRIRE2_56396	upDDGvsY	4.56025						NCU03921	0
TRIRE2_41035	upDDLLGvsY	6.38909		distantly related to chitin synthese regulators				NCU04034	0
TRIRE2_33387	downDDLLGvsY	-9.29204						NCU04039	0
TRIRE2_4875	downLLGvsY	-2.85559						NCU04071	cmc
TRIRE2_79931	upLLGvsY	3.53795						NCU04088	0
TRIRE2_21758	downLLGvsY	-12.8215						NCU04230	acu-3
TRIRE2_75794	downLLGvsY	-8.53916						NCU04272	0
TRIRE2_67334	downLLGvsY	-2.33144						NCU04310	0
TRIRE2_67494	downLLGvsY	-5.32095						NCU04318	0
TRIRE2_27181	downLLGvsY	-5.09484						NCU04322	0
TRIRE2_122169	downLLGvsY	-2.36443						NCU04349	#N/A
TRIRE2_74953	upDDGvsY	5.25266						NCU04391	0
TRIRE2_122736	downLLGvsY	-6.43081						NCU04401	0
TRIRE2_68582	upDDGvsY	2.51341						NCU04410	0
TRIRE2_45523	upDDGvsY	5.33661						NCU04418	0
TRIRE2_104838	downLLGvsY	-2.64934						NCU04576	0
TRIRE2_21746	upDDGvsY	6.73602						NCU04594	0
TRIRE2_21749	downLLGvsY	-2.32372						NCU04597	0
TRIRE2_63889	downLLGvsY	-2.14666						NCU04642	0
TRIRE2_69416	downLLGvsY	-2.96773						NCU04655	0
TRIRE2_5107	downLLGvsY	-4.20901						NCU04657	0
TRIRE2_79990	upDDGvsY	5.9749						NCU04713	0
TRIRE2_64448	upLLGvsY	11.6114						NCU04732	0
TRIRE2_79690	downLLGvsY	-3.52673						NCU04768	0
TRIRE2_65508	downDDLLGvsY	-11.2441						NCU04797	fbp-1
TRIRE2_50131	downDDLLGvsY	-2.35497						NCU04802	pex11
TRIRE2_120424	downLLGvsY	-2.25046						NCU04815	0
TRIRE2_52520	downLLGvsY	-3.26211						NCU04847	0
TRIRE2_22785	downDDLLGvsY	-7.25117						NCU04848	0
TRIRE2_70355	downLLGvsY	-5.85856						NCU04907	0
TRIRE2_65882	upDDGvsY	3.43733						NCU05037	0
TRIRE2_78191	upDDGvsY	2.65103						NCU05066	0
TRIRE2_67806	upLLGvsY	4.73599						NCU05168	pmb
TRIRE2_110813	downDDLLGvsY	-2.26035						NCU05198	0
TRIRE2_122108	downDDGvsY	-10.3634						NCU05236	0
TRIRE2_40290	upDDGvsY	73.5136						NCU05248	0
TRIRE2_78650	upDDGvsY	27.9059						NCU05257	0
TRIRE2_122198	downLLGvsY	-2.66702						NCU05311	0
TRIRE2_122153	upDDGvsY	5.77384						NCU05394	0
TRIRE2_120786	downLLGvsY	-2.52818						NCU05419	0
TRIRE2_109895	downLLGvsY	-4.16745						NCU05427	0
TRIRE2_76620	downDDLLGvsY	-5.46546						NCU05454	0
TRIRE2_112390	downDDLLGvsY	-2.55615						NCU05493	0
TRIRE2_77706	upLLGvsY	2.6901						NCU05508	0
TRIRE2_77749	downDDLLGvsY	-4.48564						NCU05537	0
TRIRE2_61350	upDDGvsY	6.53743						NCU05555	0
TRIRE2_67718	upDDGvsY	6.42549						NCU05586	0
TRIRE2_111514	upDDGvsY	2.19522						NCU05647	0
TRIRE2_52337	upDDGvsY	5.16974						NCU05731	trx
TRIRE2_123827	downLLGvsY	-14.695						NCU05770	cat-2
TRIRE2_62711	downLLGvsY	-3.55647						NCU05775	0
TRIRE2_109428	upDDGvsY	3.36203						NCU05807	0
TRIRE2_58282	downLLGvsY	-4.27373						NCU05828	0
TRIRE2_107947	downDDLLGvsY	-5.50824						NCU05851	0
TRIRE2_51893	downDDGvsY	-5.26544						NCU05858	0
TRIRE2_123968	downDDGvsY	-2.80819						NCU05859	0
TRIRE2_58356	downDDLLGvsY	-12.8529						NCU06005	0
TRIRE2_65869	downLLGvsY	-6.25584						NCU06027	qa-1S
TRIRE2_62576	downDDLLGvsY	-66.9755						NCU06058	0
TRIRE2_36267	upDDGvsY	10.0792						NCU06106	0
TRIRE2_119690	downLLGvsY	-3.40066						NCU06247	0
TRIRE2_120983	downLLGvsY	-6.79129						NCU06261	0
TRIRE2_48211	downLLGvsY	-6.05448						NCU06265	0
TRIRE2_78042	downLLGvsY	-2.55543						NCU06273	0
TRIRE2_48747	upDDGvsY	6.08918						NCU06376	0
TRIRE2_44987	upLLGvsY	2.3317						NCU06402	0
TRIRE2_42053	upDDGvsY	4.43992						NCU06533	0
TRIRE2_123963	downLLGvsY	-2.98809						NCU06536	0
TRIRE2_75175	downLLGvsY	-3.67957						NCU06543	0
TRIRE2_2521	upDDGvsY	16.9192						NCU06558	0
TRIRE2_104140	downLLGvsY	-14.2326						NCU06559	0
TRIRE2_63744	upDDGvsY	2.54022						NCU06651	0
TRIRE2_123152	upDDGvsY	2.72811						NCU06699	0
TRIRE2_21255	downLLGvsY	-2.08831						NCU06744	0
TRIRE2_79835	downLLGvsY	-2.39822						NCU06761	0
TRIRE2_65164	upDDGvsY	7.84307						NCU06765	0
TRIRE2_122350	downLLGvsY	-2.7754						NCU06803	0
TRIRE2_73774	upLLGvsY	3.14446						NCU06836	acu-5
TRIRE2_47603	downDDLLGvsY	-4.30323						NCU06881	0
TRIRE2_77667	upDDGvsY	2.31543						NCU06882	0
TRIRE2_61212	downDDLLGvsY	-2.88968						NCU06895	0
TRIRE2_5598	downLLGvsY	-2.13014						NCU06939	0
TRIRE2_103886	downLLGvsY	-5.63448						NCU06977	0
TRIRE2_3363	upDDGvsY	4.24019						NCU07046	0
TRIRE2_35777	downLLGvsY	-4.19967						NCU07068	0
TRIRE2_120381	downLLGvsY	-6.15185						NCU07255	0
TRIRE2_56625	downLLGvsY	-11.5105						NCU07298	0
TRIRE2_48792	downLLGvsY	-2.84735						NCU07309	0
TRIRE2_56432	downLLGvsY	-3.10911						NCU07362	0
TRIRE2_2703	downLLGvsY	-2.78601						NCU07385	0
TRIRE2_58603	upLLGvsY	15.1335						NCU07389	ham-9
TRIRE2_54893	downLLGvsY	-2.23001						NCU07460	mob-2b
TRIRE2_105444	upDDLLGvsY	2.63709						NCU07485	0
TRIRE2_79644	downLLGvsY	-4.73981						NCU07530	0
TRIRE2_107340	downLLGvsY	-4.32544						NCU07572	0
TRIRE2_120267	upDDGvsY	2.26132						NCU07608	ppm-3
TRIRE2_55123	upDDGvsY	4.1472						NCU07682	arg-14
TRIRE2_44943	downLLGvsY	-2.61378						NCU07695	0
TRIRE2_109980	upDDGvsY	4.64679						NCU07741	0
TRIRE2_39587	upLLGvsY	56.3634						NCU07769	0
TRIRE2_23200	downLLGvsY	-2.83222						NCU07807	fba
TRIRE2_62057	downLLGvsY	-2.30533						NCU07837	csb
TRIRE2_120969	upLLGvsY	4.54201						NCU07850	nor-1
TRIRE2_64898	downLLGvsY	-3.42261						NCU07907	0
TRIRE2_51603	downLLGvsY	-2.56003						NCU08070	0
TRIRE2_68338	downLLGvsY	-2.33218						NCU08092	0
TRIRE2_66469	downLLGvsY	-3.25192						NCU08136	0
TRIRE2_79769	downLLGvsY	-2.63928						NCU08138	0
TRIRE2_50616	downLLGvsY	-24.5799						NCU08145	0
TRIRE2_64922	upDDGvsY	12.0489						NCU08155	0
TRIRE2_4748	downLLGvsY	-2.03576						NCU08159	0
TRIRE2_5345	downDDGvsY	-4.30108						NCU08199	0
TRIRE2_123459	upLLGvsY	3.54724						NCU08225	0
TRIRE2_56064	downLLGvsY	-3.32417						NCU08273	0
TRIRE2_62787	upDDGvsY	2.24257						NCU08294	nit-4
TRIRE2_78626	downDDLLGvsY	-3.27808						NCU08330	0
TRIRE2_109329	downLLGvsY	-2.06735						NCU08416	0
TRIRE2_5275	downDDLLGvsY	-3.08501						NCU08475	0
TRIRE2_50793	upDDGvsY	9.07409						NCU08615	0
TRIRE2_21450	downLLGvsY	-5.92684						NCU08669	0
TRIRE2_78223	upDDGvsY	14.955						NCU08716	0
TRIRE2_69904	downDDGvsY	-7.27635						NCU08718	0
TRIRE2_67639	downLLGvsY	-18.0816						NCU08771	0
TRIRE2_102437	upDDLLGvsY	4.16855						NCU08820	0
TRIRE2_56117	downLLGvsY	-9.92899						NCU08827	0
TRIRE2_2392	downLLGvsY	-4.20149						NCU08828	fox-2
TRIRE2_59151	downDDGvsY	-2.8371						NCU08907	ccg-13
TRIRE2_70452	downLLGvsY	-2.31631						NCU08925	0
TRIRE2_82409	downLLGvsY	-2.7983						NCU08926	0
TRIRE2_110414	downLLGvsY	-5.82851						NCU08998	0
TRIRE2_57322	downLLGvsY	-3.97518						NCU09116	0
TRIRE2_76098	downLLGvsY	-3.50188						NCU09136	0
TRIRE2_44628	downDDLLGvsY	-13.4273						NCU09183	0
TRIRE2_104395	upDDGvsY	4.82738						NCU09253	0
TRIRE2_53947	upLLGvsY	2.44595						NCU09263	acw-4
TRIRE2_54525	downDDLLGvsY	-2.92376						NCU09266	0
TRIRE2_112496	downLLGvsY	-2.61604						NCU09282	0
TRIRE2_73587	upLLGvsY	2.27177						NCU09316	0
TRIRE2_75424	downLLGvsY	-3.56453						NCU09331	0
TRIRE2_110491	downDDLLGvsY	-3.06959						NCU09347	0
TRIRE2_38640	downLLGvsY	-4.10885						NCU09360	0
TRIRE2_122091	downLLGvsY	-2.55011						NCU09407	0
TRIRE2_76696	downDDLLGvsY	-4.851						NCU09429	0
TRIRE2_107936	upLLdownDDGvsY	12.7007		putative MSF transporter				NCU09444	0
TRIRE2_60123	upDDGvsY	3.6475						NCU09541	0
TRIRE2_74453	downLLGvsY	-4.47977						NCU09553	0
TRIRE2_64874	upDDGvsY	3.97092						NCU09640	0
TRIRE2_123720	downLLGvsY	-4.07766						NCU09646	0
TRIRE2_38441	upLLGvsY	2.58777						NCU09733	0
TRIRE2_64545	upDDGvsY	8.95121						NCU09811	0
TRIRE2_70847	downLLGvsY	-2.22482						NCU09838	0
TRIRE2_56726	downDDLLGvsY	-2.72693						NCU09864	0
TRIRE2_124115	downDDLLGvsY	-13.5053						NCU09873	acu-6
TRIRE2_120583	upDDGvsY	3.40582						NCU09899	0
TRIRE2_3591	upDDGvsY	4.31341						NCU09911	0
TRIRE2_56587	upDDGvsY	9.51892						NCU09914	0
TRIRE2_79271	downLLGvsY	-6.75939						NCU10007	acu-9
TRIRE2_2745	downLLGvsY	-2.29523						NCU10008	tca-14
TRIRE2_58848	upDDGvsY	12.6246						NCU10226	0
TRIRE2_23415	downLLGvsY	-29.5631						NCU10276	0
TRIRE2_78611	downDDLLGvsY	-2.70649						NCU10400	0
TRIRE2_65711	downDDLLGvsY	-3.36045						NCU10490	#N/A
TRIRE2_38080	downLLGvsY	-3.95024						NCU10679	#N/A
TRIRE2_77661	downLLGvsY	-4.23344						NCU10715	0
TRIRE2_68427	upDDGvsY	6.77747						NCU10889	0
TRIRE2_54166	downLLGvsY	-8.24703						NCU11030	0
TRIRE2_75105	upDDGvsY	13.0537						NCU11050	0
TRIRE2_53501	upDDGvsY	3.57981						NCU11076	#N/A
TRIRE2_112230	upDDGvsY	3.70512						NCU11088	0
TRIRE2_65741	upLLGvsY	3.81895						NCU11172	0
TRIRE2_77806	downDDLLGvsY	-3.15102						NCU11179	#N/A
TRIRE2_67350	upLLGvsY	4.43155						NCU11226	#N/A
TRIRE2_57274	downLLGvsY	-3.20052						NCU11228	0
TRIRE2_121544	upDDGvsY	9.51832						NCU11256	#N/A
TRIRE2_61939	upLLGvsY	3.51979						NCU11308	0
TRIRE2_124097	upDDGvsY	18.3087						NCU11356	0
TRIRE2_73623	upLLGvsY	52.7013						NCU11363	0
TRIRE2_107206	downLLGvsY	-2.26128						NCU11368	0
TRIRE2_66544	upDDGvsY	9.58196						NCU11370	0
TRIRE2_49112	upDDGvsY	10.8006						NCU11422
TRIRE2_72408	upDDLLGvsY	5.09816		myosine and kinosine motor domain containing protein
TRIRE2_58689	upDDLLGvsY	16.4685		Cytochrome P450
TRIRE2_76910	upDDLLGvsY	20.0987		related to MFS transporters, 10 tm
TRIRE2_69771	upDDLLGvsY	22.3925		related to MFS transporters, 10 tm
TRIRE2_5088	upDDLLGvsY	34.5871		acetyltransferase, putatively acting on ribosomal proteins
TRIRE2_4146	downDDLLGvsY	-61.9729
TRIRE2_123718	downLLGvsY	-59.1551
TRIRE2_58584	downDDLLGvsY	-45.8511
TRIRE2_82619	downLLGvsY	-17.7146
TRIRE2_109828	downLLGvsY	-16.3456
TRIRE2_81275	downLLGvsY	-14.7356
TRIRE2_80019	downDDGvsY	-14.5547
TRIRE2_123274	downDDLLGvsY	-14.1623
TRIRE2_68705	downLLGvsY	-14.1147
TRIRE2_54260	downDDLLGvsY	-13.2126
TRIRE2_53824	downLLGvsY	-12.0733
TRIRE2_55709	downLLGvsY	-11.9808
TRIRE2_34252	downLLGvsY	-10.7215
TRIRE2_106181	downLLGvsY	-10.0621
TRIRE2_105718	downLLGvsY	-9.50486
TRIRE2_111446	downLLGvsY	-9.20699
TRIRE2_69811	downLLGvsY	-7.63682
TRIRE2_121004	downLLGvsY	-7.27351
TRIRE2_60445	downDDGvsY	-6.9931
TRIRE2_80645	downDDLLGvsY	-6.95006
TRIRE2_79737	downLLGvsY	-6.8967
TRIRE2_72091	downDDGvsY	-6.56422
TRIRE2_107137	downDDLLGvsY	-6.10059
TRIRE2_52375	downLLGvsY	-5.99648
TRIRE2_69695	downLLGvsY	-5.95735
TRIRE2_123865	downLLGvsY	-5.9419
TRIRE2_67642	downDDGvsY	-5.77826
TRIRE2_103147	downLLGvsY	-5.64367
TRIRE2_40830	downLLGvsY	-5.62566
TRIRE2_123473	downLLGvsY	-5.59592
TRIRE2_105106	downLLGvsY	-5.56074
TRIRE2_4726	downLLGvsY	-5.44988
TRIRE2_104511	downLLGvsY	-5.14697
TRIRE2_111357	downLLGvsY	-5.0032
TRIRE2_106706	downLLGvsY	-4.81147
TRIRE2_123650	downLLGvsY	-4.72225
TRIRE2_59665	downLLGvsY	-4.69645
TRIRE2_106130	downLLGvsY	-4.63904
TRIRE2_102906	downDDGvsY	-4.57045
TRIRE2_62244	downDDLLGvsY	-4.4469
TRIRE2_55990	downDDGvsY	-4.44203
TRIRE2_31227	downLLGvsY	-4.34111
TRIRE2_4744	downLLGvsY	-4.34052
TRIRE2_70907	downDDGvsY	-4.24891
TRIRE2_105239	downLLGvsY	-4.18586
TRIRE2_80291	downLLGvsY	-4.16577
TRIRE2_112267	downLLGvsY	-4.1087
TRIRE2_57237	downDDLLGvsY	-3.77541
TRIRE2_122065	downLLGvsY	-3.54745
TRIRE2_76363	downLLGvsY	-3.4684
TRIRE2_44362	downDDGvsY	-3.40103
TRIRE2_57671	downLLGvsY	-3.37336
TRIRE2_103852	downLLGvsY	-3.35825
TRIRE2_2916	downLLGvsY	-3.33088
TRIRE2_107111	downLLGvsY	-3.20913
TRIRE2_59952	downLLGvsY	-3.19167
TRIRE2_103751	downLLGvsY	-3.12845
TRIRE2_105765	downLLGvsY	-3.00328
TRIRE2_80594	downLLGvsY	-2.97296
TRIRE2_121091	downLLGvsY	-2.90679
TRIRE2_27600	downDDGvsY	-2.89561
TRIRE2_121968	downLLGvsY	-2.87028
TRIRE2_123686	downDDLLGvsY	-2.79674
TRIRE2_120004	downLLGvsY	-2.77929
TRIRE2_60270	downDDGvsY	-2.72116
TRIRE2_111129	downLLGvsY	-2.64778
TRIRE2_31248	downDDGvsY	-2.63811
TRIRE2_108557	downLLGvsY	-2.61712
TRIRE2_122963	downDDLLGvsY	-2.60522
TRIRE2_123460	downLLGvsY	-2.58404
TRIRE2_123125	downLLGvsY	-2.57297
TRIRE2_62765	downDDLLGvsY	-2.56788
TRIRE2_121082	downDDGvsY	-2.43715
TRIRE2_82469	downLLGvsY	-2.42603
TRIRE2_67616	downLLGvsY	-2.3839
TRIRE2_111443	downLLGvsY	-2.35826
TRIRE2_108639	downLLGvsY	-2.29305
TRIRE2_52073	downLLGvsY	-2.26932
TRIRE2_75854	downLLGvsY	-2.24647
TRIRE2_42752	downDDGvsY	-2.0343
TRIRE2_106743	downLLGvsY	-2.00742
TRIRE2_122262	downLLGvsY	-2.00251
TRIRE2_105165	upLLGvsY	2.05941
TRIRE2_120851	upDDGvsY	2.06371
TRIRE2_111124	upDDGvsY	2.1738
TRIRE2_54036	upDDGvsY	2.29919
TRIRE2_122147	upDDLLGvsY	2.31426
TRIRE2_102500	upLLGvsY	2.3266
TRIRE2_78685	upLLGvsY	2.34732
TRIRE2_58333	upLLGvsY	2.3542
TRIRE2_61517	upDDGvsY	2.43323
TRIRE2_60456	upDDGvsY	2.52639
TRIRE2_120610	upLLGvsY	2.57542
TRIRE2_70988	upDDGvsY	2.59733
TRIRE2_107857	upDDGvsY	2.73663
TRIRE2_77593	upDDGvsY	2.77013
TRIRE2_75116	upLLGvsY	2.79208
TRIRE2_53475	upDDGvsY	2.84506
TRIRE2_81593	upDDGvsY	2.94074
TRIRE2_122941	upLLGvsY	3.04796
TRIRE2_66662	upDDGvsY	3.11055
TRIRE2_67692	upDDGvsY	3.12224
TRIRE2_65142	upDDGvsY	3.21741
TRIRE2_74214	upDDGvsY	3.32893
TRIRE2_104075	upDDGvsY	3.36872
TRIRE2_58767	upLLGvsY	3.54294
TRIRE2_104584	upLLGvsY	3.62391
TRIRE2_69963	upDDGvsY	3.6442
TRIRE2_68813	upLLGvsY	3.82305
TRIRE2_23062	upDDGvsY	3.84343
TRIRE2_21595	upDDGvsY	3.88447
TRIRE2_104067	upDDGvsY	3.969
TRIRE2_43397	upDDGvsY	4.00816
TRIRE2_3327	upLLGvsY	4.25169
TRIRE2_74563	upDDGvsY	4.30358
TRIRE2_59081	upDDGvsY	4.57055
TRIRE2_68930	upDDGvsY	4.64551
TRIRE2_112036	upDDGvsY	4.75707
TRIRE2_105251	upDDGvsY	4.8863
TRIRE2_79324	upDDGvsY	4.96573
TRIRE2_70520	upLLGvsY	5.2776
TRIRE2_75361	upDDGvsY	5.29488
TRIRE2_69755	upDDGvsY	5.33926
TRIRE2_70098	upDDGvsY	5.5873
TRIRE2_56236	upDDGvsY	5.66023
TRIRE2_82014	upDDGvsY	5.71838
TRIRE2_80026	upLLGvsY	5.87196
TRIRE2_119860	upDDGvsY	6.31393
TRIRE2_35109	upDDGvsY	6.42101
TRIRE2_60422	upDDGvsY	6.61174
TRIRE2_121843	upDDGvsY	6.63499
TRIRE2_108583	upDDLLGvsY	6.69526
TRIRE2_64314	upDDGvsY	6.82742
TRIRE2_23382	upDDLLGvsY	6.94769
TRIRE2_70201	upDDLLGvsY	6.99801
TRIRE2_65522	upLLGvsY	7.08093
TRIRE2_104251	upDDGvsY	7.26878
TRIRE2_76374	upLLGvsY	7.55544
TRIRE2_75262	upDDGvsY	7.58627
TRIRE2_107866	upDDGvsY	7.75996
TRIRE2_69823	upDDGvsY	8.4015
TRIRE2_2015	upDDGvsY	8.87084
TRIRE2_4484	upDDGvsY	8.93031
TRIRE2_58511	upDDGvsY	9.0273
TRIRE2_66598	upDDGvsY	9.16685
TRIRE2_2185	upDDGvsY	9.57841
TRIRE2_105455	upDDGvsY	10.4546
TRIRE2_122974	upDDGvsY	10.4698
TRIRE2_110767	upDDGvsY	10.6644
TRIRE2_111179	upDDGvsY	10.8789
TRIRE2_103442	upDDGvsY	11.4227
TRIRE2_105381	upDDGvsY	11.6386
TRIRE2_119826	upDDLLGvsY	11.8163
TRIRE2_55630	upDDGvsY	12.0171
TRIRE2_58227	upDDGvsY	12.2626
TRIRE2_59827	upDDGvsY	14.2546
TRIRE2_105860	upDDGvsY	15.1154
TRIRE2_43701	upDDLLGvsY	15.3123
TRIRE2_66421	upDDGvsY	15.8041
TRIRE2_62522	upDDLLGvsY	16.6875
TRIRE2_69164	upDDGvsY	17.969
TRIRE2_60182	upDDGvsY	18.8628
TRIRE2_66657	upDDGvsY	19.0266
TRIRE2_104261	upDDGvsY	19.4004
TRIRE2_120702	upDDGvsY	21.2582
TRIRE2_56048	upDDGvsY	22.2749
TRIRE2_69574	upDDGvsY	22.4894
TRIRE2_59197	upDDLLGvsY	22.5285
TRIRE2_62475	upDDGvsY	22.6009
TRIRE2_106160	upDDGvsY	23.2198
TRIRE2_76995	upLLGvsY	24.2201
TRIRE2_82049	upDDGvsY	24.6151
TRIRE2_74187	upDDGvsY	27.015
TRIRE2_68941	upDDGvsY	30.2475
TRIRE2_110768	upDDGvsY	31.1688
TRIRE2_43161	upDDGvsY	32.1272
TRIRE2_73631	upLLGvsY	40.9329
TRIRE2_122824	upLLGvsY	45.5442
TRIRE2_60337	upDDLLGvsY	53.153
TRIRE2_111237	upDDLLGvsY	324.641
