# Supplementary material for: Analysis of Light- and Carbon-Specific Transcriptomes Implicates a Class of G-Protein-Coupled Receptors in Cellulose Sensing
Source: mSphere. 2017 May 10;2(3):e00089-17. doi: 10.1128/mSphere.00089-17 (PMC5425790; doi:10.1128/mSphere.00089-17)
Supplement: DATA SET S9 [file sph003172282sd10.xls]

## Sheet: LSvsC LL up
Lac LL vs Cel LL 2fold upregulated & Soph LL vs Cel LL 2fold upregulated (at least; p<0.01)
Protein ID	Name	description	group	topic	p-value(light condition)	p-value(carbon source)	p-value(light condition * carbon source)	p-value(LL * LAC vs. LL * CEL)	Ratio(LL * LAC vs. LL * CEL)	Fold-Change(LL * LAC vs. LL * CEL)	Fold-Change(LL * LAC vs. LL * CEL) (Description)	p-value(LL * SOPH vs. LL * CEL)	Ratio(LL * SOPH vs. LL * CEL)	Fold-Change(LL * SOPH vs. LL * CEL)	Fold-Change(LL * SOPH vs. LL * CEL) (Description)	F(light condition)	SS(light condition)	F(carbon source)	SS(carbon source)	F(light condition * carbon source)	SS(light condition * carbon source)	SS(Error)	p-value(light condition)	p-value(carbon source)	p-value(light condition * carbon source)	F(light condition)	SS(light condition)	F(carbon source)	SS(carbon source)	F(light condition * carbon source)	SS(light condition * carbon source)	SS(Error)	F(Error)
TR_65333		candidate a-glycosidase distantly related to glucoamylase and a,a-trehalase	Glycoside Hydrolase Family 15 protein	Glycoside Hydrolasen	0.000109688	0.000186052	0.0170011	0.000157527	7.22056	7.22056	LL * LAC up vs LL * CEL	5.22813e-05	9.62028	9.62028	LL * SOPH up vs LL * CEL	37.7053	8.9047	16.9906	16.0504	5.07795	4.79696	2.36166	0.000109688	0.000186052	0.0170011	37.7053	8.9047	16.9906	16.0504	5.07795	4.79696	2.36166	1
TR_72632	agl1	a-galactosidase AGL1 (GenBank acc no CAA93244)	Glycoside Hydrolase Family 27 protein	Glycoside Hydrolasen	0.15042	0.00032451	0.261853	0.000248947	3.84742	3.84742	LL * LAC up vs LL * CEL	0.00937007	2.18301	2.18301	LL * SOPH up vs LL * CEL	2.42566	0.299083	14.8876	7.34255	1.54715	0.763052	1.233	0.15042	0.00032451	0.261853	2.42566	0.299083	14.8876	7.34255	1.54715	0.763052	1.233	1
TR_59391		candidate a-galactosidase	Glycoside Hydrolase Family 27 protein	Glycoside Hydrolasen	0.000256359	0.00164711	0.08613	0.00224853	2.62483	2.62483	LL * LAC up vs LL * CEL	0.0035387	2.45646	2.45646	LL * SOPH up vs LL * CEL	30.4147	3.5581	9.92465	4.64419	2.78445	1.30297	1.16986	0.000256359	0.00164711	0.08613	30.4147	3.5581	9.92465	4.64419	2.78445	1.30297	1.16986	1
TR_123226		candidate trehalase	Glycoside Hydrolase Family 37 protein	Glycoside Hydrolasen	2.41676e-05	0.000149723	0.0103387	0.000620594	2.8391	2.8391	LL * LAC up vs LL * CEL	0.000437031	2.9869	2.9869	LL * SOPH up vs LL * CEL	54.2141	5.11166	17.8772	6.74233	5.93401	2.23799	0.942865	2.41676e-05	0.000149723	0.0103387	54.2141	5.11166	17.8772	6.74233	5.93401	2.23799	0.942865	1
TR_124341	mata1	mating type protein MATa1 (MAT1-2-1), contains HMG-box	SEX	sexual development	4.09245e-07	0.000103254	0.000295078	0.00755517	3.66956	3.66956	LL * LAC up vs LL * CEL	0.000214135	9.02828	9.02828	LL * SOPH up vs LL * CEL	134.018	42.3916	19.4858	24.6544	15.2307	19.2707	3.16314	4.09245e-07	0.000103254	0.000295078	134.018	42.3916	19.4858	24.6544	15.2307	19.2707	3.16314	1
TR_31134		candidate isoprenylcysteine carboxyl methyltransferase, involved in posttranslational modification of CaaX-domain proteins, probably with signaling function	SEX	sexual development	4.17878e-10	5.02631e-06	3.63123e-06	1.63609e-05	4.54307	4.54307	LL * LAC up vs LL * CEL	6.77952e-06	5.32961	5.32961	LL * SOPH up vs LL * CEL	558.397	44.865	38.1207	12.2514	40.8795	13.138	0.80346	4.17878e-10	5.02631e-06	3.63123e-06	558.397	44.865	38.1207	12.2514	40.8795	13.138	0.80346	1
TR_62693		TRE62693, candidate ABC-transporter, related to a-factor exporter Ste6p (26 % identity)	SEX	sexual development	5.46257e-10	1.49629e-05	4.77851e-06	0.00526105	2.2839	2.2839	LL * LAC up vs LL * CEL	0.000115891	4.13092	4.13092	LL * SOPH up vs LL * CEL	528.788	59.5406	30.0706	13.5436	38.538	17.3573	1.12598	5.46257e-10	1.49629e-05	4.77851e-06	528.788	59.5406	30.0706	13.5436	38.538	17.3573	1.12598	1
TR_72611		N-terminal binuclear Zn cluster-containing protein		Transcription factors	0.00344244	2.69546e-07	0.00408819	6.11164e-06	9.2044	9.2044	LL * LAC up vs LL * CEL	1.44759e-05	7.48386	7.48386	LL * SOPH up vs LL * CEL	14.4982	2.00263	70.772	39.1029	7.77002	4.29308	1.3813	0.00344244	2.69546e-07	0.00408819	14.4982	2.00263	70.772	39.1029	7.77002	4.29308	1.3813	1
TR_123510		The N-terminal region of a number of fungal transcriptional regulatory proteins contains a Cys-rich motif that is involved in zinc-dependent binding of DNA. The region forms a binuclear Zn cluster, in which two Zn atoms are bound by six Cys residues		Transcription factors	0.0319738	1.08223e-05	0.00843255	2.34414e-05	9.00685	9.00685	LL * LAC up vs LL * CEL	0.00525579	2.87598	2.87598	LL * SOPH up vs LL * CEL	6.20159	1.14209	32.281	23.7795	6.30929	4.64768	1.8416	0.0319738	1.08223e-05	0.00843255	6.20159	1.14209	32.281	23.7795	6.30929	4.64768	1.8416	1
TR_53824					2.27449e-07	1.91931e-05	2.76506e-05	3.65044e-06	10.2384	10.2384	LL * LAC up vs LL * CEL	2.57325e-06	11.221	11.221	LL * SOPH up vs LL * CEL	151.861	20.5346	28.4665	15.397	26.2539	14.2002	1.3522	2.27449e-07	1.91931e-05	2.76506e-05	151.861	20.5346	28.4665	15.397	26.2539	14.2002	1.3522	1
TR_44278					1.94426e-07	1.92451e-09	0.000463425	9.81086e-08	8.68202	8.68202	LL * LAC up vs LL * CEL	1.32688e-06	5.13877	5.13877	LL * SOPH up vs LL * CEL	156.992	8.41657	195.099	41.8383	13.6579	2.92888	0.536115	1.94426e-07	1.92451e-09	0.000463425	156.992	8.41657	195.099	41.8383	13.6579	2.92888	0.536115	1
TR_53961					0.00426852	3.52423e-05	0.0034573	0.000115704	6.82427	6.82427	LL * LAC up vs LL * CEL	0.000266503	5.62714	5.62714	LL * SOPH up vs LL * CEL	13.5192	2.78916	24.8704	20.5241	8.13881	6.71649	2.0631	0.00426852	3.52423e-05	0.0034573	13.5192	2.78916	24.8704	20.5241	8.13881	6.71649	2.0631	1
TR_107340					2.29598e-07	5.45488e-08	5.616e-05	9.27643e-08	6.57544	6.57544	LL * LAC up vs LL * CEL	1.18129e-06	4.20381	4.20381	LL * SOPH up vs LL * CEL	151.558	6.09783	98.519	15.8553	22.3939	3.60401	0.402342	2.29598e-07	5.45488e-08	5.616e-05	151.558	6.09783	98.519	15.8553	22.3939	3.60401	0.402342	1
TR_62576					0.0562941	2.06468e-07	0.352254	0.000843866	5.93572	5.93572	LL * LAC up vs LL * CEL	8.31043e-05	11.1185	11.1185	LL * SOPH up vs LL * CEL	4.6572	1.39294	74.8084	89.499	1.24691	1.49177	2.99094	0.0562941	2.06468e-07	0.352254	4.6572	1.39294	74.8084	89.499	1.24691	1.49177	2.99094	1
TR_77202					0.000206862	0.000288378	0.0234364	6.12153e-05	5.74991	5.74991	LL * LAC up vs LL * CEL	0.00287973	2.8265	2.8265	LL * SOPH up vs LL * CEL	32.1413	4.70696	15.3146	8.97102	4.56735	2.67548	1.46446	0.000206862	0.000288378	0.0234364	32.1413	4.70696	15.3146	8.97102	4.56735	2.67548	1.46446	1
TR_107947					0.000871387	1.65742e-06	0.122745	0.000314514	4.94352	4.94352	LL * LAC up vs LL * CEL	0.000119883	6.09399	6.09399	LL * SOPH up vs LL * CEL	21.875	4.03217	48.3216	35.6281	2.36673	1.74502	1.84328	0.000871387	1.65742e-06	0.122745	21.875	4.03217	48.3216	35.6281	2.36673	1.74502	1.84328	1
TR_49589					9.69019e-05	0.000272225	0.0694837	0.000949292	4.7064	4.7064	LL * LAC up vs LL * CEL	0.000358016	5.86858	5.86858	LL * SOPH up vs LL * CEL	38.8776	9.09194	15.5268	14.5244	3.05036	2.85343	2.33861	9.69019e-05	0.000272225	0.0694837	38.8776	9.09194	15.5268	14.5244	3.05036	2.85343	2.33861	1
TR_50996					2.40802e-05	0.00136078	0.0191659	0.00110281	4.02281	4.02281	LL * LAC up vs LL * CEL	0.00694531	2.83392	2.83392	LL * SOPH up vs LL * CEL	54.26	10.6953	10.4286	8.22243	4.88364	3.85052	1.97113	2.40802e-05	0.00136078	0.0191659	54.26	10.6953	10.4286	8.22243	4.88364	3.85052	1.97113	1
TR_112516					0.0123757	0.108146	0.0124826	0.00632092	3.47096	3.47096	LL * LAC up vs LL * CEL	0.00553936	3.57144	3.57144	LL * SOPH up vs LL * CEL	9.26653	2.52256	2.5132	2.73659	5.59997	6.09775	2.72222	0.0123757	0.108146	0.0124826	9.26653	2.52256	2.5132	2.73659	5.59997	6.09775	2.72222	1
TR_109249					0.00221495	0.0028473	0.0678467	0.00401871	3.41605	3.41605	LL * LAC up vs LL * CEL	0.00935036	2.89089	2.89089	LL * SOPH up vs LL * CEL	16.6451	3.79166	8.5814	7.81919	3.0805	2.80689	2.27795	0.00221495	0.0028473	0.0678467	16.6451	3.79166	8.5814	7.81919	3.0805	2.80689	2.27795	1
TR_107494					3.51647e-05	0.000259015	0.103374	0.00865963	3.29808	3.29808	LL * LAC up vs LL * CEL	0.000661831	5.9422	5.9422	LL * SOPH up vs LL * CEL	49.6429	13.8952	15.7118	17.5911	2.56615	2.87308	2.79902	3.51647e-05	0.000259015	0.103374	49.6429	13.8952	15.7118	17.5911	2.56615	2.87308	2.79902	1
TR_124177					0.00259911	0.000113934	0.10614	0.00339692	2.83547	2.83547	LL * LAC up vs LL * CEL	0.000495278	3.97808	3.97808	LL * SOPH up vs LL * CEL	15.8439	2.46011	19.048	11.8305	2.53511	1.57452	1.55272	0.00259911	0.000113934	0.10614	15.8439	2.46011	19.048	11.8305	2.53511	1.57452	1.55272	1
TR_120381					0.00144732	7.67477e-06	0.00175234	0.00189757	2.75891	2.75891	LL * LAC up vs LL * CEL	0.00222888	2.69216	2.69216	LL * SOPH up vs LL * CEL	18.9081	2.32336	34.7875	17.0983	9.76528	4.79969	1.22876	0.00144732	7.67477e-06	0.00175234	18.9081	2.32336	34.7875	17.0983	9.76528	4.79969	1.22876	1
TR_27181					4.1232e-07	1.58746e-05	0.00115158	0.00357017	2.5317	2.5317	LL * LAC up vs LL * CEL	0.00115445	3.01221	3.01221	LL * SOPH up vs LL * CEL	133.803	16.7695	29.6823	14.8802	10.8849	5.4568	1.25329	4.1232e-07	1.58746e-05	0.00115158	133.803	16.7695	29.6823	14.8802	10.8849	5.4568	1.25329	1
TR_123572					0.000614366	0.00614211	0.0205263	0.00691171	2.51853	2.51853	LL * LAC up vs LL * CEL	0.00229567	3.02311	3.02311	LL * SOPH up vs LL * CEL	24.1033	3.72938	6.92335	4.28486	4.77445	2.95491	1.54725	0.000614366	0.00614211	0.0205263	24.1033	3.72938	6.92335	4.28486	4.77445	2.95491	1.54725	1
TR_81136					0.0404502	0.00492588	0.0393811	0.00667693	2.34496	2.34496	LL * LAC up vs LL * CEL	0.00529418	2.42773	2.42773	LL * SOPH up vs LL * CEL	5.53545	0.720394	7.37392	3.83863	3.8048	1.98065	1.30142	0.0404502	0.00492588	0.0393811	5.53545	0.720394	7.37392	3.83863	3.8048	1.98065	1.30142	1
TR_82623					0.424729	0.000102615	0.158947	2.83299e-05	73.5581	73.5581	LL * LAC up vs LL * CEL	0.00287074	10.2845	10.2845	LL * SOPH up vs LL * CEL	0.692539	0.509775	19.5137	57.4557	2.07688	6.11513	7.36095	0.424729	0.000102615	0.158947	0.692539	0.509775	19.5137	57.4557	2.07688	6.11513	7.36095	1
TR_5275					0.130191	2.15239e-08	0.0204247	9.55807e-08	14.9134	14.9134	LL * LAC up vs LL * CEL	0.000148283	3.26562	3.26562	LL * SOPH up vs LL * CEL	2.71876	0.226616	119.255	39.7609	4.78231	1.59447	0.833527	0.130191	2.15239e-08	0.0204247	2.71876	0.226616	119.255	39.7609	4.78231	1.59447	0.833527	1
TR_57914					1.03347e-05	0.000108366	0.00161243	1.32521e-05	13.7234	13.7234	LL * LAC up vs LL * CEL	3.12499e-05	10.7066	10.7066	LL * SOPH up vs LL * CEL	65.9316	15.1115	19.2698	17.6665	9.97986	9.14949	2.29199	1.03347e-05	0.000108366	0.00161243	65.9316	15.1115	19.2698	17.6665	9.97986	9.14949	2.29199	1
TR_50616					0.00107136	0.000109785	0.00537372	0.000737182	11.7401	11.7401	LL * LAC up vs LL * CEL	0.000113438	23.2387	23.2387	LL * SOPH up vs LL * CEL	20.63	11.3641	19.212	42.3318	7.19391	15.8511	5.50851	0.00107136	0.000109785	0.00537372	20.63	11.3641	19.212	42.3318	7.19391	15.8511	5.50851	1
TR_80875					4.06292e-05	3.02956e-05	0.00416264	3.28037e-05	8.36156	8.36156	LL * LAC up vs LL * CEL	4.05668e-05	7.9321	7.9321	LL * SOPH up vs LL * CEL	47.9719	8.92311	25.725	19.1401	7.73103	5.7521	1.86007	4.06292e-05	3.02956e-05	0.00416264	47.9719	8.92311	25.725	19.1401	7.73103	5.7521	1.86007	1
TR_32243					0.0341567	3.10452e-09	0.000898752	3.94943e-06	8.01569	8.01569	LL * LAC up vs LL * CEL	2.71297e-06	8.7558	8.7558	LL * SOPH up vs LL * CEL	6.01096	0.662239	177.038	78.0187	11.5911	5.10807	1.10172	0.0341567	3.10452e-09	0.000898752	6.01096	0.662239	177.038	78.0187	11.5911	5.10807	1.10172	1
TR_103147					0.0179789	3.25099e-08	0.0330148	3.52461e-06	7.9175	7.9175	LL * LAC up vs LL * CEL	8.61412e-05	4.17307	4.17307	LL * SOPH up vs LL * CEL	7.98552	0.847708	109.582	46.5312	4.05559	1.72209	1.06156	0.0179789	3.25099e-08	0.0330148	7.98552	0.847708	109.582	46.5312	4.05559	1.72209	1.06156	1
TR_73516					0.000515542	1.27931e-06	0.0588677	9.99817e-05	6.85407	6.85407	LL * LAC up vs LL * CEL	0.000200757	5.83374	5.83374	LL * SOPH up vs LL * CEL	25.2821	5.05362	51.0462	40.8144	3.26267	2.60869	1.99889	0.000515542	1.27931e-06	0.0588677	25.2821	5.05362	51.0462	40.8144	3.26267	2.60869	1.99889	1
TR_56726					0.488493	4.56227e-09	8.55142e-06	1.46893e-06	6.3922	6.3922	LL * LAC up vs LL * CEL	6.61535e-07	7.55603	7.55603	LL * SOPH up vs LL * CEL	0.517226	0.036415	163.703	46.1017	33.98	9.56938	0.704045	0.488493	4.56227e-09	8.55142e-06	0.517226	0.036415	163.703	46.1017	33.98	9.56938	0.704045	1
TR_68508					0.221483	1.29949e-06	0.0177286	7.24827e-05	6.00662	6.00662	LL * LAC up vs LL * CEL	0.00197296	3.16532	3.16532	LL * SOPH up vs LL * CEL	1.70015	0.272502	50.8774	32.6187	5.00951	3.21172	1.60281	0.221483	1.29949e-06	0.0177286	1.70015	0.272502	50.8774	32.6187	5.00951	3.21172	1.60281	1
TR_111442					0.0220695	2.09536e-05	0.129109	0.000618577	5.54451	5.54451	LL * LAC up vs LL * CEL	0.00217086	4.17483	4.17483	LL * SOPH up vs LL * CEL	7.3246	1.85904	27.9198	28.345	2.3091	2.34427	2.53807	0.0220695	2.09536e-05	0.129109	7.3246	1.85904	27.9198	28.345	2.3091	2.34427	2.53807	1
TR_70355					0.0056223	5.98797e-06	0.0393957	0.00049085	5.45305	5.45305	LL * LAC up vs LL * CEL	0.00301111	3.68203	3.68203	LL * SOPH up vs LL * CEL	12.3271	2.88124	36.7077	34.3192	3.80428	3.55674	2.33733	0.0056223	5.98797e-06	0.0393957	12.3271	2.88124	36.7077	34.3192	3.80428	3.55674	2.33733	1
TR_2316					0.00183785	0.00420876	0.00843748	0.000580289	5.18358	5.18358	LL * LAC up vs LL * CEL	0.00256688	3.76711	3.76711	LL * SOPH up vs LL * CEL	17.6136	4.05452	7.7073	7.09666	6.3082	5.8084	2.30193	0.00183785	0.00420876	0.00843748	17.6136	4.05452	7.7073	7.09666	6.3082	5.8084	2.30193	1
TR_54444					0.00596127	0.00507614	0.100538	0.00256953	5.16881	5.16881	LL * LAC up vs LL * CEL	0.00893832	3.79172	3.79172	LL * SOPH up vs LL * CEL	12.0824	4.26755	7.31141	10.3297	2.59898	3.6719	3.53205	0.00596127	0.00507614	0.100538	12.0824	4.26755	7.31141	10.3297	2.59898	3.6719	3.53205	1
TR_106706					0.00248654	3.30606e-05	0.000283414	9.28198e-05	5.12198	5.12198	LL * LAC up vs LL * CEL	3.53868e-06	10.8757	10.8757	LL * SOPH up vs LL * CEL	16.0631	2.27059	25.2283	14.2646	15.3782	8.69513	1.41355	0.00248654	3.30606e-05	0.000283414	16.0631	2.27059	25.2283	14.2646	15.3782	8.69513	1.41355	1
TR_47286					1.26728e-05	0.000116149	0.00132198	0.000340548	5.09851	5.09851	LL * LAC up vs LL * CEL	2.47899e-05	9.49031	9.49031	LL * SOPH up vs LL * CEL	62.934	12.3075	18.9634	14.8341	10.5066	8.21874	1.95562	1.26728e-05	0.000116149	0.00132198	62.934	12.3075	18.9634	14.8341	10.5066	8.21874	1.95562	1
TR_79737					0.891432	5.44353e-06	0.0194189	0.000177599	4.85242	4.85242	LL * LAC up vs LL * CEL	0.00330545	2.84962	2.84962	LL * SOPH up vs LL * CEL	0.0196029	0.00304619	37.471	23.2912	4.86265	3.02252	1.55395	0.891432	5.44353e-06	0.0194189	0.0196029	0.00304619	37.471	23.2912	4.86265	3.02252	1.55395	1
TR_61212					0.0116289	7.23233e-08	4.12839e-05	8.10596e-06	4.83078	4.83078	LL * LAC up vs LL * CEL	3.97351e-06	5.50681	5.50681	LL * SOPH up vs LL * CEL	9.49005	0.70334	92.9548	27.5568	24.0035	7.11593	0.741134	0.0116289	7.23233e-08	4.12839e-05	9.49005	0.70334	92.9548	27.5568	24.0035	7.11593	0.741134	1
TR_1999					5.84341e-05	0.000106625	0.0771407	0.00104863	4.81347	4.81347	LL * LAC up vs LL * CEL	0.00390349	3.62154	3.62154	LL * SOPH up vs LL * CEL	43.9759	10.889	19.3419	19.1572	2.91967	2.89178	2.47612	5.84341e-05	0.000106625	0.0771407	43.9759	10.889	19.3419	19.1572	2.91967	2.89178	2.47612	1
TR_112330					0.00280968	9.09806e-07	0.00118707	5.36492e-05	4.53169	4.53169	LL * LAC up vs LL * CEL	0.00139948	2.67932	2.67932	LL * SOPH up vs LL * CEL	15.4631	1.63714	54.8544	23.2307	10.8008	4.57411	1.05874	0.00280968	9.09806e-07	0.00118707	15.4631	1.63714	54.8544	23.2307	10.8008	4.57411	1.05874	1
TR_62611					1.68306e-05	2.86394e-06	0.000902411	1.61227e-05	4.36061	4.36061	LL * LAC up vs LL * CEL	1.13043e-05	4.63564	4.63564	LL * SOPH up vs LL * CEL	58.9621	4.46913	43.0101	13.0401	11.5793	3.51068	0.757966	1.68306e-05	2.86394e-06	0.000902411	58.9621	4.46913	43.0101	13.0401	11.5793	3.51068	0.757966	1
TR_46002					0.0317021	0.00167911	0.0116734	0.00344492	4.35754	4.35754	LL * LAC up vs LL * CEL	0.000260138	8.39891	8.39891	LL * SOPH up vs LL * CEL	6.22642	1.93703	9.87492	12.2883	5.71739	7.11467	3.11098	0.0317021	0.00167911	0.0116734	6.22642	1.93703	9.87492	12.2883	5.71739	7.11467	3.11098	1
TR_76784					0.598065	2.37585e-07	0.00153874	8.79582e-05	4.20106	4.20106	LL * LAC up vs LL * CEL	4.8084e-06	7.48816	7.48816	LL * SOPH up vs LL * CEL	0.29642	0.0319247	72.6562	31.3006	10.1021	4.35201	1.07701	0.598065	2.37585e-07	0.00153874	0.29642	0.0319247	72.6562	31.3006	10.1021	4.35201	1.07701	1
TR_70961					0.0171141	0.000392684	0.202747	0.00192599	4.13478	4.13478	LL * LAC up vs LL * CEL	0.00103893	4.72964	4.72964	LL * SOPH up vs LL * CEL	8.14884	1.96766	14.2187	13.7332	1.81412	1.75219	2.41465	0.0171141	0.000392684	0.202747	8.14884	1.96766	14.2187	13.7332	1.81412	1.75219	2.41465	1
TR_2231					3.74749e-06	9.28864e-07	0.000100252	2.55203e-07	4.09808	4.09808	LL * LAC up vs LL * CEL	0.000100679	2.05249	2.05249	LL * SOPH up vs LL * CEL	82.8041	2.31377	54.6153	6.1044	19.6187	2.1928	0.279427	3.74749e-06	9.28864e-07	0.000100252	82.8041	2.31377	54.6153	6.1044	19.6187	2.1928	0.279427	1
TR_53428					0.0123584	0.00570085	0.3057	0.00338613	4.08185	4.08185	LL * LAC up vs LL * CEL	0.00503554	3.73562	3.73562	LL * SOPH up vs LL * CEL	9.27152	2.6194	7.0734	7.99353	1.38939	1.57012	2.82521	0.0123584	0.00570085	0.3057	9.27152	2.6194	7.0734	7.99353	1.38939	1.57012	2.82521	1
TR_112001					6.74119e-05	0.000774897	0.00663005	4.16574e-05	3.98747	3.98747	LL * LAC up vs LL * CEL	0.000475014	2.76846	2.76846	LL * SOPH up vs LL * CEL	42.4825	3.54728	12.0305	4.01817	6.77174	2.26176	0.834999	6.74119e-05	0.000774897	0.00663005	42.4825	3.54728	12.0305	4.01817	6.77174	2.26176	0.834999	1
TR_104084					0.318618	3.00203e-05	0.00232553	0.00119142	3.97924	3.97924	LL * LAC up vs LL * CEL	0.00208527	3.56537	3.56537	LL * SOPH up vs LL * CEL	1.1016	0.218561	25.7774	20.4573	9.06132	7.19118	1.98403	0.318618	3.00203e-05	0.00232553	1.1016	0.218561	25.7774	20.4573	9.06132	7.19118	1.98403	1
TR_111446					0.0043737	0.000626873	0.00110231	0.00247617	3.86155	3.86155	LL * LAC up vs LL * CEL	0.00693956	3.12828	3.12828	LL * SOPH up vs LL * CEL	13.4111	3.16795	12.6815	11.9823	11.007	10.4002	2.36218	0.0043737	0.000626873	0.00110231	13.4111	3.16795	12.6815	11.9823	11.007	10.4002	2.36218	1
TR_35552					0.000575265	0.000517081	0.00119868	0.00323516	3.76355	3.76355	LL * LAC up vs LL * CEL	0.00289131	3.85415	3.85415	LL * SOPH up vs LL * CEL	24.5404	6.06683	13.297	13.149	10.774	10.6541	2.47218	0.000575265	0.000517081	0.00119868	24.5404	6.06683	13.297	13.149	10.774	10.6541	2.47218	1
TR_122745					0.407389	3.18759e-10	8.39877e-07	1.18919e-06	3.63988	3.63988	LL * LAC up vs LL * CEL	1.91324e-06	3.40992	3.40992	LL * SOPH up vs LL * CEL	0.747964	0.0243945	280.793	36.6318	55.7862	7.27777	0.326146	0.407389	3.18759e-10	8.39877e-07	0.747964	0.0243945	280.793	36.6318	55.7862	7.27777	0.326146	1
TR_53500					0.000204888	0.000101431	0.103845	0.000117281	3.45647	3.45647	LL * LAC up vs LL * CEL	0.00354143	2.16399	2.16399	LL * SOPH up vs LL * CEL	32.2202	2.78167	19.5659	6.75675	2.5608	0.884326	0.863331	0.000204888	0.000101431	0.103845	32.2202	2.78167	19.5659	6.75675	2.5608	0.884326	0.863331	1
TR_47603					0.64346	6.97591e-08	0.000662592	6.9199e-05	3.42371	3.42371	LL * LAC up vs LL * CEL	4.43996e-05	3.66268	3.66268	LL * SOPH up vs LL * CEL	0.227745	0.0170085	93.6496	27.9759	12.5086	3.73669	0.746823	0.64346	6.97591e-08	0.000662592	0.227745	0.0170085	93.6496	27.9759	12.5086	3.73669	0.746823	1
TR_33387					0.602729	1.19521e-07	6.13285e-05	0.00150342	3.35437	3.35437	LL * LAC up vs LL * CEL	0.00297749	2.97609	2.97609	LL * SOPH up vs LL * CEL	0.288822	0.0470922	83.7896	54.6473	21.9513	14.3166	1.63049	0.602729	1.19521e-07	6.13285e-05	0.288822	0.0470922	83.7896	54.6473	21.9513	14.3166	1.63049	1
TR_65718					0.00474034	0.0001281	0.588609	0.00311737	3.32006	3.32006	LL * LAC up vs LL * CEL	0.000679266	4.49093	4.49093	LL * SOPH up vs LL * CEL	13.0575	2.61518	18.5379	14.8512	0.735247	0.589024	2.00281	0.00474034	0.0001281	0.588609	13.0575	2.61518	18.5379	14.8512	0.735247	0.589024	2.00281	1
TR_22464					4.14157e-05	0.000200019	0.00669565	0.000140049	3.28885	3.28885	LL * LAC up vs LL * CEL	0.000675166	2.6344	2.6344	LL * SOPH up vs LL * CEL	47.7538	3.97086	16.7036	5.5558	6.75238	2.24592	0.831529	4.14157e-05	0.000200019	0.00669565	47.7538	3.97086	16.7036	5.5558	6.75238	2.24592	0.831529	1
TR_67494					6.08917e-07	3.22402e-06	0.0105295	0.000110332	3.28173	3.28173	LL * LAC up vs LL * CEL	0.000449703	2.69632	2.69632	LL * SOPH up vs LL * CEL	123.082	9.60897	41.9344	13.0952	5.90105	1.84277	0.780693	6.08917e-07	3.22402e-06	0.0105295	123.082	9.60897	41.9344	13.0952	5.90105	1.84277	0.780693	1
TR_63914					8.12954e-06	0.00105727	0.00619185	0.000389673	3.17126	3.17126	LL * LAC up vs LL * CEL	0.000708572	2.89878	2.89878	LL * SOPH up vs LL * CEL	69.6198	7.08255	11.1244	4.52684	6.90724	2.81075	1.01732	8.12954e-06	0.00105727	0.00619185	69.6198	7.08255	11.1244	4.52684	6.90724	2.81075	1.01732	1
TR_106130					0.73899	5.84119e-07	0.0133126	5.96189e-05	3.08895	3.08895	LL * LAC up vs LL * CEL	0.000205825	2.63046	2.63046	LL * SOPH up vs LL * CEL	0.117376	0.00710075	60.2098	14.5697	5.48861	1.32815	0.604957	0.73899	5.84119e-07	0.0133126	0.117376	0.00710075	60.2098	14.5697	5.48861	1.32815	0.604957	1
TR_78968					0.752181	0.00216066	0.211374	0.00426121	2.95905	2.95905	LL * LAC up vs LL * CEL	0.0013695	3.64391	3.64391	LL * SOPH up vs LL * CEL	0.105357	0.0190796	9.24048	6.69361	1.77003	1.28218	1.81095	0.752181	0.00216066	0.211374	0.105357	0.0190796	9.24048	6.69361	1.77003	1.28218	1.81095	1
TR_4726					0.0391824	1.06633e-07	0.00396955	0.000126863	2.92084	2.92084	LL * LAC up vs LL * CEL	0.00155608	2.14832	2.14832	LL * SOPH up vs LL * CEL	5.62361	0.369788	85.7912	22.5653	7.83394	2.06052	0.657563	0.0391824	1.06633e-07	0.00396955	5.62361	0.369788	85.7912	22.5653	7.83394	2.06052	0.657563	1
TR_69695					0.0153543	3.27113e-05	0.236925	0.00177807	2.91935	2.91935	LL * LAC up vs LL * CEL	0.00836654	2.29738	2.29738	LL * SOPH up vs LL * CEL	8.51442	1.14347	25.2883	13.5846	1.65053	0.886651	1.34298	0.0153543	3.27113e-05	0.236925	8.51442	1.14347	25.2883	13.5846	1.65053	0.886651	1.34298	1
TR_105765					1.33789e-06	0.00109573	0.00107434	0.000689954	2.82733	2.82733	LL * LAC up vs LL * CEL	0.000634807	2.86145	2.86145	LL * SOPH up vs LL * CEL	103.827	9.99901	11.0238	4.24658	11.0792	4.26794	0.963049	1.33789e-06	0.00109573	0.00107434	103.827	9.99901	11.0238	4.24658	11.0792	4.26794	0.963049	1
TR_59382					4.14305e-07	8.52345e-05	9.52867e-06	0.000177208	2.79108	2.79108	LL * LAC up vs LL * CEL	4.91772e-06	4.79323	4.79323	LL * SOPH up vs LL * CEL	133.666	8.76689	20.3638	5.34248	33.1894	8.7073	0.65588	4.14305e-07	8.52345e-05	9.52867e-06	133.666	8.76689	20.3638	5.34248	33.1894	8.7073	0.65588	1
TR_102382					0.0133692	0.000232337	0.16564	0.000394556	2.788	2.788	LL * LAC up vs LL * CEL	0.00158648	2.32557	2.32557	LL * SOPH up vs LL * CEL	8.99328	0.724478	16.1227	5.19522	2.03169	0.654673	0.805577	0.0133692	0.000232337	0.16564	8.99328	0.724478	16.1227	5.19522	2.03169	0.654673	0.805577	1
TR_56625					0.775692	3.0023e-07	0.000102774	0.000838991	2.74771	2.74771	LL * LAC up vs LL * CEL	0.00290747	2.31816	2.31816	LL * SOPH up vs LL * CEL	0.0857072	0.00824327	69.1998	26.6224	19.5067	7.50458	0.961795	0.775692	3.0023e-07	0.000102774	0.0857072	0.00824327	69.1998	26.6224	19.5067	7.50458	0.961795	1
TR_72859					0.439911	9.33567e-05	0.461723	0.00386074	2.61496	2.61496	LL * LAC up vs LL * CEL	0.000491262	3.67498	3.67498	LL * SOPH up vs LL * CEL	0.64694	0.0890554	19.9429	10.9811	0.977914	0.538464	1.37656	0.439911	9.33567e-05	0.461723	0.64694	0.0890554	19.9429	10.9811	0.977914	0.538464	1.37656	1
TR_77747					0.211782	0.00110205	0.629363	0.0086669	2.60013	2.60013	LL * LAC up vs LL * CEL	0.00246165	3.25081	3.25081	LL * SOPH up vs LL * CEL	1.7796	0.319483	11.0077	7.90461	0.666899	0.478901	1.79525	0.211782	0.00110205	0.629363	1.7796	0.319483	11.0077	7.90461	0.666899	0.478901	1.79525	1
TR_56064					2.4064e-05	1.8297e-05	0.0012354	0.000332769	2.47119	2.47119	LL * LAC up vs LL * CEL	5.09848e-05	3.13967	3.13967	LL * SOPH up vs LL * CEL	54.2685	3.25376	28.7684	6.89943	10.691	2.56399	0.599567	2.4064e-05	1.8297e-05	0.0012354	54.2685	3.25376	28.7684	6.89943	10.691	2.56399	0.599567	1
TR_64620					0.0774346	0.00978612	0.0496255	0.00299047	2.45763	2.45763	LL * LAC up vs LL * CEL	0.00423017	2.34043	2.34043	LL * SOPH up vs LL * CEL	3.872	0.429758	6.0337	2.67875	3.48812	1.5486	1.10991	0.0774346	0.00978612	0.0496255	3.872	0.429758	6.0337	2.67875	3.48812	1.5486	1.10991	1
TR_62447					0.0125174	0.0916653	0.00854388	0.00520323	2.42484	2.42484	LL * LAC up vs LL * CEL	0.00744247	2.29923	2.29923	LL * SOPH up vs LL * CEL	9.22597	1.19047	2.70917	1.39831	6.28469	3.24378	1.29035	0.0125174	0.0916653	0.00854388	9.22597	1.19047	2.70917	1.39831	6.28469	3.24378	1.29035	1
TR_46936					0.156381	1.50749e-06	0.0372732	0.00230517	2.4013	2.4013	LL * LAC up vs LL * CEL	0.0010023	2.69286	2.69286	LL * SOPH up vs LL * CEL	2.34884	0.228164	49.3029	19.157	3.88215	1.50844	0.971393	0.156381	1.50749e-06	0.0372732	2.34884	0.228164	49.3029	19.157	3.88215	1.50844	0.971393	1
TR_65992					0.03103	2.01566e-06	0.034313	0.000568569	2.27864	2.27864	LL * LAC up vs LL * CEL	0.000255314	2.499	2.499	LL * SOPH up vs LL * CEL	6.289	0.36064	46.3542	10.6326	4.00002	0.917518	0.573446	0.03103	2.01566e-06	0.034313	6.289	0.36064	46.3542	10.6326	4.00002	0.917518	0.573446	1
TR_104925					0.00442465	0.0211695	0.102577	0.00195826	2.26077	2.26077	LL * LAC up vs LL * CEL	0.00121413	2.3998	2.3998	LL * SOPH up vs LL * CEL	13.3599	1.07072	4.72579	1.51497	2.57527	0.82557	0.80144	0.00442465	0.0211695	0.102577	13.3599	1.07072	4.72579	1.51497	2.57527	0.82557	0.80144	1
TR_21668					0.00889813	0.000143918	0.0136046	0.00782844	2.13683	2.13683	LL * LAC up vs LL * CEL	0.00634133	2.19904	2.19904	LL * SOPH up vs LL * CEL	10.4852	1.14583	18.0428	7.88688	5.45139	2.38292	1.0928	0.00889813	0.000143918	0.0136046	10.4852	1.14583	18.0428	7.88688	5.45139	2.38292	1.0928	1
TR_107483					0.00104853	0.0120276	0.00600091	0.000560153	2.01578	2.01578	LL * LAC up vs LL * CEL	0.000505279	2.03577	2.03577	LL * SOPH up vs LL * CEL	20.7574	0.858881	5.66483	0.937576	6.96992	1.15358	0.413771	0.00104853	0.0120276	0.00600091	20.7574	0.858881	5.66483	0.937576	6.96992	1.15358	0.413771	1
TR_74194	lxr1	L-xylulose reductase			6.60366e-06	1.99573e-06	0.0481471	5.93058e-05	3.41964	3.41964	LL * LAC up vs LL * CEL	0.000822238	2.40087	2.40087	LL * SOPH up vs LL * CEL	72.9606	5.2391	46.4522	13.3424	3.52878	1.01357	0.718072	6.60366e-06	1.99573e-06	0.0481471	72.9606	5.2391	46.4522	13.3424	3.52878	1.01357	0.718072	1
TR_42264		hypothetical protein with an exonucelase domain of the eukaryotic exoribonucleases PAN2, RNA exonuclease 1, 3 and 4 (e-53)			6.43807e-05	0.000281073	0.000420944	7.36328e-05	11.1748	11.1748	LL * LAC up vs LL * CEL	0.000750073	5.97593	5.97593	LL * SOPH up vs LL * CEL	42.9586	12.5272	15.4087	17.9734	13.9811	16.3082	2.91611	6.43807e-05	0.000281073	0.000420944	42.9586	12.5272	15.4087	17.9734	13.9811	16.3082	2.91611	1
TR_111357		signalpeptide: secreted, hypothetical protein, probable FAD/NAD binding domain, related to a sarcosine oxidase of Metarhizium anisopliae (catalyzes the oxidative demethylation of sarcosine to glycine, E value 0.0, 100% coverage) and a fructosyl-amino acid			3.71586e-10	6.47605e-06	3.83487e-05	2.75069e-05	6.22879	6.22879	LL * LAC up vs LL * CEL	3.24781e-07	19.9391	19.9391	LL * SOPH up vs LL * CEL	571.882	75.7188	36.0912	19.1143	24.4042	12.9247	1.32403	3.71586e-10	6.47605e-06	3.83487e-05	571.882	75.7188	36.0912	19.1143	24.4042	12.9247	1.32403	1
TR_68705		hypothetical protein with 1 predicted transmembrane domain and a Cytochrome P450 domain (e-39),			7.47429e-10	3.59628e-06	5.60977e-06	4.21483e-06	7.46514	7.46514	LL * LAC up vs LL * CEL	1.24256e-06	9.96418	9.96418	LL * SOPH up vs LL * CEL	496.09	51.7247	40.9643	17.0846	37.2285	15.5265	1.04265	7.47429e-10	3.59628e-06	5.60977e-06	496.09	51.7247	40.9643	17.0846	37.2285	15.5265	1.04265	1
TR_106181		hypothetical protein, no CDs, 37 % coverage with MAT1-1-1 of H. jecorina			3.56812e-12	3.61626e-08	4.38028e-08	2.87687e-07	3.92193	3.92193	LL * LAC up vs LL * CEL	3.55011e-08	5.48893	5.48893	LL * SOPH up vs LL * CEL	1462.24	39.3423	107.212	11.5383	103.07	11.0925	0.269055	3.56812e-12	3.61626e-08	4.38028e-08	1462.24	39.3423	107.212	11.5383	103.07	11.0925	0.269055	1
TR_107936		12 predicted transmembrane domains, related to N. crassa MFS multidrug transporter (NCU09444; 92% coverage, e-152)			4.71759e-05	3.05443e-06	1.03723e-06	0.000162715	3.69492	3.69492	LL * LAC up vs LL * CEL	0.00130819	2.68257	2.68257	LL * SOPH up vs LL * CEL	46.2939	4.81761	42.422	17.6587	53.3591	22.2114	1.04066	4.71759e-05	3.05443e-06	1.03723e-06	46.2939	4.81761	42.422	17.6587	53.3591	22.2114	1.04066	1
TR_55709		hypothetical protein with a probable SH3 domain			2.65923e-08	1.27764e-06	2.33446e-06	0.00088163	3.05926	3.05926	LL * LAC up vs LL * CEL	5.73013e-06	7.99093	7.99093	LL * SOPH up vs LL * CEL	238.172	28.4275	51.0603	24.3775	44.9276	21.4496	1.19357	2.65923e-08	1.27764e-06	2.33446e-06	238.172	28.4275	51.0603	24.3775	44.9276	21.4496	1.19357	1
TR_81668		hypothetical protein, with a esterase_lipase superfamily domain (cl12031)			2.44095e-08	0.000108799	0.000671103	0.000258954	2.79213	2.79213	LL * LAC up vs LL * CEL	4.66906e-06	5.23542	5.23542	LL * SOPH up vs LL * CEL	242.445	17.5383	19.2521	5.57071	12.4691	3.60801	0.723392	2.44095e-08	0.000108799	0.000671103	242.445	17.5383	19.2521	5.57071	12.4691	3.60801	0.723392	1
TR_121620	nmt1	thiamine biosynthesis transporter			0.423607	1.91489e-06	0.126565	0.000189537	5.32899	5.32899	LL * LAC up vs LL * CEL	4.70265e-05	7.28986	7.28986	LL * SOPH up vs LL * CEL	0.696017	0.123392	46.8624	33.2316	2.33173	1.6535	1.77283	0.423607	1.91489e-06	0.126565	0.696017	0.123392	46.8624	33.2316	2.33173	1.6535	1.77283	1
TR_68608	thi4	Thiazole biosynthetic enzyme			0.406937	1.33285e-06	0.247051	4.76557e-05	4.86056	4.86056	LL * LAC up vs LL * CEL	0.000516326	3.22085	3.22085	LL * SOPH up vs LL * CEL	0.749462	0.084445	50.6053	22.8076	1.60713	0.724328	1.12674	0.406937	1.33285e-06	0.247051	0.749462	0.084445	50.6053	22.8076	1.60713	0.724328	1.12674	1
TR_123718		pfam01490, Aa_trans, Transmembrane amino acid transporter protein			9.54439e-06	2.73045e-08	0.00366354	1.68884e-07	82.1971	82.1971	LL * LAC up vs LL * CEL	0.000126451	8.09758	8.09758	LL * SOPH up vs LL * CEL	67.1346	16.7953	113.578	113.657	8.00995	8.01553	2.50174	9.54439e-06	2.73045e-08	0.00366354	67.1346	16.7953	113.578	113.657	8.00995	8.01553	2.50174	1
TR_123274		arylsulfatase domain COG3119.1; for scavenging S from organic sulfate esters; 5 transmembrane domains and signal sequence are consistent with membrane location			0.0946957	1.05538e-08	0.00118557	4.38346e-06	11.0554	11.0554	LL * LAC up vs LL * CEL	0.00273102	2.89028	2.89028	LL * SOPH up vs LL * CEL	3.40696	0.512009	137.972	82.9398	10.8043	6.49483	1.50283	0.0946957	1.05538e-08	0.00118557	3.40696	0.512009	137.972	82.9398	10.8043	6.49483	1.50283	1
TR_124115		phosphoenolpyruvate carboxykinase (ATP), aligns to Emericella nidulans AcuF protein (gi15983749)			0.00331773	2.90201e-08	0.0281753	4.78867e-05	7.1706	7.1706	LL * LAC up vs LL * CEL	0.000680722	4.07178	4.07178	LL * SOPH up vs LL * CEL	14.6705	2.56892	112.167	78.5652	4.28821	3.00359	1.75108	0.00331773	2.90201e-08	0.0281753	14.6705	2.56892	112.167	78.5652	4.28821	3.00359	1.75108	1
TR_29346		belongs to the phosphatidate-phosphatase related phosphoesterase family			0.0260177	0.00194751	0.0433264	0.000453449	2.64667	2.64667	LL * LAC up vs LL * CEL	0.00183034	2.22323	2.22323	LL * SOPH up vs LL * CEL	6.81479	0.513416	9.49799	2.86226	3.67239	1.10669	0.753385	0.0260177	0.00194751	0.0433264	6.81479	0.513416	9.49799	2.86226	3.67239	1.10669	0.753385	1
TR_69811		pfam01019, G_glu_transpept, Gamma-glutamyltranspeptidase			9.71257e-05	9.61595e-06	0.00141741	2.9794e-06	27.0014	27.0014	LL * LAC up vs LL * CEL	2.27166e-05	13.7199	13.7199	LL * SOPH up vs LL * CEL	38.8555	10.0842	33.1236	34.3862	10.3194	10.7127	2.5953	9.71257e-05	9.61595e-06	0.00141741	38.8555	10.0842	33.1236	34.3862	10.3194	10.7127	2.5953	1
TR_66616		Strong similarity to extracellular acid phosphatase from Aspergillus nidulans. Deduced amino acid sequence contains a signal peptide predicted by SignalP.			3.36516e-05	7.70163e-11	0.0150994	4.60304e-07	8.81933	8.81933	LL * LAC up vs LL * CEL	5.37409e-05	3.58077	3.58077	LL * SOPH up vs LL * CEL	50.1614	3.78589	374.006	112.911	5.27473	1.59242	0.754742	3.36516e-05	7.70163e-11	0.0150994	50.1614	3.78589	374.006	112.911	5.27473	1.59242	0.754742	1
TR_67639		COG0028, IlvB, Thiamine pyrophosphate-requiring enzymes			0.219247	5.90551e-08	8.26558e-05	1.4713e-05	6.75606	6.75606	LL * LAC up vs LL * CEL	1.80364e-05	6.46317	6.46317	LL * SOPH up vs LL * CEL	1.71804	0.2146	96.9213	48.4256	20.5076	10.2464	1.2491	0.219247	5.90551e-08	8.26558e-05	1.71804	0.2146	96.9213	48.4256	20.5076	10.2464	1.2491	1
TR_120079		mitochondrial acetoacetyl-CoA thiolase-like protein			0.338056	1.30986e-06	0.0047333	0.000280709	5.61799	5.61799	LL * LAC up vs LL * CEL	0.000815557	4.45895	4.45895	LL * SOPH up vs LL * CEL	1.01239	0.211307	50.7919	42.4052	7.45745	6.22609	2.0872	0.338056	1.30986e-06	0.0047333	1.01239	0.211307	50.7919	42.4052	7.45745	6.22609	2.0872	1
TR_74453		similar to 3-hydroxyacyl-CoA dehydrogenase			0.443253	4.14899e-08	0.00213221	5.03304e-06	5.11137	5.11137	LL * LAC up vs LL * CEL	4.3543e-05	3.57051	3.57051	LL * SOPH up vs LL * CEL	0.637249	0.0455289	104.226	29.786	9.27304	2.65008	0.714459	0.443253	4.14899e-08	0.00213221	0.637249	0.0455289	104.226	29.786	9.27304	2.65008	0.714459	1
TR_80645		pfam01425, Amidase			0.336621	7.91049e-09	2.12017e-05	1.96549e-05	4.82749	4.82749	LL * LAC up vs LL * CEL	2.29384e-05	4.69414	4.69414	LL * SOPH up vs LL * CEL	1.01872	0.092385	146.335	53.083	27.8472	10.1016	0.906874	0.336621	7.91049e-09	2.12017e-05	1.01872	0.092385	146.335	53.083	27.8472	10.1016	0.906874	1
TR_122350		Glutamate decarboxylase			4.13157e-05	4.64855e-06	0.0807512	6.34626e-06	4.52699	4.52699	LL * LAC up vs LL * CEL	0.00025342	2.64342	2.64342	LL * SOPH up vs LL * CEL	47.7812	3.08052	38.7674	9.99754	2.86324	0.738387	0.644713	4.13157e-05	4.64855e-06	0.0807512	47.7812	3.08052	38.7674	9.99754	2.86324	0.738387	0.644713	1
TR_57322		COG1167, ARO8, Transcriptional regulators containing a DNA-binding HTH domain and an aminotransferase domain (MocR family)			0.160005	1.82546e-07	8.4091e-05	9.95053e-05	4.31634	4.31634	LL * LAC up vs LL * CEL	0.00620278	2.25318	2.25318	LL * SOPH up vs LL * CEL	2.30396	0.265521	76.7468	35.379	20.4269	9.41645	1.15246	0.160005	1.82546e-07	8.4091e-05	2.30396	0.265521	76.7468	35.379	20.4269	9.41645	1.15246	1
TR_54564		pfam01619, Pro_dh, Proline dehydrogenase aligned			0.130403	1.4034e-06	0.000946329	0.000259298	4.27209	4.27209	LL * LAC up vs LL * CEL	0.000852689	3.44551	3.44551	LL * SOPH up vs LL * CEL	2.71539	0.392985	50.0558	28.9773	11.4413	6.62336	1.44725	0.130403	1.4034e-06	0.000946329	2.71539	0.392985	50.0558	28.9773	11.4413	6.62336	1.44725	1
TR_66394		DNA polymerase family X member. Most closely related to DNA polymerase mu, an enzyme probably involved in non-homologous end joining. Homologs in other organisms also possess terminal deoxyribonucleotidyl transferase activity.			0.000236112	0.013283	0.0113677	0.00142632	4.07581	4.07581	LL * LAC up vs LL * CEL	0.000547556	4.9931	4.9931	LL * SOPH up vs LL * CEL	31.0681	6.72277	5.49244	4.75401	5.76429	4.9893	2.16389	0.000236112	0.013283	0.0113677	31.0681	6.72277	5.49244	4.75401	5.76429	4.9893	2.16389	1
TR_78611		phospholipase D/transphosphatidylase			1.91904e-06	5.34623e-07	0.015521	5.64675e-05	2.95218	2.95218	LL * LAC up vs LL * CEL	2.01193e-05	3.39679	3.39679	LL * SOPH up vs LL * CEL	95.9662	5.27911	61.3379	13.4968	5.22864	1.15051	0.550102	1.91904e-06	5.34623e-07	0.015521	95.9662	5.27911	61.3379	13.4968	5.22864	1.15051	0.550102	1
TR_59952		COG0531, PotE, Amino acid transporters			1.87432e-07	0.000187318	6.58686e-05	0.000700005	2.53181	2.53181	LL * LAC up vs LL * CEL	4.4123e-06	5.59248	5.59248	LL * SOPH up vs LL * CEL	158.213	12.2204	16.9635	5.24105	21.598	6.67292	0.772401	1.87432e-07	0.000187318	6.58686e-05	158.213	12.2204	16.9635	5.24105	21.598	6.67292	0.772401	1
TR_62581		gluconolactonase-like protein			0.907791	0.000210545	0.0949176	0.00027451	2.50164	2.50164	LL * LAC up vs LL * CEL	0.000882912	2.18828	2.18828	LL * SOPH up vs LL * CEL	0.0141119	0.000826508	16.5027	3.86612	2.66739	0.624895	0.58568	0.907791	0.000210545	0.0949176	0.0141119	0.000826508	16.5027	3.86612	2.66739	0.624895	0.58568	1
TR_108732		cd01156, IVD, Isovaleryl-CoA dehydrogenase			0.659483	1.3574e-06	0.0085389	0.000788465	2.38749	2.38749	LL * LAC up vs LL * CEL	0.00265473	2.07076	2.07076	LL * SOPH up vs LL * CEL	0.206168	0.0144455	50.4102	14.1283	6.28578	1.7617	0.700668	0.659483	1.3574e-06	0.0085389	0.206168	0.0144455	50.4102	14.1283	6.28578	1.7617	0.700668	1
TR_58162		pfam05875, aPHC, Alkaline phytoceramidase			0.0153731	0.0427873	0.0243627	0.003957	2.29457	2.29457	LL * LAC up vs LL * CEL	0.00680894	2.13355	2.13355	LL * SOPH up vs LL * CEL	8.51025	0.881613	3.68963	1.5289	4.50778	1.86792	1.03594	0.0153731	0.0427873	0.0243627	8.51025	0.881613	3.68963	1.5289	4.50778	1.86792	1.03594	1
TR_110866					0.000123323	0.00193249	0.111096	0.00183597	2.28318	2.28318	LL * LAC up vs LL * CEL	0.00120654	2.40657	2.40657	LL * SOPH up vs LL * CEL	36.6236	2.94873	9.51739	3.06516	2.48181	0.799288	0.805147	0.000123323	0.00193249	0.111096	36.6236	2.94873	9.51739	3.06516	2.48181	0.799288	0.805147	1

## Sheet: LSvsC LL down
Lac LL vs Cel LL 2fold downregulated & Soph LL vs Cel LL 2fold downregulated (at least; p<0.01)
deleted GPCRs are highlighted
Protein ID	Name	description	group	topic	p-value(light condition)	p-value(carbon source)	p-value(light condition * carbon source)	p-value(LL * LAC vs. LL * CEL)	Ratio(LL * LAC vs. LL * CEL)	Fold-Change(LL * LAC vs. LL * CEL)	Fold-Change(LL * LAC vs. LL * CEL) (Description)	p-value(LL * SOPH vs. LL * CEL)	Ratio(LL * SOPH vs. LL * CEL)	Fold-Change(LL * SOPH vs. LL * CEL)	Fold-Change(LL * SOPH vs. LL * CEL) (Description)
TR_22197	cel1B	b-glucosidase CEL1b (GenBank acc. No. AAP57758)	Glycoside Hydrolase Family 1 protein	Glycoside Hydrolasen	0.0176821	3.06844e-11	0.0243726	2.89322e-09	0.0318626	-31.3847	LL * LAC down vs LL * CEL	0.00123764	0.45367	-2.20425	LL * SOPH down vs LL * CEL
TR_123818	xyn2	xylanase 2 (EC 3.2.1.8)	Glycoside Hydrolase Family 11 protein	Glycoside Hydrolasen	0.0151269	6.86577e-08	0.0011339	1.66746e-07	0.00917667	-108.972	LL * LAC down vs LL * CEL	1.41606e-07	0.00845754	-118.238	LL * SOPH down vs LL * CEL
TR_123232	cel12A	endoglucanase	Glycoside Hydrolase Family 12 protein	Glycoside Hydrolasen	0.925455	5.92395e-05	0.00334199	0.00088224	0.0661368	-15.1202	LL * LAC down vs LL * CEL	0.000766308	0.0626537	-15.9607	LL * SOPH down vs LL * CEL
TR_105956		candidate a-amylase	Glycoside Hydrolase Family 13 protein	Glycoside Hydrolasen	0.423499	0.000175156	0.0249331	0.000198112	0.167033	-5.98684	LL * LAC down vs LL * CEL	0.000476359	0.202837	-4.93006	LL * SOPH down vs LL * CEL
TR_65406			Glycoside Hydrolase Family 16 protein	Glycoside Hydrolasen	1.43708e-06	9.45969e-07	0.000242623	5.7641e-08	0.0534551	-18.7073	LL * LAC down vs LL * CEL	1.65041e-06	0.128904	-7.75772	LL * SOPH down vs LL * CEL
TR_66843			Glycoside Hydrolase Family 16 protein	Glycoside Hydrolasen	0.000495643	1.23258e-05	0.000783908	0.000226825	0.442163	-2.26161	LL * LAC down vs LL * CEL	2.28038e-05	0.339676	-2.94398	LL * SOPH down vs LL * CEL
TR_49193		candidate b-glycosidase distantly related to exo-1,3-glucanase	Glycoside Hydrolase Family 17 protein	Glycoside Hydrolasen	1.81614e-05	1.38779e-05	0.0168398	1.4544e-05	0.219986	-4.54575	LL * LAC down vs LL * CEL	1.7232e-05	0.226523	-4.41457	LL * SOPH down vs LL * CEL
TR_66792		candidate b-glycosidase distantly related to exo-1,3-glucanase	Glycoside Hydrolase Family 17 protein	Glycoside Hydrolasen	0.233758	1.45352e-08	0.0478549	4.18332e-06	0.479325	-2.08627	LL * LAC down vs LL * CEL	4.31832e-07	0.389991	-2.56416	LL * SOPH down vs LL * CEL
TR_5836		candidate b-mannosidase	Glycoside Hydrolase Family 2 protein	Glycoside Hydrolasen	0.00122446	6.13273e-08	0.0375032	1.00052e-05	0.0302174	-33.0935	LL * LAC down vs LL * CEL	4.08013e-05	0.051178	-19.5397	LL * SOPH down vs LL * CEL
TR_62166		candidate b-mannosidase	Glycoside Hydrolase Family 2 protein	Glycoside Hydrolasen	0.0387633	6.20108e-08	0.104071	6.19839e-06	0.0834379	-11.985	LL * LAC down vs LL * CEL	8.5864e-07	0.0456564	-21.9027	LL * SOPH down vs LL * CEL
TR_55999			Glycoside Hydrolase Family 27 protein	Glycoside Hydrolasen	0.0442006	0.00367429	0.00679761	0.000539006	0.196954	-5.07733	LL * LAC down vs LL * CEL	0.0044856	0.305572	-3.27256	LL * SOPH down vs LL * CEL
TR_122780		candidate a-glycosidase related to exo-polygalacturonase	Glycoside Hydrolase Family 28 protein	Glycoside Hydrolasen	0.0140331	4.3153e-07	0.124656	0.000430857	0.0842615	-11.8678	LL * LAC down vs LL * CEL	0.00677544	0.195396	-5.11781	LL * SOPH down vs LL * CEL
TR_76672	cel3A	b-glucosidase	Glycoside Hydrolase Family 3 protein	Glycoside Hydrolasen	0.827784	0.000653876	0.0637389	0.00343977	0.0894213	-11.183	LL * LAC down vs LL * CEL	0.00734298	0.119423	-8.37362	LL * SOPH down vs LL * CEL
TR_46816	cel3D	b-glucosidase (GenBank acc. No. AAP57759)	Glycoside Hydrolase Family 3 protein	Glycoside Hydrolasen	0.944347	1.81048e-05	0.359283	4.98383e-05	0.204322	-4.89422	LL * LAC down vs LL * CEL	0.000347805	0.287925	-3.47313	LL * SOPH down vs LL * CEL
TR_121127	bxl1	b-xylosidase BXL1 (GenBank acc. No.CAA93248)	Glycoside Hydrolase Family 3 protein	Glycoside Hydrolasen	0.973962	4.17844e-08	0.0252239	4.69403e-07	0.00722188	-138.468	LL * LAC down vs LL * CEL	1.05753e-05	0.0301897	-33.1239	LL * SOPH down vs LL * CEL
TR_69944		candidate a-xylosidase	Glycoside Hydrolase Family 31 protein	Glycoside Hydrolasen	0.0904286	4.37876e-05	0.183634	0.000523715	0.117449	-8.51435	LL * LAC down vs LL * CEL	8.33357e-05	0.0664503	-15.0488	LL * SOPH down vs LL * CEL
TR_3739		candidate b-xylosidase	Glycoside Hydrolase Family 43 protein	Glycoside Hydrolasen	0.401071	1.57034e-06	0.0578017	0.000217677	0.182282	-5.486	LL * LAC down vs LL * CEL	0.000773379	0.237573	-4.20924	LL * SOPH down vs LL * CEL
TR_49976	cel45A	endoglucanase V EGL5 (CEL45A)	Glycoside Hydrolase Family 45 protein	Glycoside Hydrolasen	0.790622	0.000113097	0.00252754	0.00215257	0.216266	-4.62393	LL * LAC down vs LL * CEL	0.00191603	0.21045	-4.75173	LL * SOPH down vs LL * CEL
TR_79960			Glycoside Hydrolase Family 47 protein	Glycoside Hydrolasen	0.00474951	7.71545e-06	0.265215	0.00183642	0.40412	-2.47451	LL * LAC down vs LL * CEL	0.00024524	0.302006	-3.31119	LL * SOPH down vs LL * CEL
TR_69276		candidate b-glycosidase distantly related to xylanase	Glycoside Hydrolase Family 5 protein	Glycoside Hydrolasen	0.100976	1.49678e-06	0.00405211	6.75172e-06	0.00939419	-106.449	LL * LAC down vs LL * CEL	4.42766e-05	0.0233847	-42.7631	LL * SOPH down vs LL * CEL
TR_120312	cel5A	endo-1,4-glucanase EGL2	Glycoside Hydrolase Family 5 protein	Glycoside Hydrolasen	0.364126	1.90777e-08	0.000358632	2.41653e-07	0.00816159	-122.525	LL * LAC down vs LL * CEL	2.1148e-06	0.0222316	-44.981	LL * SOPH down vs LL * CEL
TR_56996	man5A	mannan endo-1,4-b-mannosidase (EC 3.2.1.78); C-terminal CBM1 module	Glycoside Hydrolase Family 5 protein	Glycoside Hydrolasen	0.287437	1.08553e-06	0.166319	5.02769e-06	0.0393582	-25.4077	LL * LAC down vs LL * CEL	5.3757e-06	0.0403189	-24.8023	LL * SOPH down vs LL * CEL
TR_111849	xyn4	xylanase 4	Glycoside Hydrolase Family 5 protein	Glycoside Hydrolasen	0.0421475	1.00811e-09	0.140944	6.7194e-09	0.0076342	-130.99	LL * LAC down vs LL * CEL	2.70315e-08	0.0146707	-68.1629	LL * SOPH down vs LL * CEL
TR_55319		candidate a-L-arabinofuranosidase	Glycoside Hydrolase Family 54 protein	Glycoside Hydrolasen	0.977706	2.15569e-06	0.000284797	5.30743e-06	0.114815	-8.70963	LL * LAC down vs LL * CEL	0.000197451	0.244102	-4.09665	LL * SOPH down vs LL * CEL
TR_70845		candidate b-1,3 glucanase; similar to T. virens GNB1 (GenBank acc. No. AAL84694)	Glycoside Hydrolase Family 55 protein	Glycoside Hydrolasen	0.261923	0.000294912	0.0465641	0.00294318	0.265509	-3.76635	LL * LAC down vs LL * CEL	0.00121396	0.219705	-4.55156	LL * SOPH down vs LL * CEL
TR_72567	cel6A;cbh2	cellobiohydrolase CBH2	Glycoside Hydrolase Family 6 protein	Glycoside Hydrolasen	0.763735	1.69191e-08	0.00192753	2.68242e-07	0.00622413	-160.665	LL * LAC down vs LL * CEL	8.00395e-05	0.0687399	-14.5476	LL * SOPH down vs LL * CEL
TR_73643	cel61A	endo-1,4-glucanase; CEL61A (EGL4)	Glycoside Hydrolase Family 61 protein	Glycoside Hydrolasen	0.00191995	3.02122e-08	0.010487	5.18629e-07	0.0425755	-23.4877	LL * LAC down vs LL * CEL	8.65846e-07	0.0504296	-19.8296	LL * SOPH down vs LL * CEL
TR_120961	cel61B	endo-1,4-glucanase; CEL61B	Glycoside Hydrolase Family 61 protein	Glycoside Hydrolasen	0.0484723	9.93216e-09	2.74333e-05	6.80391e-08	0.00719987	-138.891	LL * LAC down vs LL * CEL	1.74427e-07	0.0114625	-87.2409	LL * SOPH down vs LL * CEL
TR_76210	abf2	a-L-arabinofuranosidase ABF2 (GenBand acc. No. AAP57750)	Glycoside Hydrolase Family 62 protein	Glycoside Hydrolasen	0.4192	3.93601e-05	0.137657	2.77771e-05	0.0714666	-13.9925	LL * LAC down vs LL * CEL	3.52263e-05	0.0768614	-13.0104	LL * SOPH down vs LL * CEL
TR_72526		candidate a-glucuronidase GLR1 (GenBand acc.no. CAA92949)	Glycoside Hydrolase Family 67 protein	Glycoside Hydrolasen	0.210487	8.4828e-07	0.0999594	4.06896e-06	0.0232273	-43.0528	LL * LAC down vs LL * CEL	4.3449e-05	0.0568651	-17.5855	LL * SOPH down vs LL * CEL
TR_123989	cel7A;cbh1	cellobiohydrolase CBH1	Glycoside Hydrolase Family 7 protein	Glycoside Hydrolasen	0.307453	2.64503e-11	0.00996992	2.23119e-09	0.00549938	-181.839	LL * LAC down vs LL * CEL	0.000141564	0.211473	-4.72873	LL * SOPH down vs LL * CEL
TR_122081	cel7B	endo-1,4-glucanase EGL1; C-terminal CBM1	Glycoside Hydrolase Family 7 protein	Glycoside Hydrolasen	0.519859	7.80789e-07	0.00437251	1.046e-05	0.018671	-53.559	LL * LAC down vs LL * CEL	0.000154976	0.0557351	-17.942	LL * SOPH down vs LL * CEL
TR_123538		candidate b-1,3-glucanosyltransglycosidase	Glycoside Hydrolase Family 72 protein	Glycoside Hydrolasen	0.00743524	6.59311e-08	0.0597869	9.91347e-06	0.162012	-6.17238	LL * LAC down vs LL * CEL	6.10467e-06	0.14624	-6.83806	LL * SOPH down vs LL * CEL
TR_49081		candidate xyloglucanase; EGL6 (CEL74A)	Glycoside Hydrolase Family 74 protein	Glycoside Hydrolasen	0.483886	0.000144952	0.263779	0.000519863	0.12419	-8.05216	LL * LAC down vs LL * CEL	0.00115552	0.154733	-6.46273	LL * SOPH down vs LL * CEL
TR_79921		candidate a-glycosidase distantly related to a-1,2-mannosidase	Glycoside Hydrolase Family 92 protein	Glycoside Hydrolasen	0.00082341	2.66927e-07	0.0639066	0.000367623	0.185156	-5.40087	LL * LAC down vs LL * CEL	0.000214618	0.163822	-6.10418	LL * SOPH down vs LL * CEL
TR_60635		candidate a-glycosidase distantly related to a-1,2-mannosidase	Glycoside Hydrolase Family 92 protein	Glycoside Hydrolasen	0.0487996	0.00354902	0.0367319	0.0099299	0.414818	-2.4107	LL * LAC down vs LL * CEL	0.00072158	0.264093	-3.78655	LL * SOPH down vs LL * CEL
TR_22013			HSP 70	Heat shock proteins	0.811311	6.96197e-06	0.0191652	0.000307465	0.337337	-2.9644	LL * LAC down vs LL * CEL	0.00141183	0.414568	-2.41215	LL * SOPH down vs LL * CEL
TR_65774			HSP 70	Heat shock proteins	0.164539	3.40137e-06	0.0433166	0.000284369	0.457645	-2.1851	LL * LAC down vs LL * CEL	0.000488557	0.483074	-2.07008	LL * SOPH down vs LL * CEL
TR_22164			HSP40	Heat shock proteins	0.562615	2.03696e-05	0.26434	0.00142213	0.479589	-2.08512	LL * LAC down vs LL * CEL	0.000764231	0.448004	-2.23212	LL * SOPH down vs LL * CEL
TR_103761			HSP90-associated proteins	Heat shock proteins	0.695965	4.59348e-06	0.708489	9.7996e-06	0.30575	-3.27064	LL * LAC down vs LL * CEL	2.55753e-05	0.346101	-2.88933	LL * SOPH down vs LL * CEL
TR_78688		hypothetical heat shock transcription factor 1	HSF	Heat shock proteins/Transcription factor	0.556043	5.84713e-08	0.045362	1.59221e-05	0.36418	-2.7459	LL * LAC down vs LL * CEL	6.12456e-07	0.234756	-4.25974	LL * SOPH down vs LL * CEL
TR_123967	hfb3	Class II fungal hydrophobin hfb3	Hydrophobine	Hydrophobins	0.000159077	2.60197e-07	0.00173621	1.25406e-05	0.0105901	-94.4278	LL * LAC down vs LL * CEL	0.00479834	0.126837	-7.88416	LL * SOPH down vs LL * CEL
TR_23171			NRPS	secondary metabolism	0.0130311	5.93948e-07	0.0355006	9.77012e-06	0.035926	-27.835	LL * LAC down vs LL * CEL	5.62116e-06	0.0290057	-34.476	LL * SOPH down vs LL * CEL
TR_123786		candidate non-ribosomal peptide synthetase/peptaibol synthetase	NRPS	secondary metabolism	5.48159e-06	6.74015e-08	0.000205424	2.03827e-07	0.0333579	-29.9779	LL * LAC down vs LL * CEL	6.37183e-06	0.0964094	-10.3724	LL * SOPH down vs LL * CEL
TR_59482		candidate polyketide synthase	PKS	secondary metabolism	9.35522e-06	1.44756e-08	0.000144487	2.81262e-07	0.058164	-17.1928	LL * LAC down vs LL * CEL	2.72028e-07	0.057579	-17.3674	LL * SOPH down vs LL * CEL
TR_82208		candidate polyketide synthase	PKS	secondary metabolism	0.0107691	2.13055e-06	0.294818	8.39749e-05	0.185925	-5.3785	LL * LAC down vs LL * CEL	0.000167327	0.213489	-4.68409	LL * SOPH down vs LL * CEL
TR_104664		Mitochondrial outer membrane and cell wall localized SUN family member required for mitochondrial autophagy	Cell wall	Secretion	0.0194494	3.94965e-05	0.0998104	0.000337355	0.302391	-3.30698	LL * LAC down vs LL * CEL	4.43819e-05	0.214251	-4.66742	LL * SOPH down vs LL * CEL
TR_120823		secreted aldose epimerase (tre44592). Putative cell wall mannoprotein. Ser/Thr-rich.	Cell wall	Secretion	5.42462e-07	1.43003e-08	2.83095e-05	3.73487e-07	0.0418889	-23.8727	LL * LAC down vs LL * CEL	1.47726e-05	0.120567	-8.29413	LL * SOPH down vs LL * CEL
TR_123258	rho3	Small GTPase rho3 involved in preotein secretion and cell polarity.	Cell wall	Secretion	0.376317	0.000154983	0.484808	0.000794228	0.391839	-2.55207	LL * LAC down vs LL * CEL	5.73042e-05	0.268652	-3.72229	LL * SOPH down vs LL * CEL
TR_122415	pdi1	ER-resident foldase catalysing formation of disulphide bridges.	ER oxidoreductin system	Secretion	3.69949e-05	9.55475e-08	0.000528965	1.03906e-06	0.185036	-5.40435	LL * LAC down vs LL * CEL	1.96931e-06	0.207272	-4.82457	LL * SOPH down vs LL * CEL
TR_49213	ftt2	Ftt2 encoding a 14-3-3 class protein modulating protein-protein interactions.	ER protein	Secretion	0.252295	2.54706e-08	0.0117505	1.26723e-06	0.439475	-2.27544	LL * LAC down vs LL * CEL	4.60301e-06	0.48997	-2.04094	LL * SOPH down vs LL * CEL
TR_50786		Hypothetical ERV2, a FAD-dependent sulhydryl oxidase involved in disulphide bond formation in the ER	ER protein	Secretion	0.000493987	0.00567807	0.0131884	0.000258737	0.170333	-5.87084	LL * LAC down vs LL * CEL	0.00423861	0.306405	-3.26365	LL * SOPH down vs LL * CEL
TR_123015		Hypothetical small GTPase, Rab type	Transport related small GTPases	Secretion	0.0544935	4.16642e-06	0.0328143	0.000432373	0.404973	-2.4693	LL * LAC down vs LL * CEL	0.000544087	0.416291	-2.40217	LL * SOPH down vs LL * CEL
TR_63053		Hypothetical small GTPase, Rab type	Transport related small GTPases	Secretion	0.246237	1.12173e-06	0.0298827	0.000246318	0.406348	-2.46094	LL * LAC down vs LL * CEL	2.19684e-05	0.298348	-3.35179	LL * SOPH down vs LL * CEL
TR_76590			SEX	sexual development	1.62173e-08	3.55921e-07	4.95262e-06	3.90515e-08	0.0408233	-24.4958	LL * LAC down vs LL * CEL	1.01644e-07	0.0553569	-18.0646	LL * SOPH down vs LL * CEL
TR_123713			SEX	sexual development	0.00593189	7.69334e-08	0.013045	1.79569e-05	0.110086	-9.08381	LL * LAC down vs LL * CEL	5.03754e-06	0.0781526	-12.7955	LL * SOPH down vs LL * CEL
TR_27649			SEX	sexual development	0.00855914	4.91248e-08	0.0165766	4.17975e-07	0.3834	-2.60824	LL * LAC down vs LL * CEL	3.73964e-07	0.379033	-2.63829	LL * SOPH down vs LL * CEL
TR_105409		hypothetical protein related to A. fumigatus MAPKKK cascade protein kinase regulator STE50, which controls the mating response, invasive/filamentous growth and osmotolerance (HOG pathway)	SEX	sexual development	0.0442706	1.85755e-07	0.736144	2.04733e-06	0.292007	-3.42457	LL * LAC down vs LL * CEL	2.3154e-05	0.392008	-2.55097	LL * SOPH down vs LL * CEL
TR_80758		hypothetical serine/threonine protein kinase, related to N. crassa non repressible conidiation protein nrc2	SEX	sexual development	0.0619903	7.33462e-08	0.0622181	3.03824e-05	0.282107	-3.54476	LL * LAC down vs LL * CEL	1.25099e-05	0.245965	-4.06562	LL * SOPH down vs LL * CEL
TR_123561	kex2	TRE123561, Subtilisin like protease, related to S. cerevisiae Kex2 protease	SEX	sexual development	0.960692	0.000284845	0.711683	0.000820588	0.388116	-2.57655	LL * LAC down vs LL * CEL	0.00130797	0.412486	-2.42432	LL * SOPH down vs LL * CEL
TR_50071		TRE42668, related to N. crassa protein kinase IME2, inducer of meiosis	SEX	sexual development	0.000747936	7.37484e-06	0.00486184	8.4212e-07	0.303466	-3.29526	LL * LAC down vs LL * CEL	6.08973e-05	0.479771	-2.08433	LL * SOPH down vs LL * CEL
TR_104292	ppg1	TRE9948, mating type pheromone precursor, alpha type	SEX	sexual development	0.0674601	0.000208438	0.899252	0.00202208	0.365131	-2.73874	LL * LAC down vs LL * CEL	0.00181792	0.35923	-2.78373	LL * SOPH down vs LL * CEL
TR_71970		Contains a number of Interpro hits to possible phosphatidylinositol-specific phospholipase C, Y domain.	Ca	signal transduction	0.107388	2.52453e-05	0.4285	0.00334883	0.425008	-2.3529	LL * LAC down vs LL * CEL	0.00777452	0.476011	-2.10079	LL * SOPH down vs LL * CEL
TR_23028		TRE23028, hypothetical Ca2+ permeable channel, related to N. crassa NCU02762.1	Ca	signal transduction	0.850988	0.000274193	0.441366	0.000894959	0.399539	-2.50288	LL * LAC down vs LL * CEL	0.00129978	0.419065	-2.38626	LL * SOPH down vs LL * CEL
TR_82544		TRE82544, hypothetical Calcium transporter	Ca	signal transduction	0.608542	9.27499e-06	0.277082	0.000572196	0.40651	-2.45996	LL * LAC down vs LL * CEL	0.000184323	0.35181	-2.84244	LL * SOPH down vs LL * CEL
TR_102655	pde2	tre32709 high affinity cAMP phosphodiesterase, related to S. cerevisiae PDE2	cAMP	signal transduction	0.00180454	1.17033e-06	0.101579	0.000310146	0.429968	-2.32575	LL * LAC down vs LL * CEL	3.59422e-05	0.332023	-3.01184	LL * SOPH down vs LL * CEL
TR_121670	frq1	Frequency clock protein. Circadian clock component involved in the generation of biological rhythms, in particular in rhythm stability, period length, and temperature compensation, related to N. crassa FRQ-1	circadian	signal transduction	8.42449e-06	1.19325e-06	0.172458	1.58908e-06	0.147906	-6.76107	LL * LAC down vs LL * CEL	3.2592e-06	0.170987	-5.84839	LL * SOPH down vs LL * CEL
TR_57016		TRE30044, hypothetical germinal center kinase, related to S. cerevisiae Kic1p, D. discoideum severin kinase and Crypotcoccus Mst4	GCK	signal transduction	0.691485	5.72655e-08	0.277206	2.62928e-06	0.246598	-4.05517	LL * LAC down vs LL * CEL	1.51545e-05	0.316703	-3.15753	LL * SOPH down vs LL * CEL
TR_123302	gna1	G-protein alpha subunit 1, involved in regulation of cellulase and hydrophobin gene expression (Seibel et al., 2009), related to N. crassa GNA-1	G-proteins	signal transduction	0.000561703	0.000278856	0.0160132	6.80385e-05	0.354288	-2.82256	LL * LAC down vs LL * CEL	9.5817e-05	0.369673	-2.7051	LL * SOPH down vs LL * CEL
TR_37525	grk1	hypothetical G-protein coupled receptor, contains RGS (regulator of G-protein signaling) domain	G-proteins	signal transduction	0.000215033	2.41364e-06	0.00680749	3.70962e-05	0.0704109	-14.2023	LL * LAC down vs LL * CEL	0.0005139	0.148613	-6.7289	LL * SOPH down vs LL * CEL
TR_63981	grk2	hypothetical G-protein coupled receptor, contains RGS (regulator of G-protein signaling) domain	G-proteins	signal transduction	0.000282488	9.882e-07	0.000156154	4.32611e-06	0.113967	-8.77446	LL * LAC down vs LL * CEL	0.00148651	0.349799	-2.85878	LL * SOPH down vs LL * CEL
TR_121990		hypothetical G-protein coupled receptor, PTH11 like (implicated in pathogenesis in M. grisea)	G-proteins	signal transduction	0.017978	8.34229e-05	0.0434834	0.00010958	0.108807	-9.19057	LL * LAC down vs LL * CEL	0.000752421	0.178285	-5.609	LL * SOPH down vs LL * CEL
TR_124113		hypothetical G-protein coupled receptor, PTH11 like (implicated in pathogenesis in M. grisea)	G-proteins	signal transduction	1.76102e-06	0.000124546	0.000204177	6.43834e-06	0.122757	-8.1462	LL * LAC down vs LL * CEL	2.08757e-05	0.159779	-6.25863	LL * SOPH down vs LL * CEL
TR_27992		hypothetical G-protein coupled receptor, PTH11 like (implicated in pathogenesis in M. grisea)	G-proteins	signal transduction	0.0789644	1.71536e-05	0.02714	0.00025207	0.152323	-6.56501	LL * LAC down vs LL * CEL	0.000256206	0.152927	-6.53907	LL * SOPH down vs LL * CEL
TR_76763		hypothetical G-protein coupled receptor, PTH11 like (implicated in pathogenesis in M. grisea)	G-proteins	signal transduction	5.39714e-06	0.000255733	0.00328365	0.00450557	0.191841	-5.21264	LL * LAC down vs LL * CEL	0.0013512	0.136689	-7.31588	LL * SOPH down vs LL * CEL
TR_27948	csg1	hypothetical seven transmembrane receptor - rhodopsin type, related to N. crassa NCU06987	G-proteins	signal transduction	0.0693071	2.82543e-06	0.102089	0.000514813	0.44938	-2.22529	LL * LAC down vs LL * CEL	7.55506e-05	0.359724	-2.77991	LL * SOPH down vs LL * CEL
TR_72004		TRE72004, hypothetical G-protein coupled receptor protein, family 2, secretin like, possibly involved in signal transduction, related to methionine sensing G-protein coupled receptor in Cryptococcus neoformans	G-proteins	signal transduction	1.99871e-05	0.0425595	0.0893371	0.00531158	0.415547	-2.40647	LL * LAC down vs LL * CEL	0.00399556	0.398231	-2.51111	LL * SOPH down vs LL * CEL
TR_59384		TRE28835, histidine kinase class I, related to G. moniliformis M27Mp	HK	signal transduction	0.477401	8.00258e-06	0.172132	0.000249426	0.401647	-2.48975	LL * LAC down vs LL * CEL	3.24043e-05	0.309588	-3.2301	LL * SOPH down vs LL * CEL
TR_62751		tre44503, histidine kinase class IX, contains PAS domain, related to G. moniliformis HHK6p	HK	signal transduction	0.0654238	3.07454e-08	0.000744431	2.91918e-06	0.26887	-3.71927	LL * LAC down vs LL * CEL	4.26354e-05	0.380235	-2.62995	LL * SOPH down vs LL * CEL
TR_47635		TRE44708, response regulator, part of a two component phosphorelay, two component stress response regulator, related to E. nidulans SrrA and S. cerevisiae Skn7p, similarity to DNA-binding region of heat shock transcription factors	HK	signal transduction	0.0167307	1.51154e-09	0.0417349	3.93734e-07	0.350011	-2.85705	LL * LAC down vs LL * CEL	1.435e-07	0.310856	-3.21692	LL * SOPH down vs LL * CEL
TR_55543		TRE12219, hypthetical serine/threonine protein kinase with similarity to casein kinase I	light	signal transduction	0.174811	0.000125139	0.876471	0.000663515	0.145595	-6.86837	LL * LAC down vs LL * CEL	0.000793872	0.152653	-6.55079	LL * SOPH down vs LL * CEL
TR_82351	tmk2	mitogen activated protein kinase 2, probably involved in stress response	MAP	signal transduction	0.025459	0.000108509	0.0122232	0.000313881	0.484876	-2.06238	LL * LAC down vs LL * CEL	0.000205139	0.465417	-2.14861	LL * SOPH down vs LL * CEL
TR_80186		TRE30518; hypothetical MAP kinase kinase, related to S. cerevisiae Pbs2p, presuably acts upstream of TMK3	MAP	signal transduction	0.0865145	1.39579e-05	0.950969	0.000106313	0.341967	-2.92426	LL * LAC down vs LL * CEL	0.000978515	0.448912	-2.22761	LL * SOPH down vs LL * CEL
TR_3830		TRE39827; Bck-1 like MAP kinase kinase in Podospora anserina, hypothetical MAP kinase kinase kinase with similarity to S. pombe Bck1p, probably involved in response to osmotic and temperature stress	MAP	signal transduction	0.845605	4.3825e-05	0.562623	0.000461036	0.355511	-2.81285	LL * LAC down vs LL * CEL	0.00435677	0.475946	-2.10108	LL * SOPH down vs LL * CEL
TR_71315		TRE28344; protein kinase, related to S. cerevisiae Cla4p, a member of the PAK family of serine/threonine kinases, comprises Crib-domain	PAK	signal transduction	0.614781	3.37062e-06	0.639709	6.5719e-05	0.427097	-2.34139	LL * LAC down vs LL * CEL	0.000116148	0.452319	-2.21083	LL * SOPH down vs LL * CEL
TR_54395	rgs1	regulator of G-protein signaling related to Aspergillus nidulans FlbA, involved in virulence, conidiation and hydrophobin synthesis, regulates desensitization to alpha factor in S. cerevisiae	RGS	signal transduction	0.590963	2.77318e-06	0.0101201	0.000861319	0.476457	-2.09882	LL * LAC down vs LL * CEL	4.98133e-05	0.343087	-2.91472	LL * SOPH down vs LL * CEL
TR_68728		hexaprenyl pyrophosphate synthase	signal transduction	signal transduction	0.629611	0.000789016	0.3383	0.00367898	0.46408	-2.1548	LL * LAC down vs LL * CEL	0.00645975	0.497281	-2.01093	LL * SOPH down vs LL * CEL
TR_76215			Additional aspects of sulfur metabolism	Sulfur metabolism	0.62924	0.00284524	0.479744	0.00920652	0.101261	-9.87543	LL * LAC down vs LL * CEL	0.00358959	0.0677796	-14.7537	LL * SOPH down vs LL * CEL
TR_78264			Additional aspects of sulfur metabolism	Sulfur metabolism	0.0103784	5.50832e-06	0.955338	6.20699e-05	0.217855	-4.59021	LL * LAC down vs LL * CEL	0.000418186	0.302063	-3.31057	LL * SOPH down vs LL * CEL
TR_66517			Generation of sulfide and cysteine	Sulfur metabolism	0.701451	6.68415e-05	0.395825	0.00068094	0.0861368	-11.6094	LL * LAC down vs LL * CEL	0.000390685	0.071127	-14.0594	LL * SOPH down vs LL * CEL
TR_81576		Allsimilatory sulfite reductase, alpha subunit	Generation of sulfide and cysteine	Sulfur metabolism	0.809603	3.08748e-06	0.0718918	3.58176e-05	0.0200271	-49.9324	LL * LAC down vs LL * CEL	8.01421e-05	0.0287239	-34.8142	LL * SOPH down vs LL * CEL
TR_45138		Allsimilatory sulfite reductase, beta subunit	Generation of sulfide and cysteine	Sulfur metabolism	0.382093	5.18248e-06	0.152524	8.50163e-05	0.0510634	-19.5835	LL * LAC down vs LL * CEL	0.000391363	0.0863436	-11.5816	LL * SOPH down vs LL * CEL
TR_65410		Phophoadenosine phophosulfate reductase	Generation of sulfide and cysteine	Sulfur metabolism	0.217022	1.22166e-05	0.129672	0.000168269	0.0421567	-23.721	LL * LAC down vs LL * CEL	0.000246457	0.0490159	-20.4016	LL * SOPH down vs LL * CEL
TR_47066		Sulfate adenylyltransferase	Generation of sulfide and cysteine	Sulfur metabolism	0.608585	2.49006e-05	0.200445	0.000375297	0.078721	-12.7031	LL * LAC down vs LL * CEL	0.000171067	0.0599678	-16.6756	LL * SOPH down vs LL * CEL
TR_122301		MET17, O-acetylhomoserine sulfhydrylase	Homocysgteine and methionine metabolism	Sulfur metabolism	0.129122	0.00122273	0.220796	0.00714982	0.139014	-7.19351	LL * LAC down vs LL * CEL	0.00484844	0.121324	-8.24238	LL * SOPH down vs LL * CEL
TR_63919		MetC, Cysthathionine beta-lyases/cystathionine gamma-synthases	Homocysgteine and methionine metabolism	Sulfur metabolism	0.047182	1.87167e-05	0.0310837	1.67928e-05	0.087473	-11.4321	LL * LAC down vs LL * CEL	1.6954e-05	0.0877082	-11.4014	LL * SOPH down vs LL * CEL
TR_69529			Sulfur acquisition and processing	Sulfur metabolism	0.451457	0.00203898	0.112961	0.00649571	0.0431465	-23.1769	LL * LAC down vs LL * CEL	0.00215423	0.0232759	-42.9628	LL * SOPH down vs LL * CEL
TR_78320			Sulfur acquisition and processing	Sulfur metabolism	0.928125	0.00143032	0.139884	0.00645161	0.144821	-6.90509	LL * LAC down vs LL * CEL	0.00132521	0.0835546	-11.9682	LL * SOPH down vs LL * CEL
TR_122468		Glutamate decarboxylase and related PLP-dependent proteins	Sulfur acquisition and processing	Sulfur metabolism	0.418128	7.1515e-05	0.725717	0.000343586	0.390299	-2.56214	LL * LAC down vs LL * CEL	0.00101889	0.444475	-2.24985	LL * SOPH down vs LL * CEL
TR_112567	neu ann	hypothetical taurin dioxygenase (pfam02668 e-36; probably involved in secondary metabolies biosynthesis, tranport and catabolism - COG2175 e-32)	Sulfur acquisition and processing	Sulfur metabolism	0.113453	0.000867022	0.0848864	0.00116443	0.00538367	-185.747	LL * LAC down vs LL * CEL	0.000982683	0.00473525	-211.182	LL * SOPH down vs LL * CEL
TR_2707			Sulfur regulatory proteins	Sulfur metabolism	0.00320832	2.13372e-05	0.651972	0.000278514	0.413973	-2.41562	LL * LAC down vs LL * CEL	6.4898e-05	0.346985	-2.88197	LL * SOPH down vs LL * CEL
TR_77795		F-box / WD-40 (SCON-2); LIMPET, E3-ubiquitin ligase related to N. crassa SCON-2, related in regulation of sulphur metabolism, responds to light and is probably involved in cellulase gene expression (Gremel et al., 2008)	Sulfur regulatory proteins	Sulfur metabolism	0.303675	0.000474909	0.208052	0.00141679	0.118913	-8.40951	LL * LAC down vs LL * CEL	0.000730341	0.0963084	-10.3833	LL * SOPH down vs LL * CEL
TR_68831		Amino acid transporter	Sulfur transporter	Sulfur metabolism	0.816226	0.00130044	0.122535	0.00595322	0.261312	-3.82685	LL * LAC down vs LL * CEL	0.00234948	0.210001	-4.76189	LL * SOPH down vs LL * CEL
TR_60551		Amino acid transporter	Sulfur transporter	Sulfur metabolism	0.0332257	8.28699e-06	0.372998	0.000323465	0.418902	-2.38719	LL * LAC down vs LL * CEL	0.000485499	0.438507	-2.28046	LL * SOPH down vs LL * CEL
TR_57088		sulfate permease	Sulfur transporter	Sulfur metabolism	0.868236	0.00039752	0.0321139	0.00103422	0.119751	-8.35069	LL * LAC down vs LL * CEL	0.000408113	0.0896207	-11.1581	LL * SOPH down vs LL * CEL
TR_78445	ace2	cellulase transcription factor	cellulase transcription factor	Transcription factors	0.0620711	2.29006e-06	0.390518	4.95732e-05	0.306841	-3.25902	LL * LAC down vs LL * CEL	0.000170739	0.362494	-2.75867	LL * SOPH down vs LL * CEL
TR_122208	xyr1	xylanase regulatator 1	cellulase transcription factor	Transcription factors	0.00205202	1.28507e-07	0.00325527	3.07304e-05	0.141418	-7.07123	LL * LAC down vs LL * CEL	0.0070921	0.397926	-2.51303	LL * SOPH down vs LL * CEL
TR_57735			Light responsive TF	Transcription factors	5.11146e-05	5.06472e-06	0.0651123	3.39582e-05	0.303665	-3.2931	LL * LAC down vs LL * CEL	0.000328382	0.406764	-2.45843	LL * SOPH down vs LL * CEL
TR_76817		areA is the major nitrogen regulatory protein. Positively acting regulatory gene of nitrogen metabolite repression		Transcription factors	0.412777	9.3011e-07	0.264087	1.18521e-06	0.17783	-5.62335	LL * LAC down vs LL * CEL	5.47508e-06	0.232451	-4.30198	LL * SOPH down vs LL * CEL
TR_70517		FKH1, a novel member of the forkhead family, associates with the RFX transcription factor CPCR1 in the cephalosporin C-producing fungus Acremonium chrysogenum PMID: 15527986		Transcription factors	0.0156577	9.04424e-05	0.223342	0.000925643	0.383394	-2.60829	LL * LAC down vs LL * CEL	0.000790849	0.375266	-2.66477	LL * SOPH down vs LL * CEL
TR_65887		helix-turn-helix domain-containing protein		Transcription factors	0.980852	7.23543e-05	0.537141	0.000595563	0.421039	-2.37508	LL * LAC down vs LL * CEL	0.0010335	0.448884	-2.22775	LL * SOPH down vs LL * CEL
TR_4885		It has been proposed that TamA functions as a co-activator of AreA, the major nitrogen regulatory protein in A. nidulans		Transcription factors	0.0423413	0.000162555	0.0757864	0.000170292	0.399138	-2.5054	LL * LAC down vs LL * CEL	0.000422857	0.442151	-2.26167	LL * SOPH down vs LL * CEL
TR_121412		N-terminal binuclear Zn cluster-containing protein		Transcription factors	3.79817e-07	1.18643e-08	0.00216392	2.03083e-08	0.0784856	-12.7412	LL * LAC down vs LL * CEL	4.89152e-08	0.0980239	-10.2016	LL * SOPH down vs LL * CEL
TR_57760		N-terminal binuclear Zn cluster-containing protein		Transcription factors	0.706644	3.34391e-05	0.589136	0.000547854	0.389791	-2.56548	LL * LAC down vs LL * CEL	0.000899931	0.414942	-2.40998	LL * SOPH down vs LL * CEL
TR_72076		N-terminal binuclear Zn cluster-containing/DNA binding domain-containing protein		Transcription factors	0.0584044	0.00149887	0.00415327	0.00844763	0.228843	-4.36981	LL * LAC down vs LL * CEL	0.00467024	0.195089	-5.12587	LL * SOPH down vs LL * CEL
TR_43961		One of six subunits of the RNA polymerase III transcription initiation factor complex (TFIIIC); part of the TauA globular domain of TFIIIC that binds DNA at the BoxA promoter sites of tRNA genes		Transcription factors	0.0617557	0.00111917	0.0406053	0.000265398	0.409843	-2.43996	LL * LAC down vs LL * CEL	9.93446e-05	0.364252	-2.74535	LL * SOPH down vs LL * CEL
TR_54675		PhoG and its homologues, are proteins that have been found to increase acid phosphatase activity within certain fungi. It is not clear that these proteins are actually the acid phosphatase themselves.		Transcription factors	6.7934e-07	5.40639e-07	5.4824e-05	1.18003e-07	0.0535302	-18.681	LL * LAC down vs LL * CEL	5.24355e-07	0.0821788	-12.1686	LL * SOPH down vs LL * CEL
TR_77191		The basic-leucine zipper (bZIP) transcription factors of contain a basic region mediating sequence-specific DNA-binding followed by a leucine zipper region required for dimerization.		Transcription factors	0.0046324	1.91599e-09	0.0371882	8.92478e-08	0.351408	-2.8457	LL * LAC down vs LL * CEL	9.06303e-08	0.352	-2.84091	LL * SOPH down vs LL * CEL
TR_59814		The general transcription factor, TFIID, consists of the TATA-binding protein (TBP) associated with a series of TBP-associated factors (TAFs) that together participate in the assembly of the transcription preinitiation complex.		Transcription factors	0.248949	6.2236e-05	0.457236	9.58826e-05	0.332115	-3.01101	LL * LAC down vs LL * CEL	0.000127023	0.344893	-2.89945	LL * SOPH down vs LL * CEL
TR_108872		The N-terminal region of a number of fungal transcriptional regulatory proteins contains a Cys-rich motif that is involved in zinc-dependent binding of DNA. The region forms a binuclear Zn cluster, in which two Zn atoms are bound by six Cys residues		Transcription factors	0.142402	0.000396168	0.137519	0.00567454	0.420341	-2.37902	LL * LAC down vs LL * CEL	0.00460418	0.407484	-2.45408	LL * SOPH down vs LL * CEL
TR_104141		This DNA-binding domain is characteristic of the CAP family of helix-turn-helix transcription factors		Transcription factors	0.29763	1.75005e-05	0.0701053	0.000267135	0.347553	-2.87726	LL * LAC down vs LL * CEL	0.000110356	0.30663	-3.26126	LL * SOPH down vs LL * CEL
TR_105520		This domain is found in a number of fungal transcription factors including transcriptional activator xlnR, yeast regulatory protein GAL4, and other transcription proteins regulating a variety of cellular and metabolic processes		Transcription factors	0.257005	1.27098e-05	0.036081	0.00568418	0.475471	-2.10318	LL * LAC down vs LL * CEL	0.000925877	0.3739	-2.67451	LL * SOPH down vs LL * CEL
TR_108775		Transcriptional enhancer activators are nuclear proteins that contain a TEA/ATTSdomain, a DNA-binding region of 66-68 amino acids. The TEA/ATTS domain is found in the N-termini of certain gene regulatory proteins, such as the enhancer factor TEF-1, yeast		Transcription factors	0.791277	2.902e-05	0.166152	8.26269e-05	0.356701	-2.80347	LL * LAC down vs LL * CEL	0.00079039	0.463608	-2.15699	LL * SOPH down vs LL * CEL
TR_56684			MFS transporter	Transporter	0.0781795	0.000104388	0.344013	0.000422187	0.138513	-7.21956	LL * LAC down vs LL * CEL	0.000392876	0.135901	-7.3583	LL * SOPH down vs LL * CEL
TR_69957		Predicted transporter (major facilitator superfamily) / hypothetical maltose permease	MFS Transporter	Transporter	0.760366	9.90804e-05	0.30425	0.000119048	0.0558148	-17.9164	LL * LAC down vs LL * CEL	0.000150125	0.0606148	-16.4976	LL * SOPH down vs LL * CEL
TR_124343	blr2	Blue light regulator 2, related to N. crassa blue light photoreceptor white collar-2			3.86111e-06	1.35197e-06	0.141418	3.00516e-05	0.263081	-3.80111	LL * LAC down vs LL * CEL	0.00231667	0.470574	-2.12507	LL * SOPH down vs LL * CEL
TR_54219		candidate acetyl xylan esterase			0.737467	0.00115813	0.260855	0.00243835	0.176354	-5.6704	LL * LAC down vs LL * CEL	0.00134416	0.149958	-6.66853	LL * SOPH down vs LL * CEL
TR_64925		candidate a-glycosyltransferase			0.00343712	9.78547e-05	0.379071	0.00425658	0.310679	-3.21876	LL * LAC down vs LL * CEL	0.000242724	0.171185	-5.84162	LL * SOPH down vs LL * CEL
TR_2439		candidate arc15 (N.crassa) ortholog			0.22093	0.000121913	0.484753	0.000619754	0.452543	-2.20974	LL * LAC down vs LL * CEL	0.000547403	0.446454	-2.23987	LL * SOPH down vs LL * CEL
TR_61408		candidate RAS-GTPase activating protein (RasGAP)			0.00865572	0.000577164	0.0495183	0.00354781	0.476231	-2.09982	LL * LAC down vs LL * CEL	9.77711e-05	0.295414	-3.38508	LL * SOPH down vs LL * CEL
TR_69753		cd01320, ADA, Adenosine deaminase			0.00964044	7.12537e-07	0.126976	1.25804e-05	0.135532	-7.37833	LL * LAC down vs LL * CEL	2.95582e-05	0.163622	-6.11165	LL * SOPH down vs LL * CEL
TR_79835		COG0076, GadB, Glutamate decarboxylase and related PLP-dependent proteins			2.67143e-05	1.21574e-09	0.000677526	7.14681e-07	0.356255	-2.80698	LL * LAC down vs LL * CEL	4.2521e-07	0.335807	-2.9779	LL * SOPH down vs LL * CEL
TR_105011		COG0106, HisA, Phosphoribosylformimino-5-aminoimidazole carboxamide ribonucleotide (ProFAR) isomerase			0.371931	0.000242057	0.0928681	0.00152502	0.471786	-2.11961	LL * LAC down vs LL * CEL	0.00220609	0.491289	-2.03546	LL * SOPH down vs LL * CEL
TR_57947		COG0156, BioF, 7-keto-8-aminopelargonate synthetase and related enzymes			0.490866	4.68294e-05	0.0688962	0.000107402	0.29181	-3.42689	LL * LAC down vs LL * CEL	9.45345e-05	0.286161	-3.49453	LL * SOPH down vs LL * CEL
TR_75414		COG0547, TrpD, Anthranilate phosphoribosyltransferase			0.000605559	0.000157285	0.0105882	0.000594341	0.375285	-2.66464	LL * LAC down vs LL * CEL	0.000249281	0.332894	-3.00396	LL * SOPH down vs LL * CEL
TR_120058		COG0579, Predicted dehydrogenase			0.62817	4.60039e-05	0.866362	0.00050885	0.442354	-2.26063	LL * LAC down vs LL * CEL	0.000145026	0.382781	-2.61246	LL * SOPH down vs LL * CEL
TR_72086		COG0624, ArgE, Acetylornithine deacetylase/Succinyl-diaminopimelate desuccinylase and related deacylases			0.000623809	0.00029881	0.000134664	7.63688e-06	0.193688	-5.16294	LL * LAC down vs LL * CEL	1.02416e-05	0.204369	-4.89312	LL * SOPH down vs LL * CEL
TR_121139		COG0833, LysP, Amino acid transporters			0.21732	0.000616287	0.847854	0.00377553	0.0766564	-13.0452	LL * LAC down vs LL * CEL	0.00702805	0.0989931	-10.1017	LL * SOPH down vs LL * CEL
TR_121550		COG1183, PssA, Phosphatidylserine synthase			0.00774216	6.14448e-06	0.0572738	0.0018105	0.437843	-2.28393	LL * LAC down vs LL * CEL	0.00117595	0.414797	-2.41082	LL * SOPH down vs LL * CEL
TR_75646		COG4076, Predicted RNA methylase only			0.897315	0.00167335	0.84283	0.00277518	0.231943	-4.3114	LL * LAC down vs LL * CEL	0.00364056	0.246711	-4.05332	LL * SOPH down vs LL * CEL
TR_107689		Conserved hypothetical protein			0.177283	1.71574e-05	0.432696	0.000348331	0.324646	-3.08028	LL * LAC down vs LL * CEL	0.000657783	0.35604	-2.80868	LL * SOPH down vs LL * CEL
TR_44640	neu ann	conserved hypothetical protein, putative arsenite efflux transporter, secreted, Anion permease domain ArsB (e-11; cd01118) (COG1055 e-14 = ArsB, Na+/H+ Antiporter)			0.0302484	2.57837e-07	0.648812	0.000440132	0.195323	-5.11974	LL * LAC down vs LL * CEL	0.00750483	0.3459	-2.89101	LL * SOPH down vs LL * CEL
TR_65615		containing a possible ribosomal RNA methyltransferase RrmJ/FtsJ domain.			0.623147	0.000137177	0.00945824	0.000116473	0.197531	-5.06249	LL * LAC down vs LL * CEL	0.000190469	0.21771	-4.59326	LL * SOPH down vs LL * CEL
TR_122657		containing COOH terminal cytochrome b5 domain. Secretion signal predicted by SignalP.			0.0161719	4.50422e-07	0.0141323	1.51412e-06	0.228089	-4.38425	LL * LAC down vs LL * CEL	9.70278e-07	0.211995	-4.7171	LL * SOPH down vs LL * CEL
TR_120610		containing Molluscan rhodopsine C-terminal tail and EGF like domain, possibly involved in signal transduction			7.7799e-06	0.000205905	0.0381541	0.000185352	0.388367	-2.57489	LL * LAC down vs LL * CEL	0.000986433	0.469517	-2.12985	LL * SOPH down vs LL * CEL
TR_59544		Contains a KOG motif and significant amino acid sequence identity with yeast SEN1 (tRNA splicing complex component).			0.377388	5.91305e-05	0.551713	0.00117999	0.448655	-2.22888	LL * LAC down vs LL * CEL	0.000592664	0.413632	-2.41761	LL * SOPH down vs LL * CEL
TR_119530		Contains a possible Interpro domain corresponding to RNA polymerase III RPC4.			0.374154	0.000404196	0.089352	0.0010698	0.389971	-2.56429	LL * LAC down vs LL * CEL	0.0017942	0.417663	-2.39427	LL * SOPH down vs LL * CEL
TR_29220		Contains a possible Interpro domain corresponding to translation initiation factor eIF-2B delta subunit.			0.394552	1.03541e-05	0.919268	2.86115e-05	0.191794	-5.21393	LL * LAC down vs LL * CEL	3.98367e-05	0.204321	-4.89425	LL * SOPH down vs LL * CEL
TR_119623		Contains a possible InterPro domain corresponding to tRNA pseudouridine synthase D.			0.0872451	0.000231927	0.151817	0.00820159	0.440376	-2.27079	LL * LAC down vs LL * CEL	0.00671302	0.427505	-2.33915	LL * SOPH down vs LL * CEL
TR_121569		Contains a possible InterPro domain of unknown function is found at the C-terminus of several translation initiation factors.			0.553652	1.02455e-05	0.321093	0.000144083	0.468338	-2.13521	LL * LAC down vs LL * CEL	0.000155381	0.471707	-2.11996	LL * SOPH down vs LL * CEL
TR_107335		contains a possible Interpro motif corresponding to ribosomal protein L10.			0.0231007	7.39196e-05	0.231481	0.00405422	0.410073	-2.43859	LL * LAC down vs LL * CEL	0.00055222	0.301934	-3.31198	LL * SOPH down vs LL * CEL
TR_80941		Contains a possible Interpro motif corresponding to tRNA pseudouridine synthase.			0.00905744	5.13128e-06	0.498709	1.76178e-05	0.373529	-2.67717	LL * LAC down vs LL * CEL	0.00015013	0.467085	-2.14094	LL * SOPH down vs LL * CEL
TR_122431		Contains InterPro and KOG motifs corresponding to Pex19 (peroxin), a 40 kDa farnesylated protein associated with peroxisomes.			0.724154	8.91557e-06	0.237059	0.000115474	0.493454	-2.02653	LL * LAC down vs LL * CEL	3.09874e-05	0.436966	-2.28851	LL * SOPH down vs LL * CEL
TR_75921		Contains InterPro and KOG motifs corresponding to tRNA-dihydrouridine synthase.			0.605745	1.49162e-07	0.0104557	8.16831e-06	0.450471	-2.2199	LL * LAC down vs LL * CEL	1.53143e-06	0.382833	-2.61211	LL * SOPH down vs LL * CEL
TR_123207		contains Interpro domain corresponding to ribosomal protein L29.			0.0507926	3.74557e-10	0.0012471	2.16128e-08	0.0617059	-16.2059	LL * LAC down vs LL * CEL	7.81953e-06	0.227554	-4.39456	LL * SOPH down vs LL * CEL
TR_49038		Contains Interpro domain that corresponds to eukaryotic initiation factor 3, gamma subunit.			0.181065	5.42153e-06	0.10175	0.000168356	0.326506	-3.06273	LL * LAC down vs LL * CEL	5.89377e-05	0.279689	-3.5754	LL * SOPH down vs LL * CEL
TR_53366		Contains Interpro motif profile that suggests similarity to yeast translation initiation protein Sua5p.			0.318059	2.36279e-05	0.179099	5.81909e-05	0.264479	-3.78102	LL * LAC down vs LL * CEL	9.91121e-05	0.287531	-3.47789	LL * SOPH down vs LL * CEL
TR_61239		Contains InterPro motifs corresponding to aspartyl/asparaginyl-tRNA synthases.			0.502964	5.31116e-05	0.0301691	0.000190851	0.488937	-2.04526	LL * LAC down vs LL * CEL	0.000136878	0.474168	-2.10896	LL * SOPH down vs LL * CEL
TR_124333		Contains possible Interpro domain corresponding to eukaryotic initiation factor 1A (eIF-1A).			0.973049	4.18828e-05	0.203529	0.000336811	0.396196	-2.524	LL * LAC down vs LL * CEL	0.000375649	0.401479	-2.49079	LL * SOPH down vs LL * CEL
TR_71759		Contains possible Interpro motif corresponding to tyrosyl-tRNA synthetase, class Ib.			0.0225737	0.000144105	0.248593	0.00448387	0.441254	-2.26627	LL * LAC down vs LL * CEL	0.00618327	0.460774	-2.17026	LL * SOPH down vs LL * CEL
TR_120484		Contains possible InterPro motifs corresponding to coiled-coil protein, aminoacyl-tRNA synthetase and protein kinase.			0.0354854	2.46989e-08	0.253372	1.33948e-07	0.237485	-4.21079	LL * LAC down vs LL * CEL	5.53972e-06	0.382501	-2.61437	LL * SOPH down vs LL * CEL
TR_121011		Contains possible Zn-finger, FYVE type domain.			0.190565	1.44918e-06	0.168408	4.79099e-05	0.37671	-2.65456	LL * LAC down vs LL * CEL	0.000271375	0.455229	-2.1967	LL * SOPH down vs LL * CEL
TR_78661		contains ribosomal protein S5 domain. Homologue of yeast MRPS5.			0.443986	0.000392367	0.20106	0.000248293	0.360063	-2.77729	LL * LAC down vs LL * CEL	0.00181137	0.460327	-2.17237	LL * SOPH down vs LL * CEL
TR_111523		distant similarity to Mollulscan rhodopsin C-terminal tail, potentially involved in signal transduction			0.550087	3.86215e-06	0.0855775	1.18499e-05	0.221362	-4.51749	LL * LAC down vs LL * CEL	0.000389179	0.373481	-2.67751	LL * SOPH down vs LL * CEL
TR_22129		distantly related and shorter than GH61 modules, Glycoside hydrolases not yet assigned to a family			1.30349e-05	9.37044e-09	0.00030907	4.08963e-07	0.10622	-9.41444	LL * LAC down vs LL * CEL	6.33679e-06	0.189761	-5.26978	LL * SOPH down vs LL * CEL
TR_72788		distantly related to b-glycosyltransferases;Distant relative			0.0327697	1.743e-07	0.0892066	2.12854e-05	0.228058	-4.38484	LL * LAC down vs LL * CEL	8.90174e-05	0.287568	-3.47744	LL * SOPH down vs LL * CEL
TR_102616		general transcriptional co-repressor			0.0815115	0.000109954	0.726899	0.0018166	0.398802	-2.50751	LL * LAC down vs LL * CEL	0.00207723	0.406215	-2.46175	LL * SOPH down vs LL * CEL
TR_22915		glucose oxidase			0.0041691	3.28122e-06	0.0227432	3.47049e-06	0.145166	-6.88867	LL * LAC down vs LL * CEL	0.00352341	0.450363	-2.22043	LL * SOPH down vs LL * CEL
TR_74947		glycosylphosphatidylinositol transamidase			0.199168	1.24461e-06	0.0211501	0.000126958	0.45945	-2.17652	LL * LAC down vs LL * CEL	6.53573e-05	0.430062	-2.32524	LL * SOPH down vs LL * CEL
TR_120008		GMC oxidoreductase			0.000403246	5.95336e-09	0.000309733	5.53795e-06	0.209098	-4.78245	LL * LAC down vs LL * CEL	4.97154e-05	0.296841	-3.36881	LL * SOPH down vs LL * CEL
TR_75547	RAN1	GTP binding nuclear protein Ran, member of the superfamily of RAS small GTPases, related to N. crassa GTP-binding nuclear protein SPI1			0.00112809	7.17958e-05	0.000826793	2.09142e-05	0.446245	-2.24092	LL * LAC down vs LL * CEL	4.99826e-05	0.482814	-2.07119	LL * SOPH down vs LL * CEL
TR_79746		has high homology to microtubule associated proteins.			0.037094	2.59287e-06	0.742261	6.17136e-06	0.343246	-2.91336	LL * LAC down vs LL * CEL	1.58762e-05	0.38273	-2.61281	LL * SOPH down vs LL * CEL
TR_123459		high affinity nickel permease			0.919967	4.30775e-06	0.0897894	0.00245055	0.458753	-2.17982	LL * LAC down vs LL * CEL	0.000621503	0.386397	-2.58801	LL * SOPH down vs LL * CEL
TR_121522	hh2a	histone H2A			0.000401527	0.00349356	0.0332142	0.000547731	0.422452	-2.36713	LL * LAC down vs LL * CEL	0.00102316	0.45386	-2.20332	LL * SOPH down vs LL * CEL
TR_75468		homologous to cytochrome P-450 lanosterol demethylase; ergosterol biosynthetic pathway			2.11199e-05	1.30635e-05	0.00436013	7.35107e-06	0.280892	-3.56008	LL * LAC down vs LL * CEL	4.09002e-06	0.25771	-3.88034	LL * SOPH down vs LL * CEL
TR_122166		homologous to ERG5 C-22 sterol desaturase, a cytochrome P450 enzyme that catalyzes the formation of the C-22(23) double bond in the sterol side chain in ergosterol biosynthesis			1.40422e-05	1.76328e-05	0.00190261	8.8027e-05	0.439915	-2.27317	LL * LAC down vs LL * CEL	1.26923e-05	0.356171	-2.80764	LL * SOPH down vs LL * CEL
TR_55902		homologous to replication protein A2			0.0188744	6.15514e-09	0.000753732	4.75393e-08	0.275733	-3.6267	LL * LAC down vs LL * CEL	1.10387e-08	0.22335	-4.47729	LL * SOPH down vs LL * CEL
TR_75589		hydroxymethylglutaryl CoA synthase			0.00387835	0.000291083	0.00399554	0.00145662	0.39376	-2.53962	LL * LAC down vs LL * CEL	0.000281613	0.31073	-3.21823	LL * SOPH down vs LL * CEL
TR_55318		Hypothetical alpha adaptin, apl3, large subunit of adaptor protein (AP) complex of clathrin-coated vesicles			0.27439	1.27571e-05	0.702654	0.000529025	0.475252	-2.10415	LL * LAC down vs LL * CEL	9.079e-05	0.393303	-2.54257	LL * SOPH down vs LL * CEL
TR_119614		hypothetical cAMP dependent serine/threonine protein kinase related to S. cerevisiae Sch9			0.0597687	1.16906e-07	0.000821937	6.40232e-07	0.304053	-3.2889	LL * LAC down vs LL * CEL	1.73518e-06	0.343473	-2.91144	LL * SOPH down vs LL * CEL
TR_78189		Hypothetical component, cog5 (cod4) of the conserved oligomeric Golgi complex, a cytosolic tethering complex involved in fusion of transport vesicles to Golgi compartments			0.660718	8.53716e-05	0.72621	0.00075049	0.391624	-2.55347	LL * LAC down vs LL * CEL	0.000696258	0.387805	-2.57861	LL * SOPH down vs LL * CEL
TR_119681		Hypothetical component, Pan1, of actin cytoskeleton-regulatory complex Pan1p-Sla1p-End3p, involved in endocytosis			0.607552	0.000195075	0.360885	0.00180861	0.45837	-2.18164	LL * LAC down vs LL * CEL	0.00218443	0.46855	-2.13424	LL * SOPH down vs LL * CEL
TR_41035		hypothetical G-protein coupled receptor protein, contains Molluscan rhodopsine C-terminal tail, possibly involved in signal transduction			1.98395e-05	6.76313e-07	0.00218265	5.24412e-06	0.0921767	-10.8487	LL * LAC down vs LL * CEL	4.93682e-06	0.0907007	-11.0253	LL * SOPH down vs LL * CEL
TR_44251		hypothetical GTPase activating protein for Rab GTPases (Ras superfamily of small GTPases), related to S. cerevisiae GYP3			3.57091e-05	4.24606e-07	0.0147032	1.33181e-06	0.177031	-5.64874	LL * LAC down vs LL * CEL	4.73149e-06	0.221818	-4.5082	LL * SOPH down vs LL * CEL
TR_63774		hypothetical GTPase, related to S. cerevisiae Nuclear GTP-binding protein NUG1 (Nuclear GTPase 1)			0.486247	2.23299e-05	0.361688	3.47604e-05	0.24225	-4.12796	LL * LAC down vs LL * CEL	7.66372e-05	0.275408	-3.63097	LL * SOPH down vs LL * CEL
TR_78377		hypothetical GTP-binding protein, HSR1-related, member of GTP1/OBG family			0.0386681	9.82623e-05	0.0502034	0.00649155	0.424138	-2.35773	LL * LAC down vs LL * CEL	0.00610833	0.4203	-2.37926	LL * SOPH down vs LL * CEL
TR_80528		hypothetical guanine nucleotide binding protein, beta subunit-like, contains WD40 repeats, shares homology with the damage and replication checkpoint control protein crb3 (S. pombe)			0.154262	7.23691e-05	0.0204497	4.37342e-05	0.267297	-3.74116	LL * LAC down vs LL * CEL	0.00107031	0.417711	-2.394	LL * SOPH down vs LL * CEL
TR_107005		Hypothetical guanine nucleotide exchange factor			0.0776353	1.05142e-05	0.951869	8.3482e-05	0.254438	-3.93023	LL * LAC down vs LL * CEL	7.96127e-05	0.25242	-3.96165	LL * SOPH down vs LL * CEL
TR_64300		hypothetical kelch repeat containing protein with peptidase site			0.464591	2.06988e-08	0.0547289	2.45975e-06	0.417119	-2.3974	LL * LAC down vs LL * CEL	2.10461e-06	0.410866	-2.43388	LL * SOPH down vs LL * CEL
TR_76949		hypothetical protein			0.00620481	7.24391e-07	0.0219218	6.62451e-06	0.100661	-9.93435	LL * LAC down vs LL * CEL	8.41096e-05	0.18159	-5.50691	LL * SOPH down vs LL * CEL
TR_74534		Hypothetical protein			0.00209625	2.17435e-08	0.62785	1.06771e-07	0.133512	-7.48996	LL * LAC down vs LL * CEL	4.32062e-07	0.176161	-5.67662	LL * SOPH down vs LL * CEL
TR_80592		hypothetical protein			0.663859	3.91053e-05	0.748891	0.00010298	0.266682	-3.74978	LL * LAC down vs LL * CEL	0.000154458	0.284637	-3.51324	LL * SOPH down vs LL * CEL
TR_81093		Hypothetical protein			0.633311	1.24235e-05	0.924141	0.000316057	0.415118	-2.40896	LL * LAC down vs LL * CEL	0.000185617	0.389958	-2.56438	LL * SOPH down vs LL * CEL
TR_108829		Hypothetical protein			0.619116	1.0471e-06	0.354199	0.000153857	0.442808	-2.25832	LL * LAC down vs LL * CEL	1.27942e-05	0.333982	-2.99418	LL * SOPH down vs LL * CEL
TR_123324		hypothetical protein			0.89045	9.48255e-06	0.449426	0.00162245	0.444283	-2.25082	LL * LAC down vs LL * CEL	0.0034643	0.485899	-2.05804	LL * SOPH down vs LL * CEL
TR_123955		hypothetical protein bearing a cerato-platanin domain, related to N. crassa SnodProt1			7.68144e-06	2.1419e-06	0.0011418	0.000120336	0.137238	-7.2866	LL * LAC down vs LL * CEL	0.000585723	0.198534	-5.03692	LL * SOPH down vs LL * CEL
TR_122696	neu ann	hypothetical protein, no CDs			1.22016e-07	5.45384e-10	0.000182373	2.79742e-10	0.0174838	-57.1957	LL * LAC down vs LL * CEL	1.17691e-09	0.0303154	-32.9866	LL * SOPH down vs LL * CEL
TR_4751		hypothetical RHO-family GTPase with similarity to the guanine nucleotide exchange protein CDC24, contains PH domain involved in signal transduction			0.0163777	2.23033e-09	0.00381321	3.76425e-07	0.308934	-3.23694	LL * LAC down vs LL * CEL	5.02093e-07	0.320136	-3.12367	LL * SOPH down vs LL * CEL
TR_75195		hypothetical SH3 domain scaffold protein, related to S. cerevisiae Bem1p, which acts as a scaffold protein for complexes that include Cdc24p, Ste5p, Ste20p and Rsr1p			0.256824	7.47337e-06	0.220778	0.000236026	0.435138	-2.29812	LL * LAC down vs LL * CEL	0.000901403	0.499145	-2.00343	LL * SOPH down vs LL * CEL
TR_119697		hypothetical tyrosine specific and dual specificity protein phosphatase, contains TonB box, N-terminal			0.0223342	1.57451e-05	0.435589	5.07647e-05	0.43356	-2.30649	LL * LAC down vs LL * CEL	9.7615e-05	0.462126	-2.16391	LL * SOPH down vs LL * CEL
TR_61465		Hypothetical v-SNARE, vam7; regulator of vacuolar morphogenesis			0.426956	7.56196e-05	0.597959	0.00294484	0.435104	-2.2983	LL * LAC down vs LL * CEL	0.000673458	0.355744	-2.81101	LL * SOPH down vs LL * CEL
TR_63937		hypothetical WD-40 repeat protein, related to mip1/kog1p, putative guanine nucleotide binding protein			0.0211776	1.41664e-05	0.194899	3.67363e-05	0.428165	-2.33555	LL * LAC down vs LL * CEL	9.47568e-05	0.469243	-2.13109	LL * SOPH down vs LL * CEL
TR_59435		involved in vesicular transport, imh1, mediates transport between an endosomal compartment and the Golgi, contains a Golgi-localization (GRIP) domain			0.704834	0.000368201	0.984521	0.00199885	0.43923	-2.27671	LL * LAC down vs LL * CEL	0.00192518	0.437178	-2.2874	LL * SOPH down vs LL * CEL
TR_107776	xyl1	involved in xylose utilisation			0.94429	2.1285e-10	9.56649e-05	3.33613e-09	0.0660515	-15.1397	LL * LAC down vs LL * CEL	6.87287e-08	0.137112	-7.29329	LL * SOPH down vs LL * CEL
TR_112231		kinesin-like protein			0.499023	0.000110131	0.19565	0.000602006	0.402931	-2.48182	LL * LAC down vs LL * CEL	8.38887e-05	0.30981	-3.22778	LL * SOPH down vs LL * CEL
TR_76758		maltose permease			0.850013	0.00184896	0.0798943	0.00312019	0.42368	-2.36027	LL * LAC down vs LL * CEL	0.00444794	0.444482	-2.24981	LL * SOPH down vs LL * CEL
TR_121661		one of three hypothetical aldose-1-epimerase genes in T. reesei (cf tre44592 and tre19341); 42544 has the highest homology to the C-terminus of the bifunctional yeast gal10 gene.			0.303692	7.92537e-08	0.00216915	3.45869e-07	0.147342	-6.78695	LL * LAC down vs LL * CEL	4.25652e-06	0.232769	-4.29611	LL * SOPH down vs LL * CEL
TR_121989		oxalate decarboxylase			0.741553	0.000866075	0.306358	0.00949181	0.392756	-2.54611	LL * LAC down vs LL * CEL	0.000732549	0.246726	-4.05307	LL * SOPH down vs LL * CEL
TR_71496		pfam00107, ADH_zinc_N, Zinc-binding dehydrogenase			0.463348	0.000248768	0.520741	0.000556965	0.307126	-3.256	LL * LAC down vs LL * CEL	0.000913258	0.332094	-3.01119	LL * SOPH down vs LL * CEL
TR_66958		pfam00153, Mitochondrial carrier protein			0.837298	1.87277e-07	0.259384	4.4689e-06	0.186828	-5.35253	LL * LAC down vs LL * CEL	1.75895e-06	0.155779	-6.41936	LL * SOPH down vs LL * CEL
TR_122533		pfam00171, Aldedh, Aldehyde dehydrogenase family			0.693436	5.49954e-05	0.17536	0.000195769	0.395013	-2.53156	LL * LAC down vs LL * CEL	0.000145364	0.381176	-2.62346	LL * SOPH down vs LL * CEL
TR_75838		pfam00248, Aldo_ket_red, Aldo/keto reductase family			0.630494	0.000455672	0.465258	0.00235886	0.465537	-2.14806	LL * LAC down vs LL * CEL	0.000958667	0.417636	-2.39443	LL * SOPH down vs LL * CEL
TR_75000		pfam00330, Aconitase 100% aligned 5e-159 and COG0066, LeuD, 3-isopropylmalate dehydratase small subunit			0.671089	0.000998627	0.000748548	0.000863154	0.210038	-4.76105	LL * LAC down vs LL * CEL	0.00109024	0.220996	-4.52497	LL * SOPH down vs LL * CEL
TR_69489		pfam00450, Peptidase_S10, Serine carboxypeptidase			0.219276	7.54186e-06	0.123778	0.00393885	0.469881	-2.1282	LL * LAC down vs LL * CEL	0.00597129	0.494371	-2.02277	LL * SOPH down vs LL * CEL
TR_121191		pfam00583, Acetyltransf_1, Acetyltransferase (GNAT) family			0.944883	1.44104e-05	0.766973	0.00017384	0.401614	-2.48995	LL * LAC down vs LL * CEL	2.56402e-05	0.31636	-3.16096	LL * SOPH down vs LL * CEL
TR_5645		pfam01019, G_glu_transpept, Gamma-glutamyltranspeptidase			0.000193181	1.69887e-07	0.0368205	6.66738e-07	0.305432	-3.27405	LL * LAC down vs LL * CEL	2.1411e-06	0.351723	-2.84314	LL * SOPH down vs LL * CEL
TR_80911		pfam01019, G_glu_transpept, Gamma-glutamyltranspeptidase			0.111684	0.000175746	0.0575844	0.00445417	0.428425	-2.33413	LL * LAC down vs LL * CEL	0.000225724	0.272111	-3.67497	LL * SOPH down vs LL * CEL
TR_68956		pfam01266, DAO, FAD dependent oxidoreductase			3.76299e-05	7.48333e-06	0.0310009	4.4103e-05	0.284022	-3.52085	LL * LAC down vs LL * CEL	0.000345994	0.377872	-2.6464	LL * SOPH down vs LL * CEL
TR_120813		pfam01302, CAP-Gly domain aligned			2.22136e-05	1.22059e-11	0.000233302	2.71645e-09	0.272671	-3.66742	LL * LAC down vs LL * CEL	1.19542e-09	0.243359	-4.10915	LL * SOPH down vs LL * CEL
TR_47127		pfam02127, Peptidase_M18, Aminopeptidase I zinc metalloprotease (M18)			0.00442417	6.89613e-07	0.0172058	9.56548e-06	0.320175	-3.12329	LL * LAC down vs LL * CEL	1.48036e-05	0.338417	-2.95494	LL * SOPH down vs LL * CEL
TR_57430		pfam03074, GCS, Glutamate-cysteine ligase			0.0374215	8.26522e-06	0.13258	3.38515e-05	0.187416	-5.33574	LL * LAC down vs LL * CEL	6.38316e-06	0.131525	-7.6031	LL * SOPH down vs LL * CEL
TR_1977		pfam04389, Peptidase_M28			0.0284289	6.1208e-07	0.288209	0.000233838	0.341693	-2.92661	LL * LAC down vs LL * CEL	0.000243973	0.343701	-2.90951	LL * SOPH down vs LL * CEL
TR_21256		phosphatase, 2C-like			0.031211	0.000395891	0.682678	0.000854009	0.381776	-2.61934	LL * LAC down vs LL * CEL	0.00411743	0.467976	-2.13686	LL * SOPH down vs LL * CEL
TR_63347		Phosphatidylinositol-4-kinase stt4 that functions in the Pkc1p protein kinase pathway and is required for normal vacuole morphology in yeast			0.542712	3.27684e-05	0.378538	9.62733e-05	0.441732	-2.26381	LL * LAC down vs LL * CEL	9.50475e-05	0.441163	-2.26674	LL * SOPH down vs LL * CEL
TR_110890		porphobilinogen deaminase-like protein			0.0270663	1.81877e-05	0.137757	0.000408531	0.485511	-2.05969	LL * LAC down vs LL * CEL	3.80606e-05	0.378246	-2.64378	LL * SOPH down vs LL * CEL
TR_119954		porphobilinogen synthase-like protein			0.695439	1.286e-05	0.124889	7.65244e-05	0.492768	-2.02935	LL * LAC down vs LL * CEL	9.50517e-06	0.404984	-2.46923	LL * SOPH down vs LL * CEL
TR_121955		Possible homologue of S. cerevisiae Emg1p, a protein required for the maturation of the 18S rRNA and for 40S ribosome production; associated with spindle/microtubules; nuclear localization depends on physical interaction with Nop14p; may bind snoRNAs.			0.100533	3.24474e-05	0.571423	0.000220708	0.318423	-3.14048	LL * LAC down vs LL * CEL	0.000731371	0.37699	-2.65259	LL * SOPH down vs LL * CEL
TR_58299		Possible homologue of S. cerevisiae RRB1 gene encoding an essential nuclear protein involved in early steps of ribosome biogenesis.			0.532364	2.76165e-05	0.00542894	0.000195595	0.351927	-2.8415	LL * LAC down vs LL * CEL	0.00141561	0.450284	-2.22082	LL * SOPH down vs LL * CEL
TR_53446		Possible homologue of S. cerevisiae RRP9, encoding a protein involved in pre-rRNA processing, associated with U3 snRNP; component of SSU processosome.			0.71942	4.03654e-05	0.00131483	0.000164364	0.447532	-2.23448	LL * LAC down vs LL * CEL	0.00023235	0.463345	-2.15822	LL * SOPH down vs LL * CEL
TR_49373		Possible homologue of S. cerevisiae UTP15, encoding a component of the SSU processome containing the U3 snoRNA that is involved in processing of pre-18S rRNA.			0.168659	0.000102008	0.0467966	0.00182108	0.336761	-2.96946	LL * LAC down vs LL * CEL	0.0028748	0.362505	-2.75858	LL * SOPH down vs LL * CEL
TR_112556		Possible homologue of S. cerevisiae UTP5, encoding a component of the SSU processome containing the U3 snoRNA that is involved in processing of pre-18S rRNA			0.694458	0.00125424	0.04127	0.00880452	0.41878	-2.38789	LL * LAC down vs LL * CEL	0.00778952	0.410718	-2.43476	LL * SOPH down vs LL * CEL
TR_2050		Possible translation initiation factor 4F, ribosome/mRNA-bridging subunit (eIF-4G).			0.0783162	0.000325283	0.0936654	0.00465592	0.395668	-2.52737	LL * LAC down vs LL * CEL	0.00680505	0.419361	-2.38458	LL * SOPH down vs LL * CEL
TR_59668		probable homolog of S. cerevisiae DBF2 a cell cyle protein kinase			0.113513	0.000294493	0.176477	0.00752602	0.363658	-2.74984	LL * LAC down vs LL * CEL	0.00609867	0.35012	-2.85616	LL * SOPH down vs LL * CEL
TR_61322		probable poly(A) polymerase with similarity to the DNA polymerase sigma family			0.263118	0.000624639	0.429828	0.00285004	0.399017	-2.50616	LL * LAC down vs LL * CEL	0.00544332	0.437494	-2.28575	LL * SOPH down vs LL * CEL
TR_123702		protein belonging to the major facilitator superfamily, probable general substrate transporter, contains 10 transmembrane domains			0.313405	0.000475292	0.82498	0.00179148	0.0608997	-16.4204	LL * LAC down vs LL * CEL	0.00387682	0.083644	-11.9554	LL * SOPH down vs LL * CEL
TR_119855	rps3	Protein component of the small (40S) ribosomal subunit, has apurinic/apyrimidinic (AP) endonuclease activity; essential for viability in yeast; has similarity to E. coli S3 and rat S3 ribosomal proteins.			0.0262879	0.000170449	0.0183103	0.000778584	0.416781	-2.39934	LL * LAC down vs LL * CEL	0.00142195	0.447968	-2.2323	LL * SOPH down vs LL * CEL
TR_123655		Protein involved in regulation of arginine-responsive genes			0.895752	3.54576e-05	0.253818	0.00474714	0.476051	-2.10062	LL * LAC down vs LL * CEL	0.00535546	0.483196	-2.06955	LL * SOPH down vs LL * CEL
TR_58205		protein kinase with active site characteristic for tyrosine protein kinases			0.0662333	0.000128378	0.115097	0.00675276	0.460098	-2.17345	LL * LAC down vs LL * CEL	0.00139671	0.368774	-2.71168	LL * SOPH down vs LL * CEL
TR_47055	RAC1	RAS small GTPase, Rac subfamily, related to Colletotrichum trifolii RAC1			0.130042	6.04963e-06	0.587718	9.54645e-05	0.393125	-2.54372	LL * LAC down vs LL * CEL	0.000595745	0.478609	-2.08939	LL * SOPH down vs LL * CEL
TR_108533		Regions of similarity to Mrc1p of Saccharomyces cerevisiae and Schizosaccharomyces pombe.			0.0818672	0.00416417	0.984012	0.00575355	0.443008	-2.2573	LL * LAC down vs LL * CEL	0.00693042	0.454607	-2.1997	LL * SOPH down vs LL * CEL
TR_65832		related to Neurospora ro-7			0.00777244	3.79662e-06	0.54193	1.23989e-05	0.280641	-3.56327	LL * LAC down vs LL * CEL	1.45481e-05	0.287189	-3.48203	LL * SOPH down vs LL * CEL
TR_55752		Related to ribosomal protein L29. Shows amino acid sequence similarity to S. cerevisiae mitochondrial ribosomal protein MRPL4.			0.90502	6.25084e-05	0.428346	7.03813e-05	0.28404	-3.52063	LL * LAC down vs LL * CEL	0.000397996	0.364027	-2.74705	LL * SOPH down vs LL * CEL
TR_122909		Related to translation elongation factor eEF-3 homologue YPL226w of Saccharomyces cerevisiae.			0.244338	6.75628e-05	0.181683	0.000725082	0.318452	-3.14019	LL * LAC down vs LL * CEL	0.000414904	0.290983	-3.43662	LL * SOPH down vs LL * CEL
TR_59542		Sec2 guanyl-nucleotide exchange factor for the small G-protein Sec4p, located on cytoplasmic vesicles; involved in post-Golgi vesicle transport			0.979432	1.97636e-05	0.638265	0.00126041	0.370393	-2.69983	LL * LAC down vs LL * CEL	0.00774123	0.475556	-2.1028	LL * SOPH down vs LL * CEL
TR_46463		serine palmitoyl transferase, subunit LCBB			8.57547e-05	1.69427e-06	0.0985205	2.12653e-06	0.261715	-3.82095	LL * LAC down vs LL * CEL	5.6696e-06	0.300453	-3.3283	LL * SOPH down vs LL * CEL
TR_68582		Shares significant amino acid sequence identity (E = 0.0) with yeast tRNA ligase (TRL1 gene product).			0.0207325	5.7624e-06	0.0748555	0.000325043	0.457007	-2.18815	LL * LAC down vs LL * CEL	0.00035973	0.46178	-2.16554	LL * SOPH down vs LL * CEL
TR_121654		Shows amino acid sequence similarity (E = 4.58e-09) to S. cerevisiae UTP6, a Component of the SSU processome containing the U3 snoRNA that is involved in processing of pre-18S rRNA.			0.350136	3.82962e-07	0.011222	9.9581e-05	0.447515	-2.23456	LL * LAC down vs LL * CEL	0.000145527	0.464418	-2.15323	LL * SOPH down vs LL * CEL
TR_63269		Shows significant amino acid sequence similarity to S. cerevisiae mitochondrial ribosomal protein MRPL3.			0.747767	9.11852e-05	0.2654	0.000919293	0.428019	-2.33635	LL * LAC down vs LL * CEL	0.000695783	0.413844	-2.41637	LL * SOPH down vs LL * CEL
TR_123865	neu ann	signalpeptide: secreted, hypothetical protein, related to a tripeptidyl-peptidase 1 precursor of Metarhizium anisopliae (98% coverage, e-149)			6.02556e-05	6.77734e-07	0.00380036	1.02297e-05	0.0601893	-16.6143	LL * LAC down vs LL * CEL	0.00273949	0.255436	-3.91488	LL * SOPH down vs LL * CEL
TR_2634		similar to Erg27 3-keto steroid reductase of Saccharomyces cerevisiae; involved in C-4 sterol demethylation			1.61793e-05	4.30668e-09	0.00090698	4.33782e-09	0.163209	-6.1271	LL * LAC down vs LL * CEL	5.5112e-09	0.170556	-5.86318	LL * SOPH down vs LL * CEL
TR_27398		similar to origin recognition complex, subunit 2			0.0226101	2.15926e-05	0.139333	0.000572751	0.457927	-2.18375	LL * LAC down vs LL * CEL	0.000163792	0.398428	-2.50987	LL * SOPH down vs LL * CEL
TR_61750		similar to Sur2 sphinganine C4-hydroxylase of Saccharomyces cerevisiae			6.8888e-05	5.13157e-05	0.00420727	7.06862e-05	0.440942	-2.26787	LL * LAC down vs LL * CEL	3.35044e-06	0.312185	-3.20323	LL * SOPH down vs LL * CEL
TR_61039		Similar to the Rad27p/FEN-1 DNA structure-specific endonucleases involved in Okazaki fragment maturation, long-patch base exicison repair and non-homologous end joining.			0.0794922	7.26934e-06	0.220576	0.000152659	0.351719	-2.84318	LL * LAC down vs LL * CEL	1.86193e-05	0.260293	-3.84182	LL * SOPH down vs LL * CEL
TR_120635		transketolase-like protein			0.53576	0.000109823	0.147407	0.00134777	0.490235	-2.03984	LL * LAC down vs LL * CEL	0.000764705	0.461717	-2.16583	LL * SOPH down vs LL * CEL
TR_71363		translation elongation factor 3-like protein			0.442246	0.000229419	0.170667	0.00419599	0.331555	-3.01609	LL * LAC down vs LL * CEL	0.00238078	0.298781	-3.34694	LL * SOPH down vs LL * CEL
TR_78004		triose phosphate/3-phosphoglycerate/phosphate translocator			0.934839	0.000388921	0.377476	0.00199867	0.486263	-2.0565	LL * LAC down vs LL * CEL	0.000318805	0.393516	-2.54119	LL * SOPH down vs LL * CEL
TR_48478		t-SNARE (syntaxin), membrane protein involved in vesicle fusion			0.130136	0.000451326	0.542233	0.00322688	0.426418	-2.34512	LL * LAC down vs LL * CEL	0.00102668	0.363343	-2.75222	LL * SOPH down vs LL * CEL
TR_120789		Tubulin alpha chain 2			0.00427776	0.0022734	0.0105017	0.00237137	0.486936	-2.05366	LL * LAC down vs LL * CEL	0.00134175	0.456715	-2.18955	LL * SOPH down vs LL * CEL
TR_21742		Tubulin beta chain 1			0.109126	0.000259114	0.0499609	0.000369835	0.372627	-2.68365	LL * LAC down vs LL * CEL	7.88102e-05	0.300896	-3.3234	LL * SOPH down vs LL * CEL
TR_22705		urease			0.502374	3.37558e-05	0.1063	0.00054007	0.444339	-2.25054	LL * LAC down vs LL * CEL	0.000654827	0.453805	-2.20359	LL * SOPH down vs LL * CEL
TR_123288		xylulokinase			0.359972	5.67936e-07	0.408631	6.75806e-06	0.255573	-3.91277	LL * LAC down vs LL * CEL	3.64963e-06	0.231904	-4.31212	LL * SOPH down vs LL * CEL
TR_119578					0.0291733	9.70981e-06	0.00751475	0.000175497	0.493403	-2.02674	LL * LAC down vs LL * CEL	7.16573e-05	0.454092	-2.2022	LL * SOPH down vs LL * CEL
TR_54632					0.155261	9.27456e-09	0.156702	2.33634e-07	0.00809097	-123.595	LL * LAC down vs LL * CEL	0.000511918	0.13905	-7.19168	LL * SOPH down vs LL * CEL
TR_50894					0.0498692	4.93413e-06	0.091734	1.51947e-05	0.00940544	-106.321	LL * LAC down vs LL * CEL	0.0003676	0.0424391	-23.5632	LL * SOPH down vs LL * CEL
TR_121418					0.471482	2.19994e-06	0.0654154	1.17188e-05	0.0103042	-97.0478	LL * LAC down vs LL * CEL	0.000128252	0.0319928	-31.257	LL * SOPH down vs LL * CEL
TR_6005					0.23046	0.00738313	0.180002	0.00732476	0.014453	-69.1896	LL * LAC down vs LL * CEL	0.00747752	0.0146785	-68.1269	LL * SOPH down vs LL * CEL
TR_123009					0.000256756	2.07864e-06	0.00123468	5.56435e-06	0.0253077	-39.5136	LL * LAC down vs LL * CEL	0.000135224	0.0799715	-12.5045	LL * SOPH down vs LL * CEL
TR_56840					0.55437	1.97097e-05	0.10847	8.87687e-05	0.0265829	-37.6181	LL * LAC down vs LL * CEL	0.00126238	0.0778418	-12.8466	LL * SOPH down vs LL * CEL
TR_111915					1.81904e-06	1.479e-08	0.000276949	5.05396e-07	0.0270974	-36.9039	LL * LAC down vs LL * CEL	2.48954e-07	0.02042	-48.9715	LL * SOPH down vs LL * CEL
TR_108663					0.00428144	1.24168e-07	0.0275155	5.96113e-07	0.0284938	-35.0954	LL * LAC down vs LL * CEL	2.85647e-05	0.099222	-10.0784	LL * SOPH down vs LL * CEL
TR_58603					1.86601e-08	2.17088e-08	1.33072e-06	3.52149e-09	0.0327969	-30.4907	LL * LAC down vs LL * CEL	1.90001e-08	0.0565492	-17.6837	LL * SOPH down vs LL * CEL
TR_106686					0.11143	0.00015527	0.0141846	0.000516751	0.0336184	-29.7456	LL * LAC down vs LL * CEL	0.000257188	0.0242149	-41.2969	LL * SOPH down vs LL * CEL
TR_4999					0.00524572	4.00642e-07	0.0167877	3.12155e-06	0.0342784	-29.1728	LL * LAC down vs LL * CEL	4.79592e-06	0.0401097	-24.9316	LL * SOPH down vs LL * CEL
TR_119963					1.23095e-09	4.33582e-08	1.03705e-06	3.78646e-09	0.0357244	-27.992	LL * LAC down vs LL * CEL	2.62075e-07	0.117249	-8.52889	LL * SOPH down vs LL * CEL
TR_80019					1.47029e-07	6.10352e-09	9.47078e-07	7.97123e-08	0.0372603	-26.8383	LL * LAC down vs LL * CEL	1.00523e-06	0.0810753	-12.3342	LL * SOPH down vs LL * CEL
TR_121415					0.00351475	1.20359e-06	0.0483382	9.49817e-06	0.04016	-24.9004	LL * LAC down vs LL * CEL	4.26354e-05	0.0671667	-14.8883	LL * SOPH down vs LL * CEL
TR_67761					0.00340658	8.25632e-09	0.0127674	1.51047e-07	0.0419782	-23.8219	LL * LAC down vs LL * CEL	2.50475e-07	0.04952	-20.1939	LL * SOPH down vs LL * CEL
TR_33827					0.000790078	4.10462e-07	0.00713191	8.76452e-06	0.0425601	-23.4962	LL * LAC down vs LL * CEL	6.06515e-06	0.0372314	-26.8591	LL * SOPH down vs LL * CEL
TR_103179					0.000788791	4.17637e-09	0.0104267	3.33868e-08	0.0430707	-23.2176	LL * LAC down vs LL * CEL	9.14944e-09	0.0274353	-36.4494	LL * SOPH down vs LL * CEL
TR_70907					0.000165255	6.10331e-08	0.000131885	3.65428e-07	0.043425	-23.0282	LL * LAC down vs LL * CEL	5.13109e-07	0.0485598	-20.5932	LL * SOPH down vs LL * CEL
TR_58580					0.548025	1.49832e-06	0.0037665	2.07384e-06	0.0440304	-22.7116	LL * LAC down vs LL * CEL	1.95662e-06	0.0431597	-23.1698	LL * SOPH down vs LL * CEL
TR_23228					0.36804	5.13329e-08	0.0381668	2.25948e-07	0.0461249	-21.6803	LL * LAC down vs LL * CEL	1.18578e-05	0.136129	-7.34596	LL * SOPH down vs LL * CEL
TR_102999					0.0377263	1.68595e-07	0.0241063	3.055e-06	0.0469864	-21.2828	LL * LAC down vs LL * CEL	1.94172e-06	0.0401877	-24.8832	LL * SOPH down vs LL * CEL
TR_55990					6.11545e-08	1.39499e-07	9.60348e-06	4.08087e-07	0.0508981	-19.6471	LL * LAC down vs LL * CEL	2.72491e-05	0.154573	-6.46942	LL * SOPH down vs LL * CEL
TR_112669					0.293466	1.44248e-08	0.0661501	1.71292e-07	0.0534777	-18.6994	LL * LAC down vs LL * CEL	9.71281e-08	0.044653	-22.3949	LL * SOPH down vs LL * CEL
TR_54768					4.99862e-05	1.11801e-05	0.00163043	1.38951e-05	0.0606905	-16.477	LL * LAC down vs LL * CEL	5.67939e-06	0.0450063	-22.2191	LL * SOPH down vs LL * CEL
TR_103039					0.424762	0.0188429	0.15548	0.0087883	0.063715	-15.6949	LL * LAC down vs LL * CEL	0.00823014	0.0616525	-16.2199	LL * SOPH down vs LL * CEL
TR_121226					0.000182525	2.1009e-07	0.0256207	7.92465e-07	0.0682319	-14.6559	LL * LAC down vs LL * CEL	2.51125e-06	0.0936727	-10.6755	LL * SOPH down vs LL * CEL
TR_52476					0.000834455	1.46851e-06	0.0242757	3.49175e-05	0.0685726	-14.5831	LL * LAC down vs LL * CEL	8.21258e-05	0.0890838	-11.2254	LL * SOPH down vs LL * CEL
TR_111912					0.184086	0.00184494	0.0899847	0.00122041	0.0717207	-13.943	LL * LAC down vs LL * CEL	0.00174692	0.0821104	-12.1787	LL * SOPH down vs LL * CEL
TR_75165					0.298845	1.40267e-05	0.325436	0.00017263	0.0728076	-13.7348	LL * LAC down vs LL * CEL	5.78631e-05	0.0498703	-20.052	LL * SOPH down vs LL * CEL
TR_120697					0.000107695	2.12686e-06	0.00248759	9.96284e-06	0.0753683	-13.2682	LL * LAC down vs LL * CEL	0.000168083	0.157912	-6.33266	LL * SOPH down vs LL * CEL
TR_123968					5.09516e-07	1.81108e-08	7.96072e-06	4.36365e-08	0.0821646	-12.1707	LL * LAC down vs LL * CEL	2.54052e-07	0.125368	-7.97649	LL * SOPH down vs LL * CEL
TR_70520					0.915321	7.87439e-07	0.00109527	8.61626e-07	0.0929795	-10.7551	LL * LAC down vs LL * CEL	5.3836e-07	0.0821953	-12.1661	LL * SOPH down vs LL * CEL
TR_44747					0.0311978	1.08096e-07	0.0567261	4.71899e-06	0.0935039	-10.6947	LL * LAC down vs LL * CEL	0.000294524	0.235233	-4.2511	LL * SOPH down vs LL * CEL
TR_121306					1.38089e-06	1.08853e-05	9.64587e-05	1.56924e-06	0.0958005	-10.4384	LL * LAC down vs LL * CEL	2.39422e-06	0.106517	-9.38817	LL * SOPH down vs LL * CEL
TR_51893					9.79789e-06	4.54374e-06	4.51653e-06	4.65608e-07	0.096111	-10.4046	LL * LAC down vs LL * CEL	1.00329e-05	0.188003	-5.31906	LL * SOPH down vs LL * CEL
TR_110666					0.701259	1.78734e-05	0.11902	6.59889e-05	0.0973562	-10.2716	LL * LAC down vs LL * CEL	6.56679e-05	0.0972223	-10.2857	LL * SOPH down vs LL * CEL
TR_121883					0.826739	1.13263e-06	0.0579065	1.31964e-05	0.0997626	-10.0238	LL * LAC down vs LL * CEL	3.60385e-05	0.128645	-7.77333	LL * SOPH down vs LL * CEL
TR_123130					0.00369244	6.77231e-09	0.115742	4.63055e-08	0.099817	-10.0183	LL * LAC down vs LL * CEL	3.07705e-07	0.151398	-6.60511	LL * SOPH down vs LL * CEL
TR_67350					3.16391e-05	3.45754e-05	0.00344847	4.72488e-06	0.104421	-9.57661	LL * LAC down vs LL * CEL	6.93847e-05	0.191137	-5.23185	LL * SOPH down vs LL * CEL
TR_79738					0.407374	0.000133918	0.0338776	0.00289437	0.105182	-9.50734	LL * LAC down vs LL * CEL	0.000378957	0.0490531	-20.3861	LL * SOPH down vs LL * CEL
TR_78465					0.0110809	5.80696e-07	0.0487148	5.64569e-06	0.10542	-9.48584	LL * LAC down vs LL * CEL	9.00143e-06	0.118291	-8.45376	LL * SOPH down vs LL * CEL
TR_44230					2.86633e-07	0.000148827	1.11615e-05	5.13348e-06	0.116162	-8.60865	LL * LAC down vs LL * CEL	0.00157472	0.349153	-2.86407	LL * SOPH down vs LL * CEL
TR_80058					0.119922	1.99387e-06	0.183502	0.000136335	0.118263	-8.45572	LL * LAC down vs LL * CEL	0.00611203	0.29045	-3.44294	LL * SOPH down vs LL * CEL
TR_103421					0.70886	5.89726e-08	0.0160748	1.06426e-06	0.120039	-8.33065	LL * LAC down vs LL * CEL	2.57418e-07	0.0847269	-11.8026	LL * SOPH down vs LL * CEL
TR_120877					0.790962	0.00194769	0.160119	0.0035641	0.123748	-8.08091	LL * LAC down vs LL * CEL	0.00219715	0.104959	-9.52757	LL * SOPH down vs LL * CEL
TR_122374					0.0445272	1.17873e-05	0.0148434	0.000548186	0.123885	-8.07198	LL * LAC down vs LL * CEL	0.000441553	0.116458	-8.58681	LL * SOPH down vs LL * CEL
TR_79726					8.48159e-06	4.1389e-09	7.83796e-05	1.99232e-07	0.131575	-7.60021	LL * LAC down vs LL * CEL	6.62506e-08	0.102563	-9.75014	LL * SOPH down vs LL * CEL
TR_22284					0.0213502	1.03248e-08	0.0056248	1.28345e-06	0.133845	-7.47133	LL * LAC down vs LL * CEL	0.00104876	0.408556	-2.44765	LL * SOPH down vs LL * CEL
TR_68924					3.11192e-07	2.33342e-07	0.00141838	6.43922e-06	0.13401	-7.46212	LL * LAC down vs LL * CEL	2.94552e-05	0.184882	-5.40885	LL * SOPH down vs LL * CEL
TR_51650					0.000101602	6.8529e-06	0.00287219	6.57372e-07	0.136542	-7.32377	LL * LAC down vs LL * CEL	0.000913552	0.431396	-2.31806	LL * SOPH down vs LL * CEL
TR_70096					0.0594866	8.25407e-05	0.140639	0.00116117	0.13751	-7.27218	LL * LAC down vs LL * CEL	0.000669378	0.117176	-8.53421	LL * SOPH down vs LL * CEL
TR_1885					0.0290301	2.39623e-08	0.000316988	2.1761e-06	0.142708	-7.00732	LL * LAC down vs LL * CEL	1.16706e-06	0.124442	-8.0359	LL * SOPH down vs LL * CEL
TR_36727					0.211537	1.51775e-07	0.605701	4.48232e-06	0.143573	-6.96511	LL * LAC down vs LL * CEL	6.19193e-05	0.238629	-4.1906	LL * SOPH down vs LL * CEL
TR_55887					4.15165e-05	2.83549e-07	0.000115088	7.23032e-05	0.148525	-6.73288	LL * LAC down vs LL * CEL	7.23459e-05	0.148545	-6.73196	LL * SOPH down vs LL * CEL
TR_120504					0.939637	1.98392e-07	0.000147848	7.85418e-05	0.150158	-6.65965	LL * LAC down vs LL * CEL	0.000294001	0.200776	-4.98067	LL * SOPH down vs LL * CEL
TR_80026					5.67034e-07	1.8282e-08	4.19807e-05	3.78292e-08	0.152259	-6.56775	LL * LAC down vs LL * CEL	3.13582e-07	0.221631	-4.51201	LL * SOPH down vs LL * CEL
TR_119876					1.80559e-08	1.35818e-07	8.28076e-06	2.01685e-07	0.153675	-6.50725	LL * LAC down vs LL * CEL	2.90781e-08	0.100817	-9.919	LL * SOPH down vs LL * CEL
TR_104584					6.52839e-05	7.74023e-07	0.00483441	1.19583e-06	0.166622	-6.00162	LL * LAC down vs LL * CEL	3.61882e-06	0.204519	-4.88951	LL * SOPH down vs LL * CEL
TR_82204					0.376374	0.00340714	0.682967	0.00307446	0.167737	-5.96172	LL * LAC down vs LL * CEL	0.00687928	0.209842	-4.76549	LL * SOPH down vs LL * CEL
TR_23146					0.000126271	3.49194e-05	0.00288566	1.18908e-05	0.169947	-5.8842	LL * LAC down vs LL * CEL	1.12157e-05	0.167943	-5.9544	LL * SOPH down vs LL * CEL
TR_57940					0.0319771	7.43162e-06	0.240992	1.7159e-05	0.174791	-5.72111	LL * LAC down vs LL * CEL	0.00144228	0.371424	-2.69234	LL * SOPH down vs LL * CEL
TR_66788					0.00115196	0.000210587	0.0794921	0.0039443	0.176083	-5.67915	LL * LAC down vs LL * CEL	0.00797691	0.214379	-4.66464	LL * SOPH down vs LL * CEL
TR_122943					0.186538	4.83255e-07	0.181643	2.46864e-05	0.17858	-5.59973	LL * LAC down vs LL * CEL	0.00084041	0.332008	-3.01198	LL * SOPH down vs LL * CEL
TR_120156					0.0662305	3.31014e-06	0.0777089	3.33093e-05	0.180609	-5.53681	LL * LAC down vs LL * CEL	0.000582483	0.303135	-3.29886	LL * SOPH down vs LL * CEL
TR_108784					0.233933	0.00536938	0.225378	0.00594487	0.18251	-5.47915	LL * LAC down vs LL * CEL	0.00756699	0.195794	-5.10741	LL * SOPH down vs LL * CEL
TR_58366					0.0105047	9.26951e-05	0.0676333	0.00354934	0.183772	-5.44152	LL * LAC down vs LL * CEL	0.00860634	0.233036	-4.29118	LL * SOPH down vs LL * CEL
TR_81082					0.326976	1.40604e-06	0.113253	8.9708e-06	0.183783	-5.44119	LL * LAC down vs LL * CEL	4.3646e-06	0.159332	-6.27619	LL * SOPH down vs LL * CEL
TR_120357					0.660875	0.000107362	0.0413597	0.00127809	0.186895	-5.35059	LL * LAC down vs LL * CEL	6.73323e-05	0.0846578	-11.8123	LL * SOPH down vs LL * CEL
TR_68997					0.00357912	2.15532e-07	0.00318954	7.2741e-05	0.195052	-5.12685	LL * LAC down vs LL * CEL	5.54841e-05	0.184721	-5.41356	LL * SOPH down vs LL * CEL
TR_102497					0.855329	7.3604e-07	0.0376826	0.000227366	0.198009	-5.05028	LL * LAC down vs LL * CEL	8.28333e-05	0.159159	-6.28301	LL * SOPH down vs LL * CEL
TR_70860					0.0508857	2.30372e-06	0.0951341	2.14336e-05	0.200515	-4.98716	LL * LAC down vs LL * CEL	4.56594e-05	0.229933	-4.34909	LL * SOPH down vs LL * CEL
TR_75713					0.151634	1.34465e-05	0.662047	0.000250595	0.204885	-4.88079	LL * LAC down vs LL * CEL	0.000100462	0.168782	-5.92479	LL * SOPH down vs LL * CEL
TR_103455					1.26145e-06	7.75054e-09	0.255435	3.46733e-07	0.2062	-4.84965	LL * LAC down vs LL * CEL	1.11864e-07	0.168681	-5.92834	LL * SOPH down vs LL * CEL
TR_124296					0.593439	1.51938e-05	0.502878	0.000519259	0.208249	-4.80195	LL * LAC down vs LL * CEL	0.000140423	0.155695	-6.42279	LL * SOPH down vs LL * CEL
TR_122140					0.224413	4.26243e-06	0.436741	0.00136166	0.21159	-4.72611	LL * LAC down vs LL * CEL	0.00886767	0.317593	-3.14868	LL * SOPH down vs LL * CEL
TR_77512					0.000136336	1.02035e-05	0.000453763	6.26941e-05	0.213017	-4.69446	LL * LAC down vs LL * CEL	7.13558e-06	0.136506	-7.32569	LL * SOPH down vs LL * CEL
TR_123673					0.994976	2.04979e-06	0.0202423	0.000710717	0.22434	-4.45751	LL * LAC down vs LL * CEL	0.00543084	0.333886	-2.99503	LL * SOPH down vs LL * CEL
TR_107639					0.0709438	0.00010571	0.380436	0.00017307	0.224774	-4.44891	LL * LAC down vs LL * CEL	0.000108461	0.205438	-4.86765	LL * SOPH down vs LL * CEL
TR_102437					1.15236e-06	7.28913e-07	0.0480265	1.85021e-05	0.226707	-4.41099	LL * LAC down vs LL * CEL	3.59228e-06	0.167554	-5.96823	LL * SOPH down vs LL * CEL
TR_112258					0.903766	0.00148795	0.896751	0.00798294	0.226759	-4.40996	LL * LAC down vs LL * CEL	0.00282974	0.171186	-5.8416	LL * SOPH down vs LL * CEL
TR_119556					5.83301e-06	1.69597e-05	0.137048	1.93433e-05	0.227811	-4.3896	LL * LAC down vs LL * CEL	2.24455e-05	0.233656	-4.2798	LL * SOPH down vs LL * CEL
TR_69904					6.4152e-06	0.000317941	9.08479e-05	0.000114646	0.231295	-4.32348	LL * LAC down vs LL * CEL	0.000454103	0.293399	-3.40833	LL * SOPH down vs LL * CEL
TR_32712					0.0663156	2.77198e-07	0.115646	0.000284625	0.233318	-4.286	LL * LAC down vs LL * CEL	0.000750898	0.278753	-3.58741	LL * SOPH down vs LL * CEL
TR_77706					3.68308e-05	2.44484e-06	0.00218313	2.21564e-06	0.236793	-4.2231	LL * LAC down vs LL * CEL	6.22182e-05	0.374116	-2.67296	LL * SOPH down vs LL * CEL
TR_109285					0.10154	6.09489e-08	0.427306	3.2103e-07	0.244549	-4.08917	LL * LAC down vs LL * CEL	3.14755e-07	0.243825	-4.1013	LL * SOPH down vs LL * CEL
TR_123779					0.00197466	2.6538e-06	0.019256	1.94023e-06	0.249382	-4.00992	LL * LAC down vs LL * CEL	0.000436698	0.48201	-2.07465	LL * SOPH down vs LL * CEL
TR_53372					0.348928	1.66508e-05	0.125632	0.00433624	0.251568	-3.97507	LL * LAC down vs LL * CEL	0.00532443	0.263555	-3.79428	LL * SOPH down vs LL * CEL
TR_81541					0.000512852	0.00106111	0.115666	0.000900617	0.252422	-3.96162	LL * LAC down vs LL * CEL	0.00029641	0.201827	-4.95473	LL * SOPH down vs LL * CEL
TR_58613					0.000302596	3.77199e-06	0.0754074	2.77779e-05	0.252755	-3.9564	LL * LAC down vs LL * CEL	2.96504e-05	0.255421	-3.91511	LL * SOPH down vs LL * CEL
TR_82026					0.00544692	1.536e-05	0.391958	0.000168197	0.257202	-3.88799	LL * LAC down vs LL * CEL	0.000115464	0.240884	-4.15138	LL * SOPH down vs LL * CEL
TR_65741					0.0129302	1.37206e-06	0.0121892	3.3496e-05	0.258214	-3.87276	LL * LAC down vs LL * CEL	7.30624e-06	0.199176	-5.02068	LL * SOPH down vs LL * CEL
TR_50593					0.0590349	0.000149123	0.284076	0.00212414	0.259585	-3.8523	LL * LAC down vs LL * CEL	0.00194041	0.254795	-3.92472	LL * SOPH down vs LL * CEL
TR_122448					0.000302387	1.88231e-05	0.0868254	0.00176078	0.265786	-3.76243	LL * LAC down vs LL * CEL	0.000281114	0.180955	-5.52624	LL * SOPH down vs LL * CEL
TR_110415					0.00709929	2.40637e-07	0.323499	1.62312e-05	0.269525	-3.71023	LL * LAC down vs LL * CEL	1.50818e-05	0.266541	-3.75177	LL * SOPH down vs LL * CEL
TR_39637					0.75418	7.62339e-05	0.411985	0.00369994	0.27285	-3.66502	LL * LAC down vs LL * CEL	9.80293e-05	0.116636	-8.57371	LL * SOPH down vs LL * CEL
TR_42752					0.0993474	6.41998e-09	0.00932487	1.82333e-06	0.2827	-3.53731	LL * LAC down vs LL * CEL	9.26063e-05	0.447489	-2.23469	LL * SOPH down vs LL * CEL
TR_59014					0.53193	1.58763e-05	0.0944054	0.00117511	0.284066	-3.52031	LL * LAC down vs LL * CEL	0.000104472	0.176468	-5.66674	LL * SOPH down vs LL * CEL
TR_119999					0.000572552	5.0884e-07	0.117772	6.10441e-05	0.287521	-3.47801	LL * LAC down vs LL * CEL	0.000118632	0.31694	-3.15517	LL * SOPH down vs LL * CEL
TR_108143					6.95164e-06	0.000129343	0.000391256	0.00310369	0.288102	-3.471	LL * LAC down vs LL * CEL	0.00338265	0.293027	-3.41266	LL * SOPH down vs LL * CEL
TR_67642					0.26428	1.46539e-05	0.243043	0.00213549	0.288496	-3.46625	LL * LAC down vs LL * CEL	0.00798258	0.36767	-2.71983	LL * SOPH down vs LL * CEL
TR_106315					0.0290949	0.00293458	0.50587	0.000863041	0.29047	-3.44269	LL * LAC down vs LL * CEL	0.00369962	0.370284	-2.70063	LL * SOPH down vs LL * CEL
TR_103041					0.209834	0.00456424	0.0166526	0.00128712	0.292194	-3.42239	LL * LAC down vs LL * CEL	0.00329274	0.344172	-2.90553	LL * SOPH down vs LL * CEL
TR_120969					0.332783	1.32875e-05	0.00861223	0.000211132	0.296864	-3.36855	LL * LAC down vs LL * CEL	0.000107086	0.266394	-3.75384	LL * SOPH down vs LL * CEL
TR_102960					0.00235776	0.00140828	0.227589	0.00315418	0.299736	-3.33627	LL * LAC down vs LL * CEL	0.000490507	0.206062	-4.8529	LL * SOPH down vs LL * CEL
TR_112018					1.42421e-05	1.76984e-05	0.0262319	0.000200911	0.299965	-3.33372	LL * LAC down vs LL * CEL	5.59409e-05	0.244004	-4.09829	LL * SOPH down vs LL * CEL
TR_124283					0.0180209	2.11508e-06	0.0583758	0.000106247	0.304289	-3.28635	LL * LAC down vs LL * CEL	0.000201102	0.333497	-2.99853	LL * SOPH down vs LL * CEL
TR_1925					0.40905	0.000192301	0.57704	0.000393343	0.305136	-3.27723	LL * LAC down vs LL * CEL	0.00128783	0.365321	-2.73732	LL * SOPH down vs LL * CEL
TR_69375					0.119784	0.000844018	0.0279626	0.00107568	0.321344	-3.11193	LL * LAC down vs LL * CEL	0.00553425	0.41461	-2.4119	LL * SOPH down vs LL * CEL
TR_103215					0.000489809	1.14793e-07	0.34728	6.53934e-06	0.325547	-3.07175	LL * LAC down vs LL * CEL	9.76557e-05	0.441523	-2.26489	LL * SOPH down vs LL * CEL
TR_120060					0.574598	7.85523e-06	0.524984	0.00060953	0.326446	-3.06329	LL * LAC down vs LL * CEL	0.00192971	0.387143	-2.58303	LL * SOPH down vs LL * CEL
TR_106064					0.0103922	6.6987e-06	0.497778	3.72535e-05	0.328047	-3.04834	LL * LAC down vs LL * CEL	0.00041938	0.438939	-2.27822	LL * SOPH down vs LL * CEL
TR_122031					4.01291e-06	0.000324965	0.0723872	0.000159929	0.329338	-3.0364	LL * LAC down vs LL * CEL	8.46773e-05	0.300598	-3.3267	LL * SOPH down vs LL * CEL
TR_105389					0.110948	7.18616e-05	0.224111	0.000467552	0.331031	-3.02086	LL * LAC down vs LL * CEL	9.06812e-05	0.255616	-3.91213	LL * SOPH down vs LL * CEL
TR_67024					0.719695	5.38969e-05	0.0914224	0.00201094	0.336179	-2.9746	LL * LAC down vs LL * CEL	0.00654479	0.406355	-2.4609	LL * SOPH down vs LL * CEL
TR_111758					0.00252044	1.10684e-06	0.00173227	0.00229479	0.336477	-2.97197	LL * LAC down vs LL * CEL	0.000305325	0.235255	-4.2507	LL * SOPH down vs LL * CEL
TR_56003					0.00169789	1.15348e-05	0.0048415	3.5514e-06	0.340731	-2.93487	LL * LAC down vs LL * CEL	1.13802e-05	0.388838	-2.57177	LL * SOPH down vs LL * CEL
TR_64869					4.20658e-06	5.85225e-07	0.000191032	0.00130418	0.340939	-2.93307	LL * LAC down vs LL * CEL	0.000672428	0.306723	-3.26027	LL * SOPH down vs LL * CEL
TR_120430					0.00801293	0.00888089	0.0625524	0.00492876	0.340941	-2.93306	LL * LAC down vs LL * CEL	0.00171067	0.280412	-3.56618	LL * SOPH down vs LL * CEL
TR_109523					0.293716	6.58497e-06	0.117435	0.000168223	0.343397	-2.91208	LL * LAC down vs LL * CEL	7.02688e-05	0.303938	-3.29015	LL * SOPH down vs LL * CEL
TR_65711					0.0157709	4.0133e-09	0.000133067	0.000110104	0.345505	-2.89431	LL * LAC down vs LL * CEL	3.11189e-07	0.126954	-7.87689	LL * SOPH down vs LL * CEL
TR_120577					0.967806	1.74946e-06	0.14162	0.000470369	0.353652	-2.82764	LL * LAC down vs LL * CEL	0.00524312	0.484112	-2.06564	LL * SOPH down vs LL * CEL
TR_38749					0.326696	5.6565e-05	0.390042	0.00224293	0.358062	-2.79282	LL * LAC down vs LL * CEL	0.00105691	0.317326	-3.15133	LL * SOPH down vs LL * CEL
TR_22264					0.0888577	0.000204154	0.312647	0.00807625	0.361869	-2.76343	LL * LAC down vs LL * CEL	0.00700827	0.352598	-2.83609	LL * SOPH down vs LL * CEL
TR_122147					0.00132554	5.415e-05	5.91613e-05	4.06232e-05	0.365038	-2.73944	LL * LAC down vs LL * CEL	0.000210168	0.439026	-2.27777	LL * SOPH down vs LL * CEL
TR_78732					0.151084	1.70399e-06	0.543228	0.000317678	0.36808	-2.7168	LL * LAC down vs LL * CEL	1.76109e-05	0.240859	-4.1518	LL * SOPH down vs LL * CEL
TR_107294					0.00144163	1.90138e-07	0.0179399	0.000423364	0.369996	-2.70273	LL * LAC down vs LL * CEL	3.39311e-06	0.170033	-5.88121	LL * SOPH down vs LL * CEL
TR_104222					0.0377338	0.011451	0.0688518	0.00577129	0.370079	-2.70213	LL * LAC down vs LL * CEL	0.00303519	0.331279	-3.01861	LL * SOPH down vs LL * CEL
TR_123976					0.00421601	7.36492e-05	0.0557115	0.00262417	0.370839	-2.69659	LL * LAC down vs LL * CEL	0.000152671	0.229788	-4.35184	LL * SOPH down vs LL * CEL
TR_107796					0.219561	0.000157235	0.0870147	0.000228094	0.372208	-2.68667	LL * LAC down vs LL * CEL	0.000221277	0.370774	-2.69706	LL * SOPH down vs LL * CEL
TR_122579					6.81305e-05	8.99226e-07	0.000942846	0.000315165	0.373623	-2.67649	LL * LAC down vs LL * CEL	4.04736e-06	0.191183	-5.23058	LL * SOPH down vs LL * CEL
TR_78387					0.0746117	8.45743e-05	0.837892	0.000960155	0.376984	-2.65263	LL * LAC down vs LL * CEL	0.00602464	0.480136	-2.08274	LL * SOPH down vs LL * CEL
TR_121033					0.0219941	3.31711e-06	0.863983	3.35803e-05	0.37967	-2.63386	LL * LAC down vs LL * CEL	1.56253e-05	0.346892	-2.88274	LL * SOPH down vs LL * CEL
TR_74807					0.0304623	1.56725e-05	0.697411	0.00459457	0.390103	-2.56342	LL * LAC down vs LL * CEL	5.28261e-05	0.175599	-5.69479	LL * SOPH down vs LL * CEL
TR_110658					0.139908	2.86725e-08	0.13673	7.20542e-05	0.395222	-2.53022	LL * LAC down vs LL * CEL	9.80164e-05	0.409018	-2.44488	LL * SOPH down vs LL * CEL
TR_106829					0.0428192	0.00401949	0.446329	0.00815769	0.401597	-2.49006	LL * LAC down vs LL * CEL	0.00739052	0.39513	-2.53081	LL * SOPH down vs LL * CEL
TR_74364					9.12836e-07	5.80563e-05	6.63265e-06	0.000662049	0.408231	-2.44959	LL * LAC down vs LL * CEL	0.000690599	0.410361	-2.43688	LL * SOPH down vs LL * CEL
TR_58396					0.381473	9.65172e-06	0.0657583	0.00207142	0.415978	-2.40397	LL * LAC down vs LL * CEL	0.000230587	0.304291	-3.28633	LL * SOPH down vs LL * CEL
TR_108996					0.438573	0.000104485	0.131143	0.00319895	0.418958	-2.38687	LL * LAC down vs LL * CEL	0.00548777	0.45107	-2.21695	LL * SOPH down vs LL * CEL
TR_60482					2.78377e-05	0.000234357	0.00651141	0.00119784	0.43841	-2.28097	LL * LAC down vs LL * CEL	0.00180937	0.460212	-2.17291	LL * SOPH down vs LL * CEL
TR_106037					0.29015	6.35885e-07	0.620614	0.00019811	0.458492	-2.18106	LL * LAC down vs LL * CEL	0.000159709	0.448688	-2.22872	LL * SOPH down vs LL * CEL
TR_110368					0.000642952	1.08749e-06	0.134465	1.18985e-05	0.46678	-2.14234	LL * LAC down vs LL * CEL	1.55567e-06	0.384524	-2.60062	LL * SOPH down vs LL * CEL
TR_110744					0.0363	0.000318122	0.0470081	0.000886448	0.467838	-2.13749	LL * LAC down vs LL * CEL	0.000617742	0.449909	-2.22267	LL * SOPH down vs LL * CEL
TR_105840					2.21753e-07	3.49558e-08	0.00047658	0.005242	0.469053	-2.13195	LL * LAC down vs LL * CEL	0.00427138	0.456876	-2.18878	LL * SOPH down vs LL * CEL
TR_67010					0.90578	0.000308215	0.247862	0.00190197	0.469736	-2.12885	LL * LAC down vs LL * CEL	0.00120857	0.44582	-2.24306	LL * SOPH down vs LL * CEL
TR_78496					1.42727e-06	7.03957e-05	0.0030887	6.24308e-05	0.469744	-2.12882	LL * LAC down vs LL * CEL	9.46336e-06	0.389868	-2.56497	LL * SOPH down vs LL * CEL
TR_47020					0.0800263	0.00032249	0.388582	0.00166946	0.470826	-2.12393	LL * LAC down vs LL * CEL	0.000540759	0.413185	-2.42022	LL * SOPH down vs LL * CEL
TR_55837					0.242978	0.000311509	0.279725	0.00753504	0.477131	-2.09586	LL * LAC down vs LL * CEL	0.00365957	0.433362	-2.30754	LL * SOPH down vs LL * CEL
TR_54036					9.06918e-05	2.70112e-05	0.018072	0.000312987	0.479337	-2.08622	LL * LAC down vs LL * CEL	8.47757e-05	0.420041	-2.38072	LL * SOPH down vs LL * CEL
TR_122176					0.843354	3.18546e-05	0.779153	0.00745374	0.480565	-2.08088	LL * LAC down vs LL * CEL	0.00103327	0.367583	-2.72048	LL * SOPH down vs LL * CEL
TR_33169					0.321673	1.21889e-05	0.621015	0.00129398	0.487595	-2.05088	LL * LAC down vs LL * CEL	2.72802e-05	0.307379	-3.25332	LL * SOPH down vs LL * CEL
TR_3327					1.02636e-06	8.29799e-06	8.01748e-05	0.00479375	0.491608	-2.03414	LL * LAC down vs LL * CEL	0.00194498	0.440772	-2.26875	LL * SOPH down vs LL * CEL
TR_46446					0.0194501	1.78372e-05	0.111748	0.00715672	0.493293	-2.02719	LL * LAC down vs LL * CEL	0.00264843	0.434768	-2.30008	LL * SOPH down vs LL * CEL
TR_120224					0.000290821	2.22763e-08	0.00205502	0.00320959	0.494056	-2.02406	LL * LAC down vs LL * CEL	0.00176487	0.461529	-2.16671	LL * SOPH down vs LL * CEL
TR_103537					0.796469	2.85133e-10	0.83551	5.82178e-09	0.0286413	-34.9146	LL * LAC down vs LL * CEL	2.79224e-09	0.0216854	-46.1139	LL * SOPH down vs LL * CEL
TR_105515					0.795212	4.73151e-05	0.710249	0.000511269	0.0542852	-18.4212	LL * LAC down vs LL * CEL	0.00097325	0.0695931	-14.3692	LL * SOPH down vs LL * CEL
TR_58521					0.835612	4.21633e-05	0.232086	7.25199e-05	0.0580121	-17.2378	LL * LAC down vs LL * CEL	7.87157e-05	0.0596768	-16.7569	LL * SOPH down vs LL * CEL
TR_123616					8.08561e-05	5.10195e-07	7.20607e-05	5.69312e-06	0.0609953	-16.3947	LL * LAC down vs LL * CEL	0.000227014	0.164621	-6.07457	LL * SOPH down vs LL * CEL
TR_48266					0.0571302	0.000858651	0.0884324	0.000181459	0.0621222	-16.0973	LL * LAC down vs LL * CEL	0.00773611	0.201762	-4.95634	LL * SOPH down vs LL * CEL
TR_4124					0.00614032	2.29396e-07	0.00709669	1.41269e-05	0.0665146	-15.0343	LL * LAC down vs LL * CEL	8.64724e-06	0.0569103	-17.5715	LL * SOPH down vs LL * CEL
TR_71092					3.32838e-05	8.06636e-08	0.0277057	9.56501e-07	0.0769857	-12.9894	LL * LAC down vs LL * CEL	6.14081e-06	0.123732	-8.08196	LL * SOPH down vs LL * CEL
TR_123797					0.00894431	3.17534e-07	5.62872e-05	7.87374e-07	0.0782608	-12.7778	LL * LAC down vs LL * CEL	0.000163716	0.251874	-3.97023	LL * SOPH down vs LL * CEL
TR_64448					6.43452e-08	6.63568e-07	3.20737e-05	2.04035e-07	0.0827358	-12.0867	LL * LAC down vs LL * CEL	2.30798e-06	0.146728	-6.81531	LL * SOPH down vs LL * CEL
TR_120415					0.00309043	5.69419e-06	0.00734983	0.000200673	0.0846545	-11.8127	LL * LAC down vs LL * CEL	1.64802e-05	0.0354564	-28.2037	LL * SOPH down vs LL * CEL
TR_110173					0.105164	0.00132918	0.132202	0.00338388	0.0871426	-11.4754	LL * LAC down vs LL * CEL	0.0023787	0.075844	-13.185	LL * SOPH down vs LL * CEL
TR_106646					1.43195e-05	5.57225e-08	0.22709	3.40067e-06	0.0974823	-10.2583	LL * LAC down vs LL * CEL	2.98918e-05	0.162385	-6.15819	LL * SOPH down vs LL * CEL
TR_56211					0.27775	9.46715e-08	0.0986137	3.03533e-06	0.0987979	-10.1217	LL * LAC down vs LL * CEL	2.73854e-06	0.0962204	-10.3928	LL * SOPH down vs LL * CEL
TR_111689					0.148143	1.24672e-07	0.768007	1.14588e-06	0.0997814	-10.0219	LL * LAC down vs LL * CEL	5.14191e-06	0.141728	-7.05579	LL * SOPH down vs LL * CEL
TR_57737					2.4394e-06	2.40649e-07	8.10768e-05	1.98966e-07	0.103613	-9.6513	LL * LAC down vs LL * CEL	1.25735e-07	0.0925838	-10.801	LL * SOPH down vs LL * CEL
TR_120557					0.000597948	1.75851e-10	0.00642019	3.44287e-10	0.104162	-9.60047	LL * LAC down vs LL * CEL	7.15655e-09	0.19036	-5.2532	LL * SOPH down vs LL * CEL
TR_56546					0.00327186	1.87542e-06	0.0956885	0.00014969	0.105759	-9.45548	LL * LAC down vs LL * CEL	0.000163197	0.108364	-9.22819	LL * SOPH down vs LL * CEL
TR_119813					0.00189215	0.000100941	0.930492	0.000811012	0.106937	-9.35127	LL * LAC down vs LL * CEL	0.00178099	0.135978	-7.35412	LL * SOPH down vs LL * CEL
TR_106605					0.031804	9.88381e-07	0.316015	4.71673e-06	0.11265	-8.87705	LL * LAC down vs LL * CEL	5.04679e-05	0.18986	-5.26705	LL * SOPH down vs LL * CEL
TR_81756					6.32865e-05	1.81124e-06	0.00936656	9.89919e-07	0.11529	-8.67376	LL * LAC down vs LL * CEL	0.000339792	0.335957	-2.97657	LL * SOPH down vs LL * CEL
TR_47971					0.00311222	1.73993e-07	0.080379	1.72509e-06	0.122279	-8.17799	LL * LAC down vs LL * CEL	1.3301e-06	0.11511	-8.68732	LL * SOPH down vs LL * CEL
TR_44362					1.4109e-07	4.32149e-05	9.10931e-06	1.26627e-06	0.122446	-8.16685	LL * LAC down vs LL * CEL	1.16069e-06	0.120028	-8.3314	LL * SOPH down vs LL * CEL
TR_70488					0.628335	3.71659e-07	0.36195	1.28879e-06	0.12636	-7.91391	LL * LAC down vs LL * CEL	6.33876e-07	0.107153	-9.33242	LL * SOPH down vs LL * CEL
TR_23070					0.00140714	1.10487e-06	0.126265	6.89092e-07	0.12817	-7.80212	LL * LAC down vs LL * CEL	1.10922e-05	0.220578	-4.53355	LL * SOPH down vs LL * CEL
TR_47733					2.51552e-06	3.98819e-07	0.0541212	4.54122e-06	0.132545	-7.5446	LL * LAC down vs LL * CEL	0.00067319	0.332896	-3.00394	LL * SOPH down vs LL * CEL
TR_122629					0.0018586	1.75696e-06	0.0494642	8.5908e-05	0.132915	-7.5236	LL * LAC down vs LL * CEL	2.66064e-05	0.0980924	-10.1945	LL * SOPH down vs LL * CEL
TR_79931					2.14051e-07	1.49255e-07	0.000142103	6.44555e-08	0.133772	-7.47538	LL * LAC down vs LL * CEL	8.69099e-08	0.142331	-7.0259	LL * SOPH down vs LL * CEL
TR_38441					3.18954e-07	2.0405e-06	0.00015464	1.59079e-07	0.138085	-7.2419	LL * LAC down vs LL * CEL	1.81436e-06	0.217662	-4.59427	LL * SOPH down vs LL * CEL
TR_123204					0.00132495	2.63385e-05	0.190297	0.000322873	0.139072	-7.19054	LL * LAC down vs LL * CEL	0.000161824	0.115772	-8.63769	LL * SOPH down vs LL * CEL
TR_79361					0.0161555	0.000549781	0.00978149	0.00018701	0.144911	-6.90079	LL * LAC down vs LL * CEL	0.00357874	0.280056	-3.57072	LL * SOPH down vs LL * CEL
TR_41248					0.0533329	2.62451e-05	0.0105164	2.11537e-05	0.146025	-6.84815	LL * LAC down vs LL * CEL	6.5525e-06	0.110854	-9.0209	LL * SOPH down vs LL * CEL
TR_106936					0.00873274	0.000192204	0.304291	0.000199727	0.151924	-6.58224	LL * LAC down vs LL * CEL	0.000126446	0.135844	-7.36138	LL * SOPH down vs LL * CEL
TR_73580					0.260999	3.38877e-07	0.579832	1.58346e-06	0.158236	-6.31966	LL * LAC down vs LL * CEL	8.98555e-06	0.218634	-4.57385	LL * SOPH down vs LL * CEL
TR_104437					0.0303645	2.33514e-05	0.0644384	5.69916e-05	0.165079	-6.0577	LL * LAC down vs LL * CEL	7.83077e-05	0.176703	-5.65921	LL * SOPH down vs LL * CEL
TR_63413					0.00263866	8.17601e-08	0.765771	1.2715e-05	0.165583	-6.03926	LL * LAC down vs LL * CEL	2.08818e-05	0.182987	-5.46487	LL * SOPH down vs LL * CEL
TR_73904					0.0119093	1.44639e-05	0.166377	2.20295e-05	0.169147	-5.91201	LL * LAC down vs LL * CEL	0.00282132	0.391322	-2.55544	LL * SOPH down vs LL * CEL
TR_122576					0.0442199	3.98148e-06	0.025981	5.09277e-06	0.170948	-5.84974	LL * LAC down vs LL * CEL	0.00609954	0.498857	-2.00458	LL * SOPH down vs LL * CEL
TR_107507					0.0664258	3.65256e-05	0.111229	0.00042279	0.171894	-5.81754	LL * LAC down vs LL * CEL	0.00782188	0.322979	-3.09617	LL * SOPH down vs LL * CEL
TR_106828					0.0259492	3.45984e-06	0.537915	2.75203e-05	0.174608	-5.72711	LL * LAC down vs LL * CEL	2.32767e-05	0.168688	-5.92812	LL * SOPH down vs LL * CEL
TR_79448					0.000636026	1.24006e-05	0.0122589	4.53383e-06	0.175182	-5.70836	LL * LAC down vs LL * CEL	0.00193241	0.442895	-2.25787	LL * SOPH down vs LL * CEL
TR_75939					0.000914769	1.07354e-06	0.127275	4.04938e-06	0.175815	-5.68779	LL * LAC down vs LL * CEL	0.000617824	0.388583	-2.57345	LL * SOPH down vs LL * CEL
TR_73587					2.80254e-08	7.59642e-08	0.000131568	9.20081e-08	0.180984	-5.52534	LL * LAC down vs LL * CEL	6.12055e-08	0.167978	-5.95317	LL * SOPH down vs LL * CEL
TR_61517					2.11309e-05	7.40466e-09	0.0346415	5.58668e-07	0.181569	-5.50754	LL * LAC down vs LL * CEL	1.04959e-05	0.290825	-3.43849	LL * SOPH down vs LL * CEL
TR_78768					0.264206	1.18022e-08	0.497058	6.2951e-08	0.183831	-5.43978	LL * LAC down vs LL * CEL	2.14992e-07	0.225739	-4.4299	LL * SOPH down vs LL * CEL
TR_80767					0.178548	0.000524506	0.603532	0.0008574	0.18467	-5.41505	LL * LAC down vs LL * CEL	0.00465343	0.270868	-3.69184	LL * SOPH down vs LL * CEL
TR_81730					0.0499249	0.000393066	0.958638	0.000809763	0.188287	-5.31105	LL * LAC down vs LL * CEL	0.0010967	0.201973	-4.95115	LL * SOPH down vs LL * CEL
TR_109778					0.0634512	2.05539e-08	0.0505145	6.99136e-07	0.190233	-5.25671	LL * LAC down vs LL * CEL	2.70697e-07	0.159347	-6.27563	LL * SOPH down vs LL * CEL
TR_121605					0.00197314	0.0436801	0.240602	0.00520826	0.191637	-5.21819	LL * LAC down vs LL * CEL	0.00908307	0.223479	-4.47469	LL * SOPH down vs LL * CEL
TR_64696					0.113641	1.21885e-07	0.638012	3.74035e-06	0.194296	-5.14679	LL * LAC down vs LL * CEL	1.15368e-06	0.155056	-6.44928	LL * SOPH down vs LL * CEL
TR_82451					0.00506619	3.2592e-05	0.369074	2.63602e-05	0.198718	-5.03226	LL * LAC down vs LL * CEL	0.000131032	0.264071	-3.78686	LL * SOPH down vs LL * CEL
TR_104968					0.0197529	3.93778e-06	0.0237998	7.99906e-05	0.199134	-5.02173	LL * LAC down vs LL * CEL	0.000136068	0.220642	-4.53223	LL * SOPH down vs LL * CEL
TR_81670					9.98826e-08	4.68186e-08	0.00031595	9.52659e-08	0.200079	-4.99802	LL * LAC down vs LL * CEL	1.04122e-07	0.203094	-4.92383	LL * SOPH down vs LL * CEL
TR_45866					0.0130698	4.08618e-06	0.00907901	3.22684e-06	0.200755	-4.98121	LL * LAC down vs LL * CEL	3.29343e-05	0.291617	-3.42916	LL * SOPH down vs LL * CEL
TR_53286					0.0265558	2.98719e-08	0.44568	1.71133e-07	0.200853	-4.97876	LL * LAC down vs LL * CEL	4.48382e-07	0.234806	-4.25884	LL * SOPH down vs LL * CEL
TR_46582					0.495648	7.67541e-09	0.51896	7.76701e-08	0.201192	-4.97038	LL * LAC down vs LL * CEL	7.58575e-08	0.200394	-4.99016	LL * SOPH down vs LL * CEL
TR_109729					0.116754	0.00478671	0.132882	0.00145144	0.201207	-4.97	LL * LAC down vs LL * CEL	0.00918376	0.304939	-3.27934	LL * SOPH down vs LL * CEL
TR_106586					0.86916	2.81051e-06	0.302317	1.98106e-05	0.206114	-4.85168	LL * LAC down vs LL * CEL	0.000183831	0.299315	-3.34097	LL * SOPH down vs LL * CEL
TR_109088					0.237314	0.00011411	0.917878	0.00035011	0.206414	-4.84463	LL * LAC down vs LL * CEL	0.000408213	0.213081	-4.69304	LL * SOPH down vs LL * CEL
TR_49923					0.459876	3.76408e-06	0.134127	6.49656e-06	0.206852	-4.83438	LL * LAC down vs LL * CEL	4.6386e-05	0.284961	-3.50926	LL * SOPH down vs LL * CEL
TR_70842					0.00363553	1.74184e-06	0.90792	3.49399e-05	0.207269	-4.82464	LL * LAC down vs LL * CEL	1.25703e-05	0.169953	-5.88397	LL * SOPH down vs LL * CEL
TR_57169					0.197453	1.82364e-07	0.113096	3.29104e-07	0.209833	-4.76569	LL * LAC down vs LL * CEL	2.80798e-06	0.289944	-3.44894	LL * SOPH down vs LL * CEL
TR_2441					0.544482	4.58387e-09	0.210948	2.28468e-08	0.210217	-4.75699	LL * LAC down vs LL * CEL	2.46904e-08	0.212863	-4.69787	LL * SOPH down vs LL * CEL
TR_61576					0.00370351	5.52024e-05	0.100576	0.000275043	0.210263	-4.75596	LL * LAC down vs LL * CEL	0.0001205	0.176956	-5.65112	LL * SOPH down vs LL * CEL
TR_107205					0.511936	0.000347312	0.359735	0.00189073	0.210702	-4.74604	LL * LAC down vs LL * CEL	0.00514169	0.264912	-3.77484	LL * SOPH down vs LL * CEL
TR_122422					0.00276649	4.14447e-05	0.00406717	0.000728436	0.211381	-4.7308	LL * LAC down vs LL * CEL	0.00121383	0.235573	-4.24497	LL * SOPH down vs LL * CEL
TR_102908					0.0125747	8.78811e-07	0.216697	0.000412044	0.212259	-4.71123	LL * LAC down vs LL * CEL	0.00229854	0.297171	-3.36506	LL * SOPH down vs LL * CEL
TR_68436					0.878528	9.034e-05	0.141242	0.0057935	0.212778	-4.69974	LL * LAC down vs LL * CEL	0.00381991	0.190369	-5.25294	LL * SOPH down vs LL * CEL
TR_62488					0.464247	4.64877e-06	0.423338	0.00128103	0.214016	-4.67254	LL * LAC down vs LL * CEL	0.000236303	0.143545	-6.96644	LL * SOPH down vs LL * CEL
TR_112212					0.0167934	0.00223762	0.201145	0.00135629	0.215515	-4.64005	LL * LAC down vs LL * CEL	0.00149422	0.220228	-4.54075	LL * SOPH down vs LL * CEL
TR_110358					0.0136215	9.14952e-05	0.595372	0.000137311	0.215772	-4.63453	LL * LAC down vs LL * CEL	0.000204301	0.232618	-4.29889	LL * SOPH down vs LL * CEL
TR_5614					0.0174205	1.59161e-05	0.0046864	1.57908e-05	0.216365	-4.62182	LL * LAC down vs LL * CEL	2.77329e-05	0.23839	-4.19481	LL * SOPH down vs LL * CEL
TR_106120					0.00440465	3.33768e-06	0.0162377	0.000241809	0.216624	-4.61629	LL * LAC down vs LL * CEL	6.19967e-05	0.163258	-6.12527	LL * SOPH down vs LL * CEL
TR_120583					0.225069	1.27895e-07	0.299326	4.27072e-06	0.216838	-4.61173	LL * LAC down vs LL * CEL	0.000152212	0.366174	-2.73094	LL * SOPH down vs LL * CEL
TR_66583					0.00396281	9.05018e-08	0.141624	0.000261392	0.217899	-4.58928	LL * LAC down vs LL * CEL	1.51124e-05	0.116085	-8.61435	LL * SOPH down vs LL * CEL
TR_111694					0.000821906	4.9036e-06	0.0960345	9.38056e-05	0.218671	-4.57308	LL * LAC down vs LL * CEL	4.49815e-05	0.189823	-5.26807	LL * SOPH down vs LL * CEL
TR_55838					0.0375321	1.39302e-07	0.000543026	1.23537e-07	0.220197	-4.54138	LL * LAC down vs LL * CEL	8.00878e-06	0.382039	-2.61753	LL * SOPH down vs LL * CEL
TR_105631					1.40238e-05	6.08112e-07	2.30289e-05	4.00117e-06	0.221623	-4.51216	LL * LAC down vs LL * CEL	1.35247e-05	0.26891	-3.71871	LL * SOPH down vs LL * CEL
TR_109416					0.491597	1.00307e-05	0.733768	4.27008e-05	0.222783	-4.48867	LL * LAC down vs LL * CEL	0.000106967	0.260987	-3.83161	LL * SOPH down vs LL * CEL
TR_121178					0.738442	2.73979e-06	0.121014	0.000382028	0.22282	-4.48793	LL * LAC down vs LL * CEL	0.00047887	0.232994	-4.29195	LL * SOPH down vs LL * CEL
TR_107151					0.0704085	4.88776e-06	0.0279414	1.19091e-05	0.223794	-4.4684	LL * LAC down vs LL * CEL	5.6044e-06	0.195889	-5.10494	LL * SOPH down vs LL * CEL
TR_120803					0.099253	2.29847e-07	0.517619	0.000173901	0.224642	-4.45153	LL * LAC down vs LL * CEL	0.000986569	0.306048	-3.26746	LL * SOPH down vs LL * CEL
TR_3605					0.496791	7.63813e-09	0.100193	6.92189e-08	0.235362	-4.24877	LL * LAC down vs LL * CEL	5.10563e-08	0.224609	-4.45218	LL * SOPH down vs LL * CEL
TR_58026					0.0442988	3.77261e-07	0.0205711	7.33358e-05	0.236299	-4.23192	LL * LAC down vs LL * CEL	1.75172e-05	0.181018	-5.52431	LL * SOPH down vs LL * CEL
TR_68348					0.0405526	3.59048e-06	0.19702	1.92707e-05	0.236935	-4.22057	LL * LAC down vs LL * CEL	0.00247782	0.465864	-2.14655	LL * SOPH down vs LL * CEL
TR_23083					0.285384	2.37601e-05	0.405666	0.00156693	0.238652	-4.1902	LL * LAC down vs LL * CEL	0.0093375	0.343007	-2.91539	LL * SOPH down vs LL * CEL
TR_82599					0.000178024	4.00785e-05	0.0833106	2.61993e-05	0.241465	-4.14139	LL * LAC down vs LL * CEL	3.27324e-05	0.250485	-3.99225	LL * SOPH down vs LL * CEL
TR_105593					0.234381	3.16195e-06	0.0499158	1.21768e-05	0.242795	-4.1187	LL * LAC down vs LL * CEL	2.4877e-05	0.2716	-3.68188	LL * SOPH down vs LL * CEL
TR_64272					5.22801e-05	9.72387e-07	0.0126045	1.67036e-06	0.243571	-4.10558	LL * LAC down vs LL * CEL	0.000100409	0.414148	-2.4146	LL * SOPH down vs LL * CEL
TR_5530					0.0525833	1.74535e-06	0.0551395	5.2335e-05	0.243891	-4.1002	LL * LAC down vs LL * CEL	3.06379e-05	0.222308	-4.49827	LL * SOPH down vs LL * CEL
TR_80867					0.0919108	0.000320637	0.76182	0.00248346	0.24486	-4.08397	LL * LAC down vs LL * CEL	0.000600428	0.177515	-5.63332	LL * SOPH down vs LL * CEL
TR_81150					0.315595	0.000126688	0.392401	0.000194821	0.245251	-4.07746	LL * LAC down vs LL * CEL	0.000111812	0.221558	-4.5135	LL * SOPH down vs LL * CEL
TR_120931					0.479116	5.91611e-06	0.00620622	2.09636e-05	0.24536	-4.07564	LL * LAC down vs LL * CEL	2.66138e-05	0.255006	-3.92148	LL * SOPH down vs LL * CEL
TR_123540					0.00396017	2.49042e-08	0.802093	3.70086e-07	0.245663	-4.07061	LL * LAC down vs LL * CEL	3.50742e-06	0.332971	-3.00327	LL * SOPH down vs LL * CEL
TR_33632					0.010858	3.08741e-07	0.0896907	3.77126e-05	0.246012	-4.06484	LL * LAC down vs LL * CEL	6.50487e-05	0.268809	-3.72011	LL * SOPH down vs LL * CEL
TR_123437					0.924754	2.60538e-05	0.150151	0.000775953	0.246618	-4.05486	LL * LAC down vs LL * CEL	0.000896309	0.253623	-3.94286	LL * SOPH down vs LL * CEL
TR_23181					0.974732	5.82164e-06	0.875113	5.54247e-05	0.248892	-4.01781	LL * LAC down vs LL * CEL	7.25016e-05	0.260203	-3.84316	LL * SOPH down vs LL * CEL
TR_68622					0.545792	0.000126704	0.345458	0.00134644	0.250139	-3.99777	LL * LAC down vs LL * CEL	0.000956141	0.233255	-4.28715	LL * SOPH down vs LL * CEL
TR_6067					0.514469	1.08628e-05	0.720957	0.000131208	0.251989	-3.96843	LL * LAC down vs LL * CEL	0.000726996	0.332523	-3.00731	LL * SOPH down vs LL * CEL
TR_29770					0.00396746	1.5327e-06	0.0858358	4.56132e-06	0.252841	-3.95505	LL * LAC down vs LL * CEL	8.04287e-05	0.373349	-2.67846	LL * SOPH down vs LL * CEL
TR_109039					5.91016e-05	9.93339e-07	7.78963e-05	4.69541e-07	0.253455	-3.94547	LL * LAC down vs LL * CEL	5.60676e-05	0.44849	-2.2297	LL * SOPH down vs LL * CEL
TR_56206					0.00074546	1.36198e-07	0.00244094	3.13848e-05	0.253492	-3.9449	LL * LAC down vs LL * CEL	1.89505e-06	0.151777	-6.58861	LL * SOPH down vs LL * CEL
TR_121411					0.810434	7.2387e-07	0.449511	2.10086e-05	0.254214	-3.9337	LL * LAC down vs LL * CEL	0.000139575	0.33606	-2.97566	LL * SOPH down vs LL * CEL
TR_73594					0.000178093	0.000220766	0.0162344	0.000481677	0.255145	-3.91934	LL * LAC down vs LL * CEL	8.02839e-05	0.179507	-5.57081	LL * SOPH down vs LL * CEL
TR_104370					0.287277	8.60678e-07	0.805637	2.25119e-05	0.257182	-3.88829	LL * LAC down vs LL * CEL	1.56097e-05	0.242498	-4.12375	LL * SOPH down vs LL * CEL
TR_63001					0.130968	0.000697067	0.0389321	0.0029158	0.257292	-3.88663	LL * LAC down vs LL * CEL	0.000625451	0.182569	-5.47738	LL * SOPH down vs LL * CEL
TR_106342					0.049975	6.99303e-07	0.449297	1.77793e-05	0.259053	-3.86021	LL * LAC down vs LL * CEL	1.10484e-05	0.240146	-4.16413	LL * SOPH down vs LL * CEL
TR_52126					0.0776418	4.85209e-05	0.426632	0.00110023	0.260843	-3.83373	LL * LAC down vs LL * CEL	0.00105354	0.25867	-3.86593	LL * SOPH down vs LL * CEL
TR_78439					0.195893	7.39685e-05	0.282654	0.000288461	0.261022	-3.8311	LL * LAC down vs LL * CEL	0.000890732	0.315653	-3.16804	LL * SOPH down vs LL * CEL
TR_102904					0.900438	5.91706e-05	0.243649	0.00775093	0.261678	-3.82149	LL * LAC down vs LL * CEL	0.00598803	0.245943	-4.06597	LL * SOPH down vs LL * CEL
TR_107682					0.769483	1.93293e-05	0.803868	0.000300688	0.262067	-3.81582	LL * LAC down vs LL * CEL	0.000565281	0.291985	-3.42483	LL * SOPH down vs LL * CEL
TR_76359					0.0178498	7.60239e-06	0.042359	0.000553493	0.263112	-3.80067	LL * LAC down vs LL * CEL	0.00176498	0.322365	-3.10207	LL * SOPH down vs LL * CEL
TR_67418					0.809361	1.08048e-06	0.365829	0.000119673	0.264185	-3.78522	LL * LAC down vs LL * CEL	0.000383955	0.317843	-3.14621	LL * SOPH down vs LL * CEL
TR_75434					0.000179527	6.33099e-08	0.00599912	7.83097e-07	0.264193	-3.78512	LL * LAC down vs LL * CEL	4.55984e-07	0.243982	-4.09867	LL * SOPH down vs LL * CEL
TR_36391					0.554935	3.57461e-08	0.0955002	1.33307e-06	0.265668	-3.7641	LL * LAC down vs LL * CEL	1.79846e-06	0.277226	-3.60716	LL * SOPH down vs LL * CEL
TR_75753					0.257091	0.000687677	0.307812	0.00401686	0.266415	-3.75354	LL * LAC down vs LL * CEL	0.00212764	0.231759	-4.31483	LL * SOPH down vs LL * CEL
TR_108645					0.626509	3.75827e-05	0.136213	0.000134934	0.266948	-3.74605	LL * LAC down vs LL * CEL	0.000442183	0.322106	-3.10457	LL * SOPH down vs LL * CEL
TR_21129					0.288941	2.76784e-05	0.0144228	0.000806537	0.267026	-3.74496	LL * LAC down vs LL * CEL	0.00198182	0.313858	-3.18615	LL * SOPH down vs LL * CEL
TR_123476					0.488735	9.53841e-06	0.00277399	0.00129942	0.269401	-3.71194	LL * LAC down vs LL * CEL	0.000788113	0.244549	-4.08917	LL * SOPH down vs LL * CEL
TR_32849					0.315006	0.000216316	0.883853	0.00287089	0.269425	-3.71161	LL * LAC down vs LL * CEL	0.00569198	0.309606	-3.22991	LL * SOPH down vs LL * CEL
TR_79498					1.42801e-05	2.72212e-05	0.0806542	8.23079e-06	0.26975	-3.70713	LL * LAC down vs LL * CEL	5.8055e-05	0.352174	-2.83951	LL * SOPH down vs LL * CEL
TR_68813					3.57733e-07	4.96784e-07	4.08638e-05	5.56654e-05	0.269902	-3.70505	LL * LAC down vs LL * CEL	1.39429e-06	0.13646	-7.32814	LL * SOPH down vs LL * CEL
TR_73570					0.811639	3.1634e-06	0.108448	3.72456e-05	0.271455	-3.68385	LL * LAC down vs LL * CEL	4.74419e-05	0.28169	-3.55001	LL * SOPH down vs LL * CEL
TR_79843					0.66665	0.00128279	0.387348	0.00549676	0.272108	-3.67501	LL * LAC down vs LL * CEL	0.00829929	0.297904	-3.35678	LL * SOPH down vs LL * CEL
TR_79774					0.000916812	5.88514e-08	0.0066166	4.21311e-06	0.273324	-3.65866	LL * LAC down vs LL * CEL	1.44296e-05	0.323453	-3.09164	LL * SOPH down vs LL * CEL
TR_27025					0.111711	4.64097e-06	0.675848	1.45887e-05	0.273443	-3.65708	LL * LAC down vs LL * CEL	0.000225469	0.394008	-2.53802	LL * SOPH down vs LL * CEL
TR_107132					0.474686	0.000156276	0.735031	0.000162035	0.274226	-3.64663	LL * LAC down vs LL * CEL	0.000236083	0.29137	-3.43207	LL * SOPH down vs LL * CEL
TR_4004					0.669295	9.71557e-07	0.167537	2.62998e-06	0.274433	-3.64387	LL * LAC down vs LL * CEL	2.06195e-06	0.264983	-3.77383	LL * SOPH down vs LL * CEL
TR_119800					0.255195	2.83185e-08	0.848956	8.39877e-07	0.279892	-3.57281	LL * LAC down vs LL * CEL	2.77228e-07	0.238403	-4.19459	LL * SOPH down vs LL * CEL
TR_68097					0.0139118	1.64787e-08	0.0017597	4.83621e-07	0.280593	-3.56388	LL * LAC down vs LL * CEL	8.99201e-07	0.30457	-3.28331	LL * SOPH down vs LL * CEL
TR_53947					7.04825e-07	1.95502e-05	2.09925e-05	4.35052e-07	0.281408	-3.55356	LL * LAC down vs LL * CEL	1.9092e-05	0.434183	-2.30318	LL * SOPH down vs LL * CEL
TR_59359					3.9532e-05	6.83931e-08	0.0036049	2.56617e-07	0.281625	-3.55082	LL * LAC down vs LL * CEL	1.08909e-07	0.249758	-4.00387	LL * SOPH down vs LL * CEL
TR_66604					0.124907	1.4886e-05	0.879399	0.000156727	0.282733	-3.53691	LL * LAC down vs LL * CEL	0.000379631	0.324058	-3.08586	LL * SOPH down vs LL * CEL
TR_47424					0.00287512	0.000720994	0.946596	0.000868947	0.283311	-3.5297	LL * LAC down vs LL * CEL	0.00797549	0.41054	-2.43581	LL * SOPH down vs LL * CEL
TR_63465					0.0637744	1.35377e-05	0.586079	0.000170381	0.283384	-3.52878	LL * LAC down vs LL * CEL	0.000182075	0.286395	-3.49168	LL * SOPH down vs LL * CEL
TR_1683					0.192062	8.51701e-05	0.0589387	4.75277e-05	0.283493	-3.52742	LL * LAC down vs LL * CEL	0.000587726	0.400146	-2.49909	LL * SOPH down vs LL * CEL
TR_66438					0.00281342	5.04687e-06	0.00978373	5.03577e-06	0.284265	-3.51785	LL * LAC down vs LL * CEL	5.64839e-05	0.386276	-2.58882	LL * SOPH down vs LL * CEL
TR_75045					0.00621282	4.13177e-05	0.05343	4.31926e-05	0.28459	-3.51383	LL * LAC down vs LL * CEL	4.16009e-05	0.282992	-3.53367	LL * SOPH down vs LL * CEL
TR_69303					0.00649085	0.00993502	0.0482755	0.00124051	0.284805	-3.51118	LL * LAC down vs LL * CEL	0.00605462	0.375672	-2.6619	LL * SOPH down vs LL * CEL
TR_67209					0.137194	6.45596e-06	0.819883	8.2335e-05	0.285283	-3.50529	LL * LAC down vs LL * CEL	0.000150738	0.31234	-3.20164	LL * SOPH down vs LL * CEL
TR_77539					0.850238	8.7481e-05	0.745424	0.000421834	0.286524	-3.49011	LL * LAC down vs LL * CEL	0.00105942	0.332597	-3.00664	LL * SOPH down vs LL * CEL
TR_122476					1.26039e-07	2.05773e-08	0.00146528	2.28931e-07	0.28662	-3.48894	LL * LAC down vs LL * CEL	3.84676e-07	0.306515	-3.26249	LL * SOPH down vs LL * CEL
TR_25874					0.859792	4.78938e-07	0.0819374	4.96408e-06	0.290712	-3.43983	LL * LAC down vs LL * CEL	5.82687e-06	0.297165	-3.36514	LL * SOPH down vs LL * CEL
TR_21746					0.100433	0.00013755	0.0316555	0.00311404	0.291285	-3.43307	LL * LAC down vs LL * CEL	0.000558745	0.204832	-4.88205	LL * SOPH down vs LL * CEL
TR_34149					0.453369	4.72403e-09	0.0334374	2.30918e-08	0.293138	-3.41136	LL * LAC down vs LL * CEL	1.88685e-07	0.373476	-2.67755	LL * SOPH down vs LL * CEL
TR_105311					0.000307688	0.00225995	0.235875	0.000274045	0.29322	-3.41041	LL * LAC down vs LL * CEL	0.00362159	0.428507	-2.33368	LL * SOPH down vs LL * CEL
TR_123571					0.00817435	1.14793e-07	0.021966	1.58676e-05	0.295938	-3.37909	LL * LAC down vs LL * CEL	0.00110262	0.490459	-2.03891	LL * SOPH down vs LL * CEL
TR_41699					0.0167674	0.000206123	0.547041	0.00201347	0.296774	-3.36957	LL * LAC down vs LL * CEL	0.00254993	0.309876	-3.22709	LL * SOPH down vs LL * CEL
TR_122043					0.0559097	0.00128935	0.815138	0.00171515	0.297651	-3.35964	LL * LAC down vs LL * CEL	0.0023289	0.314429	-3.18036	LL * SOPH down vs LL * CEL
TR_23294					0.131591	3.58332e-07	0.198142	1.1105e-05	0.298992	-3.34457	LL * LAC down vs LL * CEL	5.7097e-05	0.369019	-2.70989	LL * SOPH down vs LL * CEL
TR_80771					0.135355	5.40718e-07	0.402282	6.08337e-06	0.299246	-3.34174	LL * LAC down vs LL * CEL	1.10271e-05	0.323674	-3.08953	LL * SOPH down vs LL * CEL
TR_74351					0.0517833	0.000408357	0.00915249	0.00535325	0.299985	-3.3335	LL * LAC down vs LL * CEL	0.00223544	0.250192	-3.99692	LL * SOPH down vs LL * CEL
TR_109870					0.48528	6.58806e-07	0.462897	3.27478e-05	0.301298	-3.31897	LL * LAC down vs LL * CEL	7.66675e-05	0.338442	-2.95471	LL * SOPH down vs LL * CEL
TR_106023					0.879796	3.65975e-06	0.44712	3.63805e-05	0.302203	-3.30903	LL * LAC down vs LL * CEL	3.43163e-05	0.299707	-3.33659	LL * SOPH down vs LL * CEL
TR_56196					0.403485	1.46481e-05	0.000423074	7.84559e-06	0.302801	-3.3025	LL * LAC down vs LL * CEL	0.000358529	0.471084	-2.12276	LL * SOPH down vs LL * CEL
TR_61496					0.0402024	2.09845e-05	0.0606731	7.8857e-05	0.303301	-3.29706	LL * LAC down vs LL * CEL	4.9934e-06	0.19315	-5.17733	LL * SOPH down vs LL * CEL
TR_81007					0.524093	2.83075e-06	0.166678	1.37264e-05	0.303962	-3.28989	LL * LAC down vs LL * CEL	1.43666e-05	0.305856	-3.26951	LL * SOPH down vs LL * CEL
TR_22257					0.140984	1.03006e-05	0.398367	5.55926e-05	0.305957	-3.26843	LL * LAC down vs LL * CEL	0.000552815	0.413048	-2.42103	LL * SOPH down vs LL * CEL
TR_106797					5.61965e-05	2.6046e-06	0.0289077	0.000135065	0.306338	-3.26437	LL * LAC down vs LL * CEL	0.000352345	0.351325	-2.84636	LL * SOPH down vs LL * CEL
TR_4526					0.0350294	5.07403e-06	0.663316	0.000123007	0.307327	-3.25387	LL * LAC down vs LL * CEL	0.000295795	0.348179	-2.87209	LL * SOPH down vs LL * CEL
TR_63547					0.0392933	0.00241315	0.348657	0.0014423	0.307365	-3.25347	LL * LAC down vs LL * CEL	0.00698632	0.399751	-2.50156	LL * SOPH down vs LL * CEL
TR_57750					0.558685	1.82834e-07	0.446576	2.00139e-06	0.307557	-3.25143	LL * LAC down vs LL * CEL	1.69739e-06	0.301031	-3.32191	LL * SOPH down vs LL * CEL
TR_122102					1.69812e-07	4.42834e-06	0.00627141	4.22621e-05	0.307614	-3.25082	LL * LAC down vs LL * CEL	5.44658e-05	0.318644	-3.1383	LL * SOPH down vs LL * CEL
TR_65483					0.0549928	6.58194e-07	0.044782	0.000239096	0.308887	-3.23743	LL * LAC down vs LL * CEL	7.00415e-05	0.254211	-3.93374	LL * SOPH down vs LL * CEL
TR_120412					0.00830363	4.38932e-05	0.163308	2.85915e-05	0.308976	-3.2365	LL * LAC down vs LL * CEL	3.28281e-05	0.314882	-3.17579	LL * SOPH down vs LL * CEL
TR_40114					0.188156	1.64583e-05	0.632644	0.000274554	0.309093	-3.23527	LL * LAC down vs LL * CEL	0.00242221	0.421312	-2.37354	LL * SOPH down vs LL * CEL
TR_21293					0.0109836	1.79751e-07	0.124771	1.568e-05	0.3103	-3.22268	LL * LAC down vs LL * CEL	1.24948e-05	0.300862	-3.32378	LL * SOPH down vs LL * CEL
TR_55381					0.0728203	0.000427636	0.156285	0.000242851	0.310627	-3.2193	LL * LAC down vs LL * CEL	0.000548244	0.350031	-2.85689	LL * SOPH down vs LL * CEL
TR_119975					0.000793291	0.000750018	0.00905508	3.02925e-05	0.310653	-3.21902	LL * LAC down vs LL * CEL	0.00110806	0.478575	-2.08954	LL * SOPH down vs LL * CEL
TR_46057					0.0843509	3.49906e-05	0.755034	0.0011921	0.31082	-3.21729	LL * LAC down vs LL * CEL	0.000231615	0.232285	-4.30505	LL * SOPH down vs LL * CEL
TR_81296					0.312905	2.19519e-05	0.728374	6.54259e-05	0.311151	-3.21387	LL * LAC down vs LL * CEL	0.00108435	0.445202	-2.24617	LL * SOPH down vs LL * CEL
TR_42825					0.563956	1.74244e-07	0.0586423	2.06544e-05	0.311186	-3.21351	LL * LAC down vs LL * CEL	5.35124e-06	0.256293	-3.90179	LL * SOPH down vs LL * CEL
TR_53685					0.000868746	7.41351e-08	0.116085	3.9447e-07	0.312492	-3.20008	LL * LAC down vs LL * CEL	2.47124e-06	0.385353	-2.59503	LL * SOPH down vs LL * CEL
TR_76123					0.41952	5.62122e-08	0.41882	5.52891e-06	0.313184	-3.19301	LL * LAC down vs LL * CEL	6.99523e-07	0.233105	-4.2899	LL * SOPH down vs LL * CEL
TR_107140					0.00469748	2.52944e-05	0.0997567	6.29159e-05	0.313969	-3.18503	LL * LAC down vs LL * CEL	0.00123209	0.456289	-2.19159	LL * SOPH down vs LL * CEL
TR_68154					0.888268	2.98386e-06	0.311832	1.30114e-05	0.314126	-3.18344	LL * LAC down vs LL * CEL	1.05053e-05	0.305261	-3.27589	LL * SOPH down vs LL * CEL
TR_78685					7.88387e-06	3.9212e-06	0.0018764	3.52772e-06	0.314861	-3.176	LL * LAC down vs LL * CEL	1.88037e-06	0.28981	-3.45053	LL * SOPH down vs LL * CEL
TR_67562					0.188982	2.68581e-06	0.00124237	9.30051e-05	0.315636	-3.1682	LL * LAC down vs LL * CEL	0.00253364	0.479333	-2.08623	LL * SOPH down vs LL * CEL
TR_120458					0.172671	4.84078e-06	0.324686	1.37281e-05	0.31595	-3.16505	LL * LAC down vs LL * CEL	4.69478e-05	0.368671	-2.71245	LL * SOPH down vs LL * CEL
TR_1993					0.640196	9.70749e-06	0.0784562	0.0002066	0.31661	-3.15846	LL * LAC down vs LL * CEL	4.09167e-05	0.2457	-4.07001	LL * SOPH down vs LL * CEL
TR_122197					0.202921	5.13644e-09	0.000876409	2.30142e-05	0.316668	-3.15788	LL * LAC down vs LL * CEL	4.75811e-07	0.170515	-5.8646	LL * SOPH down vs LL * CEL
TR_123598					0.0018548	5.21396e-06	0.0895215	3.18421e-06	0.316916	-3.15541	LL * LAC down vs LL * CEL	1.14678e-05	0.369656	-2.70521	LL * SOPH down vs LL * CEL
TR_122590					3.90354e-05	1.47591e-06	0.155128	2.22423e-05	0.317614	-3.14847	LL * LAC down vs LL * CEL	0.000239754	0.423936	-2.35885	LL * SOPH down vs LL * CEL
TR_30478					0.00137394	1.31363e-05	0.151814	0.000758389	0.317945	-3.1452	LL * LAC down vs LL * CEL	0.000112582	0.229763	-4.3523	LL * SOPH down vs LL * CEL
TR_57632					0.179191	4.09005e-05	0.180288	0.00708203	0.318264	-3.14205	LL * LAC down vs LL * CEL	0.00245316	0.255868	-3.90827	LL * SOPH down vs LL * CEL
TR_53053					0.0631086	0.00136211	0.0243714	0.00123714	0.318447	-3.14024	LL * LAC down vs LL * CEL	0.000701836	0.289434	-3.45502	LL * SOPH down vs LL * CEL
TR_62577					0.435821	3.61279e-08	0.0571905	1.04494e-06	0.320037	-3.12463	LL * LAC down vs LL * CEL	1.20164e-05	0.419451	-2.38407	LL * SOPH down vs LL * CEL
TR_76141					0.892105	2.70286e-08	0.0441079	9.5457e-05	0.320308	-3.12199	LL * LAC down vs LL * CEL	0.00118076	0.44206	-2.26214	LL * SOPH down vs LL * CEL
TR_122994					0.0241925	1.69861e-07	0.0135768	4.37805e-07	0.320795	-3.11725	LL * LAC down vs LL * CEL	6.65209e-06	0.429873	-2.32627	LL * SOPH down vs LL * CEL
TR_121065					0.0963096	8.82694e-05	0.0746347	0.000257628	0.32091	-3.11614	LL * LAC down vs LL * CEL	0.000858818	0.380412	-2.62873	LL * SOPH down vs LL * CEL
TR_108929					0.919191	2.81998e-07	0.016092	6.67478e-05	0.321418	-3.11122	LL * LAC down vs LL * CEL	1.99134e-05	0.269867	-3.70552	LL * SOPH down vs LL * CEL
TR_58783					0.698605	1.39573e-06	0.835944	5.04678e-05	0.321525	-3.11018	LL * LAC down vs LL * CEL	3.36908e-05	0.304058	-3.28885	LL * SOPH down vs LL * CEL
TR_122371					0.00150424	2.01378e-08	0.000689321	1.25668e-06	0.321774	-3.10777	LL * LAC down vs LL * CEL	9.51492e-06	0.404168	-2.47422	LL * SOPH down vs LL * CEL
TR_64794					0.619387	0.000275041	0.169596	0.000605197	0.321783	-3.10768	LL * LAC down vs LL * CEL	0.000945065	0.344487	-2.90286	LL * SOPH down vs LL * CEL
TR_69021					0.13167	6.85367e-06	0.469997	1.68919e-05	0.322565	-3.10015	LL * LAC down vs LL * CEL	5.80709e-05	0.375956	-2.65988	LL * SOPH down vs LL * CEL
TR_79501					0.000422239	4.44796e-06	0.021637	2.43542e-05	0.322791	-3.09798	LL * LAC down vs LL * CEL	5.92213e-05	0.361436	-2.76674	LL * SOPH down vs LL * CEL
TR_54427					0.395253	1.55799e-06	0.717077	8.74161e-05	0.324391	-3.0827	LL * LAC down vs LL * CEL	0.000143596	0.34694	-2.88234	LL * SOPH down vs LL * CEL
TR_109184					0.0117166	1.30861e-05	0.574797	2.94183e-05	0.324667	-3.08008	LL * LAC down vs LL * CEL	5.53914e-05	0.352231	-2.83905	LL * SOPH down vs LL * CEL
TR_62029					0.133368	0.000125104	0.145974	0.000110723	0.327207	-3.05617	LL * LAC down vs LL * CEL	0.000436747	0.391989	-2.55109	LL * SOPH down vs LL * CEL
TR_62225					0.109073	1.52849e-05	0.0225416	0.000260203	0.327787	-3.05076	LL * LAC down vs LL * CEL	0.000791802	0.382678	-2.61316	LL * SOPH down vs LL * CEL
TR_74030					0.994308	0.000183142	0.0378081	0.00261195	0.327794	-3.0507	LL * LAC down vs LL * CEL	0.00479779	0.363748	-2.74916	LL * SOPH down vs LL * CEL
TR_106467					0.00923739	0.00497742	0.0444529	0.00513029	0.328227	-3.04667	LL * LAC down vs LL * CEL	0.000943409	0.235769	-4.24144	LL * SOPH down vs LL * CEL
TR_57391					0.0131797	2.40649e-05	0.812125	0.000124098	0.329086	-3.03872	LL * LAC down vs LL * CEL	0.000158832	0.340419	-2.93755	LL * SOPH down vs LL * CEL
TR_48773					0.891365	5.75203e-05	0.730839	0.00183968	0.329705	-3.03302	LL * LAC down vs LL * CEL	0.000154682	0.211102	-4.73705	LL * SOPH down vs LL * CEL
TR_5202					0.737733	2.97675e-07	0.555449	1.72182e-05	0.330588	-3.02491	LL * LAC down vs LL * CEL	1.42822e-05	0.322722	-3.09864	LL * SOPH down vs LL * CEL
TR_80339					0.10785	1.01178e-05	0.464333	4.61107e-05	0.330633	-3.0245	LL * LAC down vs LL * CEL	4.54821e-05	0.330033	-3.03	LL * SOPH down vs LL * CEL
TR_105222					0.010798	3.95609e-05	0.00521846	4.58287e-06	0.330669	-3.02417	LL * LAC down vs LL * CEL	9.1354e-06	0.359129	-2.78451	LL * SOPH down vs LL * CEL
TR_42418					0.459634	0.00267785	0.876627	0.00140538	0.330704	-3.02386	LL * LAC down vs LL * CEL	0.00914703	0.442049	-2.26219	LL * SOPH down vs LL * CEL
TR_3787					0.725709	3.23445e-05	0.222909	0.00022326	0.330816	-3.02283	LL * LAC down vs LL * CEL	0.000301167	0.345033	-2.89827	LL * SOPH down vs LL * CEL
TR_107460					0.120485	1.02419e-05	0.910002	0.000798417	0.331551	-3.01613	LL * LAC down vs LL * CEL	0.000109994	0.239012	-4.18389	LL * SOPH down vs LL * CEL
TR_112609					0.959724	1.3861e-05	0.639108	0.000485064	0.331572	-3.01594	LL * LAC down vs LL * CEL	0.000528911	0.335855	-2.97747	LL * SOPH down vs LL * CEL
TR_122180					2.01781e-05	4.03272e-08	0.0505572	2.21403e-07	0.332042	-3.01167	LL * LAC down vs LL * CEL	6.99056e-07	0.37714	-2.65153	LL * SOPH down vs LL * CEL
TR_120908					0.000393014	1.00262e-05	0.00897588	1.74379e-05	0.334262	-2.99167	LL * LAC down vs LL * CEL	3.15672e-05	0.35967	-2.78033	LL * SOPH down vs LL * CEL
TR_79116					0.000999279	9.98741e-07	0.016522	5.91231e-05	0.334633	-2.98835	LL * LAC down vs LL * CEL	3.54685e-05	0.312366	-3.20138	LL * SOPH down vs LL * CEL
TR_3671					0.853088	1.77987e-06	0.00275997	4.08539e-05	0.335001	-2.98507	LL * LAC down vs LL * CEL	0.0011373	0.490896	-2.03709	LL * SOPH down vs LL * CEL
TR_67902					0.686424	2.22124e-06	0.180445	0.000389573	0.335721	-2.97866	LL * LAC down vs LL * CEL	4.15084e-05	0.235888	-4.2393	LL * SOPH down vs LL * CEL
TR_60956					0.808555	2.70147e-06	0.16512	7.5179e-05	0.335747	-2.97843	LL * LAC down vs LL * CEL	2.66757e-05	0.290827	-3.43847	LL * SOPH down vs LL * CEL
TR_120223					0.186316	6.29142e-09	0.237998	2.33083e-07	0.335919	-2.97691	LL * LAC down vs LL * CEL	2.6951e-06	0.432744	-2.31084	LL * SOPH down vs LL * CEL
TR_65324					0.763058	2.26466e-07	0.149715	2.7591e-05	0.336854	-2.96864	LL * LAC down vs LL * CEL	8.73623e-05	0.387587	-2.58007	LL * SOPH down vs LL * CEL
TR_82141					0.0514192	0.000178069	0.525392	0.00198326	0.337688	-2.96131	LL * LAC down vs LL * CEL	0.00888336	0.428465	-2.33391	LL * SOPH down vs LL * CEL
TR_106642					0.978214	1.6662e-05	0.117058	0.000189029	0.339066	-2.94928	LL * LAC down vs LL * CEL	6.37817e-05	0.290114	-3.44693	LL * SOPH down vs LL * CEL
TR_54615					0.802813	1.75772e-05	0.25354	7.76138e-05	0.340589	-2.93609	LL * LAC down vs LL * CEL	0.000234628	0.391502	-2.55427	LL * SOPH down vs LL * CEL
TR_37214					0.21512	3.54124e-06	0.410595	7.24567e-05	0.340616	-2.93585	LL * LAC down vs LL * CEL	1.96625e-05	0.28446	-3.51544	LL * SOPH down vs LL * CEL
TR_120801					0.00404272	0.000558113	0.0628055	0.00300057	0.341577	-2.9276	LL * LAC down vs LL * CEL	0.00568447	0.380128	-2.6307	LL * SOPH down vs LL * CEL
TR_122794					8.24716e-07	6.80195e-05	0.0970386	8.75417e-05	0.341955	-2.92436	LL * LAC down vs LL * CEL	0.000192096	0.378045	-2.64519	LL * SOPH down vs LL * CEL
TR_57253					0.621086	0.000215669	0.610335	0.000488372	0.341964	-2.92428	LL * LAC down vs LL * CEL	0.00233379	0.42425	-2.3571	LL * SOPH down vs LL * CEL
TR_43242					0.0161371	3.4129e-08	0.00336728	3.24819e-07	0.343476	-2.91141	LL * LAC down vs LL * CEL	1.73637e-07	0.319167	-3.13316	LL * SOPH down vs LL * CEL
TR_23420					0.90762	4.84221e-05	0.121247	0.000118179	0.3437	-2.90952	LL * LAC down vs LL * CEL	0.000590073	0.42038	-2.3788	LL * SOPH down vs LL * CEL
TR_108387					0.00683571	0.000135135	0.792068	0.000191889	0.344337	-2.90413	LL * LAC down vs LL * CEL	0.00232558	0.470366	-2.126	LL * SOPH down vs LL * CEL
TR_58427					0.637989	0.000139476	0.0374469	0.000976058	0.345444	-2.89483	LL * LAC down vs LL * CEL	0.000236948	0.276204	-3.62051	LL * SOPH down vs LL * CEL
TR_77466					0.904503	0.000181093	0.202188	0.00208982	0.345794	-2.89189	LL * LAC down vs LL * CEL	0.00358438	0.376833	-2.6537	LL * SOPH down vs LL * CEL
TR_108906					0.274465	3.80057e-07	0.0803357	5.72808e-06	0.346907	-2.88262	LL * LAC down vs LL * CEL	2.74098e-06	0.316933	-3.15524	LL * SOPH down vs LL * CEL
TR_63151					0.842269	1.32431e-07	0.00375936	2.03655e-06	0.347797	-2.87524	LL * LAC down vs LL * CEL	1.51123e-06	0.335832	-2.97768	LL * SOPH down vs LL * CEL
TR_108535					1.34883e-05	0.000160565	0.00203421	0.000127187	0.348467	-2.86971	LL * LAC down vs LL * CEL	2.54928e-05	0.278156	-3.59511	LL * SOPH down vs LL * CEL
TR_104199					0.00564998	1.35455e-07	0.0111382	2.70662e-05	0.349843	-2.85843	LL * LAC down vs LL * CEL	1.63276e-05	0.328313	-3.04588	LL * SOPH down vs LL * CEL
TR_123426					0.540089	7.78698e-07	0.172476	1.26762e-05	0.350479	-2.85324	LL * LAC down vs LL * CEL	6.99186e-05	0.424165	-2.35757	LL * SOPH down vs LL * CEL
TR_23173					0.0393563	2.73346e-09	0.0835206	8.84586e-07	0.350852	-2.8502	LL * LAC down vs LL * CEL	8.99494e-07	0.351516	-2.84482	LL * SOPH down vs LL * CEL
TR_1935					0.186518	5.97035e-06	0.861564	0.000150731	0.351056	-2.84855	LL * LAC down vs LL * CEL	6.76984e-05	0.314893	-3.17569	LL * SOPH down vs LL * CEL
TR_67217					0.472404	3.83674e-05	0.0656473	2.58608e-05	0.352114	-2.83999	LL * LAC down vs LL * CEL	0.000319256	0.464957	-2.15074	LL * SOPH down vs LL * CEL
TR_80028					0.487925	1.36466e-05	0.434742	0.000251135	0.353097	-2.83208	LL * LAC down vs LL * CEL	0.00236779	0.467552	-2.1388	LL * SOPH down vs LL * CEL
TR_44306					0.629151	0.000507339	0.0691941	0.000382632	0.354432	-2.82142	LL * LAC down vs LL * CEL	0.000933843	0.399301	-2.50438	LL * SOPH down vs LL * CEL
TR_108806					0.0120252	4.33418e-07	0.0606298	0.000188355	0.355569	-2.81239	LL * LAC down vs LL * CEL	1.37549e-05	0.242592	-4.12214	LL * SOPH down vs LL * CEL
TR_104831					0.304352	0.000421039	0.357147	0.00345111	0.356081	-2.80835	LL * LAC down vs LL * CEL	0.00131335	0.302227	-3.30877	LL * SOPH down vs LL * CEL
TR_107436					1.89037e-05	0.000481646	0.0296981	0.00101383	0.356716	-2.80335	LL * LAC down vs LL * CEL	0.00054593	0.325164	-3.07537	LL * SOPH down vs LL * CEL
TR_109330					0.256725	3.98321e-06	0.27214	5.07264e-05	0.357119	-2.80018	LL * LAC down vs LL * CEL	0.000244755	0.428721	-2.33252	LL * SOPH down vs LL * CEL
TR_80691					0.081582	2.84333e-05	0.656581	0.000316676	0.358318	-2.79082	LL * LAC down vs LL * CEL	0.000145221	0.321666	-3.10881	LL * SOPH down vs LL * CEL
TR_43974					0.583865	6.689e-05	0.0169028	0.000294464	0.35889	-2.78637	LL * LAC down vs LL * CEL	2.42873e-05	0.248528	-4.02369	LL * SOPH down vs LL * CEL
TR_6015					0.171238	0.00024367	0.597814	0.000909177	0.359104	-2.78471	LL * LAC down vs LL * CEL	0.00774649	0.481254	-2.07791	LL * SOPH down vs LL * CEL
TR_121647					0.460619	0.000155795	0.123473	0.00083913	0.359385	-2.78253	LL * LAC down vs LL * CEL	0.00166966	0.395885	-2.52599	LL * SOPH down vs LL * CEL
TR_122931					0.346924	0.00113796	0.424814	0.000905439	0.360061	-2.7773	LL * LAC down vs LL * CEL	0.00494635	0.454824	-2.19865	LL * SOPH down vs LL * CEL
TR_66075					0.872534	0.00040489	0.127206	0.000245246	0.360075	-2.7772	LL * LAC down vs LL * CEL	0.00122665	0.440296	-2.2712	LL * SOPH down vs LL * CEL
TR_47420					0.51957	7.44051e-07	0.0897397	1.52117e-05	0.361342	-2.76746	LL * LAC down vs LL * CEL	5.52102e-05	0.416914	-2.39858	LL * SOPH down vs LL * CEL
TR_54226					0.294262	0.000697431	0.000297457	0.000118405	0.361754	-2.76431	LL * LAC down vs LL * CEL	8.47612e-06	0.249511	-4.00783	LL * SOPH down vs LL * CEL
TR_68192					0.0945913	2.20954e-06	0.0257806	0.000969786	0.362725	-2.75691	LL * LAC down vs LL * CEL	0.000200957	0.285761	-3.49943	LL * SOPH down vs LL * CEL
TR_67473					0.125576	2.19555e-06	0.167957	3.62074e-05	0.364887	-2.74058	LL * LAC down vs LL * CEL	2.84715e-05	0.354471	-2.82111	LL * SOPH down vs LL * CEL
TR_41664					0.420347	4.1727e-05	0.294356	0.00728462	0.365787	-2.73383	LL * LAC down vs LL * CEL	0.00235195	0.297834	-3.35757	LL * SOPH down vs LL * CEL
TR_119704					0.553294	5.74494e-06	0.402045	0.00148025	0.366079	-2.73165	LL * LAC down vs LL * CEL	0.000165265	0.25857	-3.86742	LL * SOPH down vs LL * CEL
TR_103023					0.595084	2.96177e-05	0.127331	0.000757381	0.366463	-2.72879	LL * LAC down vs LL * CEL	0.00218504	0.422971	-2.36423	LL * SOPH down vs LL * CEL
TR_75063					0.75987	0.00189279	0.428324	0.0011063	0.367503	-2.72107	LL * LAC down vs LL * CEL	0.00716792	0.474599	-2.10704	LL * SOPH down vs LL * CEL
TR_81096					0.862665	0.000202619	0.152499	0.00171014	0.367935	-2.71787	LL * LAC down vs LL * CEL	0.00104821	0.341697	-2.92657	LL * SOPH down vs LL * CEL
TR_21249					0.270158	9.96815e-05	0.644955	0.00129014	0.367991	-2.71746	LL * LAC down vs LL * CEL	0.0018361	0.387151	-2.58297	LL * SOPH down vs LL * CEL
TR_105994					0.00393875	6.24232e-05	0.0854438	0.000159955	0.369225	-2.70838	LL * LAC down vs LL * CEL	0.000448669	0.418361	-2.39028	LL * SOPH down vs LL * CEL
TR_104911					0.0208741	2.23294e-05	0.563468	0.000799838	0.369639	-2.70534	LL * LAC down vs LL * CEL	0.00112542	0.387422	-2.58116	LL * SOPH down vs LL * CEL
TR_44705					0.818054	0.000217927	0.140178	0.000457475	0.36987	-2.70365	LL * LAC down vs LL * CEL	0.00438579	0.490416	-2.03909	LL * SOPH down vs LL * CEL
TR_37067					0.100716	2.49638e-08	0.0144442	2.20319e-05	0.370967	-2.69566	LL * LAC down vs LL * CEL	4.5356e-06	0.305157	-3.277	LL * SOPH down vs LL * CEL
TR_62000					0.431071	0.000265944	0.0659477	0.000424304	0.370982	-2.69555	LL * LAC down vs LL * CEL	0.000207164	0.336567	-2.97118	LL * SOPH down vs LL * CEL
TR_63542					0.0558743	7.3828e-05	0.679458	0.00081215	0.371086	-2.69479	LL * LAC down vs LL * CEL	0.00106784	0.385318	-2.59526	LL * SOPH down vs LL * CEL
TR_80359					0.0200311	0.0010936	0.15978	0.000872998	0.371166	-2.69421	LL * LAC down vs LL * CEL	0.00134841	0.394047	-2.53777	LL * SOPH down vs LL * CEL
TR_104838					0.00757481	1.03763e-05	0.0241052	0.000351935	0.371738	-2.69007	LL * LAC down vs LL * CEL	0.00295214	0.482042	-2.07451	LL * SOPH down vs LL * CEL
TR_108081					0.429849	3.01063e-06	0.214936	0.000361835	0.372236	-2.68647	LL * LAC down vs LL * CEL	0.000141937	0.328028	-3.04852	LL * SOPH down vs LL * CEL
TR_106249					0.449097	0.000109412	0.301643	0.00521329	0.372701	-2.68312	LL * LAC down vs LL * CEL	0.000974441	0.27868	-3.58835	LL * SOPH down vs LL * CEL
TR_22845					0.0697017	3.9917e-06	0.114596	0.000326748	0.372818	-2.68227	LL * LAC down vs LL * CEL	0.000589552	0.401838	-2.48856	LL * SOPH down vs LL * CEL
TR_21198					0.0143384	2.91622e-08	0.0136928	2.46419e-06	0.375911	-2.66021	LL * LAC down vs LL * CEL	8.75218e-07	0.334463	-2.98987	LL * SOPH down vs LL * CEL
TR_55335					0.151314	2.67755e-06	0.143762	4.40733e-05	0.376374	-2.65693	LL * LAC down vs LL * CEL	3.18467e-05	0.362212	-2.76081	LL * SOPH down vs LL * CEL
TR_2716					0.204369	0.000114403	0.281151	0.00396322	0.376586	-2.65544	LL * LAC down vs LL * CEL	0.00280329	0.356221	-2.80725	LL * SOPH down vs LL * CEL
TR_6014					0.544194	0.000533647	0.226758	0.00044491	0.376808	-2.65387	LL * LAC down vs LL * CEL	0.00249166	0.46652	-2.14353	LL * SOPH down vs LL * CEL
TR_124278					0.264061	0.000336292	0.451928	8.93117e-05	0.377252	-2.65075	LL * LAC down vs LL * CEL	0.000624753	0.468521	-2.13438	LL * SOPH down vs LL * CEL
TR_38767					0.293342	2.86884e-05	0.17903	0.000130378	0.379029	-2.63832	LL * LAC down vs LL * CEL	4.56013e-05	0.331945	-3.01255	LL * SOPH down vs LL * CEL
TR_46639					0.707078	4.58065e-05	0.180463	0.000112508	0.380026	-2.6314	LL * LAC down vs LL * CEL	0.000462116	0.446393	-2.24018	LL * SOPH down vs LL * CEL
TR_108649					0.0184176	0.000839366	0.488253	0.00327046	0.380227	-2.63001	LL * LAC down vs LL * CEL	0.0017187	0.343769	-2.90893	LL * SOPH down vs LL * CEL
TR_59137					0.345369	1.93902e-05	0.808514	0.000288551	0.380349	-2.62916	LL * LAC down vs LL * CEL	0.000715247	0.424961	-2.35316	LL * SOPH down vs LL * CEL
TR_73048					0.329315	6.28402e-08	0.0549232	0.0013483	0.380908	-2.62531	LL * LAC down vs LL * CEL	0.00574608	0.463742	-2.15637	LL * SOPH down vs LL * CEL
TR_54144					0.000104273	4.78316e-07	0.000160231	0.000316482	0.381284	-2.62272	LL * LAC down vs LL * CEL	0.000184623	0.3557	-2.81136	LL * SOPH down vs LL * CEL
TR_64372					0.463217	0.000200087	0.449569	0.000635341	0.381436	-2.62167	LL * LAC down vs LL * CEL	0.000884876	0.398349	-2.51036	LL * SOPH down vs LL * CEL
TR_105643					0.846814	1.51334e-05	0.653064	0.000965289	0.381549	-2.62089	LL * LAC down vs LL * CEL	5.29019e-05	0.245932	-4.06616	LL * SOPH down vs LL * CEL
TR_63744					0.0342399	1.4129e-05	0.00319569	0.000127202	0.382447	-2.61474	LL * LAC down vs LL * CEL	2.58863e-05	0.312058	-3.20454	LL * SOPH down vs LL * CEL
TR_78757					0.00366327	3.15357e-06	0.760009	5.86882e-06	0.382835	-2.61209	LL * LAC down vs LL * CEL	8.47579e-06	0.398035	-2.51234	LL * SOPH down vs LL * CEL
TR_121247					0.367718	9.27712e-05	0.774568	0.000547917	0.384007	-2.60412	LL * LAC down vs LL * CEL	0.000515676	0.380984	-2.62478	LL * SOPH down vs LL * CEL
TR_106877					0.0372649	0.000359081	0.163435	0.00574576	0.384081	-2.60362	LL * LAC down vs LL * CEL	0.00147532	0.305386	-3.27454	LL * SOPH down vs LL * CEL
TR_119797					0.00204946	4.96455e-07	0.0303305	1.43825e-06	0.385056	-2.59702	LL * LAC down vs LL * CEL	6.4802e-06	0.44572	-2.24356	LL * SOPH down vs LL * CEL
TR_49770					0.353538	0.000118806	0.0254563	0.000362172	0.386529	-2.58713	LL * LAC down vs LL * CEL	0.000398316	0.391162	-2.55649	LL * SOPH down vs LL * CEL
TR_62232					0.41204	0.000196408	0.890532	0.00131463	0.386806	-2.58528	LL * LAC down vs LL * CEL	0.00072306	0.355593	-2.8122	LL * SOPH down vs LL * CEL
TR_43817					0.913677	5.47215e-06	0.562634	0.000161856	0.386874	-2.58482	LL * LAC down vs LL * CEL	0.000445208	0.434883	-2.29947	LL * SOPH down vs LL * CEL
TR_80672					0.0518374	3.27362e-06	0.0744974	5.07519e-06	0.388238	-2.57574	LL * LAC down vs LL * CEL	2.74098e-06	0.363098	-2.75408	LL * SOPH down vs LL * CEL
TR_110948					0.0136482	4.04045e-06	0.220016	9.08603e-05	0.388406	-2.57462	LL * LAC down vs LL * CEL	7.66846e-05	0.38078	-2.62619	LL * SOPH down vs LL * CEL
TR_64392					0.246083	3.21504e-05	0.560676	0.000838417	0.388562	-2.57359	LL * LAC down vs LL * CEL	0.00023166	0.32523	-3.07475	LL * SOPH down vs LL * CEL
TR_107078					0.253164	9.96465e-05	0.146523	0.00238401	0.390145	-2.56315	LL * LAC down vs LL * CEL	0.000885419	0.336613	-2.97077	LL * SOPH down vs LL * CEL
TR_61798					0.0295939	5.07443e-07	0.0931127	0.000323584	0.390405	-2.56144	LL * LAC down vs LL * CEL	0.0024421	0.493329	-2.02704	LL * SOPH down vs LL * CEL
TR_45112					0.288157	6.08263e-07	0.184042	0.000116262	0.390861	-2.55845	LL * LAC down vs LL * CEL	0.00024015	0.424423	-2.35614	LL * SOPH down vs LL * CEL
TR_31611					0.205327	3.1733e-05	0.246689	0.000205281	0.391125	-2.55672	LL * LAC down vs LL * CEL	0.000246382	0.39973	-2.50169	LL * SOPH down vs LL * CEL
TR_58225					0.197829	4.58719e-06	0.117539	0.000102621	0.391699	-2.55298	LL * LAC down vs LL * CEL	0.000256114	0.433882	-2.30477	LL * SOPH down vs LL * CEL
TR_57886					0.221692	5.83525e-05	0.92348	0.000484758	0.393069	-2.54408	LL * LAC down vs LL * CEL	0.000551914	0.399509	-2.50307	LL * SOPH down vs LL * CEL
TR_29333					0.584949	0.00024812	0.0607499	0.00177977	0.393367	-2.54215	LL * LAC down vs LL * CEL	0.00581946	0.461984	-2.16458	LL * SOPH down vs LL * CEL
TR_63382					0.0978801	4.70922e-06	0.472963	6.25315e-05	0.393672	-2.54018	LL * LAC down vs LL * CEL	2.04699e-05	0.345091	-2.89779	LL * SOPH down vs LL * CEL
TR_119603					0.00116133	0.00171257	0.157976	0.00397885	0.39474	-2.53331	LL * LAC down vs LL * CEL	0.00879403	0.444428	-2.25008	LL * SOPH down vs LL * CEL
TR_68869					0.0517863	0.000220124	0.141523	0.00780944	0.395427	-2.52891	LL * LAC down vs LL * CEL	0.00107787	0.280832	-3.56084	LL * SOPH down vs LL * CEL
TR_40918					0.0755616	0.00265177	0.227216	0.000667591	0.395711	-2.52709	LL * LAC down vs LL * CEL	0.00124926	0.428035	-2.33626	LL * SOPH down vs LL * CEL
TR_77222					0.0984168	3.91532e-05	0.0312962	4.3217e-05	0.396135	-2.52439	LL * LAC down vs LL * CEL	8.58276e-05	0.4264	-2.34521	LL * SOPH down vs LL * CEL
TR_46862					0.126199	1.20237e-06	0.0197482	2.29134e-06	0.39658	-2.52156	LL * LAC down vs LL * CEL	2.73458e-06	0.403713	-2.47701	LL * SOPH down vs LL * CEL
TR_121146					0.183533	7.8513e-06	0.0649257	8.88811e-05	0.396855	-2.51981	LL * LAC down vs LL * CEL	1.59352e-05	0.32199	-3.10569	LL * SOPH down vs LL * CEL
TR_45191					0.247889	3.66619e-06	0.0202226	0.000159794	0.397257	-2.51726	LL * LAC down vs LL * CEL	0.000732284	0.46994	-2.12793	LL * SOPH down vs LL * CEL
TR_4996					0.0734407	4.19389e-05	0.617477	0.0025864	0.397295	-2.51702	LL * LAC down vs LL * CEL	0.00461515	0.431241	-2.31889	LL * SOPH down vs LL * CEL
TR_120144					0.221248	6.98288e-05	0.373977	0.00278218	0.397304	-2.51696	LL * LAC down vs LL * CEL	0.00153782	0.36419	-2.74582	LL * SOPH down vs LL * CEL
TR_80990					0.0510102	6.80072e-05	0.605807	0.000432752	0.397322	-2.51685	LL * LAC down vs LL * CEL	0.000237039	0.368293	-2.71523	LL * SOPH down vs LL * CEL
TR_54329					0.0150511	7.41051e-08	0.032142	2.7888e-06	0.397599	-2.5151	LL * LAC down vs LL * CEL	1.67763e-05	0.470699	-2.1245	LL * SOPH down vs LL * CEL
TR_56531					0.000721948	2.31681e-06	0.0183547	0.000411727	0.397759	-2.51409	LL * LAC down vs LL * CEL	0.000725714	0.425893	-2.34801	LL * SOPH down vs LL * CEL
TR_81972					0.16865	0.000293028	0.478652	0.0014917	0.398175	-2.51146	LL * LAC down vs LL * CEL	0.00171835	0.405854	-2.46394	LL * SOPH down vs LL * CEL
TR_3101					0.904967	0.000770124	0.887177	0.00332701	0.40023	-2.49856	LL * LAC down vs LL * CEL	0.00363333	0.405412	-2.46662	LL * SOPH down vs LL * CEL
TR_63837					0.156465	0.000456714	0.224052	0.00121757	0.401776	-2.48895	LL * LAC down vs LL * CEL	0.00516433	0.482691	-2.07172	LL * SOPH down vs LL * CEL
TR_103273					0.00369453	0.000162024	0.128643	0.000809307	0.402018	-2.48745	LL * LAC down vs LL * CEL	0.00021035	0.335928	-2.97683	LL * SOPH down vs LL * CEL
TR_57631					0.569369	1.33233e-05	0.820101	0.000609566	0.403857	-2.47612	LL * LAC down vs LL * CEL	0.00024419	0.359216	-2.78384	LL * SOPH down vs LL * CEL
TR_48444					0.0179449	6.7432e-05	0.0390475	0.000910225	0.403913	-2.47578	LL * LAC down vs LL * CEL	0.0004909	0.37265	-2.68349	LL * SOPH down vs LL * CEL
TR_76188					0.0311374	1.67172e-05	0.354125	6.53386e-05	0.40401	-2.47519	LL * LAC down vs LL * CEL	0.00020829	0.456276	-2.19165	LL * SOPH down vs LL * CEL
TR_64261					0.00627103	2.44859e-05	0.388201	0.00226803	0.405019	-2.46902	LL * LAC down vs LL * CEL	0.00248822	0.41024	-2.4376	LL * SOPH down vs LL * CEL
TR_122817					0.000322993	4.9032e-08	0.114429	0.00011737	0.406461	-2.46026	LL * LAC down vs LL * CEL	3.0297e-05	0.346398	-2.88685	LL * SOPH down vs LL * CEL
TR_79359					0.992295	0.00075368	0.862319	0.00217842	0.406826	-2.45806	LL * LAC down vs LL * CEL	0.0024251	0.412846	-2.42221	LL * SOPH down vs LL * CEL
TR_56934					0.0980714	2.95216e-05	0.428111	0.0024271	0.407806	-2.45215	LL * LAC down vs LL * CEL	0.00609257	0.462035	-2.16434	LL * SOPH down vs LL * CEL
TR_78162					0.495162	0.000177781	0.232548	0.001339	0.40887	-2.44577	LL * LAC down vs LL * CEL	0.00209399	0.433106	-2.3089	LL * SOPH down vs LL * CEL
TR_57923					0.531577	0.000619712	0.539861	0.00214023	0.408996	-2.44501	LL * LAC down vs LL * CEL	0.00678595	0.476688	-2.09781	LL * SOPH down vs LL * CEL
TR_122941					7.34175e-07	3.48922e-06	0.00152452	0.000296579	0.409252	-2.44349	LL * LAC down vs LL * CEL	7.82959e-05	0.347606	-2.87682	LL * SOPH down vs LL * CEL
TR_51228					0.0135624	1.0962e-05	0.0803919	7.82302e-05	0.409948	-2.43933	LL * LAC down vs LL * CEL	4.40418e-05	0.384551	-2.60043	LL * SOPH down vs LL * CEL
TR_2433					0.0263893	0.00441611	0.574926	0.00745452	0.409979	-2.43915	LL * LAC down vs LL * CEL	0.00538971	0.389359	-2.56832	LL * SOPH down vs LL * CEL
TR_57287					0.269031	5.9444e-05	0.150321	0.000495618	0.409979	-2.43915	LL * LAC down vs LL * CEL	0.00274498	0.498497	-2.00603	LL * SOPH down vs LL * CEL
TR_108697					0.0121442	5.00935e-06	0.596829	0.000432883	0.410662	-2.4351	LL * LAC down vs LL * CEL	0.000629046	0.429103	-2.33044	LL * SOPH down vs LL * CEL
TR_121606					0.905712	0.000204236	0.0318813	0.000282907	0.410681	-2.43498	LL * LAC down vs LL * CEL	0.000314797	0.415776	-2.40514	LL * SOPH down vs LL * CEL
TR_54598					0.120372	0.000135876	0.112445	0.000319776	0.411898	-2.42778	LL * LAC down vs LL * CEL	0.000372049	0.41918	-2.38561	LL * SOPH down vs LL * CEL
TR_76646					0.158072	3.27569e-05	0.239863	0.000653614	0.411932	-2.42759	LL * LAC down vs LL * CEL	0.00181081	0.464714	-2.15186	LL * SOPH down vs LL * CEL
TR_31521					0.215456	4.57412e-05	0.173199	0.000596908	0.412401	-2.42482	LL * LAC down vs LL * CEL	0.0011385	0.445236	-2.246	LL * SOPH down vs LL * CEL
TR_28353					0.095079	4.85972e-05	0.902897	0.00245183	0.412841	-2.42224	LL * LAC down vs LL * CEL	0.000306879	0.305254	-3.27596	LL * SOPH down vs LL * CEL
TR_78401					0.530312	4.63612e-05	0.629077	0.000427251	0.414263	-2.41392	LL * LAC down vs LL * CEL	0.000371012	0.407404	-2.45457	LL * SOPH down vs LL * CEL
TR_77685					0.291222	4.75466e-06	0.58426	0.000305473	0.417355	-2.39604	LL * LAC down vs LL * CEL	0.000652833	0.454195	-2.2017	LL * SOPH down vs LL * CEL
TR_77579					0.803253	1.56387e-06	0.0570504	0.000219471	0.417416	-2.39569	LL * LAC down vs LL * CEL	7.21032e-05	0.366468	-2.72875	LL * SOPH down vs LL * CEL
TR_4170					0.137881	0.00341522	0.017066	0.00116302	0.417995	-2.39237	LL * LAC down vs LL * CEL	0.000810951	0.399287	-2.50446	LL * SOPH down vs LL * CEL
TR_122656					0.105175	1.57061e-06	0.188603	8.69111e-05	0.418039	-2.39212	LL * LAC down vs LL * CEL	8.82159e-06	0.319486	-3.13003	LL * SOPH down vs LL * CEL
TR_3001					0.0830137	0.000193561	0.379952	0.00203415	0.418429	-2.38989	LL * LAC down vs LL * CEL	0.00587671	0.479731	-2.0845	LL * SOPH down vs LL * CEL
TR_37271					0.000288864	0.000218381	0.319481	0.000250013	0.418776	-2.38791	LL * LAC down vs LL * CEL	0.00109142	0.490344	-2.03938	LL * SOPH down vs LL * CEL
TR_78740					0.00065375	0.0108747	0.13592	0.00243179	0.419288	-2.38499	LL * LAC down vs LL * CEL	0.00456583	0.455724	-2.19431	LL * SOPH down vs LL * CEL
TR_77441					0.00229858	4.63998e-05	0.10759	8.43029e-05	0.419298	-2.38494	LL * LAC down vs LL * CEL	0.000120264	0.435224	-2.29767	LL * SOPH down vs LL * CEL
TR_35556					0.796604	0.000105187	0.508346	0.000811796	0.421955	-2.36992	LL * LAC down vs LL * CEL	0.000837178	0.423524	-2.36114	LL * SOPH down vs LL * CEL
TR_55375					0.000156011	4.44123e-06	0.0237567	0.000387475	0.422523	-2.36673	LL * LAC down vs LL * CEL	8.7294e-05	0.352928	-2.83344	LL * SOPH down vs LL * CEL
TR_58191					0.873174	1.24652e-05	0.510853	0.000453213	0.42291	-2.36457	LL * LAC down vs LL * CEL	0.0004422	0.42171	-2.3713	LL * SOPH down vs LL * CEL
TR_70811					0.391999	2.90184e-07	0.428681	2.30623e-05	0.423112	-2.36344	LL * LAC down vs LL * CEL	1.96828e-05	0.416402	-2.40153	LL * SOPH down vs LL * CEL
TR_103861					0.0100965	8.13719e-05	0.68293	0.000466857	0.42355	-2.361	LL * LAC down vs LL * CEL	0.000105211	0.353262	-2.83076	LL * SOPH down vs LL * CEL
TR_68104					0.993656	4.02626e-05	0.393054	0.00153637	0.423733	-2.35998	LL * LAC down vs LL * CEL	0.000422531	0.357437	-2.7977	LL * SOPH down vs LL * CEL
TR_106818					0.143509	3.81159e-06	0.704105	0.000589804	0.423848	-2.35933	LL * LAC down vs LL * CEL	0.00049307	0.414988	-2.40971	LL * SOPH down vs LL * CEL
TR_57208					0.00389814	0.000228065	0.107196	0.000102385	0.423942	-2.35881	LL * LAC down vs LL * CEL	0.000517475	0.498382	-2.00649	LL * SOPH down vs LL * CEL
TR_77266					0.908417	1.44436e-05	0.630732	8.38121e-05	0.424618	-2.35506	LL * LAC down vs LL * CEL	0.000235966	0.471303	-2.12178	LL * SOPH down vs LL * CEL
TR_2829					0.310956	7.16945e-05	0.726207	0.00027143	0.425478	-2.3503	LL * LAC down vs LL * CEL	0.000487561	0.453465	-2.20524	LL * SOPH down vs LL * CEL
TR_112458					0.307594	0.000391562	0.133849	0.00132984	0.425913	-2.3479	LL * LAC down vs LL * CEL	0.00270185	0.464383	-2.15339	LL * SOPH down vs LL * CEL
TR_110023					0.156524	8.59925e-05	0.666761	0.00540662	0.426321	-2.34565	LL * LAC down vs LL * CEL	0.00900704	0.458706	-2.18004	LL * SOPH down vs LL * CEL
TR_108870					0.683854	0.00108802	0.0873302	0.00578656	0.426796	-2.34304	LL * LAC down vs LL * CEL	0.00259476	0.378966	-2.63876	LL * SOPH down vs LL * CEL
TR_68291					0.100218	1.40704e-05	0.285003	6.04453e-05	0.426837	-2.34281	LL * LAC down vs LL * CEL	5.5606e-06	0.325456	-3.07261	LL * SOPH down vs LL * CEL
TR_109086					0.188527	0.0452983	0.0649231	0.00514223	0.427814	-2.33746	LL * LAC down vs LL * CEL	0.00400596	0.412721	-2.42295	LL * SOPH down vs LL * CEL
TR_122084					0.0286032	0.000447105	0.656942	0.00434044	0.429764	-2.32686	LL * LAC down vs LL * CEL	0.00631766	0.452669	-2.20912	LL * SOPH down vs LL * CEL
TR_119616					0.0444633	0.000517017	0.197884	0.000989372	0.430982	-2.32028	LL * LAC down vs LL * CEL	0.00124238	0.442799	-2.25836	LL * SOPH down vs LL * CEL
TR_3508					0.837303	3.82265e-06	0.659798	0.00290448	0.431351	-2.3183	LL * LAC down vs LL * CEL	0.00234487	0.419243	-2.38525	LL * SOPH down vs LL * CEL
TR_104000					0.523008	3.04343e-05	0.57043	0.000438197	0.431608	-2.31692	LL * LAC down vs LL * CEL	0.00021672	0.397969	-2.51276	LL * SOPH down vs LL * CEL
TR_104413					0.000843914	5.73483e-06	0.096287	8.16174e-05	0.434203	-2.30307	LL * LAC down vs LL * CEL	2.30428e-05	0.379088	-2.63791	LL * SOPH down vs LL * CEL
TR_63507					0.0773766	2.34313e-05	0.0241565	0.000160277	0.435165	-2.29798	LL * LAC down vs LL * CEL	4.13742e-05	0.374584	-2.66963	LL * SOPH down vs LL * CEL
TR_53576					7.70356e-05	2.76155e-05	0.00333274	3.45407e-05	0.435343	-2.29704	LL * LAC down vs LL * CEL	7.69736e-05	0.46982	-2.12847	LL * SOPH down vs LL * CEL
TR_55534					0.0938167	0.00420081	0.0687192	0.00551911	0.435451	-2.29647	LL * LAC down vs LL * CEL	0.00232637	0.384502	-2.60077	LL * SOPH down vs LL * CEL
TR_58073					0.0567238	1.3574e-06	0.125893	2.18448e-05	0.435968	-2.29375	LL * LAC down vs LL * CEL	8.71948e-06	0.397554	-2.51538	LL * SOPH down vs LL * CEL
TR_109479					0.826663	0.000333984	0.748734	0.000495957	0.435993	-2.29361	LL * LAC down vs LL * CEL	0.00162535	0.495579	-2.01784	LL * SOPH down vs LL * CEL
TR_5403					0.457435	1.40256e-06	0.296933	1.1403e-05	0.437827	-2.28401	LL * LAC down vs LL * CEL	9.0771e-06	0.428426	-2.33412	LL * SOPH down vs LL * CEL
TR_105891					0.487105	0.000598382	0.929296	0.00377795	0.437903	-2.28361	LL * LAC down vs LL * CEL	0.000839333	0.355199	-2.81532	LL * SOPH down vs LL * CEL
TR_62563					0.0973315	9.59394e-07	0.357851	4.02546e-05	0.439088	-2.27745	LL * LAC down vs LL * CEL	5.72789e-06	0.356922	-2.80173	LL * SOPH down vs LL * CEL
TR_2087					0.0395017	1.39006e-05	0.0222992	0.000122664	0.439105	-2.27736	LL * LAC down vs LL * CEL	0.000116669	0.436851	-2.28911	LL * SOPH down vs LL * CEL
TR_58442					0.723782	1.16351e-06	0.299539	9.65645e-05	0.439975	-2.27285	LL * LAC down vs LL * CEL	3.91383e-05	0.400241	-2.4985	LL * SOPH down vs LL * CEL
TR_51378					0.000968144	6.40695e-05	0.00947664	0.000407172	0.440784	-2.26868	LL * LAC down vs LL * CEL	0.00114086	0.4914	-2.035	LL * SOPH down vs LL * CEL
TR_66059					0.830045	0.00104596	0.205909	0.00570681	0.441227	-2.26641	LL * LAC down vs LL * CEL	0.00438696	0.425213	-2.35176	LL * SOPH down vs LL * CEL
TR_28655					0.240073	2.93835e-05	0.784921	0.00253382	0.442257	-2.26113	LL * LAC down vs LL * CEL	0.00222737	0.435079	-2.29843	LL * SOPH down vs LL * CEL
TR_22869					0.927139	0.000151885	0.0167992	0.000261948	0.444299	-2.25074	LL * LAC down vs LL * CEL	0.000789599	0.496823	-2.01279	LL * SOPH down vs LL * CEL
TR_69727					0.0773575	1.45635e-06	0.936657	1.25981e-05	0.445966	-2.24232	LL * LAC down vs LL * CEL	5.94272e-06	0.415105	-2.40903	LL * SOPH down vs LL * CEL
TR_27719					0.649143	0.000714766	0.727072	0.00345799	0.446178	-2.24126	LL * LAC down vs LL * CEL	0.003995	0.454575	-2.19986	LL * SOPH down vs LL * CEL
TR_76752					0.0462	0.000114399	0.536907	0.00158446	0.446325	-2.24052	LL * LAC down vs LL * CEL	0.000880968	0.415614	-2.40608	LL * SOPH down vs LL * CEL
TR_21398					0.676824	6.33289e-07	0.000810153	4.58588e-05	0.446384	-2.24023	LL * LAC down vs LL * CEL	8.45554e-06	0.374783	-2.66821	LL * SOPH down vs LL * CEL
TR_105423					0.959835	0.00023811	0.767839	0.00669192	0.447118	-2.23655	LL * LAC down vs LL * CEL	0.00310563	0.400722	-2.49549	LL * SOPH down vs LL * CEL
TR_107045					0.125136	4.53255e-06	0.254414	0.000303538	0.447779	-2.23325	LL * LAC down vs LL * CEL	7.30602e-05	0.382422	-2.61491	LL * SOPH down vs LL * CEL
TR_102920					6.89692e-05	2.72337e-06	0.702209	0.00495981	0.449035	-2.227	LL * LAC down vs LL * CEL	1.6902e-05	0.180239	-5.5482	LL * SOPH down vs LL * CEL
TR_62979					0.737672	5.33501e-05	0.924415	0.00202608	0.449356	-2.22541	LL * LAC down vs LL * CEL	9.51088e-05	0.298543	-3.3496	LL * SOPH down vs LL * CEL
TR_120516					0.39657	9.27774e-07	0.807288	0.000161121	0.450785	-2.21835	LL * LAC down vs LL * CEL	1.44444e-05	0.345076	-2.89792	LL * SOPH down vs LL * CEL
TR_70076					0.442179	2.06244e-06	0.727167	0.000758532	0.451117	-2.21672	LL * LAC down vs LL * CEL	0.00070825	0.447696	-2.23366	LL * SOPH down vs LL * CEL
TR_71029					0.0970086	2.71286e-06	0.0146653	0.00155682	0.451945	-2.21266	LL * LAC down vs LL * CEL	0.000287215	0.366694	-2.72707	LL * SOPH down vs LL * CEL
TR_59833					0.937726	3.74517e-05	0.119728	0.000777013	0.453346	-2.20582	LL * LAC down vs LL * CEL	7.32874e-05	0.341656	-2.92692	LL * SOPH down vs LL * CEL
TR_121889					0.0223255	3.25382e-08	0.0931754	4.31799e-05	0.453627	-2.20446	LL * LAC down vs LL * CEL	5.37137e-05	0.462963	-2.16	LL * SOPH down vs LL * CEL
TR_41794					0.0543358	1.33372e-06	0.340274	0.000378807	0.455785	-2.19402	LL * LAC down vs LL * CEL	0.000237562	0.433813	-2.30514	LL * SOPH down vs LL * CEL
TR_57609					0.958638	0.000339037	0.818433	0.000693053	0.455872	-2.1936	LL * LAC down vs LL * CEL	0.000288732	0.413369	-2.41915	LL * SOPH down vs LL * CEL
TR_66296					0.0491259	0.00201943	0.0122486	0.000778729	0.456894	-2.18869	LL * LAC down vs LL * CEL	0.000397196	0.423817	-2.35951	LL * SOPH down vs LL * CEL
TR_67324					0.00301741	0.000249895	0.010677	0.00135063	0.457223	-2.18711	LL * LAC down vs LL * CEL	0.000290217	0.380284	-2.62961	LL * SOPH down vs LL * CEL
TR_65816					0.657689	0.000447228	0.508912	0.00437806	0.457844	-2.18415	LL * LAC down vs LL * CEL	0.00060729	0.350231	-2.85526	LL * SOPH down vs LL * CEL
TR_79119					0.57553	0.000140814	0.856342	0.00759823	0.458662	-2.18026	LL * LAC down vs LL * CEL	0.0022819	0.386674	-2.58615	LL * SOPH down vs LL * CEL
TR_65750					0.0864081	0.00059897	0.0452695	0.000675783	0.459127	-2.17805	LL * LAC down vs LL * CEL	0.000946401	0.475853	-2.10149	LL * SOPH down vs LL * CEL
TR_111253					0.370701	7.2497e-05	0.746468	0.00894001	0.459284	-2.1773	LL * LAC down vs LL * CEL	0.00214395	0.373034	-2.68072	LL * SOPH down vs LL * CEL
TR_103947					0.507261	0.000280115	0.819185	0.00542668	0.459289	-2.17728	LL * LAC down vs LL * CEL	0.00116562	0.372142	-2.68715	LL * SOPH down vs LL * CEL
TR_32069					0.00316107	3.88319e-05	0.327812	0.00272814	0.461157	-2.16846	LL * LAC down vs LL * CEL	0.000829125	0.397407	-2.51631	LL * SOPH down vs LL * CEL
TR_120326					0.00245536	0.00151339	0.061959	0.00477802	0.462371	-2.16276	LL * LAC down vs LL * CEL	0.000608924	0.349689	-2.85968	LL * SOPH down vs LL * CEL
TR_63442					0.184451	6.00166e-05	0.779443	0.00160516	0.465562	-2.14794	LL * LAC down vs LL * CEL	0.000516258	0.407604	-2.45336	LL * SOPH down vs LL * CEL
TR_26462					0.278314	1.11238e-05	0.134988	0.00487072	0.466675	-2.14282	LL * LAC down vs LL * CEL	0.00330444	0.443962	-2.25244	LL * SOPH down vs LL * CEL
TR_110487					0.552552	0.00116917	0.213956	0.0063156	0.466864	-2.14195	LL * LAC down vs LL * CEL	0.00766231	0.478894	-2.08815	LL * SOPH down vs LL * CEL
TR_81925					0.444813	0.000181623	0.975799	0.00159111	0.467505	-2.13902	LL * LAC down vs LL * CEL	0.000725591	0.42707	-2.34153	LL * SOPH down vs LL * CEL
TR_59472					0.262261	0.000250224	0.648385	0.00305802	0.46797	-2.13689	LL * LAC down vs LL * CEL	0.00314077	0.469473	-2.13005	LL * SOPH down vs LL * CEL
TR_111440					0.0705867	0.000328559	0.587745	0.00595222	0.468497	-2.13449	LL * LAC down vs LL * CEL	0.00838325	0.489763	-2.0418	LL * SOPH down vs LL * CEL
TR_111991					0.0044471	9.18259e-06	0.216679	0.000149107	0.469108	-2.1317	LL * LAC down vs LL * CEL	9.71514e-05	0.450064	-2.2219	LL * SOPH down vs LL * CEL
TR_122666					0.148548	5.58889e-06	0.242358	0.00241684	0.469229	-2.13116	LL * LAC down vs LL * CEL	0.00171985	0.450796	-2.2183	LL * SOPH down vs LL * CEL
TR_103625					0.102002	6.85665e-06	0.304161	0.000211957	0.469499	-2.12993	LL * LAC down vs LL * CEL	0.000233785	0.473961	-2.10988	LL * SOPH down vs LL * CEL
TR_69013					0.518394	1.56001e-05	0.221392	0.00226684	0.470148	-2.12699	LL * LAC down vs LL * CEL	0.000355263	0.374916	-2.66727	LL * SOPH down vs LL * CEL
TR_30476					0.812738	0.000179072	0.425649	0.00178768	0.470374	-2.12597	LL * LAC down vs LL * CEL	0.00215655	0.480395	-2.08162	LL * SOPH down vs LL * CEL
TR_79085					0.693344	7.87984e-07	0.111624	0.000224618	0.470491	-2.12544	LL * LAC down vs LL * CEL	0.000172471	0.458487	-2.18109	LL * SOPH down vs LL * CEL
TR_2384					0.504497	9.54479e-06	0.288998	0.000448263	0.471144	-2.12249	LL * LAC down vs LL * CEL	0.000156342	0.421949	-2.36996	LL * SOPH down vs LL * CEL
TR_63206					0.00255575	0.000809651	0.0234404	0.00251404	0.471615	-2.12037	LL * LAC down vs LL * CEL	6.472e-05	0.292167	-3.4227	LL * SOPH down vs LL * CEL
TR_27600					0.319399	9.42598e-07	0.109119	0.00130359	0.471758	-2.11973	LL * LAC down vs LL * CEL	0.00017918	0.374378	-2.6711	LL * SOPH down vs LL * CEL
TR_78939					0.394493	0.000315986	0.563023	0.000789913	0.473208	-2.11324	LL * LAC down vs LL * CEL	0.000754511	0.470944	-2.12339	LL * SOPH down vs LL * CEL
TR_119815					0.505906	0.000613872	0.378397	0.00712503	0.475125	-2.10471	LL * LAC down vs LL * CEL	0.00457963	0.448154	-2.23138	LL * SOPH down vs LL * CEL
TR_122083					0.595998	2.58095e-05	0.200323	0.00274273	0.478407	-2.09027	LL * LAC down vs LL * CEL	0.000866866	0.417168	-2.39711	LL * SOPH down vs LL * CEL
TR_35386					0.0848073	0.000103986	0.517389	0.00340965	0.478585	-2.08949	LL * LAC down vs LL * CEL	0.00372433	0.483591	-2.06786	LL * SOPH down vs LL * CEL
TR_81763					0.191761	4.98874e-06	0.312039	3.30314e-05	0.47888	-2.08821	LL * LAC down vs LL * CEL	2.95767e-05	0.474286	-2.10843	LL * SOPH down vs LL * CEL
TR_58607					0.000733361	2.65703e-05	0.260523	5.27344e-05	0.479137	-2.08709	LL * LAC down vs LL * CEL	6.54097e-05	0.488259	-2.04809	LL * SOPH down vs LL * CEL
TR_61556					0.487141	0.000107347	0.382453	0.00591785	0.479286	-2.08644	LL * LAC down vs LL * CEL	0.0059566	0.479681	-2.08472	LL * SOPH down vs LL * CEL
TR_105221					0.569088	0.0234067	0.133409	0.00476447	0.479307	-2.08635	LL * LAC down vs LL * CEL	0.00309227	0.454316	-2.20111	LL * SOPH down vs LL * CEL
TR_124083					0.00335733	5.93212e-05	0.00879542	3.37132e-05	0.480256	-2.08222	LL * LAC down vs LL * CEL	4.06641e-05	0.488053	-2.04896	LL * SOPH down vs LL * CEL
TR_122630					0.000212573	8.02295e-05	0.255357	0.00834294	0.480284	-2.0821	LL * LAC down vs LL * CEL	0.000169962	0.272199	-3.67379	LL * SOPH down vs LL * CEL
TR_76845					0.296906	0.0014806	0.898153	0.00385316	0.4803	-2.08203	LL * LAC down vs LL * CEL	0.00533152	0.499135	-2.00346	LL * SOPH down vs LL * CEL
TR_57010					0.772951	0.00049928	0.126989	0.00739101	0.481657	-2.07617	LL * LAC down vs LL * CEL	0.0028869	0.425543	-2.34994	LL * SOPH down vs LL * CEL
TR_77330					0.620817	0.000366667	0.285014	0.00124551	0.48178	-2.07564	LL * LAC down vs LL * CEL	0.00149932	0.491275	-2.03552	LL * SOPH down vs LL * CEL
TR_41546					0.0382874	0.0012809	0.489201	0.00160262	0.4825	-2.07254	LL * LAC down vs LL * CEL	0.000450983	0.418523	-2.38936	LL * SOPH down vs LL * CEL
TR_68966					0.0360025	0.000347602	0.841386	0.00151386	0.483212	-2.06949	LL * LAC down vs LL * CEL	0.00071782	0.44527	-2.24583	LL * SOPH down vs LL * CEL
TR_30084					0.32234	2.18584e-07	0.0277655	0.00552629	0.485637	-2.05915	LL * LAC down vs LL * CEL	7.33116e-05	0.26623	-3.75615	LL * SOPH down vs LL * CEL
TR_110424					0.0756297	4.60349e-07	0.175552	0.000172215	0.486097	-2.0572	LL * LAC down vs LL * CEL	0.000169764	0.48546	-2.0599	LL * SOPH down vs LL * CEL
TR_77215					7.48975e-05	0.000473118	0.0555974	0.00990357	0.486194	-2.05679	LL * LAC down vs LL * CEL	0.000646103	0.330405	-3.02659	LL * SOPH down vs LL * CEL
TR_104786					0.0549954	5.07357e-06	0.815905	0.000614427	0.48694	-2.05364	LL * LAC down vs LL * CEL	0.000209784	0.436265	-2.29219	LL * SOPH down vs LL * CEL
TR_52979					0.000318741	0.000134784	0.128814	0.00614014	0.487696	-2.05046	LL * LAC down vs LL * CEL	0.000109148	0.279221	-3.58139	LL * SOPH down vs LL * CEL
TR_103751					0.493015	9.81921e-07	0.00935358	0.00781662	0.490683	-2.03798	LL * LAC down vs LL * CEL	0.000336212	0.318751	-3.13725	LL * SOPH down vs LL * CEL
TR_111538					0.108122	3.20738e-05	0.335639	0.0011153	0.491198	-2.03584	LL * LAC down vs LL * CEL	5.14077e-05	0.34641	-2.88676	LL * SOPH down vs LL * CEL
TR_122628					0.107334	0.00899717	0.496831	0.00944474	0.491324	-2.03532	LL * LAC down vs LL * CEL	0.00881222	0.486886	-2.05387	LL * SOPH down vs LL * CEL
TR_31798					0.991552	4.17337e-05	0.100549	0.0030763	0.491383	-2.03507	LL * LAC down vs LL * CEL	0.00160826	0.456251	-2.19178	LL * SOPH down vs LL * CEL
TR_3212					0.0162049	0.000197183	0.00312429	0.000516469	0.49189	-2.03298	LL * LAC down vs LL * CEL	5.77091e-05	0.391655	-2.55327	LL * SOPH down vs LL * CEL
TR_53669					0.758417	2.64574e-05	0.00172177	0.000714479	0.491986	-2.03258	LL * LAC down vs LL * CEL	0.000449661	0.469781	-2.12865	LL * SOPH down vs LL * CEL
TR_2241					0.0446271	3.22094e-05	0.338321	0.00696381	0.492273	-2.03139	LL * LAC down vs LL * CEL	0.00103869	0.384557	-2.6004	LL * SOPH down vs LL * CEL
TR_54736					0.563227	0.000315716	0.280279	0.00728469	0.492346	-2.03109	LL * LAC down vs LL * CEL	0.00188085	0.413585	-2.41788	LL * SOPH down vs LL * CEL
TR_54256					0.599809	0.00289917	0.0552263	0.00156256	0.492886	-2.02886	LL * LAC down vs LL * CEL	0.000643938	0.44814	-2.23144	LL * SOPH down vs LL * CEL
TR_106539					0.110282	3.40509e-06	0.406884	0.00101748	0.494353	-2.02285	LL * LAC down vs LL * CEL	0.000122731	0.393629	-2.54047	LL * SOPH down vs LL * CEL
TR_6057					0.28069	0.00052971	0.366863	0.00158572	0.494389	-2.0227	LL * LAC down vs LL * CEL	0.000824447	0.461189	-2.16831	LL * SOPH down vs LL * CEL
TR_79109					0.223674	5.88282e-05	0.226664	0.000611789	0.494462	-2.0224	LL * LAC down vs LL * CEL	0.000208581	0.44399	-2.25231	LL * SOPH down vs LL * CEL
TR_61584					0.401587	0.000423565	0.39452	0.000331797	0.495268	-2.01911	LL * LAC down vs LL * CEL	0.000296106	0.490067	-2.04054	LL * SOPH down vs LL * CEL
TR_60988					0.924757	6.53517e-06	0.117381	0.00199475	0.495458	-2.01833	LL * LAC down vs LL * CEL	0.000164572	0.372027	-2.68798	LL * SOPH down vs LL * CEL
TR_123296					0.656759	1.38668e-05	0.37698	0.000368504	0.4968	-2.01288	LL * LAC down vs LL * CEL	0.000133967	0.450805	-2.21825	LL * SOPH down vs LL * CEL
TR_59302					0.0860231	9.04512e-06	0.362737	0.000845486	0.497045	-2.01189	LL * LAC down vs LL * CEL	0.000137188	0.411144	-2.43224	LL * SOPH down vs LL * CEL
TR_109806					0.215371	5.24066e-06	0.330325	0.000614828	0.498175	-2.00733	LL * LAC down vs LL * CEL	0.000596861	0.496765	-2.01302	LL * SOPH down vs LL * CEL
TR_69287					0.0119852	3.24554e-05	0.00147948	0.00180215	0.498711	-2.00517	LL * LAC down vs LL * CEL	0.0001566	0.378789	-2.63999	LL * SOPH down vs LL * CEL
TR_77234					0.0117714	2.09844e-05	0.651236	0.00660847	0.498815	-2.00475	LL * LAC down vs LL * CEL	0.00163155	0.418859	-2.38744	LL * SOPH down vs LL * CEL
TR_123321					0.0392927	3.62219e-05	0.0884078	0.000423575	0.499147	-2.00342	LL * LAC down vs LL * CEL	3.50736e-05	0.387285	-2.58208	LL * SOPH down vs LL * CEL
TR_103937					0.17104	0.00156333	0.175979	0.00443393	0.499282	-2.00288	LL * LAC down vs LL * CEL	0.00103835	0.420088	-2.38045	LL * SOPH down vs LL * CEL
TR_105196					0.030619	3.8503e-05	0.0146666	0.00287854	0.499552	-2.0018	LL * LAC down vs LL * CEL	0.000155547	0.35294	-2.83334	LL * SOPH down vs LL * CEL
TR_4860		12-199aa COG1648, CysG, Siroheme synthase (precorrin-2 oxidase/ferrochelatase domain); 295-567aa COG0007, CysG, Uroporphyrinogen-III methylase			0.412844	0.000221042	0.325011	0.00384224	0.114139	-8.76123	LL * LAC down vs LL * CEL	0.00254668	0.0985918	-10.1428	LL * SOPH down vs LL * CEL
TR_120012	rpl24	60S ribosomal protein L24 by homology to the corresponding protein of N. crassa.			0.050646	0.000815678	0.341638	0.000540389	0.268193	-3.72866	LL * LAC down vs LL * CEL	0.00981084	0.432667	-2.31125	LL * SOPH down vs LL * CEL
TR_73903		6-phosphogluconolactonase			0.473745	2.85088e-07	0.0473837	2.14256e-05	0.461359	-2.16751	LL * LAC down vs LL * CEL	2.70097e-06	0.376255	-2.65777	LL * SOPH down vs LL * CEL
TR_82577		aa 78-373 cd00200, aa 451-930 COG0624, ArgE, Acetylornithine deacetylase/Succinyl-diaminopimelate desuccinylase and related deacylases			0.413872	0.000404998	0.0324688	0.00405331	0.402132	-2.48674	LL * LAC down vs LL * CEL	0.00908354	0.452714	-2.2089	LL * SOPH down vs LL * CEL
TR_73632	axe1	acetyl xylan esterase (EC 3.1.1.72); C-terminal CBM1 module;identical to Axe1 (CAA93247.1)			0.892164	1.59213e-06	0.0139725	2.02707e-05	0.0251147	-39.8174	LL * LAC down vs LL * CEL	1.90189e-05	0.0244377	-40.9204	LL * SOPH down vs LL * CEL
TR_22632		aconitate hydratase			0.850973	0.000555094	0.0446104	0.00240466	0.438467	-2.28067	LL * LAC down vs LL * CEL	0.00463679	0.476048	-2.10063	LL * SOPH down vs LL * CEL
TR_109187		alanine transaminase-like protein			0.187847	4.03596e-06	0.830963	0.000174283	0.314739	-3.17724	LL * LAC down vs LL * CEL	6.92465e-05	0.273592	-3.65508	LL * SOPH down vs LL * CEL
TR_123795		allantoinase			0.0699601	2.22002e-06	0.112586	2.86277e-05	0.292127	-3.42317	LL * LAC down vs LL * CEL	8.30634e-05	0.338501	-2.9542	LL * SOPH down vs LL * CEL
TR_81070		aminopeptidase			0.00218649	9.52312e-05	0.0736634	0.00102943	0.42894	-2.33133	LL * LAC down vs LL * CEL	0.00035372	0.375387	-2.66392	LL * SOPH down vs LL * CEL
TR_43671		ammonium permease			0.67248	2.35264e-05	0.177556	0.000563532	0.0525023	-19.0468	LL * LAC down vs LL * CEL	0.000109266	0.0261398	-38.2558	LL * SOPH down vs LL * CEL
TR_62231		belongs Cytochrome P450 superfamily with distant homology to trichothecene C-15 hydroxylase [Fusarium lunulosporum]; associated to cellulase signal transduction (PMID: 15288024)			0.205715	0.000661952	0.00712343	0.000816302	0.285555	-3.50195	LL * LAC down vs LL * CEL	0.000620618	0.272041	-3.67591	LL * SOPH down vs LL * CEL
TR_70803		bifunctional catalase/peroxidase			0.00626343	1.07014e-05	0.0068029	1.68009e-05	0.0679991	-14.7061	LL * LAC down vs LL * CEL	1.03947e-05	0.0584106	-17.1202	LL * SOPH down vs LL * CEL
TR_108357	neu ann	C2H2 Zincfinger domain, hypothetical protein			0.00159995	2.20617e-08	0.00902374	3.1175e-05	0.135573	-7.37609	LL * LAC down vs LL * CEL	0.00230891	0.321899	-3.10657	LL * SOPH down vs LL * CEL
TR_120627		Calcium P-type ATPase-like protein			0.333432	3.84596e-06	0.0941714	3.62839e-05	0.402025	-2.48741	LL * LAC down vs LL * CEL	1.72159e-06	0.276137	-3.62139	LL * SOPH down vs LL * CEL
TR_123940	cip2	candidate cellulose-binding protein;identical to AAP57749.1			0.395747	0.000362839	0.0394178	0.00109999	0.0352199	-28.393	LL * LAC down vs LL * CEL	0.00126751	0.0376872	-26.5342	LL * SOPH down vs LL * CEL
TR_73638	cip1	candidate cellulose-binding protein;identical to AAP57751.1			0.187005	4.8198e-08	0.000671143	4.09305e-07	0.0148066	-67.5375	LL * LAC down vs LL * CEL	1.11181e-06	0.0227478	-43.9603	LL * SOPH down vs LL * CEL
TR_121308		COG1012, PutA, NAD-dependent aldehyde dehydrogenases			0.000184019	2.8594e-08	0.0132692	5.12005e-06	0.0703844	-14.2077	LL * LAC down vs LL * CEL	1.18586e-06	0.0442762	-22.5855	LL * SOPH down vs LL * CEL
TR_106248	neu ann	conserved hypothetical protein, Heme oxygnease domain (e-04)			0.0232598	1.30514e-07	0.00375839	2.40351e-06	0.0417619	-23.9453	LL * LAC down vs LL * CEL	1.82405e-06	0.0378806	-26.3988	LL * SOPH down vs LL * CEL
TR_78639		Contains and InterPro domain corresponding to extracellular aspartic proteases. Encodes a likely signal peptide based on SignalP ver. 3.0.			0.0538647	3.76754e-07	0.00769006	3.42457e-05	0.0765865	-13.0571	LL * LAC down vs LL * CEL	0.000394213	0.150347	-6.65127	LL * SOPH down vs LL * CEL
TR_123084		contains dehyrdogenase/reductase domain			0.425351	5.11183e-06	0.265798	0.00262059	0.0598844	-16.6988	LL * LAC down vs LL * CEL	0.00129859	0.043776	-22.8436	LL * SOPH down vs LL * CEL
TR_73523		contains two carboxy terminal WCS domains possibly involved in carbohydrate binding. N-terminal contains possible peroxidases and SignalP predicted secretion signal.			5.35733e-06	5.37625e-05	0.000101641	0.00277369	0.381981	-2.61793	LL * LAC down vs LL * CEL	0.000193297	0.247402	-4.04201	LL * SOPH down vs LL * CEL
TR_122992		distantly related to b-glycosyltransferases			0.000395571	2.797e-05	0.445981	0.00395109	0.239013	-4.18388	LL * LAC down vs LL * CEL	0.00954548	0.292682	-3.41668	LL * SOPH down vs LL * CEL
TR_54667		domain characteristic for AMP-dependent synthetases and ligases, probable Acyl-CoA synthetase			0.274751	9.84968e-06	0.349776	0.00105841	0.0448132	-22.3148	LL * LAC down vs LL * CEL	0.00047632	0.0311652	-32.0871	LL * SOPH down vs LL * CEL
TR_106171	neu ann	HET superfamily domain, hypothetical protein, distantly related to tol1 ( a mating type heterokaryon incompatibilty control gene in N. crassa)			0.0179832	5.43815e-06	5.16263e-05	1.11927e-06	0.0515951	-19.3817	LL * LAC down vs LL * CEL	5.25856e-06	0.0820599	-12.1862	LL * SOPH down vs LL * CEL
TR_60676		hypothetical caspase, p20 subunit, probably involved in programmed cell death			0.000143964	2.80255e-07	0.0790898	7.64554e-06	0.263825	-3.79039	LL * LAC down vs LL * CEL	3.57056e-05	0.327789	-3.05074	LL * SOPH down vs LL * CEL
TR_124079		Hypothetical Extracellular Multicopper Oxidase. Conserved catalytic residues. N-terminal secretion signal predicted by SignalP.			0.561136	1.36328e-06	0.497341	4.1777e-06	0.312273	-3.20233	LL * LAC down vs LL * CEL	5.08402e-06	0.320242	-3.12264	LL * SOPH down vs LL * CEL
TR_111750		hypothetical ferric reductase like transmembrane component			0.0312952	3.78733e-05	0.0399352	0.00689401	0.367242	-2.723	LL * LAC down vs LL * CEL	0.00238328	0.303508	-3.29481	LL * SOPH down vs LL * CEL
TR_67275		hypothetical Guanine nucleotide exchange factor for Ras-like GTPases (RasGEF)			0.00686231	1.63292e-07	0.232678	4.27903e-06	0.112208	-8.91199	LL * LAC down vs LL * CEL	3.2975e-05	0.176943	-5.65153	LL * SOPH down vs LL * CEL
TR_80980		hypothetical porphyromonas-type peptidyl-arginine deiminase, probably forms an alpha/beta propeller structure and may contain an FMN cofactor			0.000564209	1.01925e-07	0.0018662	3.32689e-06	0.0252904	-39.5407	LL * LAC down vs LL * CEL	3.48141e-05	0.0600054	-16.6652	LL * SOPH down vs LL * CEL
TR_59368		hypothetical protein			6.0691e-07	6.54484e-10	1.87769e-06	2.90465e-09	0.0161719	-61.8358	LL * LAC down vs LL * CEL	4.59525e-08	0.0449983	-22.2231	LL * SOPH down vs LL * CEL
TR_124022		Hypothetical protein			0.00029623	3.88858e-07	0.00408725	2.71687e-07	0.0994402	-10.0563	LL * LAC down vs LL * CEL	1.72749e-07	0.0887764	-11.2643	LL * SOPH down vs LL * CEL
TR_72091		hypothetical protein			0.00105846	9.51443e-08	0.00046151	0.00198046	0.366906	-2.72549	LL * LAC down vs LL * CEL	0.0050609	0.421664	-2.37155	LL * SOPH down vs LL * CEL
TR_74187	neu ann	hypothetical protein with a ATPase (AAA+) familiy domain (pfam 00004) (e-18)			1.51843e-05	2.99059e-10	7.61278e-07	1.27517e-08	0.0568887	-17.5782	LL * LAC down vs LL * CEL	1.93951e-07	0.115628	-8.64843	LL * SOPH down vs LL * CEL
TR_124141	neu ann	hypothetical protein, no CDs			0.00187989	2.27631e-08	0.00586952	9.72224e-06	0.152071	-6.57587	LL * LAC down vs LL * CEL	0.00012413	0.248363	-4.02637	LL * SOPH down vs LL * CEL
TR_108586	neu ann	hypothetical protein, with a SAM-dependent methyltransferase (SAM or AdoMet-Mtase) domain (CD02440) with low e Value (e-04)			0.54147	2.87893e-09	5.51074e-05	4.13201e-09	0.0170909	-58.5107	LL * LAC down vs LL * CEL	7.32036e-09	0.0215597	-46.3828	LL * SOPH down vs LL * CEL
TR_72379		hypothetical proteinase inhibitor with similarity to the H. lixii conidiospore surface protein cmp1			0.902401	2.75993e-05	0.634784	0.00109848	0.0944682	-10.5856	LL * LAC down vs LL * CEL	0.000749055	0.0828703	-12.067	LL * SOPH down vs LL * CEL
TR_69692		hypothetical Quinoprotein amine dehydrogenase, beta chain-like			0.766071	2.79601e-09	0.0377593	2.31929e-07	0.0514481	-19.437	LL * LAC down vs LL * CEL	8.95875e-08	0.037617	-26.5837	LL * SOPH down vs LL * CEL
TR_103754		hypothetical serine/threonine protein kinase, potential member of the PAK/STE20 subfamily			0.109063	4.38793e-05	0.858482	0.000224646	0.300637	-3.32627	LL * LAC down vs LL * CEL	0.00513308	0.465838	-2.14667	LL * SOPH down vs LL * CEL
TR_68412		hypothetical sphingosine kinase, involved in signal transduction, synthesizes the second messenger sphingosine-1-phosphate			0.00123272	0.00247504	0.241603	0.000610862	0.218748	-4.57148	LL * LAC down vs LL * CEL	0.00102767	0.243326	-4.1097	LL * SOPH down vs LL * CEL
TR_79202		hypothetical transmembrane protein belonging to major facilitator superfamily of transport proteins; associated to cellulase signal transduction (PMID: 15288024)			0.682232	2.28237e-12	0.423333	1.56636e-10	0.0106843	-93.5957	LL * LAC down vs LL * CEL	0.000368804	0.400781	-2.49513	LL * SOPH down vs LL * CEL
TR_81271	xdh1	involved in xylose utilisation pathway			0.128863	2.3233e-06	0.11243	4.90786e-05	0.169452	-5.90137	LL * LAC down vs LL * CEL	7.45805e-05	0.184935	-5.4073	LL * SOPH down vs LL * CEL
TR_65494		matellopeptidase-like protein			0.629365	0.000264709	0.192959	0.00352067	0.363635	-2.75001	LL * LAC down vs LL * CEL	0.00618045	0.398091	-2.51199	LL * SOPH down vs LL * CEL
TR_122064		myosin			0.675893	3.04801e-05	0.173181	0.00105107	0.297475	-3.36163	LL * LAC down vs LL * CEL	0.000186371	0.21666	-4.61553	LL * SOPH down vs LL * CEL
TR_73536		NADP-dependent glutamate dehydrogenase			0.320811	1.40251e-05	0.258202	0.00416387	0.243239	-4.11119	LL * LAC down vs LL * CEL	0.00166769	0.195816	-5.10683	LL * SOPH down vs LL * CEL
TR_120031	neu ann	no CD, hypothetical protein			0.00496421	4.75492e-07	0.00157429	3.5271e-06	0.0323878	-30.8758	LL * LAC down vs LL * CEL	0.00120274	0.18777	-5.32566	LL * SOPH down vs LL * CEL
TR_104549	neu ann	no CD, hypothetical protein			0.0143351	6.64378e-08	0.00642591	3.55713e-05	0.110461	-9.05296	LL * LAC down vs LL * CEL	0.00177233	0.266805	-3.74806	LL * SOPH down vs LL * CEL
TR_64996		pfam00795, CN_hydrolase, Carbon-nitrogen hydrolase			0.110925	7.51902e-05	0.0303261	0.00767765	0.49996	-2.00016	LL * LAC down vs LL * CEL	0.00318226	0.447627	-2.234	LL * SOPH down vs LL * CEL
TR_109378		pfam01425, Amidase			0.762429	8.12373e-06	0.278851	0.000125101	0.46771	-2.13808	LL * LAC down vs LL * CEL	4.74424e-05	0.425151	-2.35211	LL * SOPH down vs LL * CEL
TR_111600		pfam04193, PQ-loop			0.439171	0.00012926	0.156802	0.000663539	0.306319	-3.26457	LL * LAC down vs LL * CEL	0.00298118	0.387196	-2.58267	LL * SOPH down vs LL * CEL
TR_120568	eno1	phosphopyruvate hydratase, enolase			0.0455941	0.000266126	0.36306	0.00109322	0.366792	-2.72634	LL * LAC down vs LL * CEL	0.00624583	0.46598	-2.14601	LL * SOPH down vs LL * CEL
TR_73924		possible homolog of ABC4 from Venturia inaequalis			0.000408486	6.76633e-06	0.0536286	5.01396e-05	0.103813	-9.63272	LL * LAC down vs LL * CEL	0.000198457	0.147882	-6.76213	LL * SOPH down vs LL * CEL
TR_64196		putative Ca2+ and/or CaM binding protein			0.314396	0.000156293	0.352532	0.00277301	0.480478	-2.08126	LL * LAC down vs LL * CEL	0.00151275	0.447709	-2.23359	LL * SOPH down vs LL * CEL
TR_122127	neu ann	putative cell wall protein, no conserved domains, signalpeptide secreted			0.145455	2.15101e-07	0.0294763	0.00205937	0.177122	-5.64582	LL * LAC down vs LL * CEL	3.99259e-06	0.0225671	-44.3122	LL * SOPH down vs LL * CEL
TR_76880	rsr1	RAS-GTPase, Rap subfamily, related to N. crassa krev-1 and A. fumigatus Rsr1			8.25932e-06	4.78375e-07	0.000666255	3.16821e-07	0.105867	-9.44579	LL * LAC down vs LL * CEL	4.98581e-07	0.11772	-8.49476	LL * SOPH down vs LL * CEL
TR_80340		related to a-mannosyltransferases			0.000194443	1.26931e-05	0.000526989	2.54317e-06	0.132251	-7.5614	LL * LAC down vs LL * CEL	9.2259e-05	0.262862	-3.80427	LL * SOPH down vs LL * CEL
TR_109397		Related to mitochondrially-localized peptidyl-tRNA hydrolases. Appears to be a homologue of S. cerevisiae PTH2.			0.600915	1.10722e-07	0.104407	8.25491e-07	0.229397	-4.35925	LL * LAC down vs LL * CEL	4.33549e-07	0.206446	-4.84387	LL * SOPH down vs LL * CEL
TR_123079	neu ann	secreted putative peroxidase			0.0177365	3.82787e-06	0.034015	0.000254874	0.04026	-24.8386	LL * LAC down vs LL * CEL	0.000243117	0.0394758	-25.332	LL * SOPH down vs LL * CEL
TR_121739	neu ann	secreted, no CD, hypothetical protein			0.0305483	2.3899e-05	0.300791	0.00120073	0.0812325	-12.3103	LL * LAC down vs LL * CEL	0.00621457	0.14385	-6.95169	LL * SOPH down vs LL * CEL
TR_108642		Shares limited amino acid sequence identity with yeast Tif3p; Translation initiation factor eIF-4B.			0.047421	1.73774e-07	0.675674	6.80464e-06	0.0686948	-14.5571	LL * LAC down vs LL * CEL	1.24682e-06	0.0395504	-25.2842	LL * SOPH down vs LL * CEL
TR_74228		similar to oleate delta-12 desaturase			0.00259834	2.91084e-05	0.001256	5.84388e-06	0.106188	-9.41728	LL * LAC down vs LL * CEL	6.89896e-05	0.185787	-5.3825	LL * SOPH down vs LL * CEL
TR_66935		similar to phosphatidylserine decarboxylase			0.0972634	2.03961e-05	0.00445225	8.42225e-06	0.232589	-4.29943	LL * LAC down vs LL * CEL	7.44926e-06	0.2279	-4.38789	LL * SOPH down vs LL * CEL
TR_63200		Similar to YKu70p (Hdf1p) of Saccharomyces cerevisiae, a component of the YKu70/80 heterodimer that functions in non-homologous end joining of DNA double strand breaks and telomere maintenance.			0.395166	0.000557198	0.0566135	0.000374416	0.233395	-4.28459	LL * LAC down vs LL * CEL	0.00129738	0.293761	-3.40413	LL * SOPH down vs LL * CEL
TR_123992		swollenin; N-terminal CBM1 module;identical to CAB92328.1			0.197708	3.24955e-07	0.024383	2.32553e-06	0.00619933	-161.308	LL * LAC down vs LL * CEL	8.43876e-05	0.0347021	-28.8167	LL * SOPH down vs LL * CEL
TR_55272	neu ann	v1.0 46458: Hypothetical protein with a N-terminal fungal transcription regulatory domain (C6 transcription factor)			0.00033319	6.06433e-08	0.00615725	3.65629e-06	0.0283291	-35.2994	LL * LAC down vs LL * CEL	9.30249e-05	0.0865011	-11.5605	LL * SOPH down vs LL * CEL

## Sheet: LSvsC DD up
Lac DD vs Cel DD 2fold upregulated & Soph DD vs Cel DD 2fold upregulated (at least; p<0.01)
Protein ID	Name	description	group	topic	p-value(light condition)	p-value(carbon source)	p-value(light condition * carbon source)	p-value(DD * LAC vs. DD * CEL)	Ratio(DD * LAC vs. DD * CEL)	Fold-Change(DD * LAC vs. DD * CEL)	Fold-Change(DD * LAC vs. DD * CEL) (Description)	p-value(DD * SOPH vs. DD * CEL)	Ratio(DD * SOPH vs. DD * CEL)	Fold-Change(DD * SOPH vs. DD * CEL)	Fold-Change(DD * SOPH vs. DD * CEL) (Description)	F(light condition)	SS(light condition)	F(carbon source)	SS(carbon source)	F(light condition * carbon source)	SS(light condition * carbon source)	SS(Error)	p-value(carbon source)	p-value(light condition * carbon source)	F(carbon source)	SS(carbon source)	F(light condition * carbon source)	SS(light condition * carbon source)	SS(Error)	F(Error)
TR_122920	bip1	hypothetical hsp70	HSP 70	Heat shock proteins	0.0176179	0.0450457	0.108962	0.00352954	13.7743	13.7743	DD * LAC up vs DD * CEL	0.00388088	13.2347	13.2347	DD * SOPH up vs DD * CEL	8.05251	8.01655	3.6191	14.4117	2.50441	9.97292	9.95534	0.0450457	0.039761	3.6191	14.4117	3.61403	17.9895	9.95534	1
TR_22560		Distantly related to rat BAP, nucleotide exchange factor of the ER lumen chaperone BIP1	Protein folding in ER	Secretion	0.00359238	0.0607811	0.00621642	0.00101291	2.90598	2.90598	DD * LAC up vs DD * CEL	0.00827722	2.14774	2.14774	DD * SOPH up vs DD * CEL	14.3007	1.61583	3.22122	1.45586	6.89934	3.11822	1.1299	0.0607811	0.0023972	3.22122	1.45586	8.37961	4.73405	1.1299	1
TR_62462		hypothetical G-protein coupled receptor, PTH11 like (implicated in pathogenesis in M. grisea)	G-proteins	signal transduction	0.000660463	2.65286e-06	0.00670596	6.22065e-05	5.76037	5.76037	DD * LAC up vs DD * CEL	7.1153e-05	5.59976	5.59976	DD * SOPH up vs DD * CEL	23.629	3.48104	43.7191	25.7629	6.74935	3.97729	1.47321	2.65286e-06	0.00114762	43.7191	25.7629	10.1253	7.45833	1.47321	1
TR_45573		hypothetical G-protein coupled receptor, PTH11 like (implicated in pathogenesis in M. grisea)	G-proteins	signal transduction	0.0352321	0.00241635	0.136435	0.00562033	5.21556	5.21556	DD * LAC up vs DD * CEL	0.00602455	5.11462	5.11462	DD * SOPH up vs DD * CEL	5.92245	2.72755	8.96902	16.5225	2.24671	4.13884	4.60544	0.00241635	0.0665796	8.96902	16.5225	2.98186	6.86639	4.60544	1
TR_80920		candidate adh1			0.118303	1.51873e-05	0.0058794	3.78317e-05	4.52058	4.52058	DD * LAC up vs DD * CEL	0.00479815	2.17902	2.17902	DD * SOPH up vs DD * CEL	2.91968	0.283475	29.9724	11.6402	7.01106	2.72285	0.970912	1.51873e-05	0.00723508	29.9724	11.6402	6.19279	3.00632	0.970912	1
TR_4561		candidate a-glycosyltransferase			4.14426e-05	2.80753e-05	0.00371306	0.000412161	3.41912	3.41912	DD * LAC up vs DD * CEL	0.000198269	3.86681	3.86681	DD * SOPH up vs DD * CEL	47.7464	5.59432	26.165	12.2627	7.9803	3.74012	1.17167	2.80753e-05	0.000174841	26.165	12.2627	15.9335	9.33444	1.17167	1
TR_66804		candidate a-glycosyltransferase			0.0104017	2.94948e-06	0.0716732	0.00110085	2.84101	2.84101	DD * LAC up vs DD * CEL	0.000187634	3.76135	3.76135	DD * SOPH up vs DD * CEL	9.89796	1.09725	42.7404	18.9522	3.01132	1.3353	1.10856	2.94948e-06	0.0224422	42.7404	18.9522	4.38865	2.43255	1.10856	1
TR_79396		candidate polysaccharide-forming b-glycosyltransferase; distantly related to animal hyaluronan synthases			0.000507498	0.00550313	0.0324991	0.00817658	2.20636	2.20636	DD * LAC up vs DD * CEL	0.000227874	3.84823	3.84823	DD * SOPH up vs DD * CEL	25.3898	3.06094	7.14522	3.44565	4.07838	1.96672	1.20558	0.00550313	0.00244005	7.14522	3.44565	8.34067	5.02766	1.20558	1
TR_59053		cd00443, ADA_AMPD, Adenosine/AMP deaminase			0.00401919	0.000609397	0.0108401	0.00038911	2.86032	2.86032	DD * LAC up vs DD * CEL	0.000516626	2.75041	2.75041	DD * SOPH up vs DD * CEL	13.7888	1.16268	12.7704	4.3072	5.8489	1.97272	0.843201	0.000609397	0.00374922	12.7704	4.3072	7.43689	3.1354	0.843201	1
TR_47795		Contains protein signatures of ribosomal protein S10.			0.0188265	0.000478017	0.124845	0.00579504	6.08839	6.08839	DD * LAC up vs DD * CEL	0.00592988	6.04523	6.04523	DD * SOPH up vs DD * CEL	7.83446	4.36124	13.555	30.1828	2.34734	5.22682	5.56675	0.000478017	0.0454364	13.555	30.1828	3.44476	9.58806	5.56675	1
TR_121298	fdh1	formate dehydrogenase			0.285952	0.00528911	0.430998	0.00735516	2.28818	2.28818	DD * LAC up vs DD * CEL	0.00757276	2.27842	2.27842	DD * SOPH up vs DD * CEL	1.27073	0.1614	7.22651	3.67148	1.0462	0.531531	1.27014	0.00528911	0.422008	7.22651	3.67148	1.09111	0.692931	1.27014	1
TR_122778	gld1	glycerol dehydrogenase			0.612909	0.00198928	0.0233631	0.000305697	3.33411	3.33411	DD * LAC up vs DD * CEL	0.000412363	3.1821	3.1821	DD * SOPH up vs DD * CEL	0.272682	0.0283283	9.44493	3.92484	4.57218	1.89997	1.03887	0.00198928	0.0368518	9.44493	3.92484	3.71228	1.9283	1.03887	1
TR_73516		hypothetical protein, related to GRG1 (synonym of CCG1) of NC (glucose repressible gene 1 = clock control gene 1, NCU03753, 94% coverage, 66 % ID)			0.000515542	1.27931e-06	0.0588677	8.48003e-07	27.5955	27.5955	DD * LAC up vs DD * CEL	1.05311e-05	12.3166	12.3166	DD * SOPH up vs DD * CEL	25.2821	5.05362	51.0462	40.8144	3.26267	2.60869	1.99889	1.27931e-06	0.00334986	51.0462	40.8144	7.66655	7.66231	1.99889	1
TR_21758	acu3	isocitrate lyase			0.00973545	5.35318e-08	2.07673e-05	2.92202e-06	4.67515	4.67515	DD * LAC up vs DD * CEL	2.14097e-05	3.42561	3.42561	DD * SOPH up vs DD * CEL	10.1446	0.574022	98.9016	22.385	27.975	6.33175	0.56584	5.35318e-08	2.65012e-05	98.9016	22.385	24.4089	6.90577	0.56584	1
TR_122240		pfam00755, Carn_acyltransf, Choline/Carnitine o-acyltransferase			0.00253059	2.18648e-08	0.000401881	1.64318e-06	5.8066	5.8066	DD * LAC up vs DD * CEL	1.52869e-05	3.93803	3.93803	DD * SOPH up vs DD * CEL	15.9759	1.03631	118.872	30.8433	14.1392	3.66866	0.648669	2.18648e-08	0.00026116	118.872	30.8433	14.5065	4.70497	0.648669	1
TR_69811		pfam01019, G_glu_transpept, Gamma-glutamyltranspeptidase			9.71257e-05	9.61595e-06	0.00141741	0.000265456	6.94933	6.94933	DD * LAC up vs DD * CEL	0.00505641	3.53345	3.53345	DD * SOPH up vs DD * CEL	38.8555	10.0842	33.1236	34.3862	10.3194	10.7127	2.5953	9.61595e-06	0.000170509	33.1236	34.3862	16.0266	20.7969	2.5953	1
TR_124115		phosphoenolpyruvate carboxykinase (ATP), aligns to Emericella nidulans AcuF protein (gi15983749)			0.00331773	2.90201e-08	0.0281753	1.17057e-06	20.0599	20.0599	DD * LAC up vs DD * CEL	0.000299343	4.79563	4.79563	DD * SOPH up vs DD * CEL	14.6705	2.56892	112.167	78.5652	4.28821	3.00359	1.75108	2.90201e-08	0.00657284	112.167	78.5652	6.36466	5.57252	1.75108	1
TR_74453		similar to 3-hydroxyacyl-CoA dehydrogenase			0.443253	4.14899e-08	0.00213221	7.43607e-08	13.0471	13.0471	DD * LAC up vs DD * CEL	0.0011607	2.29768	2.29768	DD * SOPH up vs DD * CEL	0.637249	0.0455289	104.226	29.786	9.27304	2.65008	0.714459	4.14899e-08	0.00355297	104.226	29.786	7.54588	2.69561	0.714459	1
TR_123681		similar to oxidoreductase, short chain dehydrogenase/reductase family			0.896605	0.000707957	0.389037	0.0033039	4.30674	4.30674	DD * LAC up vs DD * CEL	0.00344419	4.26522	4.26522	DD * SOPH up vs DD * CEL	0.0177674	0.00536737	12.3046	14.8684	1.14789	1.38707	3.02092	0.000707957	0.505355	12.3046	14.8684	0.921867	1.39244	3.02092	1
TR_66616		Strong similarity to extracellular acid phosphatase from Aspergillus nidulans. Deduced amino acid sequence contains a signal peptide predicted by SignalP.			3.36516e-05	7.70163e-11	0.0150994	2.62174e-08	18.9753	18.9753	DD * LAC up vs DD * CEL	2.40602e-06	6.17021	6.17021	DD * SOPH up vs DD * CEL	50.1614	3.78589	374.006	112.911	5.27473	1.59242	0.754742	7.70163e-11	0.000281514	374.006	112.911	14.2521	5.37831	0.754742	1
TR_121620	nmt1	thiamine biosynthesis transporter			0.423607	1.91489e-06	0.126565	3.74853e-06	14.2343	14.2343	DD * LAC up vs DD * CEL	6.02536e-05	6.87737	6.87737	DD * SOPH up vs DD * CEL	0.696017	0.123392	46.8624	33.2316	2.33173	1.6535	1.77283	1.91489e-06	0.163454	46.8624	33.2316	2.00459	1.77689	1.77283	1
TR_68608	thi4	Thiazole biosynthetic enzyme			0.406937	1.33285e-06	0.247051	1.48234e-06	10.4277	10.4277	DD * LAC up vs DD * CEL	6.43741e-05	4.59511	4.59511	DD * SOPH up vs DD * CEL	0.749462	0.084445	50.6053	22.8076	1.60713	0.724328	1.12674	1.33285e-06	0.29243	50.6053	22.8076	1.4356	0.808773	1.12674	1
TR_103147					0.0179789	3.25099e-08	0.0330148	2.89004e-07	15.077	15.077	DD * LAC up vs DD * CEL	8.33596e-05	4.19715	4.19715	DD * SOPH up vs DD * CEL	7.98552	0.847708	109.582	46.5312	4.05559	1.72209	1.06156	3.25099e-08	0.0164924	109.582	46.5312	4.84157	2.5698	1.06156	1
TR_80441					0.0226488	0.000644106	0.364512	0.00154241	14.6706	14.6706	DD * LAC up vs DD * CEL	0.00489792	9.39983	9.39983	DD * SOPH up vs DD * CEL	7.24314	5.8604	12.5966	40.7676	1.21274	3.92491	8.09097	0.000644106	0.10994	12.5966	40.7676	2.41882	9.78531	8.09097	1
TR_5275					0.130191	2.15239e-08	0.0204247	3.57927e-07	10.486	10.486	DD * LAC up vs DD * CEL	0.00047094	2.76924	2.76924	DD * SOPH up vs DD * CEL	2.71876	0.226616	119.255	39.7609	4.78231	1.59447	0.833527	2.15239e-08	0.022744	119.255	39.7609	4.3696	1.82109	0.833527	1
TR_76784					0.598065	2.37585e-07	0.00153874	1.82221e-06	9.40337	9.40337	DD * LAC up vs DD * CEL	0.000275533	3.46542	3.46542	DD * SOPH up vs DD * CEL	0.29642	0.0319247	72.6562	31.3006	10.1021	4.35201	1.07701	2.37585e-07	0.0026748	72.6562	31.3006	8.14093	4.38394	1.07701	1
TR_34252					4.19639e-06	7.20319e-07	0.123749	0.000248482	5.38269	5.38269	DD * LAC up vs DD * CEL	0.000920502	4.0991	4.0991	DD * SOPH up vs DD * CEL	80.7481	15.5295	57.6176	44.3241	2.35741	1.81351	1.9232	7.20319e-07	0.000102075	57.6176	44.3241	18.0355	17.343	1.9232	1
TR_46936					0.156381	1.50749e-06	0.0372732	1.66667e-05	5.26316	5.26316	DD * LAC up vs DD * CEL	0.00286954	2.33196	2.33196	DD * SOPH up vs DD * CEL	2.34884	0.228164	49.3029	19.157	3.88215	1.50844	0.971393	1.50749e-06	0.0409759	49.3029	19.157	3.57549	1.7366	0.971393	1
TR_65718					0.00474034	0.0001281	0.588609	0.00150528	3.82325	3.82325	DD * LAC up vs DD * CEL	0.0041026	3.15195	3.15195	DD * SOPH up vs DD * CEL	13.0575	2.61518	18.5379	14.8512	0.735247	0.589024	2.00281	0.0001281	0.055443	18.5379	14.8512	3.1997	3.2042	2.00281	1
TR_62611					1.68306e-05	2.86394e-06	0.000902411	0.000127394	3.15882	3.15882	DD * LAC up vs DD * CEL	0.00297034	2.10407	2.10407	DD * SOPH up vs DD * CEL	58.9621	4.46913	43.0101	13.0401	11.5793	3.51068	0.757966	2.86394e-06	5.14882e-05	43.0101	13.0401	21.0558	7.97981	0.757966	1
TR_119965					0.0199638	0.00258802	0.445362	0.00953266	2.96636	2.96636	DD * LAC up vs DD * CEL	0.00764557	3.10084	3.10084	DD * SOPH up vs DD * CEL	7.64426	1.83993	8.80538	8.4776	1.01369	0.975958	2.40694	0.00258802	0.118362	8.80538	8.4776	2.33981	2.81588	2.40694	1
TR_106130					0.73899	5.84119e-07	0.0133126	9.1736e-05	2.91596	2.91596	DD * LAC up vs DD * CEL	0.000699191	2.27558	2.27558	DD * SOPH up vs DD * CEL	0.117376	0.00710075	60.2098	14.5697	5.48861	1.32815	0.604957	5.84119e-07	0.0220424	60.2098	14.5697	4.41436	1.33525	0.604957	1
TR_52847					0.0157674	0.00900348	0.198541	0.00436617	2.77366	2.77366	DD * LAC up vs DD * CEL	0.00690972	2.569	2.569	DD * SOPH up vs DD * CEL	8.4242	1.3599	6.18703	3.99503	1.8364	1.18578	1.61428	0.00900348	0.0575874	6.18703	3.99503	3.15396	2.54568	1.61428	1
TR_123008					0.270303	0.000286384	0.64555	0.00133681	2.74419	2.74419	DD * LAC up vs DD * CEL	0.00624423	2.20622	2.20622	DD * SOPH up vs DD * CEL	1.36178	0.14925	15.34	6.72501	0.640672	0.280869	1.09599	0.000286384	0.583241	15.34	6.72501	0.784893	0.430119	1.09599	1
TR_75078					0.473757	0.00177647	0.896527	0.0026706	2.72813	2.72813	DD * LAC up vs DD * CEL	0.00504617	2.47299	2.47299	DD * SOPH up vs DD * CEL	0.554151	0.0739468	9.73035	5.19374	0.260689	0.139147	1.33442	0.00177647	0.890196	9.73035	5.19374	0.319381	0.213094	1.33442	1
TR_72859					0.439911	9.33567e-05	0.461723	0.00367122	2.63564	2.63564	DD * LAC up vs DD * CEL	0.00237777	2.82316	2.82316	DD * SOPH up vs DD * CEL	0.64694	0.0890554	19.9429	10.9811	0.977914	0.538464	1.37656	9.33567e-05	0.510806	19.9429	10.9811	0.911719	0.62752	1.37656	1
TR_106706					0.00248654	3.30606e-05	0.000283414	0.00660887	2.43468	2.43468	DD * LAC up vs DD * CEL	0.00338796	2.70426	2.70426	DD * SOPH up vs DD * CEL	16.0631	2.27059	25.2283	14.2646	15.3782	8.69513	1.41355	3.30606e-05	0.000196021	25.2283	14.2646	15.5152	10.9657	1.41355	1
TR_110689					0.0327146	4.20254e-06	0.243016	0.000606671	2.23577	2.23577	DD * LAC up vs DD * CEL	0.000204943	2.53099	2.53099	DD * SOPH up vs DD * CEL	6.13516	0.341777	39.6174	8.82802	1.62418	0.361919	0.557079	4.20254e-06	0.0995677	39.6174	8.82802	2.52638	0.703697	0.557079	1
TR_52267					0.000427283	0.00116344	0.00208788	0.000289992	2.21681	2.21681	DD * LAC up vs DD * CEL	0.000459677	2.1149	2.1149	DD * SOPH up vs DD * CEL	26.5913	1.19075	10.8565	1.9446	9.32485	1.67025	0.447796	0.00116344	0.000445132	10.8565	1.9446	12.7781	2.861	0.447796	1
TR_64066					0.159523	0.000147299	0.0148951	0.00664937	2.1284	2.1284	DD * LAC up vs DD * CEL	0.000732825	2.88975	2.88975	DD * SOPH up vs DD * CEL	2.30985	0.235798	17.9454	7.32773	5.29761	2.1632	1.02084	0.000147299	0.0181239	17.9454	7.32773	4.70006	2.399	1.02084	1
TR_119902					5.76002e-06	3.45304e-05	0.0568642	1.20886e-05	18.4795	18.4795	DD * LAC up vs DD * CEL	4.78343e-05	11.9885	11.9885	DD * SOPH up vs DD * CEL	75.2343	20.9394	24.9842	27.8147	3.30782	3.68257	2.78323	3.45304e-05	0.000111001	24.9842	27.8147	17.6931	24.622	2.78323	1
TR_44278					1.94426e-07	1.92451e-09	0.000463425	7.94121e-09	16.5524	16.5524	DD * LAC up vs DD * CEL	9.57772e-08	8.72961	8.72961	DD * SOPH up vs DD * CEL	156.992	8.41657	195.099	41.8383	13.6579	2.92888	0.536115	1.92451e-09	2.07146e-06	195.099	41.8383	42.3247	11.3455	0.536115	1
TR_62576					0.0562941	2.06468e-07	0.352254	0.00016943	9.06483	9.06483	DD * LAC up vs DD * CEL	0.000809225	5.99829	5.99829	DD * SOPH up vs DD * CEL	4.6572	1.39294	74.8084	89.499	1.24691	1.49177	2.99094	2.06468e-07	0.176176	74.8084	89.499	1.92897	2.88471	2.99094	1
TR_77093					1.66489e-05	0.00434882	0.000279114	7.1348e-05	8.82366	8.82366	DD * LAC up vs DD * CEL	0.00688834	3.12758	3.12758	DD * SOPH up vs DD * CEL	59.11	13.9211	7.63708	7.1945	15.4345	14.54	2.35512	0.00434882	2.771e-05	7.63708	7.1945	24.1696	28.4611	2.35512	1
TR_107947					0.000871387	1.65742e-06	0.122745	0.000274038	5.08894	5.08894	DD * LAC up vs DD * CEL	0.00358983	3.08179	3.08179	DD * SOPH up vs DD * CEL	21.875	4.03217	48.3216	35.6281	2.36673	1.74502	1.84328	1.65742e-06	0.00693444	48.3216	35.6281	6.26838	5.77719	1.84328	1
TR_4146					0.252547	1.13855e-06	0.174236	0.00989744	4.5324	4.5324	DD * LAC up vs DD * CEL	0.00339423	6.149	6.149	DD * SOPH up vs DD * CEL	1.47441	0.695121	52.3194	98.6654	1.97664	3.72759	4.71457	1.13855e-06	0.185722	52.3194	98.6654	1.87619	4.42272	4.71457	1
TR_123238					0.00143165	0.00239421	0.107542	0.00460311	3.87802	3.87802	DD * LAC up vs DD * CEL	0.00126516	5.23388	5.23388	DD * SOPH up vs DD * CEL	18.9686	5.5	8.99113	10.428	2.51974	2.92242	2.89952	0.00239421	0.00902199	8.99113	10.428	5.80952	8.42242	2.89952	1
TR_21412					0.0219806	0.00102384	0.114905	0.000305643	3.61818	3.61818	DD * LAC up vs DD * CEL	0.00384834	2.44051	2.44051	DD * SOPH up vs DD * CEL	7.33734	0.869245	11.2156	5.31477	2.44269	1.15753	1.18469	0.00102384	0.0462845	11.2156	5.31477	3.42162	2.02678	1.18469	1
TR_44230					2.86633e-07	0.000148827	1.11615e-05	0.00101038	3.07163	3.07163	DD * LAC up vs DD * CEL	0.00896453	2.20848	2.20848	DD * SOPH up vs DD * CEL	144.584	18.0656	17.9022	8.94748	32.0641	16.0255	1.24949	0.000148827	6.19625e-07	17.9022	8.94748	54.5681	34.0912	1.24949	1
TR_49589					9.69019e-05	0.000272225	0.0694837	0.0087994	2.96719	2.96719	DD * LAC up vs DD * CEL	0.00136029	4.35298	4.35298	DD * SOPH up vs DD * CEL	38.8776	9.09194	15.5268	14.5244	3.05036	2.85343	2.33861	0.000272225	0.00110768	15.5268	14.5244	10.2158	11.9454	2.33861	1
TR_64959					0.0979732	0.000234117	0.136122	0.000349967	2.62853	2.62853	DD * LAC up vs DD * CEL	0.000153224	2.92967	2.92967	DD * SOPH up vs DD * CEL	3.33063	0.230918	16.0935	4.46316	2.2493	0.623789	0.693316	0.000234117	0.105285	16.0935	4.46316	2.46556	0.854707	0.693316	1
TR_74364					9.12836e-07	5.80563e-05	6.63265e-06	0.00132786	2.25211	2.25211	DD * LAC up vs DD * CEL	8.10449e-05	3.23834	3.23834	DD * SOPH up vs DD * CEL	112.8	7.98068	22.2261	6.29004	35.9051	10.1612	0.707507	5.80563e-05	8.33263e-07	22.2261	6.29004	51.2841	18.1419	0.707507	1
TR_4952					0.045498	0.00119129	0.111591	0.00294508	2.15857	2.15857	DD * LAC up vs DD * CEL	0.000275709	2.93563	2.93563	DD * SOPH up vs DD * CEL	5.21532	0.421809	10.791	3.49106	2.47664	0.801231	0.808788	0.00119129	0.0642131	10.791	3.49106	3.02438	1.22304	0.808788	1

## Sheet: LSvsC DD down
Lac DD vs Cel DD 2fold downregulated & Soph DD vs Cel DD 2fold downregulated (at least; p<0.01)
deleted GPCRs are highlighted
Protein ID	Name	description	group	topic	p-value(light condition)	p-value(carbon source)	p-value(light condition * carbon source)	p-value(DD * LAC vs. DD * CEL)	Ratio(DD * LAC vs. DD * CEL)	Fold-Change(DD * LAC vs. DD * CEL)	Fold-Change(DD * LAC vs. DD * CEL) (Description)	p-value(DD * SOPH vs. DD * CEL)	Ratio(DD * SOPH vs. DD * CEL)	Fold-Change(DD * SOPH vs. DD * CEL)	Fold-Change(DD * SOPH vs. DD * CEL) (Description)	F(light condition)	SS(light condition)	F(carbon source)	SS(carbon source)	F(light condition * carbon source)	SS(light condition * carbon source)	SS(Error)	p-value(carbon source)	p-value(light condition * carbon source)	F(carbon source)	SS(carbon source)	F(light condition * carbon source)	SS(light condition * carbon source)	SS(Error)	F(Error)
TR_123818	xyn2	xylanase 2 (EC 3.2.1.8)	Glycoside Hydrolase Family 11 protein	Glycoside Hydrolasen	0.0151269	6.86577e-08	0.0011339	1.53335e-05	0.0573195	-17.4461	DD * LAC down vs DD * CEL	0.00406622	0.255309	-3.91682	DD * SOPH down vs DD * CEL	8.56536	2.41915	93.9575	106.147	10.928	12.3458	2.82434	6.86577e-08	0.00100971	93.9575	106.147	10.4555	14.7649	2.82434	1
TR_65406			Glycoside Hydrolase Family 16 protein	Glycoside Hydrolasen	1.43708e-06	9.45969e-07	0.000242623	0.000922876	0.385055	-2.59703	DD * LAC down vs DD * CEL	0.000912113	0.384446	-2.60114	DD * SOPH down vs DD * CEL	102.223	9.00348	54.4056	19.1675	15.9579	5.62208	0.88077	9.45969e-07	6.4492e-06	54.4056	19.1675	33.2108	14.6256	0.88077	1
TR_76700		candidate b-1,3 -glucanase	Glycoside Hydrolase Family 17 protein	Glycoside Hydrolasen	0.00551167	9.41047e-06	0.00841738	9.03899e-06	0.285623	-3.50111	DD * LAC down vs DD * CEL	6.16762e-05	0.367368	-2.72207	DD * SOPH down vs DD * CEL	12.4108	0.596763	33.2797	6.40089	6.31268	1.21416	0.48084	9.41047e-06	0.00357673	33.2797	6.40089	7.53231	1.81092	0.48084	1
TR_39942		candidate b-glycosidase distantly related to exo-1,3-glucanase	Glycoside Hydrolase Family 17 protein	Glycoside Hydrolasen	1.99868e-05	0.00041559	0.0135707	0.00214321	0.421769	-2.37097	DD * LAC down vs DD * CEL	0.000267256	0.315099	-3.17361	DD * SOPH down vs DD * CEL	56.6637	5.22785	14.0246	5.17571	5.45567	2.01338	0.922609	0.00041559	0.000186444	14.0246	5.17571	15.6973	7.24123	0.922609	1
TR_49193		candidate b-glycosidase distantly related to exo-1,3-glucanase	Glycoside Hydrolase Family 17 protein	Glycoside Hydrolasen	1.81614e-05	1.38779e-05	0.0168398	0.00130095	0.424682	-2.3547	DD * LAC down vs DD * CEL	0.000829159	0.401212	-2.49245	DD * SOPH down vs DD * CEL	57.9347	4.53396	30.5715	9.57008	5.0936	1.5945	0.782598	1.38779e-05	0.000188265	30.5715	9.57008	15.6618	6.12845	0.782598	1
TR_59082	chi18-2	candidate b-glycosidase related to chitinase; fungal subgroup A chitinase	Glycoside Hydrolase Family 18 protein	Glycoside Hydrolasen	1.53183e-05	0.00419305	9.82314e-05	5.60925e-06	0.220597	-4.53316	DD * LAC down vs DD * CEL	0.00141085	0.468466	-2.13463	DD * SOPH down vs DD * CEL	60.2551	3.78544	7.71535	1.93882	19.7109	4.95322	0.628235	0.00419305	1.46049e-05	7.71535	1.93882	27.8197	8.73866	0.628235	1
TR_62166		candidate b-mannosidase	Glycoside Hydrolase Family 2 protein	Glycoside Hydrolasen	0.0387633	6.20108e-08	0.104071	4.42896e-07	0.0363656	-27.4985	DD * LAC down vs DD * CEL	3.00678e-06	0.0677472	-14.7608	DD * SOPH down vs DD * CEL	5.65353	0.980801	95.9508	66.584	2.55823	1.77526	1.73485	6.20108e-08	0.0564816	95.9508	66.584	3.17729	2.75606	1.73485	1
TR_5836		candidate b-mannosidase	Glycoside Hydrolase Family 2 protein	Glycoside Hydrolasen	0.00122446	6.13273e-08	0.0375032	0.000378376	0.105371	-9.49027	DD * LAC down vs DD * CEL	0.00155617	0.157671	-6.3423	DD * SOPH down vs DD * CEL	19.8524	7.61796	96.1702	147.614	3.87347	5.94547	3.8373	6.13273e-08	0.004514	96.1702	147.614	7.06925	13.5634	3.8373	1
TR_75015		candidate a-glycosidase related to a-galactosidase	Glycoside Hydrolase Family 27 protein	Glycoside Hydrolasen	0.00295327	0.000699602	0.206708	0.000153565	0.315776	-3.1668	DD * LAC down vs DD * CEL	0.00235686	0.453308	-2.20601	DD * SOPH down vs DD * CEL	15.2226	1.21446	12.3409	3.93824	1.79362	0.57238	0.7978	0.000699602	0.0210682	12.3409	3.93824	4.47941	1.78684	0.7978	1
TR_47268		candidate b-glucosidase	Glycoside Hydrolase Family 3 protein	Glycoside Hydrolasen	0.0547262	0.000480434	0.0780366	0.00422778	0.345284	-2.89616	DD * LAC down vs DD * CEL	0.00239484	0.312224	-3.20282	DD * SOPH down vs DD * CEL	4.72967	0.820804	13.5383	9.39793	2.90538	2.01684	1.73544	0.000480434	0.0523176	13.5383	9.39793	3.27024	2.83765	1.73544	1
TR_79960			Glycoside Hydrolase Family 47 protein	Glycoside Hydrolasen	0.00474951	7.71545e-06	0.265215	0.00112282	0.377616	-2.64819	DD * LAC down vs DD * CEL	0.00756822	0.486921	-2.05372	DD * SOPH down vs DD * CEL	13.0491	1.26555	34.7476	13.4798	1.53405	0.595109	0.969833	7.71545e-06	0.0335121	34.7476	13.4798	3.83706	1.86065	0.969833	1
TR_56996	man5A	mannan endo-1,4-b-mannosidase (EC 3.2.1.78); C-terminal CBM1 module	Glycoside Hydrolase Family 5 protein	Glycoside Hydrolasen	0.287437	1.08553e-06	0.166319	1.75382e-05	0.0603683	-16.565	DD * LAC down vs DD * CEL	0.000567669	0.161536	-6.19057	DD * SOPH down vs DD * CEL	1.26245	0.354563	52.8489	59.3713	2.02722	2.27741	2.80854	1.08553e-06	0.18608	52.8489	59.3713	1.87427	2.63198	2.80854	1
TR_111849	xyn4	xylanase 4	Glycoside Hydrolase Family 5 protein	Glycoside Hydrolasen	0.0421475	1.00811e-09	0.140944	1.0042e-08	0.00930259	-107.497	DD * LAC down vs DD * CEL	4.21377e-07	0.042321	-23.6289	DD * SOPH down vs DD * CEL	5.42258	0.847535	222.437	139.065	2.21022	1.3818	1.56297	1.00811e-09	0.0744225	222.437	139.065	2.85269	2.22934	1.56297	1
TR_73643	cel61A	endo-1,4-glucanase; CEL61A (EGL4)	Glycoside Hydrolase Family 61 protein	Glycoside Hydrolasen	0.00191995	3.02122e-08	0.010487	8.4787e-08	0.0218379	-45.792	DD * LAC down vs DD * CEL	2.272e-05	0.125681	-7.95664	DD * SOPH down vs DD * CEL	17.3835	2.82969	111.244	72.4334	5.90835	3.84706	1.62781	3.02122e-08	0.00259862	111.244	72.4334	8.20337	6.67675	1.62781	1
TR_123538		candidate b-1,3-glucanosyltransglycosidase	Glycoside Hydrolase Family 72 protein	Glycoside Hydrolasen	0.00743524	6.59311e-08	0.0597869	0.000106705	0.252943	-3.95345	DD * LAC down vs DD * CEL	1.37742e-05	0.17325	-5.77201	DD * SOPH down vs DD * CEL	11.185	1.15868	94.7459	39.2599	3.24256	1.34362	1.03593	6.59311e-08	0.0166075	94.7459	39.2599	4.83105	2.5023	1.03593	1
TR_69123		candidate a-glycosidase	Glycoside Hydrolase Family 76 protein	Glycoside Hydrolasen	7.94159e-05	1.36064e-07	0.0323746	2.83342e-06	0.229548	-4.35639	DD * LAC down vs DD * CEL	6.18271e-05	0.35603	-2.80875	DD * SOPH down vs DD * CEL	40.8219	2.08893	81.5702	16.6964	4.08395	0.835933	0.511719	1.36064e-07	0.000704077	81.5702	16.6964	11.4315	2.92487	0.511719	1
TR_65774			HSP 70	Heat shock proteins	0.164539	3.40137e-06	0.0433166	1.25402e-05	0.319496	-3.12993	DD * LAC down vs DD * CEL	6.13446e-05	0.387873	-2.57816	DD * SOPH down vs DD * CEL	2.24963	0.0966296	41.4564	7.12279	3.67271	0.631023	0.429535	3.40137e-06	0.0475469	41.4564	7.12279	3.38809	0.727652	0.429535	1
TR_22013			HSP 70	Heat shock proteins	0.811311	6.96197e-06	0.0191652	0.000850128	0.387933	-2.57776	DD * LAC down vs DD * CEL	0.000108376	0.289169	-3.45818	DD * SOPH down vs DD * CEL	0.0600901	0.00509119	35.5304	12.0414	4.8837	1.6551	0.847258	6.96197e-06	0.0315142	35.5304	12.0414	3.91898	1.66019	0.847258	1
TR_82534			HSP110	Heat shock proteins	0.783885	0.000250009	0.21899	0.000696548	0.408729	-2.44661	DD * LAC down vs DD * CEL	0.000113676	0.321904	-3.10652	DD * SOPH down vs DD * CEL	0.079379	0.00567994	15.8446	4.53502	1.73278	0.495953	0.715547	0.000250009	0.302957	15.8446	4.53502	1.4021	0.501633	0.715547	1
TR_48001			HSP40	Heat shock proteins	0.827842	0.000451983	0.785962	0.00141707	0.446356	-2.24036	DD * LAC down vs DD * CEL	0.000288643	0.366305	-2.72997	DD * SOPH down vs DD * CEL	0.0498366	0.00354745	13.7413	3.91253	0.427225	0.121642	0.711817	0.000451983	0.869823	13.7413	3.91253	0.351747	0.12519	0.711817	1
TR_56390			HSP90-associated proteins	Heat shock proteins	0.651985	0.000122026	0.769528	0.0017281	0.326519	-3.06261	DD * LAC down vs DD * CEL	0.000661809	0.276892	-3.61151	DD * SOPH down vs DD * CEL	0.2161	0.0314064	18.7479	10.8988	0.45143	0.26243	1.45333	0.000122026	0.835245	18.7479	10.8988	0.404364	0.293837	1.45333	1
TR_103761			HSP90-associated proteins	Heat shock proteins	0.695965	4.59348e-06	0.708489	1.89715e-05	0.333356	-2.9998	DD * LAC down vs DD * CEL	2.88611e-05	0.351303	-2.84655	DD * SOPH down vs DD * CEL	0.161804	0.00708633	38.8669	6.80883	0.542572	0.0950493	0.437958	4.59348e-06	0.793094	38.8669	6.80883	0.466418	0.102136	0.437958	1
TR_62100			small HSP	Heat shock proteins	0.0650487	0.00259836	0.0265221	0.00332511	0.335658	-2.97923	DD * LAC down vs DD * CEL	0.00192955	0.304876	-3.28003	DD * SOPH down vs DD * CEL	4.29381	0.726496	8.79594	5.95295	4.37879	2.9635	1.69196	0.00259836	0.022869	8.79594	5.95295	4.3618	3.68999	1.69196	1
TR_78688		hypothetical heat shock transcription factor 1	HSF	Heat shock proteins/Transcription factor	0.556043	5.84713e-08	0.045362	5.83888e-06	0.322386	-3.10188	DD * LAC down vs DD * CEL	3.07781e-06	0.296526	-3.37238	DD * SOPH down vs DD * CEL	0.371001	0.0131926	97.1199	13.8141	3.60955	0.513415	0.355595	5.84713e-08	0.067729	97.1199	13.8141	2.96184	0.526608	0.355595	1
TR_60751		candidate non-ribosomal peptide synthetase	NRPS	secondary metabolism	0.911808	0.000252725	0.206156	0.000480206	0.429957	-2.32581	DD * LAC down vs DD * CEL	0.000409118	0.422157	-2.36879	DD * SOPH down vs DD * CEL	0.0129034	0.000742462	15.804	3.63744	1.79645	0.413471	0.5754	0.000252725	0.291155	15.804	3.63744	1.43974	0.414214	0.5754	1
TR_23171			NRPS	secondary metabolism	0.0130311	5.93948e-07	0.0355006	0.00190966	0.182962	-5.46563	DD * LAC down vs DD * CEL	0.000664519	0.138491	-7.2207	DD * SOPH down vs DD * CEL	9.08342	3.13241	59.9994	82.763	3.95134	5.45046	3.44849	5.93948e-07	0.0150849	59.9994	82.763	4.97775	8.58288	3.44849	1
TR_73621		candidate polyketide synthase	PKS	secondary metabolism	0.922054	5.25527e-05	0.133175	0.000266566	0.0234697	-42.6081	DD * LAC down vs DD * CEL	0.00107116	0.044785	-22.3289	DD * SOPH down vs DD * CEL	0.010069	0.00979901	22.7329	88.4934	2.27399	8.85207	9.73188	5.25527e-05	0.196295	22.7329	88.4934	1.8212	8.86187	9.73188	1
TR_73618		candidate polyketide synthase	PKS	secondary metabolism	0.271086	4.69985e-05	0.0941574	0.00042753	0.0367287	-27.2267	DD * LAC down vs DD * CEL	0.00107118	0.0544405	-18.3687	DD * SOPH down vs DD * CEL	1.35705	1.15985	23.3133	79.7026	2.677	9.15202	8.54689	4.69985e-05	0.110535	23.3133	79.7026	2.41301	10.3119	8.54689	1
TR_82208		candidate polyketide synthase	PKS	secondary metabolism	0.0107691	2.13055e-06	0.294818	2.12738e-05	0.137887	-7.2523	DD * LAC down vs DD * CEL	5.78575e-05	0.172002	-5.81389	DD * SOPH down vs DD * CEL	9.76996	1.42935	45.8107	26.8084	1.4261	0.834554	1.463	2.13055e-06	0.0605037	45.8107	26.8084	3.09487	2.2639	1.463	1
TR_59482		candidate polyketide synthase	PKS	secondary metabolism	9.35522e-06	1.44756e-08	0.000144487	0.000188401	0.258074	-3.87486	DD * LAC down vs DD * CEL	0.00177327	0.3693	-2.70783	DD * SOPH down vs DD * CEL	67.4403	7.82367	129.344	60.0201	18.0262	8.36479	1.16009	1.44756e-08	1.43919e-05	129.344	60.0201	27.909	16.1885	1.16009	1
TR_104664		Mitochondrial outer membrane and cell wall localized SUN family member required for mitochondrial autophagy	Cell wall	Secretion	0.0194494	3.94965e-05	0.0998104	0.000269541	0.291814	-3.42684	DD * LAC down vs DD * CEL	0.00112583	0.362858	-2.7559	DD * SOPH down vs DD * CEL	7.72861	0.812795	24.2432	10.1984	2.60758	1.09693	1.05167	3.94965e-05	0.0392157	24.2432	10.1984	3.63179	1.90972	1.05167	1
TR_49213	ftt2	Ftt2 encoding a 14-3-3 class protein modulating protein-protein interactions.	ER protein	Secretion	0.252295	2.54706e-08	0.0117505	4.90753e-07	0.402228	-2.48615	DD * LAC down vs DD * CEL	1.72774e-07	0.361436	-2.76674	DD * SOPH down vs DD * CEL	1.47609	0.0197677	115.209	6.17151	5.70578	0.305646	0.133919	2.54706e-08	0.0162948	115.209	6.17151	4.85984	0.325413	0.133919	1
TR_81263		Putative ER lumen protein retention receptor. Similar to Saccharomyces ERD2.	ER protein	Secretion	0.653749	3.27513e-05	0.00472122	0.00109813	0.373112	-2.68016	DD * LAC down vs DD * CEL	0.000444307	0.327131	-3.05688	DD * SOPH down vs DD * CEL	0.213738	0.0211079	25.2814	9.98675	7.46282	2.94799	0.987559	3.27513e-05	0.00801489	25.2814	9.98675	6.01301	2.9691	0.987559	1
TR_67116		Hypothetical small GTPase, Arf type	Transport related small GTPases	Secretion	0.672383	0.000301613	0.324624	0.000445361	0.415482	-2.40684	DD * LAC down vs DD * CEL	0.000747141	0.441106	-2.26703	DD * SOPH down vs DD * CEL	0.189743	0.0115849	15.1511	3.70024	1.32881	0.324527	0.610557	0.000301613	0.417568	15.1511	3.70024	1.101	0.336112	0.610557	1
TR_63053		Hypothetical small GTPase, Rab type	Transport related small GTPases	Secretion	0.246237	1.12173e-06	0.0298827	3.45006e-06	0.224954	-4.44535	DD * LAC down vs DD * CEL	1.16324e-05	0.272148	-3.67447	DD * SOPH down vs DD * CEL	1.5171	0.0833302	52.4842	11.5313	4.20106	0.923011	0.549273	1.12173e-06	0.0382409	52.4842	11.5313	3.66427	1.00634	0.549273	1
TR_123015		Hypothetical small GTPase, Rab type	Transport related small GTPases	Secretion	0.0544935	4.16642e-06	0.0328143	9.46565e-05	0.333575	-2.99782	DD * LAC down vs DD * CEL	0.000832507	0.437605	-2.28517	DD * SOPH down vs DD * CEL	4.74064	0.304155	39.6909	10.1861	4.0644	1.04307	0.64159	4.16642e-06	0.0256612	39.6909	10.1861	4.19965	1.34723	0.64159	1
TR_44684			Transport related small GTPases	Secretion	0.177911	0.000664988	0.231732	0.00254382	0.458198	-2.18246	DD * LAC down vs DD * CEL	0.00167294	0.435288	-2.29733	DD * SOPH down vs DD * CEL	2.10013	0.166927	12.4974	3.97339	1.6736	0.5321	0.794842	0.000664988	0.209102	12.4974	3.97339	1.75891	0.699027	0.794842	1
TR_105409		hypothetical protein related to A. fumigatus MAPKKK cascade protein kinase regulator STE50, which controls the mating response, invasive/filamentous growth and osmotolerance (HOG pathway)	SEX	sexual development	0.0442706	1.85755e-07	0.736144	5.9205e-06	0.334771	-2.98711	DD * LAC down vs DD * CEL	8.36295e-06	0.349044	-2.86497	DD * SOPH down vs DD * CEL	5.289	0.176304	76.4696	10.1962	0.500944	0.0667939	0.333341	1.85755e-07	0.285444	76.4696	10.1962	1.45856	0.243098	0.333341	1
TR_80758		hypothetical serine/threonine protein kinase, related to N. crassa non repressible conidiation protein nrc2	SEX	sexual development	0.0619903	7.33462e-08	0.0622181	1.76583e-06	0.174607	-5.72716	DD * LAC down vs DD * CEL	1.74335e-06	0.17418	-5.74119	DD * SOPH down vs DD * CEL	4.4135	0.286292	92.6859	24.0491	3.19109	0.827988	0.648672	7.33462e-08	0.0457711	92.6859	24.0491	3.43557	1.11428	0.648672	1
TR_123561	kex2	TRE123561, Subtilisin like protease, related to S. cerevisiae Kex2 protease	SEX	sexual development	0.960692	0.000284845	0.711683	0.00172943	0.42748	-2.33929	DD * LAC down vs DD * CEL	0.00117292	0.406717	-2.45871	DD * SOPH down vs DD * CEL	0.00255365	0.000214013	15.3597	5.14899	0.537726	0.18026	0.838066	0.000284845	0.817483	15.3597	5.14899	0.430691	0.180474	0.838066	1
TR_64018	ste2	TRE18617, mating type pheromone G-protein coupled receptor	SEX	sexual development	6.85307e-06	3.49421e-05	0.196517	0.000734602	0.245456	-4.07405	DD * LAC down vs DD * CEL	0.000919675	0.256369	-3.90063	DD * SOPH down vs DD * CEL	72.3546	12.9501	24.918	17.8395	1.84731	1.32254	1.78982	3.49421e-05	0.000174122	24.918	17.8395	15.9488	14.2727	1.78982	1
TR_67527		TRE31108, related to Mus81p, a subunit of the Mus81-Mms4 structure-specific endonuclease funtioning in mitotic and meiotic recombination in Saccharomyces cerevisiae	SEX	sexual development	0.0715435	0.00318894	0.305769	0.00463357	0.319375	-3.13112	DD * LAC down vs DD * CEL	0.00221382	0.276954	-3.61071	DD * SOPH down vs DD * CEL	4.06129	0.836998	8.32098	6.85953	1.38916	1.14518	2.06092	0.00318894	0.177123	8.32098	6.85953	1.92359	1.98217	2.06092	1
TR_73099		TRE73099, hypothetical AAA ATPase, related to S. cerevisiae DNA repair and recombination protein PIF1 (ATP dependent helicase)	SEX	sexual development	0.11964	0.0080045	0.0623956	0.00411829	0.29284	-3.41483	DD * LAC down vs DD * CEL	0.00134074	0.232203	-4.30658	DD * SOPH down vs DD * CEL	2.89582	0.664574	6.40764	5.88206	3.18742	2.92598	2.29494	0.0080045	0.0587936	6.40764	5.88206	3.1291	3.59055	2.29494	1
TR_104292	ppg1	TRE9948, mating type pheromone precursor, alpha type	SEX	sexual development	0.0674601	0.000208438	0.899252	0.000820293	0.317026	-3.15432	DD * LAC down vs DD * CEL	0.00165443	0.354056	-2.82441	DD * SOPH down vs DD * CEL	4.20425	0.519032	16.5419	8.16866	0.256314	0.126572	1.23454	0.000208438	0.442895	16.5419	8.16866	1.0459	0.645604	1.23454	1
TR_123713			SEX	sexual development	0.00593189	7.69334e-08	0.013045	0.000691768	0.247007	-4.04848	DD * LAC down vs DD * CEL	0.000218631	0.195981	-5.10253	DD * SOPH down vs DD * CEL	12.1029	2.11139	91.7771	64.0432	5.5236	3.85443	1.74453	7.69334e-08	0.00508722	91.7771	64.0432	6.83946	5.96582	1.74453	1
TR_77031			SEX	sexual development	0.107809	0.00160027	0.269952	0.000901738	0.265499	-3.7665	DD * LAC down vs DD * CEL	0.00146761	0.290438	-3.44308	DD * SOPH down vs DD * CEL	3.11958	0.527069	9.99957	6.75791	1.5159	1.02448	1.68955	0.00160027	0.19326	9.99957	6.75791	1.83664	1.55155	1.68955	1
TR_71970		Contains a number of Interpro hits to possible phosphatidylinositol-specific phospholipase C, Y domain.	Ca	signal transduction	0.107388	2.52453e-05	0.4285	8.14086e-05	0.240479	-4.15837	DD * LAC down vs DD * CEL	0.000856963	0.350341	-2.85436	DD * SOPH down vs DD * CEL	3.1281	0.32589	26.7904	11.1642	1.05197	0.438381	1.04181	2.52453e-05	0.282862	26.7904	11.1642	1.46719	0.764271	1.04181	1
TR_23028		TRE23028, hypothetical Ca2+ permeable channel, related to N. crassa NCU02762.1	Ca	signal transduction	0.850988	0.000274193	0.441366	0.000910012	0.400402	-2.49749	DD * LAC down vs DD * CEL	0.00336703	0.471245	-2.12204	DD * SOPH down vs DD * CEL	0.0371652	0.00299888	15.5001	5.00286	1.02263	0.330067	0.806907	0.000274193	0.559168	15.5001	5.00286	0.825537	0.333066	0.806907	1
TR_37060		TRE37060, hypothetical Ca-permeable channel, related to A. nidulans Mid2	Ca	signal transduction	0.0248389	7.46311e-05	0.0300714	0.000425458	0.34321	-2.91367	DD * LAC down vs DD * CEL	0.000542951	0.355274	-2.81473	DD * SOPH down vs DD * CEL	6.95658	0.622012	20.992	7.50787	4.19179	1.49921	0.894134	7.46311e-05	0.0175887	20.992	7.50787	4.74475	2.12122	0.894134	1
TR_60194		TRE60194, hypothetical phosphatidylinositol-specific phospholipase C, Y-domain, related to Magnaporthe grisea phosphoinositide-specific phospholipase C (MPLC1)	Ca	signal transduction	0.00147834	0.0034632	0.0198679	0.00379535	0.425405	-2.3507	DD * LAC down vs DD * CEL	0.0009558	0.34899	-2.86541	DD * SOPH down vs DD * CEL	18.7907	2.03375	8.135	3.52188	4.82619	2.0894	1.08232	0.0034632	0.00342806	8.135	3.52188	7.61908	4.12315	1.08232	1
TR_61746		TRE61746, hypothetical phospholipase C, related to Cryphonectria parasitica phosphatidyl inositol-specific phospholipase C	Ca	signal transduction	0.000336512	0.000494845	0.0319621	0.000465732	0.356899	-2.80191	DD * LAC down vs DD * CEL	0.00531368	0.488467	-2.04722	DD * SOPH down vs DD * CEL	28.3297	2.40885	13.4408	4.57144	4.10258	1.39535	0.850289	0.000494845	0.0018636	13.4408	4.57144	8.94801	3.8042	0.850289	1
TR_75311		TRE75311, hypothetical phospholipase C, related to N. crassa phospholipase C	Ca	signal transduction	0.000598416	3.55506e-06	0.00112796	5.43501e-06	0.377671	-2.64781	DD * LAC down vs DD * CEL	5.88174e-05	0.477569	-2.09394	DD * SOPH down vs DD * CEL	24.2774	0.628586	41.0657	4.25306	10.9427	1.1333	0.258918	3.55506e-06	0.000341992	41.0657	4.25306	13.6096	1.76188	0.258918	1
TR_79599		TRE79599, hypothetical Ca2+ transporter	Ca	signal transduction	0.252134	7.10372e-09	0.000173408	4.01904e-07	0.2851	-3.50754	DD * LAC down vs DD * CEL	3.21908e-05	0.462881	-2.16038	DD * SOPH down vs DD * CEL	1.47716	0.0359886	149.581	14.5772	17.2736	1.68337	0.243633	7.10372e-09	0.000293321	149.581	14.5772	14.1143	1.71936	0.243633	1
TR_82544		TRE82544, hypothetical Calcium transporter	Ca	signal transduction	0.608542	9.27499e-06	0.277082	0.00285111	0.49048	-2.03882	DD * LAC down vs DD * CEL	0.000522114	0.401954	-2.48785	DD * SOPH down vs DD * CEL	0.279532	0.019182	33.385	9.16373	1.48925	0.408779	0.686217	9.27499e-06	0.357118	33.385	9.16373	1.24731	0.427961	0.686217	1
TR_57399	pkac1	cAMP dependent protein kinase, protein kinase A, catalytic subunit	cAMP	signal transduction	0.0149588	0.00123205	0.149981	0.00166895	0.45769	-2.18489	DD * LAC down vs DD * CEL	0.00238748	0.476956	-2.09663	DD * SOPH down vs DD * CEL	8.60362	0.60339	10.6984	3.00122	2.14097	0.600603	0.701321	0.00123205	0.0458469	10.6984	3.00122	3.4335	1.20399	0.701321	1
TR_65873	pkac2	cAMP dependent protein kinase, protein kinase A, catalytic subunit	cAMP	signal transduction	0.626039	0.000286609	0.0686501	0.000430789	0.491377	-2.0351	DD * LAC down vs DD * CEL	0.000225647	0.461457	-2.16705	DD * SOPH down vs DD * CEL	0.252739	0.0100095	15.3371	2.42964	3.0656	0.48564	0.39604	0.000286609	0.101719	15.3371	2.42964	2.50303	0.495649	0.39604	1
TR_75878	pkar	cAMP dependent protein kinase, protein kinase A, regulatory subunit	cAMP	signal transduction	0.0877587	0.00203194	0.0271136	0.00393809	0.428839	-2.33188	DD * LAC down vs DD * CEL	0.00178741	0.383763	-2.60577	DD * SOPH down vs DD * CEL	3.58002	0.384812	9.39212	4.03819	4.34563	1.86843	1.07489	0.00203194	0.0257932	9.39212	4.03819	4.19251	2.25324	1.07489	1
TR_102655	pde2	tre32709 high affinity cAMP phosphodiesterase, related to S. cerevisiae PDE2	cAMP	signal transduction	0.00180454	1.17033e-06	0.101579	3.94712e-06	0.24185	-4.13479	DD * LAC down vs DD * CEL	2.52584e-06	0.225088	-4.4427	DD * SOPH down vs DD * CEL	17.7105	0.907331	52.016	10.6594	2.58681	0.530102	0.512313	1.17033e-06	0.0101501	52.016	10.6594	5.61155	1.43743	0.512313	1
TR_3873	pde1	tre35876 low affinity cAMP phosphodiesterase class II, related to S. cerevisiae PDE1	cAMP	signal transduction	0.0989803	2.10824e-08	0.0191049	1.92125e-06	0.377182	-2.65124	DD * LAC down vs DD * CEL	8.46618e-06	0.437459	-2.28593	DD * SOPH down vs DD * CEL	3.30782	0.0682206	119.763	9.87996	4.88875	0.403303	0.206241	2.10824e-08	0.0197605	119.763	9.87996	4.57256	0.471524	0.206241	1
TR_121670	frq1	Frequency clock protein. Circadian clock component involved in the generation of biological rhythms, in particular in rhythm stability, period length, and temperature compensation, related to N. crassa FRQ-1	circadian	signal transduction	8.42449e-06	1.19325e-06	0.172458	0.00010904	0.309012	-3.23613	DD * LAC down vs DD * CEL	6.22665e-05	0.284317	-3.51721	DD * SOPH down vs DD * CEL	69.0608	5.24996	51.8033	15.7522	1.98777	0.604435	0.760193	1.19325e-06	0.000202251	51.8033	15.7522	15.4024	5.85439	0.760193	1
TR_79756	fwd1	hypothetical F-Box/WD40 repeat protein, related to N. crassa FWD-1 which targets the clock component FRQ for degradation	circadian	signal transduction	0.0540683	0.002931	0.759781	0.00260166	0.439384	-2.27591	DD * LAC down vs DD * CEL	0.00479566	0.474619	-2.10695	DD * SOPH down vs DD * CEL	4.76084	0.423106	8.51426	3.02672	0.465826	0.165596	0.888721	0.002931	0.328817	8.51426	3.02672	1.32483	0.588702	0.888721	1
TR_57016		TRE30044, hypothetical germinal center kinase, related to S. cerevisiae Kic1p, D. discoideum severin kinase and Crypotcoccus Mst4	GCK	signal transduction	0.691485	5.72655e-08	0.277206	6.87891e-07	0.197918	-5.0526	DD * LAC down vs DD * CEL	4.95448e-06	0.271172	-3.6877	DD * SOPH down vs DD * CEL	0.166909	0.00760321	97.5377	17.7726	1.48879	0.271276	0.455531	5.72655e-08	0.365952	97.5377	17.7726	1.22441	0.278879	0.455531	1
TR_61703		TRE61703, hypothetical germinal center kinase, related to S. cerevisiae Kic1 which is involved in morphogenesis and cell integrity	GCK	signal transduction	0.87488	0.000402135	0.309904	0.000601823	0.37683	-2.65372	DD * LAC down vs DD * CEL	0.00170444	0.431119	-2.31955	DD * SOPH down vs DD * CEL	0.0260972	0.00213442	14.137	4.62491	1.37558	0.45002	0.817873	0.000402135	0.415481	14.137	4.62491	1.10569	0.452155	0.817873	1
TR_120238	csg2	hypothetical GPCR, related to NCU07701 (Neurospora)	G-proteins	signal transduction	0.795411	5.58492e-06	0.40953	7.81434e-05	0.44703	-2.23699	DD * LAC down vs DD * CEL	0.000128763	0.469063	-2.13191	DD * SOPH down vs DD * CEL	0.0709207	0.0023348	37.2642	4.90713	1.09689	0.144444	0.329212	5.58492e-06	0.52171	37.2642	4.90713	0.891699	0.146779	0.329212	1
TR_69500		hypothetical G-protein coupled receptor, PTH11 like (implicated in pathogenesis in M. grisea)	G-proteins	signal transduction	0.873256	0.000575461	0.000169986	3.17948e-06	0.192212	-5.2026	DD * LAC down vs DD * CEL	1.30415e-05	0.244836	-4.08437	DD * SOPH down vs DD * CEL	0.0267859	0.00176568	12.9521	3.41513	17.3545	4.57592	0.659184	0.000575461	0.000313952	12.9521	3.41513	13.889	4.57768	0.659184	1
TR_55561		hypothetical G-protein coupled receptor, PTH11 like (implicated in pathogenesis in M. grisea)	G-proteins	signal transduction	3.42742e-06	1.4854e-06	8.64748e-05	0.000245732	0.274731	-3.63992	DD * LAC down vs DD * CEL	0.00065636	0.321902	-3.10654	DD * SOPH down vs DD * CEL	84.4596	9.54241	49.4574	22.3512	20.2965	9.17255	1.12982	1.4854e-06	6.52344e-06	49.4574	22.3512	33.1291	18.715	1.12982	1
TR_27948	csg1	hypothetical seven transmembrane receptor - rhodopsin type, related to N. crassa NCU06987	G-proteins	signal transduction	0.0693071	2.82543e-06	0.102089	2.71815e-06	0.223208	-4.48012	DD * LAC down vs DD * CEL	6.29109e-06	0.255126	-3.91963	DD * SOPH down vs DD * CEL	4.13829	0.217895	43.1346	9.08475	2.58089	0.543571	0.526535	2.82543e-06	0.0719031	43.1346	9.08475	2.89237	0.761467	0.526535	1
TR_81690	arr1	TRE39560; hypothetical beta-arrestin protein, shares similarity with Aspergillus idulans CreD, possible inhibitor of G-protein coupled receptors	G-proteins	signal transduction	0.281363	9.97123e-05	0.902798	0.0043408	0.346292	-2.88773	DD * LAC down vs DD * CEL	0.00477992	0.352169	-2.83955	DD * SOPH down vs DD * CEL	1.29669	0.225754	19.6431	13.6794	0.250584	0.174507	1.741	9.97123e-05	0.797625	19.6431	13.6794	0.459805	0.400261	1.741	1
TR_46708	nik1	histidine kinase, part of a two component phosphorelay system involved in signal transduction, related to N. crassa signal transduction histidine protein kinase Nik-1, which is involved in hyphal development (PMID 8622950)	HK	signal transduction	0.322138	3.42653e-07	0.0653547	0.000314753	0.398032	-2.51236	DD * LAC down vs DD * CEL	0.000297192	0.395278	-2.52987	DD * SOPH down vs DD * CEL	1.08487	0.066464	67.3181	16.4969	3.12807	0.766562	0.612647	3.42653e-07	0.0836728	67.3181	16.4969	2.71943	0.833026	0.612647	1
TR_124302		TRE124302; hypothetical response regulator receiver, probably controls stress activated MAP kinase pathway, distantly related to S. cerevisiae Ssk1p and S. pombe Mcs4	HK	signal transduction	0.126514	5.31813e-05	0.0169933	0.000267348	0.450706	-2.21874	DD * LAC down vs DD * CEL	0.000206718	0.438765	-2.27912	DD * SOPH down vs DD * CEL	2.77833	0.122075	22.6718	3.98465	5.07871	0.892599	0.439383	5.31813e-05	0.0191496	22.6718	3.98465	4.61863	1.01467	0.439383	1
TR_61720		TRE36042, histidine kinase class X, related to G. moniliformis HHK1	HK	signal transduction	0.203725	9.89348e-05	0.871306	0.00214217	0.311703	-3.20818	DD * LAC down vs DD * CEL	0.00638824	0.376675	-2.65481	DD * SOPH down vs DD * CEL	1.84938	0.311054	19.6785	13.2392	0.300152	0.201935	1.68194	9.89348e-05	0.695032	19.6785	13.2392	0.609997	0.512989	1.68194	1
TR_62751		tre44503, histidine kinase class IX, contains PAS domain, related to G. moniliformis HHK6p	HK	signal transduction	0.0654238	3.07454e-08	0.000744431	0.000151334	0.436815	-2.2893	DD * LAC down vs DD * CEL	1.60879e-05	0.338305	-2.95592	DD * SOPH down vs DD * CEL	4.27961	0.175617	110.845	18.1945	12.1515	1.99459	0.410358	3.07454e-08	0.000963948	110.845	18.1945	10.5772	2.17021	0.410358	1
TR_47635		TRE44708, response regulator, part of a two component phosphorelay, two component stress response regulator, related to E. nidulans SrrA and S. cerevisiae Skn7p, similarity to DNA-binding region of heat shock transcription factors	HK	signal transduction	0.0167307	1.51154e-09	0.0417349	1.41993e-06	0.400812	-2.49494	DD * LAC down vs DD * CEL	2.21857e-06	0.418646	-2.38865	DD * SOPH down vs DD * CEL	8.22448	0.13961	204.9	13.9127	3.72402	0.25286	0.169749	1.51154e-09	0.0190785	204.9	13.9127	4.62411	0.39247	0.169749	1
TR_121962	blr1	Blue light regulator 1, photoreceptor, related to N. crassa WC-1	light	signal transduction	0.00956128	2.74525e-05	0.33389	0.000183811	0.394318	-2.53602	DD * LAC down vs DD * CEL	0.000128205	0.377649	-2.64796	DD * SOPH down vs DD * CEL	10.2125	0.555719	26.2959	5.72365	1.30054	0.283079	0.544157	2.74525e-05	0.0611143	26.2959	5.72365	3.08292	0.838798	0.544157	1
TR_55543		TRE12219, hypthetical serine/threonine protein kinase with similarity to casein kinase I	light	signal transduction	0.174811	0.000125139	0.876471	0.000477748	0.133313	-7.50114	DD * LAC down vs DD * CEL	0.000535618	0.137496	-7.27295	DD * SOPH down vs DD * CEL	2.13345	0.698663	18.6387	24.4154	0.292197	0.382757	3.27481	0.000125139	0.661579	18.6387	24.4154	0.660447	1.08142	3.27481	1
TR_4945		mitogen activated protein kinase kinase kinase MAPKKK related to S. cerevisiae Ste11p, presumably acts upstream of TMK1	MAP	signal transduction	0.00675406	0.00213771	0.444083	0.00513381	0.48489	-2.06233	DD * LAC down vs DD * CEL	0.00195217	0.429861	-2.32633	DD * SOPH down vs DD * CEL	11.5702	0.992476	9.2667	3.17954	1.01655	0.348792	0.857787	0.00213771	0.0588835	9.2667	3.17954	3.12727	1.34127	0.857787	1
TR_80186		TRE30518; hypothetical MAP kinase kinase, related to S. cerevisiae Pbs2p, presuably acts upstream of TMK3	MAP	signal transduction	0.0865145	1.39579e-05	0.950969	4.65073e-05	0.305313	-3.27532	DD * LAC down vs DD * CEL	0.000379828	0.401792	-2.48885	DD * SOPH down vs DD * CEL	3.61287	0.227862	30.533	7.70278	0.165759	0.0418173	0.630694	1.39579e-05	0.542116	30.533	7.70278	0.855182	0.269679	0.630694	1
TR_3830		TRE39827; Bck-1 like MAP kinase kinase in Podospora anserina, hypothetical MAP kinase kinase kinase with similarity to S. pombe Bck1p, probably involved in response to osmotic and temperature stress	MAP	signal transduction	0.845605	4.3825e-05	0.562623	0.00124343	0.406271	-2.46141	DD * LAC down vs DD * CEL	0.00181848	0.426702	-2.34356	DD * SOPH down vs DD * CEL	0.0399392	0.00341242	23.6833	8.09404	0.780843	0.266862	0.854404	4.3825e-05	0.679902	23.6833	8.09404	0.632662	0.270275	0.854404	1
TR_104364		TRE104364; hypothetical mitogen activated protein kinase, related to Neurospora crassa STE20, which is a MAP4K component ot he MAPK pathway required for the matingpheromone response and the regulation of cell polarity and cell cycle; contains PAK-box/P21	PAK	signal transduction	0.679183	0.00233409	0.281748	0.00856609	0.495609	-2.01772	DD * LAC down vs DD * CEL	0.00140086	0.390374	-2.56164	DD * SOPH down vs DD * CEL	0.181414	0.0175014	9.05245	3.49323	1.47221	0.568109	0.96472	0.00233409	0.370025	9.05245	3.49323	1.21405	0.58561	0.96472	1
TR_71315		TRE28344; protein kinase, related to S. cerevisiae Cla4p, a member of the PAK family of serine/threonine kinases, comprises Crib-domain	PAK	signal transduction	0.614781	3.37062e-06	0.639709	1.18947e-05	0.353531	-2.82861	DD * LAC down vs DD * CEL	1.93217e-05	0.374053	-2.67342	DD * SOPH down vs DD * CEL	0.269779	0.00950754	41.5371	5.8554	0.650081	0.0916406	0.35242	3.37062e-06	0.719332	41.5371	5.8554	0.574021	0.101148	0.35242	1
TR_54395	rgs1	regulator of G-protein signaling related to Aspergillus nidulans FlbA, involved in virulence, conidiation and hydrophobin synthesis, regulates desensitization to alpha factor in S. cerevisiae	RGS	signal transduction	0.590963	2.77318e-06	0.0101201	0.000112434	0.379545	-2.63473	DD * LAC down vs DD * CEL	6.86951e-07	0.176735	-5.65819	DD * SOPH down vs DD * CEL	0.308242	0.0160677	43.307	9.02982	5.97268	1.24535	0.521268	2.77318e-06	0.0165118	43.307	9.02982	4.83979	1.26142	0.521268	1
TR_72259	rgs2	regulator of G-protein signaling related to Aspergillus nidulans RgsA	RGS	signal transduction	0.900724	0.000210911	0.234407	0.00148596	0.329796	-3.03218	DD * LAC down vs DD * CEL	6.34203e-05	0.186083	-5.37395	DD * SOPH down vs DD * CEL	0.0163715	0.00223479	16.4959	9.00708	1.66165	0.907291	1.36505	0.000210911	0.326116	16.4959	9.00708	1.33259	0.909526	1.36505	1
TR_68728		hexaprenyl pyrophosphate synthase	signal transduction	signal transduction	0.629611	0.000789016	0.3383	0.00172146	0.421602	-2.3719	DD * LAC down vs DD * CEL	0.000935237	0.389192	-2.56942	DD * SOPH down vs DD * CEL	0.24748	0.0213922	11.9763	4.14092	1.28738	0.445124	0.864401	0.000789016	0.427325	11.9763	4.14092	1.0794	0.466516	0.864401	1
TR_2526	pkc1	Protein kinase C 1, activity is stimulated by phospholipids and this stimulation is counteracted by Ca2+, is capable of autophosphorylation (PMID 9480876 and 8569684)	signal transduction	signal transduction	0.34047	4.03982e-08	0.0371936	6.57857e-07	0.460111	-2.17339	DD * LAC down vs DD * CEL	1.16543e-06	0.482011	-2.07464	DD * SOPH down vs DD * CEL	1.00184	0.0103803	104.799	4.34339	3.88518	0.161021	0.103613	4.03982e-08	0.050709	104.799	4.34339	3.30851	0.171402	0.103613	1
TR_78264			Additional aspects of sulfur metabolism	Sulfur metabolism	0.0103784	5.50832e-06	0.955338	7.32267e-05	0.224542	-4.4535	DD * LAC down vs DD * CEL	0.00159029	0.37058	-2.69847	DD * SOPH down vs DD * CEL	9.90624	1.10484	37.3754	16.6738	0.15702	0.070049	1.11529	5.50832e-06	0.14788	37.3754	16.6738	2.10686	1.17488	1.11529	1
TR_47066		Sulfate adenylyltransferase	Generation of sulfide and cysteine	Sulfur metabolism	0.608585	2.49006e-05	0.200445	9.41902e-05	0.0482457	-20.7272	DD * LAC down vs DD * CEL	0.00682569	0.193023	-5.18072	DD * SOPH down vs DD * CEL	0.279465	0.136534	26.8723	52.5146	1.82625	3.56891	4.88557	2.49006e-05	0.268494	26.8723	52.5146	1.51689	3.70545	4.88557	1
TR_66517			Generation of sulfide and cysteine	Sulfur metabolism	0.701451	6.68415e-05	0.395825	0.000490538	0.0769968	-12.9875	DD * LAC down vs DD * CEL	0.00480017	0.160979	-6.21199	DD * SOPH down vs DD * CEL	0.155678	0.0831313	21.5261	45.9792	1.1307	2.41515	5.33995	6.68415e-05	0.498013	21.5261	45.9792	0.935693	2.49828	5.33995	1
TR_63919		MetC, Cysthathionine beta-lyases/cystathionine gamma-synthases	Homocysgteine and methionine metabolism	Sulfur metabolism	0.047182	1.87167e-05	0.0310837	0.000660759	0.213979	-4.67335	DD * LAC down vs DD * CEL	0.00232569	0.276778	-3.61301	DD * SOPH down vs DD * CEL	5.1181	1.07193	28.6248	23.9806	4.14322	3.471	2.09439	1.87167e-05	0.0232521	28.6248	23.9806	4.3382	4.54293	2.09439	1
TR_55055		Methylentetrahydrofolate reductase	Homocysgteine and methionine metabolism	Sulfur metabolism	0.497925	6.52414e-05	0.478317	0.00577613	0.443863	-2.25295	DD * LAC down vs DD * CEL	0.00249543	0.394174	-2.53695	DD * SOPH down vs DD * CEL	0.49461	0.0556067	21.645	9.7338	0.942876	0.424012	1.12425	6.52414e-05	0.54323	21.645	9.7338	0.853223	0.479619	1.12425	1
TR_122468		Glutamate decarboxylase and related PLP-dependent proteins	Sulfur acquisition and processing	Sulfur metabolism	0.418128	7.1515e-05	0.725717	0.000152045	0.351722	-2.84315	DD * LAC down vs DD * CEL	0.000135693	0.346476	-2.8862	DD * SOPH down vs DD * CEL	0.713203	0.0466372	21.1972	5.54445	0.516558	0.135113	0.653911	7.1515e-05	0.731686	21.1972	5.54445	0.555887	0.18175	0.653911	1
TR_2707			Sulfur regulatory proteins	Sulfur metabolism	0.00320832	2.13372e-05	0.651972	0.000212667	0.401235	-2.4923	DD * LAC down vs DD * CEL	2.93194e-05	0.312356	-3.20147	DD * SOPH down vs DD * CEL	14.8282	0.806476	27.808	6.04967	0.630395	0.137143	0.543879	2.13372e-05	0.0445336	27.808	6.04967	3.46996	0.943619	0.543879	1
TR_60551		Amino acid transporter	Sulfur transporter	Sulfur metabolism	0.0332257	8.28699e-06	0.372998	1.12657e-05	0.270464	-3.69735	DD * LAC down vs DD * CEL	0.000355123	0.423379	-2.36195	DD * SOPH down vs DD * CEL	6.09039	0.335269	34.2127	7.53349	1.1898	0.261988	0.550489	8.28699e-06	0.139127	34.2127	7.53349	2.16992	0.597258	0.550489	1
TR_62285			Sulfur transporter	Sulfur metabolism	0.0362275	3.38907e-06	0.0148246	0.000714799	0.32732	-3.05511	DD * LAC down vs DD * CEL	0.000352842	0.292702	-3.41644	DD * SOPH down vs DD * CEL	5.84341	0.656173	41.4886	18.6355	5.3056	2.38312	1.12293	3.38907e-06	0.0114534	41.4886	18.6355	5.41316	3.0393	1.12293	1
TR_76817		areA is the major nitrogen regulatory protein. Positively acting regulatory gene of nitrogen metabolite repression		Transcription factors	0.412777	9.3011e-07	0.264087	8.75739e-06	0.250593	-3.99053	DD * LAC down vs DD * CEL	0.000171056	0.378519	-2.64188	DD * SOPH down vs DD * CEL	0.730345	0.0425285	54.5999	12.7176	1.53842	0.358334	0.582308	9.3011e-07	0.311174	54.5999	12.7176	1.37681	0.400863	0.582308	1
TR_70517		FKH1, a novel member of the forkhead family, associates with the RFX transcription factor CPCR1 in the cephalosporin C-producing fungus Acremonium chrysogenum PMID: 15527986		Transcription factors	0.0156577	9.04424e-05	0.223342	0.000176021	0.302289	-3.30809	DD * LAC down vs DD * CEL	0.000313598	0.329371	-3.03609	DD * SOPH down vs DD * CEL	8.44788	0.751458	20.0887	7.14774	1.71214	0.609195	0.889523	9.04424e-05	0.0623436	20.0887	7.14774	3.05929	1.36065	0.889523	1
TR_65887		helix-turn-helix domain-containing protein		Transcription factors	0.980852	7.23543e-05	0.537141	0.000675682	0.427343	-2.34004	DD * LAC down vs DD * CEL	7.15376e-05	0.321318	-3.11218	DD * SOPH down vs DD * CEL	0.000605511	3.8794e-05	21.1409	5.41784	0.827345	0.212026	0.640681	7.23543e-05	0.660564	21.1409	5.41784	0.661997	0.212065	0.640681	1
TR_57059		Homeobox domain-containing protein		Transcription factors	0.81687	0.000282609	0.582675	0.00355012	0.449634	-2.22403	DD * LAC down vs DD * CEL	0.0026647	0.433229	-2.30825	DD * SOPH down vs DD * CEL	0.0565284	0.00523654	15.3887	5.70216	0.745509	0.276243	0.926356	0.000282609	0.696565	15.3887	5.70216	0.607713	0.281479	0.926356	1
TR_121412		N-terminal binuclear Zn cluster-containing protein		Transcription factors	3.79817e-07	1.18643e-08	0.00216392	1.2567e-05	0.279908	-3.5726	DD * LAC down vs DD * CEL	3.29567e-06	0.227624	-4.3932	DD * SOPH down vs DD * CEL	136.17	7.28735	134.712	28.8374	9.23677	1.97728	0.535166	1.18643e-08	5.31301e-06	134.712	28.8374	34.6234	9.26463	0.535166	1
TR_60004		N-terminal binuclear Zn cluster-containing protein		Transcription factors	0.347406	0.00605136	0.135518	0.00862962	0.319507	-3.12982	DD * LAC down vs DD * CEL	0.00134083	0.214209	-4.66834	DD * SOPH down vs DD * CEL	0.972122	0.24843	6.95313	7.10761	2.25431	2.30439	2.55554	0.00605136	0.16454	6.95313	7.10761	1.99787	2.55282	2.55554	1
TR_121164		N-terminal binuclear Zn cluster-containing protein		Transcription factors	0.0161645	0.00417263	0.00501842	0.00300998	0.416174	-2.40284	DD * LAC down vs DD * CEL	0.00388686	0.43109	-2.3197	DD * SOPH down vs DD * CEL	8.34012	0.881652	7.72587	3.26687	7.33516	3.10166	1.05712	0.00417263	0.00356999	7.72587	3.26687	7.53615	3.98331	1.05712	1
TR_57760		N-terminal binuclear Zn cluster-containing protein		Transcription factors	0.706644	3.34391e-05	0.589136	0.00178056	0.450829	-2.21814	DD * LAC down vs DD * CEL	0.00130704	0.434375	-2.30216	DD * SOPH down vs DD * CEL	0.150007	0.011144	25.1642	7.47783	0.734338	0.218217	0.742902	3.34391e-05	0.690026	25.1642	7.47783	0.617472	0.229361	0.742902	1
TR_2148		N-terminal binuclear Zn cluster-containing protein		Transcription factors	0.68203	1.72252e-05	0.0723056	0.000567368	0.477769	-2.09306	DD * LAC down vs DD * CEL	3.06571e-05	0.344499	-2.90277	DD * SOPH down vs DD * CEL	0.177993	0.00820512	29.1537	5.3757	3.0003	0.553233	0.46098	1.72252e-05	0.108218	29.1537	5.3757	2.43584	0.561438	0.46098	1
TR_72076		N-terminal binuclear Zn cluster-containing/DNA binding domain-containing protein		Transcription factors	0.0584044	0.00149887	0.00415327	0.00545696	0.203505	-4.91387	DD * LAC down vs DD * CEL	0.00524225	0.201306	-4.96756	DD * SOPH down vs DD * CEL	4.5635	1.93327	10.1711	17.2355	7.7359	13.1089	4.23638	0.00149887	0.00444006	10.1711	17.2355	7.10142	15.0421	4.23638	1
TR_70071		N-terminal binuclear Zn cluster-containing/DNA binding domain-containing protein		Transcription factors	0.270978	5.59376e-05	0.702656	0.000630161	0.42442	-2.35615	DD * LAC down vs DD * CEL	0.00141427	0.465658	-2.1475	DD * SOPH down vs DD * CEL	1.3577	0.086715	22.4141	5.72624	0.551447	0.140881	0.638689	5.59376e-05	0.62789	22.4141	5.72624	0.712698	0.227596	0.638689	1
TR_66828		N-terminal binuclear Zn cluster-containing/DNA binding domain-containing protein		Transcription factors	7.94068e-06	3.17526e-06	0.0354579	0.00420663	0.483202	-2.06953	DD * LAC down vs DD * CEL	0.00314435	0.466579	-2.14326	DD * SOPH down vs DD * CEL	69.9906	5.67285	42.0714	13.6398	3.95305	1.2816	0.810516	3.17526e-06	0.000126819	42.0714	13.6398	17.1606	6.95445	0.810516	1
TR_122767		N-terminal cooper fist DNA-binding domain-containing protein		Transcription factors	0.223556	0.00166089	0.71239	0.00187627	0.465653	-2.14752	DD * LAC down vs DD * CEL	0.00294907	0.490211	-2.03994	DD * SOPH down vs DD * CEL	1.68379	0.116959	9.9031	2.75155	0.536655	0.149108	0.69462	0.00166089	0.594648	9.9031	2.75155	0.766081	0.266067	0.69462	1
TR_120698		pac C is a trancription factor responsive to ambient pH. Activator of alkaline expressed genes and a Repressor of acid-expressed genes		Transcription factors	0.0291339	1.29525e-05	0.159186	3.15251e-05	0.392665	-2.5467	DD * LAC down vs DD * CEL	0.00015865	0.463941	-2.15545	DD * SOPH down vs DD * CEL	6.47485	0.231185	31.0374	4.43278	2.07522	0.296385	0.357052	1.29525e-05	0.0681186	31.0374	4.43278	2.95515	0.52757	0.357052	1
TR_54675		PhoG and its homologues, are proteins that have been found to increase acid phosphatase activity within certain fungi. It is not clear that these proteins are actually the acid phosphatase themselves.		Transcription factors	6.7934e-07	5.40639e-07	5.4824e-05	6.72659e-05	0.235724	-4.24225	DD * LAC down vs DD * CEL	0.00440876	0.444566	-2.24938	DD * SOPH down vs DD * CEL	120.22	12.2937	61.1943	25.0307	22.5163	9.21001	1.02259	5.40639e-07	2.13436e-06	61.1943	25.0307	42.0571	21.5037	1.02259	1
TR_53484		Related to Aspergillus fumigatus APSES transcription factor MbpA, containing an Ankiryn repeat; The repeat has been found in proteins such as transcriptional initiators, cell-cycle regulators, cytoskeletal, ion transporters and signal transducers. The ank		Transcription factors	0.56458	0.000102036	0.677507	0.000296822	0.406555	-2.45969	DD * LAC down vs DD * CEL	0.000110419	0.360393	-2.77475	DD * SOPH down vs DD * CEL	0.354922	0.0204395	19.5391	4.50094	0.590175	0.13595	0.575888	0.000102036	0.740414	19.5391	4.50094	0.543124	0.156389	0.575888	1
TR_74576		The basic-leucine zipper (bZIP) eukaryotic transcription factors are proteins that contain a basic region mediating sequence-specific DNA-binding followed by a leucine zipper region required for dimerization.		Transcription factors	0.000873916	0.000703367	0.0778784	0.00744869	0.418135	-2.39157	DD * LAC down vs DD * CEL	0.00326123	0.367263	-2.72284	DD * SOPH down vs DD * CEL	21.8572	3.09436	12.3245	6.97921	2.90789	1.64671	1.41572	0.000703367	0.00548421	12.3245	6.97921	6.69775	4.74107	1.41572	1
TR_77191		The basic-leucine zipper (bZIP) transcription factors of contain a basic region mediating sequence-specific DNA-binding followed by a leucine zipper region required for dimerization.		Transcription factors	0.0046324	1.91599e-09	0.0371882	1.55079e-08	0.285111	-3.50741	DD * LAC down vs DD * CEL	1.58986e-08	0.286032	-3.49611	DD * SOPH down vs DD * CEL	13.1581	0.161925	195.275	9.61227	3.88538	0.191255	0.123061	1.91599e-09	0.0094006	195.275	9.61227	5.73993	0.353179	0.123061	1
TR_57840		The basic-leucine zipper (bZIP) transcription factors of contain a basic region mediating sequence-specific DNA-binding followed by a leucine zipper region required for dimerization.		Transcription factors	0.0851327	0.000865318	0.177988	0.000869587	0.357339	-2.79846	DD * LAC down vs DD * CEL	0.000551163	0.334201	-2.99222	DD * SOPH down vs DD * CEL	3.65006	0.367569	11.7022	4.71376	1.95357	0.786917	1.00702	0.000865318	0.123718	11.7022	4.71376	2.29287	1.15449	1.00702	1
TR_76540		The C2 domain is a Ca2+-dependent membrane-targeting module found in many cellular proteins involved in signal transduction or membrane trafficking. C2 domains are unique among membrane targeting domains in that they show wide range of lipid selectivity f		Transcription factors	0.129595	0.000385681	0.384356	0.00171597	0.403936	-2.47564	DD * LAC down vs DD * CEL	0.00573859	0.473317	-2.11275	DD * SOPH down vs DD * CEL	2.72828	0.259541	14.2807	5.43409	1.15993	0.441378	0.951299	0.000385681	0.280963	14.2807	5.43409	1.4736	0.700919	0.951299	1
TR_59814		The general transcription factor, TFIID, consists of the TATA-binding protein (TBP) associated with a series of TBP-associated factors (TAFs) that together participate in the assembly of the transcription preinitiation complex.		Transcription factors	0.248949	6.2236e-05	0.457236	0.00147807	0.465174	-2.14974	DD * LAC down vs DD * CEL	0.000262671	0.378849	-2.63957	DD * SOPH down vs DD * CEL	1.49857	0.0972244	21.8783	5.67769	0.987602	0.256295	0.648782	6.2236e-05	0.422601	21.8783	5.67769	1.08979	0.35352	0.648782	1
TR_122584		The helix-turn-helix araC type DNA-binding domain comprises two HTH subdomains; the classical HTH domain and another HTH subdomain with similarity to the classical HTH domain but with an insertion of one residue in the turn-region. Proteins in this family		Transcription factors	0.104781	0.000156971	0.397234	0.00298796	0.342138	-2.9228	DD * LAC down vs DD * CEL	0.000736897	0.267506	-3.73824	DD * SOPH down vs DD * CEL	3.18188	0.502314	17.681	11.165	1.12717	0.71177	1.57867	0.000156971	0.262604	17.681	11.165	1.53811	1.21408	1.57867	1
TR_108872		The N-terminal region of a number of fungal transcriptional regulatory proteins contains a Cys-rich motif that is involved in zinc-dependent binding of DNA. The region forms a binuclear Zn cluster, in which two Zn atoms are bound by six Cys residues		Transcription factors	0.142402	0.000396168	0.137519	0.00504727	0.413099	-2.42073	DD * LAC down vs DD * CEL	0.000739269	0.306286	-3.26492	DD * SOPH down vs DD * CEL	2.53541	0.322578	14.1883	7.22065	2.23781	1.13886	1.27229	0.000396168	0.123197	14.1883	7.22065	2.29733	1.46144	1.27229	1
TR_104141		This DNA-binding domain is characteristic of the CAP family of helix-turn-helix transcription factors		Transcription factors	0.29763	1.75005e-05	0.0701053	2.03797e-05	0.235285	-4.25017	DD * LAC down vs DD * CEL	0.000170459	0.326452	-3.06324	DD * SOPH down vs DD * CEL	1.20723	0.0932627	29.052	8.97747	3.03913	0.939133	0.772535	1.75005e-05	0.0872269	29.052	8.97747	2.67275	1.0324	0.772535	1
TR_105520		This domain is found in a number of fungal transcription factors including transcriptional activator xlnR, yeast regulatory protein GAL4, and other transcription proteins regulating a variety of cellular and metabolic processes		Transcription factors	0.257005	1.27098e-05	0.036081	2.55712e-05	0.211875	-4.71977	DD * LAC down vs DD * CEL	4.83767e-06	0.153146	-6.5297	DD * SOPH down vs DD * CEL	1.44512	0.135369	31.1662	11.6777	3.92824	1.47188	0.936728	1.27098e-05	0.0459159	31.1662	11.6777	3.43162	1.60725	0.936728	1
TR_28781		This family of proteins includes the DNA-binding meisosis-specific protein NDT80. It also describes PhoG and its homologues, proteins that have been found to increase acid phosphatase activity within certain fungi. It is not clear that these proteins are		Transcription factors	0.0496767	0.000101806	0.0752045	0.000499132	0.300659	-3.32603	DD * LAC down vs DD * CEL	0.0041145	0.414669	-2.41156	DD * SOPH down vs DD * CEL	4.98167	0.58717	19.5493	9.21681	2.95123	1.3914	1.17866	0.000101806	0.0487413	19.5493	9.21681	3.35732	1.97857	1.17866	1
TR_108775		Transcriptional enhancer activators are nuclear proteins that contain a TEA/ATTSdomain, a DNA-binding region of 66-68 amino acids. The TEA/ATTS domain is found in the N-termini of certain gene regulatory proteins, such as the enhancer factor TEF-1, yeast		Transcription factors	0.791277	2.902e-05	0.166152	3.86283e-05	0.323139	-3.09465	DD * LAC down vs DD * CEL	7.2233e-05	0.350675	-2.85164	DD * SOPH down vs DD * CEL	0.0738957	0.00404277	25.9728	5.68381	2.02832	0.443871	0.547091	2.902e-05	0.236857	25.9728	5.68381	1.63744	0.447913	0.547091	1
TR_54437				Transcription factors	0.778527	0.000195534	0.0906307	0.000471603	0.384123	-2.60333	DD * LAC down vs DD * CEL	0.00346855	0.489179	-2.04424	DD * SOPH down vs DD * CEL	0.0834876	0.00614265	16.793	4.94223	2.72283	0.801336	0.735757	0.000195534	0.135817	16.793	4.94223	2.19496	0.807479	0.735757	1
TR_48281				Transcription factors	0.758561	8.6618e-06	0.730419	0.000591999	0.489968	-2.04095	DD * LAC down vs DD * CEL	0.000166847	0.430685	-2.32188	DD * SOPH down vs DD * CEL	0.0998035	0.00434208	33.8854	5.89691	0.509506	0.0886668	0.435063	8.6618e-06	0.819604	33.8854	5.89691	0.427565	0.0930088	0.435063	1
TR_69957		Predicted transporter (major facilitator superfamily) / hypothetical maltose permease	MFS Transporter	Transporter	0.760366	9.90804e-05	0.30425	0.00248507	0.149132	-6.70545	DD * LAC down vs DD * CEL	0.00863323	0.213149	-4.69155	DD * SOPH down vs DD * CEL	0.0982621	0.0460965	19.6718	36.9137	1.39419	2.61617	4.69118	9.90804e-05	0.402653	19.6718	36.9137	1.13501	2.66226	4.69118	1
TR_43701			MFS Transporter	Transporter	0.0947308	9.65454e-06	0.141351	7.19893e-05	0.049055	-20.3853	DD * LAC down vs DD * CEL	0.000135154	0.0614494	-16.2735	DD * SOPH down vs DD * CEL	3.40612	1.54116	33.0947	59.8971	2.20699	3.99436	4.52467	9.65454e-06	0.107124	33.0947	59.8971	2.44681	5.53552	4.52467	1
TR_73903		6-phosphogluconolactonase			0.473745	2.85088e-07	0.0473837	6.35423e-07	0.318508	-3.13964	DD * LAC down vs DD * CEL	7.29768e-06	0.416856	-2.39891	DD * SOPH down vs DD * CEL	0.554182	0.0123798	69.9503	6.25047	3.55036	0.317245	0.22339	2.85088e-07	0.0683541	69.9503	6.25047	2.95112	0.329625	0.22339	1
TR_23295		84-268 aa COG5126, FRQ1, Ca2+-binding protein; Mitochondrial carrier protein			0.135166	3.13323e-05	0.125483	0.000882046	0.421883	-2.37033	DD * LAC down vs DD * CEL	0.00020463	0.350159	-2.85584	DD * SOPH down vs DD * CEL	2.64151	0.18784	25.5327	7.26261	2.34152	0.666031	0.71111	3.13323e-05	0.111723	25.5327	7.26261	2.40152	0.853872	0.71111	1
TR_109187		alanine transaminase-like protein			0.187847	4.03596e-06	0.830963	0.00140196	0.418292	-2.39068	DD * LAC down vs DD * CEL	7.89637e-05	0.279272	-3.58073	DD * SOPH down vs DD * CEL	1.99825	0.165541	39.9631	13.2427	0.360875	0.119584	0.828432	4.03596e-06	0.643456	39.9631	13.2427	0.688349	0.285125	0.828432	1
TR_70527		based on sequence homology with yeast probable phospholipase			0.32099	0.0459218	0.0388249	0.00667299	0.307928	-3.24752	DD * LAC down vs DD * CEL	0.0027273	0.255335	-3.91642	DD * SOPH down vs DD * CEL	1.0903	0.270976	3.59285	3.57178	3.82472	3.80229	2.48534	0.0459218	0.0519935	3.59285	3.57178	3.27784	4.07327	2.48534	1
TR_124343	blr2	Blue light regulator 2, related to N. crassa blue light photoreceptor white collar-2			3.86111e-06	1.35197e-06	0.141418	1.26468e-05	0.228502	-4.37634	DD * LAC down vs DD * CEL	0.000802753	0.414707	-2.41134	DD * SOPH down vs DD * CEL	82.2568	5.92555	50.453	14.538	2.20646	0.635789	0.720373	1.35197e-06	9.77062e-05	50.453	14.538	18.2165	6.56134	0.720373	1
TR_105557		candidate a-glycosyltransferase			0.0845134	0.000706249	0.45833	0.000886606	0.370005	-2.70267	DD * LAC down vs DD * CEL	0.000526611	0.343559	-2.91071	DD * SOPH down vs DD * CEL	3.66697	0.346583	12.312	4.65465	0.985231	0.372476	0.945148	0.000706249	0.26718	12.312	4.65465	1.52158	0.719059	0.945148	1
TR_82551		candidate a-mannosyltransferase			0.209946	6.21104e-06	0.0413416	4.82514e-05	0.486996	-2.0534	DD * LAC down vs DD * CEL	6.10784e-05	0.496882	-2.01255	DD * SOPH down vs DD * CEL	1.79518	0.0420083	36.4187	3.40887	3.73713	0.349804	0.234006	6.21104e-06	0.0490804	36.4187	3.40887	3.34874	0.391812	0.234006	1
TR_51153		candidate a-mannosyltransferase;3685 was better			0.582335	0.000216461	0.310192	0.000277511	0.376952	-2.65286	DD * LAC down vs DD * CEL	0.000832517	0.431133	-2.31947	DD * SOPH down vs DD * CEL	0.32302	0.0214787	16.395	4.36064	1.37465	0.365619	0.664934	0.000216461	0.390226	16.395	4.36064	1.16432	0.387098	0.664934	1
TR_2439		candidate arc15 (N.crassa) ortholog			0.22093	0.000121913	0.484753	0.000278861	0.413941	-2.41581	DD * LAC down vs DD * CEL	0.00109066	0.480691	-2.08034	DD * SOPH down vs DD * CEL	1.70456	0.0927539	18.752	4.08156	0.929603	0.202338	0.544151	0.000121913	0.424957	18.752	4.08156	1.08459	0.295092	0.544151	1
TR_105072		candidate esterase			0.0659974	0.00323449	0.733476	0.00971914	0.466842	-2.14205	DD * LAC down vs DD * CEL	0.00631079	0.439135	-2.27721	DD * SOPH down vs DD * CEL	4.25809	0.506643	8.28879	3.94492	0.50493	0.240314	1.18984	0.00323449	0.353986	8.28879	3.94492	1.25556	0.746956	1.18984	1
TR_53169		Catalytic (alpha) subunit of C-terminal domain kinase I (CTDK-I)			0.689873	0.00016291	0.829531	0.000295463	0.4485	-2.22965	DD * LAC down vs DD * CEL	0.000166492	0.421831	-2.37062	DD * SOPH down vs DD * CEL	0.168769	0.00770497	17.5281	3.20091	0.362999	0.0662893	0.456539	0.00016291	0.887246	17.5281	3.20091	0.324153	0.0739942	0.456539	1
TR_25159		cd00047, PTPc, Protein tyrosine phosphatases (PTP); cd01446, DSP_MapKP, N-terminal regulatory rhodanese domain of dual specificity phosphatases			0.0166309	7.79571e-05	0.00745228	3.99949e-05	0.284407	-3.51609	DD * LAC down vs DD * CEL	0.000959545	0.433433	-2.30716	DD * SOPH down vs DD * CEL	8.24451	0.563399	20.784	5.6812	6.54422	1.78883	0.683362	7.79571e-05	0.00496887	20.784	5.6812	6.88428	2.35223	0.683362	1
TR_123672		cd00180, S_TKc, Serine/Threonine protein kinases, catalytic domain. Phosphotransferases of the serine or threonine-specific kinase subfamily.			0.0137245	0.00844003	0.00378307	0.00133846	0.475639	-2.10243	DD * LAC down vs DD * CEL	0.00100198	0.460829	-2.17	DD * SOPH down vs DD * CEL	8.90148	0.52883	6.30763	1.49892	7.93918	1.88664	0.594092	0.00844003	0.00268637	6.30763	1.49892	8.13164	2.41547	0.594092	1
TR_120004		cd00204, ANK, ankyrin repeats			0.651445	1.6045e-05	0.00262808	0.00162238	0.430265	-2.32415	DD * LAC down vs DD * CEL	0.000592233	0.377855	-2.64652	DD * SOPH down vs DD * CEL	0.216826	0.0175577	29.6127	9.59168	8.76906	2.84034	0.809762	1.6045e-05	0.00453876	29.6127	9.59168	7.05861	2.8579	0.809762	1
TR_69753		cd01320, ADA, Adenosine deaminase			0.00964044	7.12537e-07	0.126976	2.52921e-06	0.0914242	-10.938	DD * LAC down vs DD * CEL	1.33666e-05	0.137418	-7.27706	DD * SOPH down vs DD * CEL	10.1814	1.34269	57.7493	30.463	2.32804	1.22805	1.31876	7.12537e-07	0.0319947	57.7493	30.463	3.89872	2.57074	1.31876	1
TR_68522		cd01321, ADGF, Adenosine deaminase-related growth factors			0.833823	0.000145218	0.0105242	0.000244732	0.212651	-4.70255	DD * LAC down vs DD * CEL	0.000737548	0.262944	-3.80309	DD * SOPH down vs DD * CEL	0.0463756	0.00751524	18.005	11.671	5.90196	3.82569	1.62052	0.000145218	0.0177531	18.005	11.671	4.73085	3.83321	1.62052	1
TR_21663		cd02651, nuc_hydro_IU_UC_XIUA			0.00520957	0.00966471	0.210227	0.00381475	0.37126	-2.69353	DD * LAC down vs DD * CEL	0.00514626	0.389469	-2.5676	DD * SOPH down vs DD * CEL	12.6503	1.84312	6.05651	3.52968	1.77578	1.03491	1.45698	0.00966471	0.0307789	6.05651	3.52968	3.95068	2.87803	1.45698	1
TR_79835		COG0076, GadB, Glutamate decarboxylase and related PLP-dependent proteins			2.67143e-05	1.21574e-09	0.000677526	9.81139e-08	0.279558	-3.57708	DD * LAC down vs DD * CEL	2.05392e-08	0.223055	-4.4832	DD * SOPH down vs DD * CEL	52.9591	0.987423	214.152	15.9715	12.4396	0.927749	0.18645	1.21574e-09	5.74578e-05	214.152	15.9715	20.5435	1.91517	0.18645	1
TR_74913		COG0079, HisC, Histidinol-phosphate/aromatic aminotransferase and cobyric acid decarboxylase			0.514396	0.00203557	0.0587458	0.00579437	0.295947	-3.37899	DD * LAC down vs DD * CEL	0.00255007	0.248672	-4.02136	DD * SOPH down vs DD * CEL	0.456918	0.115557	9.38769	9.49676	3.26537	3.30331	2.52905	0.00203557	0.0848529	9.38769	9.49676	2.70368	3.41886	2.52905	1
TR_102744		COG0147, TrpE, Anthranilate/para-aminobenzoate synthases component I			0.432032	0.000595992	0.15923	0.00361937	0.390371	-2.56167	DD * LAC down vs DD * CEL	0.00137855	0.335987	-2.97631	DD * SOPH down vs DD * CEL	0.670278	0.0865287	12.8407	6.6306	2.07493	1.07144	1.29094	0.000595992	0.201777	12.8407	6.6306	1.794	1.15797	1.29094	1
TR_46545		COG0287, TyrA, Prephenate dehydrogenase			0.226221	0.00544988	0.00874223	0.00325595	0.235091	-4.25368	DD * LAC down vs DD * CEL	0.00252689	0.221653	-4.51156	DD * SOPH down vs DD * CEL	1.66304	0.491596	7.16508	8.47203	6.24179	7.38033	2.95601	0.00544988	0.0120883	7.16508	8.47203	5.32604	7.87192	2.95601	1
TR_57185		COG0531, PotE, Amino acid transporters			0.0522259	6.79308e-05	0.0215544	4.23974e-05	0.204496	-4.89007	DD * LAC down vs DD * CEL	0.000303691	0.288653	-3.46437	DD * SOPH down vs DD * CEL	4.85069	0.53559	21.447	9.47231	4.6975	2.0747	1.10415	6.79308e-05	0.0177854	21.447	9.47231	4.72814	2.61029	1.10415	1
TR_75414		COG0547, TrpD, Anthranilate phosphoribosyltransferase			0.000605559	0.000157285	0.0105882	0.000573918	0.373529	-2.67717	DD * LAC down vs DD * CEL	0.000871694	0.39479	-2.53299	DD * SOPH down vs DD * CEL	24.1987	1.98904	17.6727	5.8105	5.89107	1.93689	0.821959	0.000157285	0.00144446	17.6727	5.8105	9.5526	3.92592	0.821959	1
TR_120058		COG0579, Predicted dehydrogenase			0.62817	4.60039e-05	0.866362	0.000400688	0.430759	-2.32149	DD * LAC down vs DD * CEL	0.00077802	0.463257	-2.15863	DD * SOPH down vs DD * CEL	0.249593	0.0136219	23.426	5.11402	0.307719	0.0671768	0.545764	4.60039e-05	0.904283	23.426	5.11402	0.296094	0.0807987	0.545764	1
TR_110813		COG0833, LysP, Amino acid transporters			0.300683	5.37446e-07	0.0207275	1.82093e-05	0.358708	-2.78778	DD * LAC down vs DD * CEL	6.35128e-05	0.412894	-2.42193	DD * SOPH down vs DD * CEL	1.19121	0.0450113	61.2703	9.26064	4.75903	0.7193	0.37786	5.37446e-07	0.0286992	61.2703	9.26064	4.04547	0.764311	0.37786	1
TR_121550		COG1183, PssA, Phosphatidylserine synthase			0.00774216	6.14448e-06	0.0572738	1.18378e-05	0.208082	-4.80579	DD * LAC down vs DD * CEL	6.46284e-06	0.186149	-5.37203	DD * SOPH down vs DD * CEL	11.0251	0.884667	36.5037	11.7164	3.29844	1.05868	0.802413	6.14448e-06	0.0164685	36.5037	11.7164	4.84377	1.94335	0.802413	1
TR_107689		Conserved hypothetical protein			0.177283	1.71574e-05	0.432696	0.000163494	0.289291	-3.45672	DD * LAC down vs DD * CEL	3.62106e-05	0.225179	-4.44092	DD * SOPH down vs DD * CEL	2.10681	0.197698	29.179	10.9524	1.0423	0.39123	0.938378	1.71574e-05	0.354121	29.179	10.9524	1.2552	0.588928	0.938378	1
TR_21564		Conserved hypothetical protein			0.0271339	0.00220264	0.114871	0.0024151	0.414874	-2.41037	DD * LAC down vs DD * CEL	0.00464981	0.452852	-2.20823	DD * SOPH down vs DD * CEL	6.68758	0.664699	9.19334	3.65502	2.44304	0.971284	0.99393	0.00220264	0.051398	9.19334	3.65502	3.29195	1.63598	0.99393	1
TR_2529		Conserved hypothetical protein with a possible Interpro domain corresponding to ribosomal protein S12/S23. Possible homologue of yeast mitochondrial ribosomal protein YNR036C.			0.000505045	5.73847e-05	0.120977	8.76644e-05	0.371708	-2.69028	DD * LAC down vs DD * CEL	5.28178e-05	0.349108	-2.86444	DD * SOPH down vs DD * CEL	25.4231	1.30061	22.2848	4.56021	2.38336	0.487716	0.511584	5.73847e-05	0.00469933	22.2848	4.56021	6.99131	1.78832	0.511584	1
TR_122657		containing COOH terminal cytochrome b5 domain. Secretion signal predicted by SignalP.			0.0161719	4.50422e-07	0.0141323	2.74538e-05	0.344213	-2.90518	DD * LAC down vs DD * CEL	4.02163e-06	0.265169	-3.77118	DD * SOPH down vs DD * CEL	8.33857	0.375142	63.579	11.4414	5.38649	0.969327	0.449888	4.50422e-07	0.00818335	63.579	11.4414	5.97691	1.34447	0.449888	1
TR_81140		containing Interpro domain corresponding to ribosomal protein S18.			0.0649048	4.62242e-05	0.0235289	0.000233442	0.444499	-2.24972	DD * LAC down vs DD * CEL	4.64169e-05	0.371498	-2.6918	DD * SOPH down vs DD * CEL	4.29928	0.188797	23.4008	4.11044	4.56128	0.801207	0.439135	4.62242e-05	0.0206436	23.4008	4.11044	4.50888	0.990004	0.439135	1
TR_55545		containing WD-40 repeats			0.00884905	0.00298115	0.708625	0.00604007	0.469866	-2.12827	DD * LAC down vs DD * CEL	0.000992078	0.367846	-2.71853	DD * SOPH down vs DD * CEL	10.5064	1.0372	8.47513	3.34669	0.542365	0.214171	0.987208	0.00298115	0.0987713	8.47513	3.34669	2.53517	1.25137	0.987208	1
TR_59544		Contains a KOG motif and significant amino acid sequence identity with yeast SEN1 (tRNA splicing complex component).			0.377388	5.91305e-05	0.551713	0.000235474	0.368739	-2.71195	DD * LAC down vs DD * CEL	0.000112751	0.334555	-2.98905	DD * SOPH down vs DD * CEL	0.853238	0.0568557	22.1339	5.89958	0.800523	0.213372	0.666352	5.91305e-05	0.567648	22.1339	5.89958	0.811066	0.270228	0.666352	1
TR_51420		Contains a possible Interpro domain (IPR001737) corresponding to ribosomal RNA adenine methylase transferase.			0.0295316	0.0158788	0.253567	0.00322656	0.256206	-3.90311	DD * LAC down vs DD * CEL	0.00176029	0.224217	-4.45996	DD * SOPH down vs DD * CEL	6.43467	1.67795	5.19069	5.41425	1.58025	1.64831	2.60768	0.0158788	0.0973447	5.19069	5.41425	2.55113	3.32626	2.60768	1
TR_102855		Contains a possible InterPro domain corresponding to a putative methyltransferase. Shares significant amino acid sequence identity (E = 0.0) with yeast TRM9 (tRNA carboxylmethyl transferase).			0.00334478	0.0034345	0.0618553	0.0012931	0.361036	-2.76981	DD * LAC down vs DD * CEL	0.00921059	0.476362	-2.09925	DD * SOPH down vs DD * CEL	14.6325	1.61764	8.15362	3.60558	3.19862	1.41445	1.10551	0.0034345	0.010957	8.15362	3.60558	5.48539	3.03209	1.10551	1
TR_72602		Contains a possible InterPro domain corresponding to ribosomal protein P2.			0.00215021	3.66223e-07	0.0683162	5.52364e-05	0.43385	-2.30494	DD * LAC down vs DD * CEL	4.31043e-06	0.326096	-3.06658	DD * SOPH down vs DD * CEL	16.7966	0.546893	66.3896	8.64653	3.07177	0.400064	0.325598	3.66223e-07	0.00898381	66.3896	8.64653	5.81673	0.946957	0.325598	1
TR_29220		Contains a possible Interpro domain corresponding to translation initiation factor eIF-2B delta subunit.			0.394552	1.03541e-05	0.919268	6.50916e-05	0.223736	-4.46955	DD * LAC down vs DD * CEL	9.52076e-05	0.239455	-4.17614	DD * SOPH down vs DD * CEL	0.791478	0.0861991	32.5939	14.1991	0.223277	0.0972674	1.08909	1.03541e-05	0.879261	32.5939	14.1991	0.336917	0.183466	1.08909	1
TR_107335		contains a possible Interpro motif corresponding to ribosomal protein L10.			0.0231007	7.39196e-05	0.231481	0.00230906	0.377359	-2.65	DD * LAC down vs DD * CEL	3.36028e-05	0.182151	-5.48994	DD * SOPH down vs DD * CEL	7.18132	0.863818	21.038	10.1224	1.67473	0.805794	1.20287	7.39196e-05	0.079587	21.038	10.1224	2.77605	1.66961	1.20287	1
TR_80941		Contains a possible Interpro motif corresponding to tRNA pseudouridine synthase.			0.00905744	5.13128e-06	0.498709	0.000110409	0.453384	-2.20563	DD * LAC down vs DD * CEL	5.88627e-05	0.425623	-2.3495	DD * SOPH down vs DD * CEL	10.4175	0.3604	37.9513	5.25179	0.901389	0.124736	0.345956	5.13128e-06	0.0776146	37.9513	5.25179	2.80461	0.485136	0.345956	1
TR_121408		contains a possible ribosomal protein L27 domain. Shows amino acid sequence similarity to S. cerevisiae mitochondrial ribosomal protein MRP7.			0.0249871	0.000182409	0.0686728	0.000122278	0.409933	-2.43942	DD * LAC down vs DD * CEL	0.000295707	0.450738	-2.21859	DD * SOPH down vs DD * CEL	6.93832	0.31291	17.0697	3.07929	3.06518	0.552944	0.450988	0.000182409	0.0334427	17.0697	3.07929	3.83981	0.865854	0.450988	1
TR_124306		contains a putative DNL zinc finger domain.			0.00256401	0.0365289	0.522618	0.00687641	0.326188	-3.06572	DD * LAC down vs DD * CEL	0.00509455	0.307423	-3.25284	DD * SOPH down vs DD * CEL	15.911	3.61488	3.91072	3.55396	0.854736	0.776762	2.27194	0.0365289	0.0327898	3.91072	3.55396	3.86599	4.39164	2.27194	1
TR_124320		contains a putative nucleoside deaminase motif. Nucleoside deaminases include adenosine, guanine and cytosine deaminases. These enzymes are Zn dependent and catalyze the deamination of nucleosides. The zinc ion in the active site plays a central role in t			0.00163405	0.000144104	0.0382994	1.23226e-05	0.263645	-3.79298	DD * LAC down vs DD * CEL	0.000637951	0.441242	-2.26633	DD * SOPH down vs DD * CEL	18.2426	1.06544	18.0373	4.21379	3.84386	0.897983	0.584037	0.000144104	0.00540904	18.0373	4.21379	6.72362	1.96342	0.584037	1
TR_122431		Contains InterPro and KOG motifs corresponding to Pex19 (peroxin), a 40 kDa farnesylated protein associated with peroxisomes.			0.724154	8.91557e-06	0.237059	5.81764e-05	0.463899	-2.15564	DD * LAC down vs DD * CEL	4.37171e-05	0.451653	-2.21409	DD * SOPH down vs DD * CEL	0.131775	0.00367559	33.6733	3.75698	1.64994	0.184087	0.278929	8.91557e-06	0.3214	33.6733	3.75698	1.34631	0.187762	0.278929	1
TR_75921		Contains InterPro and KOG motifs corresponding to tRNA-dihydrouridine synthase.			0.605745	1.49162e-07	0.0104557	7.04464e-06	0.444462	-2.24991	DD * LAC down vs DD * CEL	4.53292e-07	0.33454	-2.98918	DD * SOPH down vs DD * CEL	0.283977	0.0054049	80.0312	6.09289	5.91373	0.450221	0.190329	1.49162e-07	0.0170911	80.0312	6.09289	4.78778	0.455626	0.190329	1
TR_123207		contains Interpro domain corresponding to ribosomal protein L29.			0.0507926	3.74557e-10	0.0012471	9.36894e-06	0.23448	-4.26475	DD * LAC down vs DD * CEL	0.00024088	0.374543	-2.66992	DD * SOPH down vs DD * CEL	4.92334	0.319742	271.786	70.6038	10.6652	2.77057	0.649442	3.74557e-10	0.00146589	271.786	70.6038	9.51681	3.09031	0.649442	1
TR_76050		Contains InterPro domain signature of DPH2 involved in the synthesis of diphthamide, a modified histidine residue of translation elongation factor 2 (Eft1p or Eft2p). Possible homologue of yeast YIK3 gene.			0.0127706	0.00315786	0.0823462	0.00045807	0.260448	-3.83955	DD * LAC down vs DD * CEL	0.00858031	0.423853	-2.35931	DD * SOPH down vs DD * CEL	9.15485	1.32137	8.34326	4.81693	2.83925	1.63922	1.44336	0.00315786	0.0275308	8.34326	4.81693	4.10237	2.9606	1.44336	1
TR_49038		Contains Interpro domain that corresponds to eukaryotic initiation factor 3, gamma subunit.			0.181065	5.42153e-06	0.10175	2.72071e-05	0.247432	-4.04152	DD * LAC down vs DD * CEL	9.42313e-06	0.206362	-4.84586	DD * SOPH down vs DD * CEL	2.06699	0.159134	37.5037	11.5494	2.58482	0.796005	0.769883	5.42153e-06	0.103774	37.5037	11.5494	2.48126	0.955139	0.769883	1
TR_48819		Contains Interpro motif corresponding to aspartyl-tRNA synthetase, class IIb.			0.374109	1.444e-05	0.0483951	3.32415e-06	0.196396	-5.09176	DD * LAC down vs DD * CEL	2.42371e-05	0.272756	-3.66628	DD * SOPH down vs DD * CEL	0.865531	0.0561239	30.3063	7.86065	3.52186	0.913476	0.648433	1.444e-05	0.0660851	30.3063	7.86065	2.99059	0.9696	0.648433	1
TR_21549		Contains Interpro motif corresponding to tRNA-splicing endonuclease subunit (tRNA-intron endonuclease).			0.942292	4.99933e-05	0.0535491	0.000394107	0.478118	-2.09153	DD * LAC down vs DD * CEL	0.000127527	0.42608	-2.34698	DD * SOPH down vs DD * CEL	0.00550994	0.000229822	22.9907	3.83582	3.38681	0.565062	0.417105	4.99933e-05	0.0843358	22.9907	3.83582	2.71055	0.565292	0.417105	1
TR_53366		Contains Interpro motif profile that suggests similarity to yeast translation initiation protein Sua5p.			0.318059	2.36279e-05	0.179099	9.86811e-05	0.287338	-3.48022	DD * LAC down vs DD * CEL	0.000287091	0.336426	-2.97242	DD * SOPH down vs DD * CEL	1.10428	0.0923586	27.1869	9.09529	1.94685	0.651312	0.836366	2.36279e-05	0.20501	27.1869	9.09529	1.77834	0.743671	0.836366	1
TR_124333		Contains possible Interpro domain corresponding to eukaryotic initiation factor 1A (eIF-1A).			0.973049	4.18828e-05	0.203529	4.1866e-05	0.301001	-3.32225	DD * LAC down vs DD * CEL	0.000127952	0.350644	-2.85189	DD * SOPH down vs DD * CEL	0.00119984	7.55807e-05	23.9259	6.02859	1.81004	0.456073	0.629922	4.18828e-05	0.288551	23.9259	6.02859	1.44827	0.456149	0.629922	1
TR_71759		Contains possible Interpro motif corresponding to tyrosyl-tRNA synthetase, class Ib.			0.0225737	0.000144105	0.248593	0.00146039	0.377511	-2.64893	DD * LAC down vs DD * CEL	8.16859e-05	0.239708	-4.17174	DD * SOPH down vs DD * CEL	7.25355	0.759724	18.0373	7.55679	1.6007	0.670617	1.04738	0.000144105	0.0827988	18.0373	7.55679	2.73127	1.43034	1.04738	1
TR_120484		Contains possible InterPro motifs corresponding to coiled-coil protein, aminoacyl-tRNA synthetase and protein kinase.			0.0354854	2.46989e-08	0.253372	1.0734e-06	0.316242	-3.16213	DD * LAC down vs DD * CEL	3.36675e-06	0.362109	-2.7616	DD * SOPH down vs DD * CEL	5.90208	0.14949	115.939	11.7461	1.58104	0.16018	0.253283	2.46989e-08	0.10728	115.939	11.7461	2.44525	0.30967	0.253283	1
TR_52021		Contains possible N-terminal protein kinase, active site domain (Interpro).			0.249479	5.21226e-05	0.532357	0.000527068	0.315272	-3.17186	DD * LAC down vs DD * CEL	0.0072412	0.461305	-2.16776	DD * SOPH down vs DD * CEL	1.49498	0.164977	22.7751	10.0533	0.836294	0.369154	1.10354	5.21226e-05	0.481213	22.7751	10.0533	0.968032	0.534131	1.10354	1
TR_121011		Contains possible Zn-finger, FYVE type domain.			0.190565	1.44918e-06	0.168408	5.02301e-05	0.378792	-2.63997	DD * LAC down vs DD * CEL	0.000129695	0.421262	-2.37382	DD * SOPH down vs DD * CEL	1.9716	0.0848	49.7167	8.55339	2.01361	0.346427	0.430107	1.44918e-06	0.163354	49.7167	8.55339	2.00521	0.431227	0.430107	1
TR_119707		contains predicted calponin-like actin binding domain			0.246483	9.23545e-05	0.133781	0.000189549	0.299211	-3.34212	DD * LAC down vs DD * CEL	0.000472606	0.342749	-2.91758	DD * SOPH down vs DD * CEL	1.51541	0.13972	19.9924	7.37316	2.26886	0.836751	0.921995	9.23545e-05	0.146265	19.9924	7.37316	2.11817	0.976471	0.921995	1
TR_78661		contains ribosomal protein S5 domain. Homologue of yeast MRPS5.			0.443986	0.000392367	0.20106	0.00148983	0.449928	-2.22258	DD * LAC down vs DD * CEL	0.00217497	0.470178	-2.12685	DD * SOPH down vs DD * CEL	0.635141	0.044978	14.2215	4.02841	1.82299	0.516387	0.708158	0.000392367	0.249974	14.2215	4.02841	1.58542	0.561365	0.708158	1
TR_102612		distant relation to Rhodopsin like g-protein coupled receptors			0.405303	0.000506865	0.274368	0.00109263	0.24441	-4.09148	DD * LAC down vs DD * CEL	0.00915631	0.367139	-2.72377	DD * SOPH down vs DD * CEL	0.754887	0.152034	13.3621	10.7645	1.4993	1.20784	2.014	0.000506865	0.320002	13.3621	10.7645	1.35042	1.35987	2.014	1
TR_111523		distant similarity to Mollulscan rhodopsin C-terminal tail, potentially involved in signal transduction			0.550087	3.86215e-06	0.0855775	5.93358e-05	0.28691	-3.48542	DD * LAC down vs DD * CEL	0.000552531	0.390788	-2.55893	DD * SOPH down vs DD * CEL	0.382516	0.0283286	40.3425	11.9508	2.79227	0.827168	0.740586	3.86215e-06	0.121695	40.3425	11.9508	2.31032	0.855496	0.740586	1
TR_22129		distantly related and shorter than GH61 modules, Glycoside hydrolases not yet assigned to a family			1.30349e-05	9.37044e-09	0.00030907	0.000365456	0.360711	-2.77231	DD * LAC down vs DD * CEL	0.000634702	0.388057	-2.57694	DD * SOPH down vs DD * CEL	62.5295	4.88174	141.364	44.1456	15.0627	4.70384	0.780709	9.37044e-09	2.57896e-05	141.364	44.1456	24.5561	9.58557	0.780709	1
TR_54633		distantly related to b-glycosyltransferases			0.547918	9.40082e-06	0.0778971	5.79667e-05	0.478812	-2.0885	DD * LAC down vs DD * CEL	1.06583e-05	0.407501	-2.45398	DD * SOPH down vs DD * CEL	0.386769	0.009909	33.2872	3.41126	2.9076	0.29797	0.256199	9.40082e-06	0.111525	33.2872	3.41126	2.40343	0.307879	0.256199	1
TR_72788		distantly related to b-glycosyltransferases;Distant relative			0.0327697	1.743e-07	0.0892066	8.49487e-07	0.120364	-8.30815	DD * LAC down vs DD * CEL	2.789e-05	0.23877	-4.18812	DD * SOPH down vs DD * CEL	6.13029	0.499243	77.4868	25.2417	2.74193	0.893198	0.814387	1.743e-07	0.0463594	77.4868	25.2417	3.4196	1.39244	0.814387	1
TR_72108	mus38	DNA repair protein			0.00850631	0.000668416	0.032416	0.00398041	0.499735	-2.00106	DD * LAC down vs DD * CEL	0.0033204	0.489541	-2.04273	DD * SOPH down vs DD * CEL	10.6582	0.771695	12.4815	3.61483	4.08209	1.18224	0.724037	0.000668416	0.0115658	12.4815	3.61483	5.39732	1.95393	0.724037	1
TR_55417		dynein heavy chain			0.561064	6.18357e-06	0.131689	2.32752e-05	0.392221	-2.54958	DD * LAC down vs DD * CEL	2.02252e-05	0.386222	-2.58918	DD * SOPH down vs DD * CEL	0.361485	0.0120504	36.4536	4.86087	2.28668	0.304914	0.333359	6.18357e-06	0.181048	36.4536	4.86087	1.90164	0.316964	0.333359	1
TR_72383		galactose permease			0.606026	2.09612e-07	0.0166923	0.00109721	0.489438	-2.04316	DD * LAC down vs DD * CEL	0.000333638	0.431238	-2.3189	DD * SOPH down vs DD * CEL	0.283528	0.0147032	74.5738	15.469	5.10807	1.05958	0.518581	2.09612e-07	0.0267278	74.5738	15.469	4.14316	1.07428	0.518581	1
TR_102616		general transcriptional co-repressor			0.0815115	0.000109954	0.726899	0.00127454	0.379606	-2.63431	DD * LAC down vs DD * CEL	0.000616317	0.341964	-2.92428	DD * SOPH down vs DD * CEL	3.7512	0.373303	19.2052	7.64485	0.514784	0.204916	0.995155	0.000109954	0.391167	19.2052	7.64485	1.16207	0.578218	0.995155	1
TR_22915		glucose oxidase			0.0041691	3.28122e-06	0.0227432	0.00064458	0.358577	-2.7888	DD * LAC down vs DD * CEL	0.000642431	0.358408	-2.79011	DD * SOPH down vs DD * CEL	13.6244	1.25395	41.7769	15.38	4.61379	1.69855	0.920367	3.28122e-06	0.00638956	41.7769	15.38	6.41592	2.9525	0.920367	1
TR_74947		glycosylphosphatidylinositol transamidase			0.199168	1.24461e-06	0.0211501	6.93329e-05	0.432659	-2.31129	DD * LAC down vs DD * CEL	4.21247e-06	0.313953	-3.18519	DD * SOPH down vs DD * CEL	1.89048	0.0654576	51.3438	7.11107	4.72723	0.654716	0.346248	1.24461e-06	0.0264067	51.3438	7.11107	4.15988	0.720174	0.346248	1
TR_79746		has high homology to microtubule associated proteins.			0.037094	2.59287e-06	0.742261	2.33733e-05	0.399181	-2.50513	DD * LAC down vs DD * CEL	3.98741e-05	0.422142	-2.36887	DD * SOPH down vs DD * CEL	5.77675	0.185584	43.933	5.64559	0.491821	0.0632012	0.321261	2.59287e-06	0.259689	43.933	5.64559	1.54881	0.248786	0.321261	1
TR_121850		hexose transporter			0.745717	0.000106805	0.258554	0.00231436	0.411777	-2.4285	DD * LAC down vs DD * CEL	0.000867514	0.358915	-2.78617	DD * SOPH down vs DD * CEL	0.111156	0.0110906	19.3344	7.71642	1.56018	0.622673	0.997755	0.000106805	0.348438	19.3344	7.71642	1.27038	0.633764	0.997755	1
TR_123459		high affinity nickel permease			0.919967	4.30775e-06	0.0897894	0.000145659	0.316704	-3.15753	DD * LAC down vs DD * CEL	0.000749459	0.395886	-2.52598	DD * SOPH down vs DD * CEL	0.0106176	0.000831639	39.4074	12.3466	2.73407	0.8566	0.783263	4.30775e-06	0.136546	39.4074	12.3466	2.18938	0.857432	0.783263	1
TR_80797		histone deacetylase			0.917694	9.90913e-05	0.226077	0.000416962	0.315045	-3.17415	DD * LAC down vs DD * CEL	0.000111474	0.254571	-3.92818	DD * SOPH down vs DD * CEL	0.0112317	0.00116523	19.6713	8.16324	1.6994	0.705219	1.03745	9.90913e-05	0.316173	19.6713	8.16324	1.36177	0.706385	1.03745	1
TR_75069		homologous to DNA polymerase delta, subunit 3			0.0327941	0.00356957	0.575889	0.0032797	0.37017	-2.70146	DD * LAC down vs DD * CEL	0.00134768	0.320469	-3.12043	DD * SOPH down vs DD * CEL	6.12814	0.855511	8.06756	4.50504	0.757351	0.422915	1.39604	0.00356957	0.194263	8.06756	4.50504	1.83151	1.27843	1.39604	1
TR_107805		homologous to DNA polymerase kappa, a Y family lesion bypass polymerase			0.0728128	0.000803685	0.348251	0.000982912	0.481729	-2.07585	DD * LAC down vs DD * CEL	0.000305783	0.424803	-2.35403	DD * SOPH down vs DD * CEL	4.01891	0.211048	11.9212	2.50411	1.25834	0.26432	0.525138	0.000803685	0.198441	11.9212	2.50411	1.81045	0.475369	0.525138	1
TR_55902		homologous to replication protein A2			0.0188744	6.15514e-09	0.000753732	2.22486e-07	0.334403	-2.9904	DD * LAC down vs DD * CEL	1.00394e-07	0.303812	-3.29151	DD * SOPH down vs DD * CEL	7.82617	0.128107	154.016	10.0844	12.114	0.793177	0.163691	6.15514e-09	0.00074973	154.016	10.0844	11.2564	0.921284	0.163691	1
TR_69998		homologous to the Rad14/XPA proteins that bind to damaged DNA during nucleotide excision repair			0.194051	0.000332058	0.00910338	0.00223373	0.423074	-2.36365	DD * LAC down vs DD * CEL	0.000224863	0.306006	-3.26791	DD * SOPH down vs DD * CEL	1.93816	0.179797	14.8056	5.49385	6.16659	2.28821	0.927666	0.000332058	0.0121271	14.8056	5.49385	5.3209	2.46801	0.927666	1
TR_55406		hypothethical Pleckstrin/G-protein interacting factor, probably involved in signal transduction			0.027802	0.000132929	0.137083	5.27994e-05	0.322103	-3.1046	DD * LAC down vs DD * CEL	0.000357935	0.410253	-2.43752	DD * SOPH down vs DD * CEL	6.61444	0.392108	18.3793	4.35814	2.24138	0.531482	0.592806	0.000132929	0.0594417	18.3793	4.35814	3.11599	0.92359	0.592806	1
TR_55318		Hypothetical alpha adaptin, apl3, large subunit of adaptor protein (AP) complex of clathrin-coated vesicles			0.27439	1.27571e-05	0.702654	7.12235e-05	0.382412	-2.61498	DD * LAC down vs DD * CEL	2.43754e-05	0.335517	-2.98047	DD * SOPH down vs DD * CEL	1.3373	0.0613541	31.1408	5.71486	0.551449	0.1012	0.458792	1.27571e-05	0.630481	31.1408	5.71486	0.708619	0.162554	0.458792	1
TR_123422		Hypothetical cis-golgi GTPase-activating protein (GAP), gyp1; Rab (ypt1) activating; involved in vesicle docking and fusion			0.278442	0.00406086	0.221732	0.00692402	0.462372	-2.16276	DD * LAC down vs DD * CEL	0.00323445	0.416468	-2.40115	DD * SOPH down vs DD * CEL	1.31353	0.141832	7.78455	3.36225	1.71972	0.742771	1.07978	0.00406086	0.236601	7.78455	3.36225	1.63848	0.884604	1.07978	1
TR_78189		Hypothetical component, cog5 (cod4) of the conserved oligomeric Golgi complex, a cytosolic tethering complex involved in fusion of transport vesicles to Golgi compartments			0.660718	8.53716e-05	0.72621	8.23341e-05	0.286894	-3.48561	DD * LAC down vs DD * CEL	0.000292464	0.345015	-2.89843	DD * SOPH down vs DD * CEL	0.204559	0.0164051	20.3563	6.5301	0.515818	0.165469	0.801975	8.53716e-05	0.801895	20.3563	6.5301	0.453566	0.181874	0.801975	1
TR_45775		Hypothetical cytoskeleton assembly control protein, sla1, interacts with proteins regulating actin dynamics and with proteins required for endocytosis			0.0268703	0.000171682	0.383832	0.000954176	0.410498	-2.43607	DD * LAC down vs DD * CEL	0.00118828	0.421941	-2.37	DD * SOPH down vs DD * CEL	6.71704	0.519831	17.3142	5.35976	1.16129	0.359488	0.773898	0.000171682	0.126136	17.3142	5.35976	2.27244	0.879319	0.773898	1
TR_26787		Hypothetical Golgi-localized protein with homology to gamma-adaptin, gga1, ADP ribosylation factor-binding protein; facilitates traffic through the late Golgi			0.767114	0.000474734	0.684071	0.000484133	0.380129	-2.63069	DD * LAC down vs DD * CEL	0.000755776	0.402505	-2.48444	DD * SOPH down vs DD * CEL	0.092618	0.00701349	13.5778	4.1127	0.57999	0.175678	0.757248	0.000474734	0.782044	13.5778	4.1127	0.482515	0.182692	0.757248	1
TR_81785		hypothetical GTPase activating factor (RasGAP) related to S. cerevisiae Bud2			0.0154063	8.26958e-05	0.186454	0.000746718	0.436024	-2.29345	DD * LAC down vs DD * CEL	0.000198321	0.371579	-2.69121	DD * SOPH down vs DD * CEL	8.5029	0.533872	20.5053	5.14988	1.90353	0.478068	0.627871	8.26958e-05	0.054369	20.5053	5.14988	3.2234	1.01194	0.627871	1
TR_44251		hypothetical GTPase activating protein for Rab GTPases (Ras superfamily of small GTPases), related to S. cerevisiae GYP3			3.57091e-05	4.24606e-07	0.0147032	8.20109e-06	0.242755	-4.11938	DD * LAC down vs DD * CEL	0.000111266	0.353086	-2.83217	DD * SOPH down vs DD * CEL	49.4629	2.96962	64.3689	15.4581	5.31945	1.27746	0.600373	4.24606e-07	0.000290369	64.3689	15.4581	14.1481	4.24708	0.600373	1
TR_35375		hypothetical GTPase activating protein for Rab subfamily GTPases (Ras superfamily of small GTPases)			0.714995	6.73595e-06	0.0122168	3.6456e-05	0.260624	-3.83695	DD * LAC down vs DD * CEL	0.000370989	0.365277	-2.73765	DD * SOPH down vs DD * CEL	0.141142	0.0107917	35.7852	10.9445	5.63751	1.72417	0.764598	6.73595e-06	0.0202309	35.7852	10.9445	4.53823	1.73496	0.764598	1
TR_63774		hypothetical GTPase, related to S. cerevisiae Nuclear GTP-binding protein NUG1 (Nuclear GTPase 1)			0.486247	2.23299e-05	0.361688	0.000492578	0.361808	-2.76389	DD * LAC down vs DD * CEL	6.81048e-05	0.270322	-3.69929	DD * SOPH down vs DD * CEL	0.522725	0.0439338	27.5295	9.25514	1.2205	0.410321	0.840475	2.23299e-05	0.426617	27.5295	9.25514	1.08095	0.454255	0.840475	1
TR_110525		hypothetical GTP-binding protein, HSR1-related			0.779101	0.00131159	0.103968	0.000532525	0.373518	-2.67725	DD * LAC down vs DD * CEL	0.000963727	0.403705	-2.47705	DD * SOPH down vs DD * CEL	0.0830419	0.00668858	10.5279	3.39187	2.5594	0.824583	0.805447	0.00131159	0.154171	10.5279	3.39187	2.06413	0.831271	0.805447	1
TR_78377		hypothetical GTP-binding protein, HSR1-related, member of GTP1/OBG family			0.0386681	9.82623e-05	0.0502034	0.00203576	0.355276	-2.81472	DD * LAC down vs DD * CEL	0.000322713	0.261792	-3.81982	DD * SOPH down vs DD * CEL	5.66038	0.738779	19.7094	10.2897	3.47262	1.81295	1.30518	9.82623e-05	0.0317221	19.7094	10.2897	3.91017	2.55173	1.30518	1
TR_107005		Hypothetical guanine nucleotide exchange factor			0.0776353	1.05142e-05	0.951869	6.32235e-05	0.242742	-4.11961	DD * LAC down vs DD * CEL	8.90374e-05	0.257191	-3.88817	DD * SOPH down vs DD * CEL	3.86587	0.373783	32.485	12.5636	0.163981	0.06342	0.966878	1.05142e-05	0.514791	32.485	12.5636	0.904359	0.437203	0.966878	1
TR_43877		Hypothetical guanine nucleotide exchange factor (GEF), sec7, for ADP ribosylation factors (ARFs) involved in proliferation of the Golgi, intra-Golgi transport and ER-to-Golgi transport; found in the cytoplasm and on Golgi-associated coated vesicles			0.0358245	1.958e-07	0.0441642	6.89964e-06	0.415887	-2.4045	DD * LAC down vs DD * CEL	4.19378e-06	0.3955	-2.52844	DD * SOPH down vs DD * CEL	5.87509	0.130286	75.6376	6.70934	3.64612	0.323424	0.221759	1.958e-07	0.0277412	75.6376	6.70934	4.09191	0.45371	0.221759	1
TR_66484		Hypothetical guanine nucleotide exchange factor, syt1			0.0351252	5.57041e-05	0.635185	0.000177473	0.392957	-2.54481	DD * LAC down vs DD * CEL	0.000278977	0.414231	-2.41411	DD * SOPH down vs DD * CEL	5.9311	0.322263	22.4353	4.87605	0.65741	0.14288	0.543345	5.57041e-05	0.219332	22.4353	4.87605	1.71215	0.465144	0.543345	1
TR_61382		Hypothetical integral membrane protein of the Golgi, sys1, involved in Golgi to endosome transport			0.0228243	0.000578078	0.168178	0.00163163	0.36104	-2.76978	DD * LAC down vs DD * CEL	0.00126648	0.347375	-2.87873	DD * SOPH down vs DD * CEL	7.21895	0.854462	12.9376	6.12539	2.0151	0.95406	1.18364	0.000578078	0.0625237	12.9376	6.12539	3.05587	1.80852	1.18364	1
TR_64300		hypothetical kelch repeat containing protein with peptidase site			0.464591	2.06988e-08	0.0547289	2.70627e-07	0.329675	-3.03329	DD * LAC down vs DD * CEL	4.00473e-07	0.344973	-2.89878	DD * SOPH down vs DD * CEL	0.578142	0.0101235	120.214	8.41998	3.35805	0.235203	0.175104	2.06988e-08	0.077788	120.214	8.41998	2.80207	0.245327	0.175104	1
TR_49746		hypothetical kelch repeat protein			0.155822	1.21501e-06	0.227674	3.30025e-05	0.410621	-2.43534	DD * LAC down vs DD * CEL	4.99906e-05	0.428602	-2.33317	DD * SOPH down vs DD * CEL	2.35587	0.0770899	51.6058	6.75468	1.69204	0.221472	0.327225	1.21501e-06	0.195581	51.6058	6.75468	1.82481	0.298562	0.327225	1
TR_119762		Hypothetical key endocytic protein, Ede1, involved in a network of interactions with other endocytic proteins			0.0385742	1.08457e-06	0.954124	3.90164e-05	0.367227	-2.72311	DD * LAC down vs DD * CEL	0.00028471	0.456991	-2.18823	DD * SOPH down vs DD * CEL	5.66716	0.244393	52.8588	9.11803	0.159477	0.0275094	0.431245	1.08457e-06	0.351934	52.8588	9.11803	1.26101	0.271903	0.431245	1
TR_119896		hypothetical malate dehydrogenase (oxaloacetate-decarboxylating, NADP+)			0.00425786	1.58175e-05	0.00257226	0.00139616	0.317183	-3.15275	DD * LAC down vs DD * CEL	0.00271533	0.35399	-2.82494	DD * SOPH down vs DD * CEL	13.5304	1.94322	29.7058	17.0652	8.81985	5.06678	1.43619	1.58175e-05	0.00132633	29.7058	17.0652	9.76195	7.01	1.43619	1
TR_56149		hypothetical PH-domain protein with homology to anucleate primary sterigmata protein apsA (Aspergillus nidulans)			0.331959	4.38241e-08	0.124267	9.44281e-05	0.443668	-2.25394	DD * LAC down vs DD * CEL	0.000171354	0.470271	-2.12643	DD * SOPH down vs DD * CEL	1.03955	0.0365232	103.059	14.4834	2.35264	0.330627	0.351337	4.38241e-08	0.150324	103.059	14.4834	2.09002	0.36715	0.351337	1
TR_82100		Hypothetical phosphatidylinositol polyphosphate phosphatase			0.889473	0.00935199	0.419389	0.00635927	0.427447	-2.33947	DD * LAC down vs DD * CEL	0.00583727	0.422074	-2.36925	DD * SOPH down vs DD * CEL	0.020322	0.00258596	6.11686	3.11347	1.07329	0.546299	1.27249	0.00935199	0.537864	6.11686	3.11347	0.862693	0.548885	1.27249	1
TR_74534		Hypothetical protein			0.00209625	2.17435e-08	0.62785	2.65938e-07	0.160655	-6.22451	DD * LAC down vs DD * CEL	1.70478e-06	0.223773	-4.46881	DD * SOPH down vs DD * CEL	16.9271	0.801829	119.007	22.5493	0.669376	0.126832	0.473696	2.17435e-08	0.0314685	119.007	22.5493	3.92092	0.928661	0.473696	1
TR_80592		hypothetical protein			0.663859	3.91053e-05	0.748891	5.03545e-05	0.236494	-4.22844	DD * LAC down vs DD * CEL	0.000578333	0.347419	-2.87837	DD * SOPH down vs DD * CEL	0.200503	0.019035	24.2975	9.22683	0.481962	0.183023	0.949362	3.91053e-05	0.820887	24.2975	9.22683	0.42567	0.202058	0.949362	1
TR_76949		hypothetical protein			0.00620481	7.24391e-07	0.0219218	0.00161758	0.316569	-3.15886	DD * LAC down vs DD * CEL	0.00180326	0.322475	-3.10102	DD * SOPH down vs DD * CEL	11.9167	1.79336	57.5494	34.6428	4.67105	2.81181	1.50491	7.24391e-07	0.00753862	57.5494	34.6428	6.12018	4.60517	1.50491	1
TR_123911		hypothetical protein			0.677473	0.00574427	0.571817	0.00955686	0.329255	-3.03716	DD * LAC down vs DD * CEL	0.00925688	0.32711	-3.05708	DD * SOPH down vs DD * CEL	0.183488	0.0461445	7.05803	7.09997	0.764513	0.769055	2.51485	0.00574427	0.669552	7.05803	7.09997	0.648308	0.8152	2.51485	1
TR_69853		Hypothetical protein			0.152809	0.00056665	0.586439	0.000657447	0.332553	-3.00704	DD * LAC down vs DD * CEL	0.000721641	0.337268	-2.965	DD * SOPH down vs DD * CEL	2.3944	0.255325	13.0014	5.54559	0.738989	0.315206	1.06634	0.00056665	0.431606	13.0014	5.54559	1.07007	0.570531	1.06634	1
TR_53796		hypothetical protein			0.00935778	0.00344017	0.69606	0.0027864	0.340559	-2.93635	DD * LAC down vs DD * CEL	0.00138287	0.301935	-3.31197	DD * SOPH down vs DD * CEL	10.2937	1.60346	8.14993	5.07809	0.56153	0.34988	1.55771	0.00344017	0.10126	8.14993	5.07809	2.50796	1.95334	1.55771	1
TR_108829		Hypothetical protein			0.619116	1.0471e-06	0.354199	1.88315e-05	0.350305	-2.85466	DD * LAC down vs DD * CEL	1.67364e-05	0.345298	-2.89605	DD * SOPH down vs DD * CEL	0.263134	0.0104891	53.2526	8.49109	1.2414	0.197941	0.398623	1.0471e-06	0.442967	53.2526	8.49109	1.04575	0.20843	0.398623	1
TR_81093		Hypothetical protein			0.633311	1.24235e-05	0.924141	0.000207997	0.395288	-2.5298	DD * LAC down vs DD * CEL	9.72425e-05	0.360215	-2.77612	DD * SOPH down vs DD * CEL	0.242106	0.0135247	31.322	6.99892	0.214933	0.048027	0.558627	1.24235e-05	0.945577	31.322	6.99892	0.220368	0.0615517	0.558627	1
TR_123324		hypothetical protein			0.89045	9.48255e-06	0.449426	0.0011831	0.427568	-2.33881	DD * LAC down vs DD * CEL	0.000617659	0.394206	-2.53674	DD * SOPH down vs DD * CEL	0.0199615	0.00149586	33.2245	9.95903	1.00469	0.301154	0.749373	9.48255e-06	0.56961	33.2245	9.95903	0.807742	0.30265	0.749373	1
TR_123955		hypothetical protein bearing a cerato-platanin domain, related to N. crassa SnodProt1			7.68144e-06	2.1419e-06	0.0011418	0.00337728	0.286622	-3.48892	DD * LAC down vs DD * CEL	0.000178354	0.151035	-6.62098	DD * SOPH down vs DD * CEL	70.5172	15.7111	45.7589	40.78	10.9086	9.72171	2.22798	2.1419e-06	3.58354e-05	45.7589	40.78	22.8304	25.4328	2.22798	1
TR_59098		hypothetical protein required for sexual development			0.162055	0.000851153	0.903801	0.00641231	0.480043	-2.08315	DD * LAC down vs DD * CEL	0.00294979	0.434157	-2.30331	DD * SOPH down vs DD * CEL	2.27915	0.216854	11.7509	4.47224	0.248956	0.0947498	0.951472	0.000851153	0.665154	11.7509	4.47224	0.654994	0.311604	0.951472	1
TR_23238		hypothetical protein with a DUF 2260 domain and probable a methyltransferase domain (TIGR03439)			1.09147e-09	2.45329e-05	0.0160676	0.000400013	0.248039	-4.03162	DD * LAC down vs DD * CEL	0.00012768	0.198924	-5.02704	DD * SOPH down vs DD * CEL	459.242	68.6505	26.9612	16.1213	5.17107	3.09202	1.49487	2.45329e-05	4.05031e-08	26.9612	16.1213	95.9852	71.7425	1.49487	1
TR_55709		hypothetical protein with a probable SH3 domain			2.65923e-08	1.27764e-06	2.33446e-06	0.00185773	0.366634	-2.72752	DD * LAC down vs DD * CEL	0.000321371	0.277392	-3.605	DD * SOPH down vs DD * CEL	238.172	28.4275	51.0603	24.3775	44.9276	21.4496	1.19357	1.27764e-06	7.9411e-08	51.0603	24.3775	83.5766	49.8771	1.19357	1
TR_122696		hypothetical protein, no CDs			1.22016e-07	5.45384e-10	0.000182373	3.29335e-08	0.0836268	-11.9579	DD * LAC down vs DD * CEL	8.4937e-08	0.105649	-9.46529	DD * SOPH down vs DD * CEL	173.215	9.74402	251.899	56.6813	17.0705	3.84113	0.56254	5.45384e-10	1.10843e-06	251.899	56.6813	48.2993	13.5852	0.56254	1
TR_4751		hypothetical RHO-family GTPase with similarity to the guanine nucleotide exchange protein CDC24, contains PH domain involved in signal transduction			0.0163777	2.23033e-09	0.00381321	1.56583e-08	0.194066	-5.15289	DD * LAC down vs DD * CEL	4.80605e-09	0.156958	-6.37113	DD * SOPH down vs DD * CEL	8.29601	0.174625	189.344	15.9422	7.92175	0.666989	0.210493	2.23033e-09	0.00286136	189.344	15.9422	7.9966	0.841614	0.210493	1
TR_123920		hypothetical Rho-GTPase activating protein, distantly related to S. pombe Rga8, contains Pleckstrin/G-protein interacting region			0.641857	0.000519381	0.764093	0.00100852	0.233377	-4.28491	DD * LAC down vs DD * CEL	0.0079337	0.349936	-2.85767	DD * SOPH down vs DD * CEL	0.229977	0.0482869	13.2825	11.1554	0.459453	0.385875	2.09964	0.000519381	0.829069	13.2825	11.1554	0.413558	0.434162	2.09964	1
TR_21384		hypothetical RNA-binding, Ran Zn-finger protein, probably involved in regulation of receptor mediated transport between the nucleus and the cytoplasm			0.249481	0.000670354	0.243781	0.000533717	0.365657	-2.7348	DD * LAC down vs DD * CEL	0.000254987	0.329748	-3.03262	DD * SOPH down vs DD * CEL	1.49497	0.125746	12.4725	4.19638	1.62093	0.545359	0.841123	0.000670354	0.247311	12.4725	4.19638	1.59573	0.671105	0.841123	1
TR_75195		hypothetical SH3 domain scaffold protein, related to S. cerevisiae Bem1p, which acts as a scaffold protein for complexes that include Cdc24p, Ste5p, Ste20p and Rsr1p			0.256824	7.47337e-06	0.220778	6.00511e-05	0.372816	-2.68229	DD * LAC down vs DD * CEL	4.93287e-05	0.36412	-2.74634	DD * SOPH down vs DD * CEL	1.4463	0.0670805	34.9887	6.49121	1.72425	0.319887	0.463807	7.47337e-06	0.229351	34.9887	6.49121	1.66866	0.386967	0.463807	1
TR_61971		Hypothetical subunit, trs33, of the transport protein particle (TRAPP) complex of the cis-Golgi that mediates vesicle docking and fusion; involved in ER to Golgi membrane traffic			0.24883	5.66776e-05	0.136938	0.000182635	0.31279	-3.19703	DD * LAC down vs DD * CEL	0.000456427	0.356535	-2.80477	DD * SOPH down vs DD * CEL	1.49938	0.127052	22.3474	7.57459	2.24257	0.760112	0.847366	5.66776e-05	0.149752	22.3474	7.57459	2.09393	0.887164	0.847366	1
TR_121359		hypothetical ubiquitin associated protein probably involved in cell signalling via protein kinases and the ubiquitin/proteasome pathway			0.067616	5.30606e-05	0.0738309	7.86842e-05	0.360285	-2.77558	DD * LAC down vs DD * CEL	0.000239414	0.411482	-2.43024	DD * SOPH down vs DD * CEL	4.1986	0.222593	22.6835	4.81035	2.9742	0.630721	0.530161	5.30606e-05	0.0545631	22.6835	4.81035	3.21908	0.853315	0.530161	1
TR_68636		Interpro domain corresponding to ribosomal protein S11. Shares amino acid sequence similarity to S. cerevisiae mitochondrial ribosomal protein MRPS18.			0.297342	6.69717e-07	0.00967804	6.34357e-06	0.423575	-2.36086	DD * LAC down vs DD * CEL	3.48095e-06	0.399117	-2.50553	DD * SOPH down vs DD * CEL	1.20875	0.0252167	58.5062	4.88216	6.05399	0.505186	0.208617	6.69717e-07	0.0140769	58.5062	4.88216	5.08494	0.530403	0.208617	1
TR_59435		involved in vesicular transport, imh1, mediates transport between an endosomal compartment and the Golgi, contains a Golgi-localization (GRIP) domain			0.704834	0.000368201	0.984521	0.000628726	0.378471	-2.64221	DD * LAC down vs DD * CEL	0.00111169	0.407799	-2.45219	DD * SOPH down vs DD * CEL	0.151969	0.0124673	14.4417	4.73905	0.086938	0.0285288	0.820379	0.000368201	0.989898	14.4417	4.73905	0.0999443	0.0409961	0.820379	1
TR_107776	xyl1	involved in xylose utilisation			0.94429	2.1285e-10	9.56649e-05	8.90054e-10	0.0445939	-22.4246	DD * LAC down vs DD * CEL	0.000199567	0.44505	-2.24694	DD * SOPH down vs DD * CEL	0.00513426	0.000215917	304.66	51.2488	19.8313	3.33594	0.420541	2.1285e-10	0.000178065	304.66	51.2488	15.866	3.33616	0.420541	1
TR_55060		kinesin heavy chain, KHC, a kinesin-1 family member			0.246002	0.000262137	0.454604	0.00134637	0.287586	-3.47722	DD * LAC down vs DD * CEL	0.00093658	0.269036	-3.71697	DD * SOPH down vs DD * CEL	1.51872	0.254207	15.6671	10.4896	0.993326	0.665062	1.67383	0.000262137	0.418729	15.6671	10.4896	1.0984	0.919269	1.67383	1
TR_104474		kinesin-like protein			0.535708	0.000103569	0.578434	0.000133671	0.374591	-2.66958	DD * LAC down vs DD * CEL	0.000208719	0.395301	-2.52971	DD * SOPH down vs DD * CEL	0.411349	0.0229978	19.4721	4.3546	0.752896	0.168372	0.559082	0.000103569	0.645882	19.4721	4.3546	0.684586	0.19137	0.559082	1
TR_112231		kinesin-like protein			0.499023	0.000110131	0.19565	0.00155584	0.451875	-2.213	DD * LAC down vs DD * CEL	0.00325766	0.492011	-2.03248	DD * SOPH down vs DD * CEL	0.492028	0.0349112	19.198	5.44869	1.85202	0.525632	0.709538	0.000110131	0.251381	19.198	5.44869	1.58002	0.560543	0.709538	1
TR_79124		kinesin-like protein, a kinesin-3 family member.			0.718752	0.000340602	0.18738	0.00121165	0.465519	-2.14814	DD * LAC down vs DD * CEL	0.00158347	0.479384	-2.08601	DD * SOPH down vs DD * CEL	0.137255	0.00838715	14.7154	3.59682	1.89821	0.463971	0.611064	0.000340602	0.260445	14.7154	3.59682	1.54602	0.472358	0.611064	1
TR_22415		one of three hypothetical aldose-1-epimerase genes in T. reesei			0.996403	0.0331131	0.106519	0.00985719	0.334619	-2.98847	DD * LAC down vs DD * CEL	0.00843707	0.324204	-3.08448	DD * SOPH down vs DD * CEL	2.13698e-05	5.27901e-06	4.05129	4.00318	2.53094	2.50088	2.47031	0.0331131	0.160239	4.05129	4.00318	2.02476	2.50089	2.47031	1
TR_71496		pfam00107, ADH_zinc_N, Zinc-binding dehydrogenase			0.463348	0.000248768	0.520741	0.00115873	0.344536	-2.90246	DD * LAC down vs DD * CEL	0.000485217	0.300369	-3.32924	DD * SOPH down vs DD * CEL	0.581458	0.0681228	15.8634	7.43411	0.858325	0.402241	1.17159	0.000248768	0.572447	15.8634	7.43411	0.802952	0.470363	1.17159	1
TR_66958		pfam00153, Mitochondrial carrier protein			0.837298	1.87277e-07	0.259384	4.51208e-07	0.116042	-8.61759	DD * LAC down vs DD * CEL	2.48533e-07	0.100754	-9.92512	DD * SOPH down vs DD * CEL	0.0444251	0.00326806	76.3401	22.4634	1.55688	0.458119	0.735634	1.87277e-07	0.354428	76.3401	22.4634	1.25439	0.461387	0.735634	1
TR_69489		pfam00450, Peptidase_S10, Serine carboxypeptidase			0.219276	7.54186e-06	0.123778	0.00231244	0.439706	-2.27425	DD * LAC down vs DD * CEL	0.00645053	0.499011	-2.00396	DD * SOPH down vs DD * CEL	1.71781	0.146942	34.9196	11.9481	2.35715	0.806524	0.855404	7.54186e-06	0.131427	34.9196	11.9481	2.22928	0.953467	0.855404	1
TR_5645		pfam01019, G_glu_transpept, Gamma-glutamyltranspeptidase			0.000193181	1.69887e-07	0.0368205	1.70229e-05	0.43699	-2.28838	DD * LAC down vs DD * CEL	2.68883e-05	0.456118	-2.19241	DD * SOPH down vs DD * CEL	32.7078	0.793347	77.9003	7.55808	3.89945	0.378334	0.242556	1.69887e-07	0.00138172	77.9003	7.55808	9.66112	1.17168	0.242556	1
TR_68956		pfam01266, DAO, FAD dependent oxidoreductase			3.76299e-05	7.48333e-06	0.0310009	2.38576e-05	0.258397	-3.87002	DD * LAC down vs DD * CEL	0.000215019	0.355133	-2.81585	DD * SOPH down vs DD * CEL	48.8531	3.42438	34.9786	9.80737	4.14713	1.16278	0.700955	7.48333e-06	0.000402792	34.9786	9.80737	13.0883	4.58716	0.700955	1
TR_120813		pfam01302, CAP-Gly domain aligned			2.22136e-05	1.22059e-11	0.000233302	6.4975e-11	0.149653	-6.68211	DD * LAC down vs DD * CEL	8.02422e-11	0.155779	-6.41935	DD * SOPH down vs DD * CEL	55.2899	0.509838	541.907	19.9881	16.1068	0.594096	0.0922117	1.22059e-11	2.8913e-05	541.907	19.9881	23.9435	1.10393	0.0922117	1
TR_57430		pfam03074, GCS, Glutamate-cysteine ligase			0.0374215	8.26522e-06	0.13258	0.00021615	0.263488	-3.79524	DD * LAC down vs DD * CEL	0.000247719	0.269672	-3.7082	DD * SOPH down vs DD * CEL	5.75204	0.670102	34.2323	15.952	2.27904	1.06202	1.16498	8.26522e-06	0.0670486	34.2323	15.952	2.97364	1.73212	1.16498	1
TR_122212		pfam03097, BRO1, BRO1-like domain			0.0431924	8.48017e-05	0.0600196	0.000626166	0.439964	-2.27291	DD * LAC down vs DD * CEL	0.00157488	0.486707	-2.05462	DD * SOPH down vs DD * CEL	5.35584	0.313413	20.3876	4.77216	3.23753	0.757816	0.58518	8.48017e-05	0.0383319	20.3876	4.77216	3.66119	1.07123	0.58518	1
TR_1977		pfam04389, Peptidase_M28			0.0284289	6.1208e-07	0.288209	7.26695e-06	0.196725	-5.08325	DD * LAC down vs DD * CEL	0.000118398	0.31025	-3.2232	DD * SOPH down vs DD * CEL	6.54774	0.504575	59.622	18.3781	1.44913	0.446685	0.770609	6.1208e-07	0.104967	59.622	18.3781	2.46885	0.95126	0.770609	1
TR_21256		phosphatase, 2C-like			0.031211	0.000395891	0.682678	0.00598019	0.490061	-2.04056	DD * LAC down vs DD * CEL	0.00448587	0.472986	-2.11423	DD * SOPH down vs DD * CEL	6.27199	0.550213	14.1907	4.97954	0.582147	0.204276	0.877253	0.000395891	0.21755	14.1907	4.97954	1.72012	0.754489	0.877253	1
TR_110890		porphobilinogen deaminase-like protein			0.0270663	1.81877e-05	0.137757	0.000324829	0.474831	-2.10601	DD * LAC down vs DD * CEL	1.91131e-05	0.348573	-2.86884	DD * SOPH down vs DD * CEL	6.6951	0.270337	28.8064	4.65262	2.23587	0.361123	0.403783	1.81877e-05	0.0588617	28.8064	4.65262	3.12772	0.63146	0.403783	1
TR_112554		possible homolog of S. cerevisiae bdf1			0.654216	0.000125971	0.152634	0.00146107	0.423015	-2.36399	DD * LAC down vs DD * CEL	0.000934818	0.399502	-2.50312	DD * SOPH down vs DD * CEL	0.213115	0.0174129	18.6102	6.08227	2.12156	0.693379	0.817064	0.000125971	0.213201	18.6102	6.08227	1.73987	0.710792	0.817064	1
TR_25040		possible homolog of S. cerevisiae Lrg1 which is highly expressed in sporulation			0.037225	0.00139478	0.586257	0.00178297	0.381012	-2.62459	DD * LAC down vs DD * CEL	0.00429079	0.43136	-2.31825	DD * SOPH down vs DD * CEL	5.76683	0.62875	10.3624	4.51918	0.739304	0.322421	1.09029	0.00139478	0.212129	10.3624	4.51918	1.74481	0.951171	1.09029	1
TR_121955		Possible homologue of S. cerevisiae Emg1p, a protein required for the maturation of the 18S rRNA and for 40S ribosome production; associated with spindle/microtubules; nuclear localization depends on physical interaction with Nop14p; may bind snoRNAs.			0.100533	3.24474e-05	0.571423	5.42978e-05	0.25622	-3.90289	DD * LAC down vs DD * CEL	4.77087e-05	0.250826	-3.98684	DD * SOPH down vs DD * CEL	3.27321	0.282233	25.3341	8.73775	0.765208	0.263921	0.862253	3.24474e-05	0.349766	25.3341	8.73775	1.26681	0.546155	0.862253	1
TR_58299		Possible homologue of S. cerevisiae RRB1 gene encoding an essential nuclear protein involved in early steps of ribosome biogenesis.			0.532364	2.76165e-05	0.00542894	0.000570991	0.403754	-2.47675	DD * LAC down vs DD * CEL	0.00241905	0.478958	-2.08787	DD * SOPH down vs DD * CEL	0.418271	0.0291211	26.2611	7.31347	7.17296	1.9976	0.696227	2.76165e-05	0.00895589	26.2611	7.31347	5.82202	2.02672	0.696227	1
TR_110409		Possible homologue of S. cerevisiae SAS10, encoding a component of the SSU processosome required for pre-18S rRNa processing.			0.315093	6.51476e-05	0.0130569	0.00936682	0.479951	-2.08355	DD * LAC down vs DD * CEL	0.00152728	0.372608	-2.68378	DD * SOPH down vs DD * CEL	1.11864	0.121926	21.6521	9.43995	5.52202	2.4075	1.08996	6.51476e-05	0.0188567	21.6521	9.43995	4.64134	2.52943	1.08996	1
TR_77667		Possible orthlogue of RING-5 [Gibberella zeae].			0.0194252	1.16029e-05	0.000411688	2.26484e-05	0.371044	-2.6951	DD * LAC down vs DD * CEL	4.1597e-05	0.397327	-2.51682	DD * SOPH down vs DD * CEL	7.73264	0.287422	31.7936	4.72707	14.0568	2.08996	0.371699	1.16029e-05	0.000443137	31.7936	4.72707	12.7919	2.37738	0.371699	1
TR_120404		possible relation to a SIR2 protein			0.0484226	5.81499e-05	0.0199058	6.64677e-05	0.352264	-2.83878	DD * LAC down vs DD * CEL	5.41898e-05	0.343214	-2.91364	DD * SOPH down vs DD * CEL	5.04918	0.268383	22.218	4.72388	4.82315	1.02548	0.531538	5.81499e-05	0.0162036	22.218	4.72388	4.86836	1.29386	0.531538	1
TR_2050		Possible translation initiation factor 4F, ribosome/mRNA-bridging subunit (eIF-4G).			0.0783162	0.000325283	0.0936654	0.00199903	0.346416	-2.88671	DD * LAC down vs DD * CEL	0.000227645	0.238682	-4.18968	DD * SOPH down vs DD * CEL	3.84522	0.523765	14.8791	8.10684	2.68328	1.46198	1.36212	0.000325283	0.0704708	14.8791	8.10684	2.91566	1.98574	1.36212	1
TR_67504		Predicted gene product contains Interpro motif IPR001865 that is typical of ribosomal protein S2.			0.367005	0.00697246	0.09017	0.000834477	0.138106	-7.24084	DD * LAC down vs DD * CEL	0.00795444	0.24902	-4.01575	DD * SOPH down vs DD * CEL	0.892741	0.3289	6.6731	9.8339	2.72897	4.02158	3.68416	0.00697246	0.115953	6.6731	9.8339	2.36173	4.35048	3.68416	1
TR_79769		Probable Cytochrome c and c1 heme-lyase, shares homology to Protein prenyltransferase, alpha subunit			0.0386065	0.00085193	0.00843168	0.00236067	0.480243	-2.08228	DD * LAC down vs DD * CEL	0.00035089	0.382523	-2.61422	DD * SOPH down vs DD * CEL	5.66483	0.388595	11.7482	3.2236	6.30949	1.73127	0.685979	0.00085193	0.00728517	11.7482	3.2236	6.18056	2.11986	0.685979	1
TR_59668		probable homolog of S. cerevisiae DBF2 a cell cyle protein kinase			0.113513	0.000294493	0.176477	0.000588062	0.223787	-4.46853	DD * LAC down vs DD * CEL	0.000765319	0.236063	-4.23616	DD * SOPH down vs DD * CEL	3.00802	0.575221	15.2379	11.6557	1.9628	1.50137	1.91229	0.000294493	0.138869	15.2379	11.6557	2.17184	2.0766	1.91229	1
TR_61322		probable poly(A) polymerase with similarity to the DNA polymerase sigma family			0.263118	0.000624639	0.429828	0.00412699	0.420726	-2.37685	DD * LAC down vs DD * CEL	0.000148128	0.250329	-3.99475	DD * SOPH down vs DD * CEL	1.40609	0.160475	12.6927	5.79437	1.0489	0.478837	1.14128	0.000624639	0.409022	12.6927	5.79437	1.12034	0.639312	1.14128	1
TR_48351		protease required for autophagy			0.368513	4.20573e-05	0.00904815	0.00462872	0.445889	-2.24271	DD * LAC down vs DD * CEL	0.000678899	0.340239	-2.93911	DD * SOPH down vs DD * CEL	0.886897	0.091495	23.9036	9.86388	6.17786	2.54931	1.03163	4.20573e-05	0.0137677	23.9036	9.86388	5.11966	2.6408	1.03163	1
TR_123655		Protein involved in regulation of arginine-responsive genes			0.895752	3.54576e-05	0.253818	6.17251e-05	0.258342	-3.87084	DD * LAC down vs DD * CEL	0.00160863	0.414965	-2.40984	DD * SOPH down vs DD * CEL	0.0180637	0.00158702	24.8365	8.72819	1.57922	0.55498	0.878565	3.54576e-05	0.349698	24.8365	8.72819	1.26699	0.556567	0.878565	1
TR_67982		protein kinase with active site characteristic for serine/threonine kinases and distant similarity to cyclin-dependent kinase WEE1 involved in cell cycle control			0.805427	0.000759592	0.898735	0.00888081	0.431941	-2.31513	DD * LAC down vs DD * CEL	0.00506721	0.396112	-2.52454	DD * SOPH down vs DD * CEL	0.0639859	0.00894444	12.0906	6.76044	0.257147	0.143784	1.39788	0.000759592	0.946482	12.0906	6.76044	0.218515	0.152728	1.39788	1
TR_21306		protein kinase with active site characteristic for serine/threonine protein kinases sharing distant similarity to the U4/U6-associated splicing factor PRP4			0.00075097	1.31896e-05	0.0375487	1.028e-05	0.343611	-2.91027	DD * LAC down vs DD * CEL	1.79418e-05	0.367081	-2.72419	DD * SOPH down vs DD * CEL	22.804	0.820509	30.9143	4.44931	3.87175	0.557238	0.35981	1.31896e-05	0.00336346	30.9143	4.44931	7.6582	1.37775	0.35981	1
TR_58205		protein kinase with active site characteristic for tyrosine protein kinases			0.0662333	0.000128378	0.115097	0.00014184	0.257383	-3.88526	DD * LAC down vs DD * CEL	0.000192042	0.27085	-3.69208	DD * SOPH down vs DD * CEL	4.24931	0.460653	18.5286	8.03449	2.44076	1.05838	1.08407	0.000128378	0.0777608	18.5286	8.03449	2.80247	1.51903	1.08407	1
TR_81164	ptc2	putative serine threonine phosphatase 2			0.396935	0.000474118	0.0424207	8.19415e-05	0.379463	-2.6353	DD * LAC down vs DD * CEL	0.000934639	0.494085	-2.02394	DD * SOPH down vs DD * CEL	0.783233	0.0377845	13.5821	2.62089	3.70149	0.714266	0.482417	0.000474118	0.0593499	13.5821	2.62089	3.11784	0.75205	0.482417	1
TR_47055	RAC1	RAS small GTPase, Rac subfamily, related to Colletotrichum trifolii RAC1			0.130042	6.04963e-06	0.587718	0.000222094	0.431859	-2.31557	DD * LAC down vs DD * CEL	0.000180812	0.422317	-2.36789	DD * SOPH down vs DD * CEL	2.72113	0.126517	36.6266	6.8117	0.736781	0.137024	0.464943	6.04963e-06	0.403238	36.6266	6.8117	1.13365	0.263541	0.464943	1
TR_4721	gem1	Ras small GTPase, Rho subfamily, relatd to Neurospora crassa mitochondrial Rho GTPase1			0.00967419	0.106165	0.0789751	0.00929502	0.497471	-2.01017	DD * LAC down vs DD * CEL	0.00932971	0.497709	-2.00921	DD * SOPH down vs DD * CEL	10.1683	0.999852	2.53484	0.997006	2.89062	1.13694	0.983302	0.106165	0.023122	2.53484	0.997006	4.34616	2.13679	0.983302	1
TR_80553		Related to ADP-ribosylation factor-like protein; GTPase of the Ras superfamily			0.0278436	9.16427e-06	0.00214325	4.1276e-05	0.370892	-2.69621	DD * LAC down vs DD * CEL	0.000169644	0.434232	-2.30292	DD * SOPH down vs DD * CEL	6.60996	0.283191	33.4723	5.73623	9.26035	1.58697	0.428431	9.16427e-06	0.00204929	33.4723	5.73623	8.73027	1.87016	0.428431	1
TR_60243		Related to medium subunit, apm1, of the adaptor protein complex AP-1 of clathrin-coated vesicles; involved in vesicle-mediated transport			0.0582947	0.00143983	0.570064	0.00720227	0.252039	-3.96764	DD * LAC down vs DD * CEL	0.0013966	0.166767	-5.99638	DD * SOPH down vs DD * CEL	4.56827	1.59653	10.2776	14.3673	0.767609	1.07307	3.49483	0.00143983	0.265464	10.2776	14.3673	1.52774	2.6696	3.49483	1
TR_81822		Related to mitochondrial leucyl-tRNA synthetase.			0.0129572	0.00584983	0.280485	0.00555343	0.49312	-2.0279	DD * LAC down vs DD * CEL	0.00225663	0.441539	-2.2648	DD * SOPH down vs DD * CEL	9.10351	0.765093	7.02123	2.36036	1.47679	0.49646	0.840438	0.00584983	0.0654385	7.02123	2.36036	3.00214	1.26155	0.840438	1
TR_65832		related to Neurospora ro-7			0.00777244	3.79662e-06	0.54193	3.7246e-05	0.326899	-3.05905	DD * LAC down vs DD * CEL	3.80447e-05	0.327818	-3.05047	DD * SOPH down vs DD * CEL	11.0097	0.584982	40.4909	8.60563	0.81846	0.173949	0.531332	3.79662e-06	0.0741622	40.4909	8.60563	2.85672	0.758932	0.531332	1
TR_55752		Related to ribosomal protein L29. Shows amino acid sequence similarity to S. cerevisiae mitochondrial ribosomal protein MRPL4.			0.90502	6.25084e-05	0.428346	0.000290042	0.348707	-2.86773	DD * LAC down vs DD * CEL	0.000349712	0.357726	-2.79543	DD * SOPH down vs DD * CEL	0.0149777	0.00117471	21.8566	6.85689	1.05232	0.330137	0.784305	6.25084e-05	0.548007	21.8566	6.85689	0.844855	0.331312	0.784305	1
TR_103322		Related to translation initiation factor 4e [Neurospora crassa].			0.0025316	0.000116409	0.168312	0.000102673	0.315075	-3.17384	DD * LAC down vs DD * CEL	3.16519e-05	0.264251	-3.78428	DD * SOPH down vs DD * CEL	15.974	1.15713	18.9536	5.49187	2.01423	0.58363	0.724383	0.000116409	0.0168834	18.9536	5.49187	4.80618	1.74076	0.724383	1
TR_73985		Releated to 40s ribosomal protein s10. Homologue of yeast RPS10a/b.			0.815776	0.00295528	0.303687	0.00716967	0.426023	-2.34729	DD * LAC down vs DD * CEL	0.00155653	0.336036	-2.97587	DD * SOPH down vs DD * CEL	0.0572203	0.00765311	8.49521	4.54487	1.39607	0.746885	1.33748	0.00295528	0.405554	8.49521	4.54487	1.1283	0.754539	1.33748	1
TR_59542		Sec2 guanyl-nucleotide exchange factor for the small G-protein Sec4p, located on cytoplasmic vesicles; involved in post-Golgi vesicle transport			0.979432	1.97636e-05	0.638265	0.000271716	0.293696	-3.40489	DD * LAC down vs DD * CEL	0.00169712	0.38647	-2.58752	DD * SOPH down vs DD * CEL	0.00069874	7.28713e-05	28.2829	11.7985	0.652418	0.272162	1.0429	1.97636e-05	0.754853	28.2829	11.7985	0.522074	0.272234	1.0429	1
TR_63163		sequence similarity to DEAD/DEAH box helicase			0.203955	0.00418856	0.684413	0.00632693	0.38472	-2.59929	DD * LAC down vs DD * CEL	0.0024408	0.32759	-3.0526	DD * SOPH down vs DD * CEL	1.84733	0.296412	7.71766	4.95331	0.579461	0.371906	1.60454	0.00418856	0.554814	7.71766	4.95331	0.833035	0.668318	1.60454	1
TR_46463		serine palmitoyl transferase, subunit LCBB			8.57547e-05	1.69427e-06	0.0985205	8.7696e-05	0.417481	-2.39532	DD * LAC down vs DD * CEL	7.44791e-05	0.410194	-2.43787	DD * SOPH down vs DD * CEL	40.0624	1.59688	48.0966	7.66851	2.62301	0.418212	0.398599	1.69427e-06	0.00115412	48.0966	7.66851	10.1109	2.0151	0.398599	1
TR_82442		shares amino acid sequence identity with several tryptophanyl-tRNA synthetases from other fungi.			0.0817358	0.00163729	0.0801428	0.000789791	0.440737	-2.26893	DD * LAC down vs DD * CEL	0.000627116	0.429182	-2.33001	DD * SOPH down vs DD * CEL	3.74477	0.232679	9.94013	2.47049	2.87254	0.713932	0.621342	0.00163729	0.062995	9.94013	2.47049	3.04699	0.946611	0.621342	1
TR_74774		Shares amino acid sequence identity with translation initiation factor 3, subunit g (eIF-3g); homologue of yeast TIF35.			0.519736	0.00179658	0.153515	0.00137206	0.424161	-2.3576	DD * LAC down vs DD * CEL	0.00396068	0.482665	-2.07183	DD * SOPH down vs DD * CEL	0.44517	0.0354852	9.70165	3.09334	2.11519	0.674422	0.797116	0.00179658	0.204417	9.70165	3.09334	1.78119	0.709907	0.797116	1
TR_67325		Shares amino acid sequence similarity with S. cerevisiae Mpp10p and contains InterPro domain IPR007151 that is a signature of Mpp10 protein.			0.106789	0.0086255	0.564157	0.00238962	0.306003	-3.26794	DD * LAC down vs DD * CEL	0.00713176	0.37182	-2.68947	DD * SOPH down vs DD * CEL	3.14031	0.563612	6.2669	4.49904	0.778103	0.558604	1.79476	0.0086255	0.355886	6.2669	4.49904	1.25055	1.12222	1.79476	1
TR_68582		Shares significant amino acid sequence identity (E = 0.0) with yeast tRNA ligase (TRL1 gene product).			0.0207325	5.7624e-06	0.0748555	8.60365e-06	0.296961	-3.36745	DD * LAC down vs DD * CEL	0.000104371	0.404613	-2.4715	DD * SOPH down vs DD * CEL	7.52301	0.335835	37.0134	6.60927	2.95702	0.528017	0.44641	5.7624e-06	0.0326859	37.0134	6.60927	3.87022	0.863852	0.44641	1
TR_62769		Shows amino acid sequence similarity to S. cerevisiae DPH2, a protein required for diphthamide synthesis.			0.05232	0.000775624	0.155906	0.00086107	0.295386	-3.3854	DD * LAC down vs DD * CEL	0.000219769	0.231237	-4.32457	DD * SOPH down vs DD * CEL	4.84601	0.6834	12.0276	6.78471	2.09814	1.18355	1.41023	0.000775624	0.0892052	12.0276	6.78471	2.64771	1.86695	1.41023	1
TR_80854		Shows amino acid sequence similarity to S. cerevisiae mitochondrial ribosomal protein MRPL24.			0.0153562	0.00058943	0.564137	0.0010064	0.392761	-2.54608	DD * LAC down vs DD * CEL	0.00103814	0.394384	-2.5356	DD * SOPH down vs DD * CEL	8.514	0.736959	12.8758	4.45803	0.778138	0.269418	0.865584	0.00058943	0.119987	12.8758	4.45803	2.32531	1.00638	0.865584	1
TR_44386		Shows amino acid sequence similarity to S. cerevisiae mitochondrial ribosomal protein MRPL40.			0.0276896	0.000573241	0.796308	0.00208585	0.474986	-2.10532	DD * LAC down vs DD * CEL	0.000521191	0.403409	-2.47888	DD * SOPH down vs DD * CEL	6.6266	0.450914	12.9644	3.52872	0.412005	0.112141	0.68046	0.000573241	0.23262	12.9644	3.52872	1.65492	0.563055	0.68046	1
TR_71791		Shows amino acid sequence similarity to S. cerevisiae UTP14. Also contains an Contains an InterPro domain characteristic of UTP14, encoding a component of the SSU processome containing the U3 snoRNA that is involved in processing of pre-18S rRNA.			0.763931	5.0003e-05	0.0497537	6.88754e-05	0.320388	-3.12121	DD * LAC down vs DD * CEL	0.000185448	0.365476	-2.73616	DD * SOPH down vs DD * CEL	0.0952568	0.00607788	22.9897	5.86745	3.48466	0.889358	0.638052	5.0003e-05	0.0774673	22.9897	5.86745	2.80678	0.895436	0.638052	1
TR_63269		Shows significant amino acid sequence similarity to S. cerevisiae mitochondrial ribosomal protein MRPL3.			0.747767	9.11852e-05	0.2654	0.000599486	0.406358	-2.46089	DD * LAC down vs DD * CEL	0.000346573	0.379368	-2.63596	DD * SOPH down vs DD * CEL	0.109298	0.00760256	20.051	5.57883	1.53333	0.426622	0.69558	9.11852e-05	0.356654	20.051	5.57883	1.24853	0.434225	0.69558	1
TR_109828		signalpeptide: secreted, 1 putative transmembrane domain, hypothetical protein with no CDs			6.92638e-06	2.89106e-05	2.94094e-05	4.4432e-05	0.101633	-9.8393	DD * LAC down vs DD * CEL	0.000170749	0.143952	-6.94678	DD * SOPH down vs DD * CEL	72.1815	16.7239	25.9947	24.0911	25.8958	23.9994	2.31692	2.89106e-05	4.95005e-06	25.9947	24.0911	35.153	40.7233	2.31692	1
TR_120897		similar to BRCT domain protein Rad4/Cut5 of Schizosaccharomyces pombe, a protein involved in DNA replication initiation and checkpoint control and DNA damage checkpoint response.			0.0212344	0.000555952	0.418876	0.00468475	0.491743	-2.03358	DD * LAC down vs DD * CEL	0.00109664	0.411699	-2.42896	DD * SOPH down vs DD * CEL	7.44675	0.595687	13.0625	4.17963	1.0745	0.34381	0.799928	0.000555952	0.11735	13.0625	4.17963	2.34895	0.939496	0.799928	1
TR_120566		similar to diacylglycerol acyltransferase			0.239836	0.000110875	0.0631125	0.000446309	0.409704	-2.44079	DD * LAC down vs DD * CEL	0.00123967	0.461106	-2.1687	DD * SOPH down vs DD * CEL	1.56196	0.0984885	19.1682	4.83454	3.17274	0.800219	0.630542	0.000110875	0.0745588	19.1682	4.83454	2.85059	0.898708	0.630542	1
TR_2634		similar to Erg27 3-keto steroid reductase of Saccharomyces cerevisiae; involved in C-4 sterol demethylation			1.61793e-05	4.30668e-09	0.00090698	1.14627e-07	0.275129	-3.63467	DD * LAC down vs DD * CEL	2.85921e-06	0.401173	-2.49269	DD * SOPH down vs DD * CEL	59.5011	1.17519	165.635	13.0856	11.5645	0.913629	0.197507	4.30668e-09	5.04538e-05	165.635	13.0856	21.1519	2.08882	0.197507	1
TR_61039		Similar to the Rad27p/FEN-1 DNA structure-specific endonucleases involved in Okazaki fragment maturation, long-patch base exicison repair and non-homologous end joining.			0.0794922	7.26934e-06	0.220576	6.16768e-05	0.310868	-3.2168	DD * LAC down vs DD * CEL	8.69826e-05	0.326109	-3.06646	DD * SOPH down vs DD * CEL	3.81007	0.249402	35.1993	9.21641	1.7252	0.451719	0.654587	7.26934e-06	0.142902	35.1993	9.21641	2.14218	0.701121	0.654587	1
TR_5506		similarity to RNA-binding ATP-dependent helicases.			0.0444795	0.00130653	0.46352	0.00135261	0.430786	-2.32134	DD * LAC down vs DD * CEL	0.00175755	0.44477	-2.24835	DD * SOPH down vs DD * CEL	5.27629	0.40383	10.5384	3.22631	0.974062	0.298206	0.765369	0.00130653	0.193676	10.5384	3.22631	1.83451	0.702037	0.765369	1
TR_48478		t-SNARE (syntaxin), membrane protein involved in vesicle fusion			0.130136	0.000451326	0.542233	0.000643938	0.339361	-2.94671	DD * LAC down vs DD * CEL	0.00622636	0.465645	-2.14756	DD * SOPH down vs DD * CEL	2.71964	0.277837	13.7462	5.61722	0.8179	0.334225	1.02159	0.000451326	0.376326	13.7462	5.61722	1.19825	0.612062	1.02159	1
TR_120830		Tubulin alpha chain 1			0.00134385	0.00126648	0.469709	0.00217135	0.397453	-2.51602	DD * LAC down vs DD * CEL	0.00223223	0.399003	-2.50625	DD * SOPH down vs DD * CEL	19.323	2.04456	10.6231	4.49609	0.960901	0.406691	1.0581	0.00126648	0.0189595	10.6231	4.49609	4.63332	2.45125	1.0581	1
TR_123288		xylulokinase			0.359972	5.67936e-07	0.408631	6.43962e-06	0.253683	-3.94193	DD * LAC down vs DD * CEL	4.55678e-05	0.334857	-2.98635	DD * SOPH down vs DD * CEL	0.920476	0.0491266	60.5656	12.9297	1.09907	0.234634	0.533708	5.67936e-07	0.434715	60.5656	12.9297	1.06336	0.283761	0.533708	1
TR_103537					0.796469	2.85133e-10	0.83551	5.43938e-09	0.027937	-35.7948	DD * LAC down vs DD * CEL	5.72222e-09	0.0284613	-35.1355	DD * SOPH down vs DD * CEL	0.07017	0.00565576	287.19	92.5909	0.354121	0.11417	0.806007	2.85133e-10	0.903548	287.19	92.5909	0.297331	0.119825	0.806007	1
TR_4124					0.00614032	2.29396e-07	0.00709669	6.15203e-06	0.0508731	-19.6568	DD * LAC down vs DD * CEL	0.000508848	0.175092	-5.71129	DD * SOPH down vs DD * CEL	11.9598	2.97881	73.1883	72.9158	6.63874	6.61402	2.49069	2.29396e-07	0.00329135	73.1883	72.9158	7.70294	9.59282	2.49069	1
TR_105515					0.795212	4.73151e-05	0.710249	0.000660734	0.0600058	-16.6651	DD * LAC down vs DD * CEL	0.000377128	0.0480923	-20.7934	DD * SOPH down vs DD * CEL	0.0710626	0.0495485	23.2781	64.9228	0.5399	1.50579	6.97252	4.73151e-05	0.806973	23.2781	64.9228	0.446132	1.55533	6.97252	1
TR_122629					0.0018586	1.75696e-06	0.0494642	4.98351e-06	0.0601291	-16.6309	DD * LAC down vs DD * CEL	9.58805e-05	0.136557	-7.32293	DD * SOPH down vs DD * CEL	17.5543	3.71575	47.7271	40.41	3.49249	2.95705	2.11672	1.75696e-06	0.00679476	47.7271	40.41	6.30485	6.6728	2.11672	1
TR_58602					0.261017	1.16687e-05	0.00645452	3.8077e-06	0.0737747	-13.5548	DD * LAC down vs DD * CEL	2.99533e-05	0.127386	-7.85016	DD * SOPH down vs DD * CEL	1.41936	0.243289	31.7544	21.7717	6.82469	4.67921	1.71407	1.16687e-05	0.00938	31.7544	21.7717	5.74363	4.9225	1.71407	1
TR_121178					0.738442	2.73979e-06	0.121014	4.38434e-06	0.0769136	-13.0016	DD * LAC down vs DD * CEL	2.29364e-05	0.119435	-8.37275	DD * SOPH down vs DD * CEL	0.117891	0.0201898	43.4192	29.7436	2.383	1.63244	1.71258	2.73979e-06	0.175998	43.4192	29.7436	1.92998	1.65263	1.71258	1
TR_102904					0.900438	5.91706e-05	0.243649	9.97319e-05	0.0813414	-12.2939	DD * LAC down vs DD * CEL	0.00647365	0.250609	-3.99027	DD * SOPH down vs DD * CEL	0.0164666	0.00558948	22.1305	30.0482	1.62149	2.20161	3.39443	5.91706e-05	0.337442	22.1305	30.0482	1.30048	2.2072	3.39443	1
TR_62488					0.464247	4.64877e-06	0.423338	5.58356e-05	0.0980451	-10.1994	DD * LAC down vs DD * CEL	6.37849e-05	0.10174	-9.82901	DD * SOPH down vs DD * CEL	0.579058	0.146199	38.767	39.1513	1.06399	1.07453	2.52478	4.64877e-06	0.48174	38.767	39.1513	0.967002	1.22073	2.52478	1
TR_76359					0.0178498	7.60239e-06	0.042359	6.92512e-06	0.102497	-9.75636	DD * LAC down vs DD * CEL	0.000162697	0.208644	-4.79286	DD * SOPH down vs DD * CEL	8.00929	1.19833	34.8591	20.8621	3.7035	2.21643	1.49617	7.60239e-06	0.0198677	34.8591	20.8621	4.56466	3.41476	1.49617	1
TR_111689					0.148143	1.24672e-07	0.768007	1.39093e-06	0.104691	-9.55194	DD * LAC down vs DD * CEL	2.31789e-06	0.118342	-8.45006	DD * SOPH down vs DD * CEL	2.45605	0.252882	83.061	34.2087	0.453674	0.186846	1.02963	1.24672e-07	0.542703	83.061	34.2087	0.854149	0.439728	1.02963	1
TR_58026					0.0442988	3.77261e-07	0.0205711	1.56565e-06	0.106475	-9.3919	DD * LAC down vs DD * CEL	8.26869e-06	0.155326	-6.43808	DD * SOPH down vs DD * CEL	5.28728	0.550279	65.9792	27.4674	4.77101	1.98619	1.04076	3.77261e-07	0.0161407	65.9792	27.4674	4.87426	2.53647	1.04076	1
TR_56211					0.27775	9.46715e-08	0.0986137	5.05603e-06	0.11224	-8.90952	DD * LAC down vs DD * CEL	7.77811e-06	0.124452	-8.03525	DD * SOPH down vs DD * CEL	1.31756	0.169347	87.9278	45.2058	2.62189	1.34798	1.28531	9.46715e-08	0.116029	87.9278	45.2058	2.36102	1.51732	1.28531	1
TR_106646					1.43195e-05	5.57225e-08	0.22709	7.18183e-06	0.117467	-8.51306	DD * LAC down vs DD * CEL	0.000725143	0.296846	-3.36875	DD * SOPH down vs DD * CEL	61.1962	8.15958	98.088	52.3142	1.69473	0.903865	1.33335	5.57225e-08	0.000343537	98.088	52.3142	13.595	9.06345	1.33335	1
TR_106605					0.031804	9.88381e-07	0.316015	5.66505e-06	0.117748	-8.49271	DD * LAC down vs DD * CEL	0.000116231	0.222957	-4.48517	DD * SOPH down vs DD * CEL	6.21708	0.784166	53.9049	27.1963	1.35588	0.684074	1.26131	9.88381e-07	0.11967	53.9049	27.1963	2.32812	1.46824	1.26131	1
TR_108929					0.919191	2.81998e-07	0.016092	2.81956e-07	0.123064	-8.12587	DD * LAC down vs DD * CEL	8.69401e-07	0.156137	-6.40464	DD * SOPH down vs DD * CEL	0.0108253	0.000681613	70.1094	17.6578	5.16856	1.30175	0.629651	2.81998e-07	0.026847	70.1094	17.6578	4.13701	1.30244	0.629651	1
TR_109797					0.0096845	5.0556e-05	0.186594	0.000119126	0.125595	-7.96208	DD * LAC down vs DD * CEL	0.0014775	0.227679	-4.39215	DD * SOPH down vs DD * CEL	10.1643	2.46507	22.9327	22.2468	1.90272	1.84581	2.42522	5.0556e-05	0.0416384	22.9327	22.2468	3.55504	4.31088	2.42522	1
TR_37665					0.0161879	0.000183406	0.231844	5.38999e-05	0.126666	-7.89476	DD * LAC down vs DD * CEL	0.000511448	0.211577	-4.72642	DD * SOPH down vs DD * CEL	8.33525	1.65179	17.0479	13.5135	1.6731	1.32623	1.9817	0.000183406	0.0652497	17.0479	13.5135	3.00553	2.97802	1.9817	1
TR_109778					0.0634512	2.05539e-08	0.0505145	9.37393e-08	0.128184	-7.80127	DD * LAC down vs DD * CEL	8.60567e-07	0.197354	-5.06703	DD * SOPH down vs DD * CEL	4.35544	0.208951	120.387	23.1022	3.46436	0.664807	0.479748	2.05539e-08	0.0388888	120.387	23.1022	3.64257	0.873758	0.479748	1
TR_68436					0.878528	9.034e-05	0.141242	0.000937773	0.128643	-7.77346	DD * LAC down vs DD * CEL	0.000521287	0.108148	-9.24656	DD * SOPH down vs DD * CEL	0.0245842	0.010043	20.0939	32.8346	2.20785	3.60776	4.08514	9.034e-05	0.206503	20.0939	32.8346	1.7712	3.6178	4.08514	1
TR_119813					0.00189215	0.000100941	0.930492	0.00154325	0.130261	-7.67689	DD * LAC down vs DD * CEL	0.00439657	0.177043	-5.64835	DD * SOPH down vs DD * CEL	17.46	8.1368	19.5877	36.5135	0.203837	0.379972	4.66024	0.000100941	0.0385138	19.5877	36.5135	3.65508	8.51677	4.66024	1
TR_71092					3.32838e-05	8.06636e-08	0.0277057	9.33115e-06	0.136249	-7.33953	DD * LAC down vs DD * CEL	0.000618796	0.304185	-3.28747	DD * SOPH down vs DD * CEL	50.2917	6.16319	90.8846	44.5513	4.31328	2.11435	1.22549	8.06636e-08	0.000352824	90.8846	44.5513	13.509	8.27755	1.22549	1
TR_79774					0.000916812	5.88514e-08	0.0066166	8.43583e-08	0.138657	-7.21206	DD * LAC down vs DD * CEL	1.61991e-07	0.15808	-6.32592	DD * SOPH down vs DD * CEL	21.5639	0.935996	96.9903	16.8397	6.77574	1.17642	0.434056	5.88514e-08	0.00134176	96.9903	16.8397	9.73337	2.11242	0.434056	1
TR_58790					0.210064	0.00353887	0.270966	0.00418169	0.13985	-7.15052	DD * LAC down vs DD * CEL	0.00667781	0.162459	-6.1554	DD * SOPH down vs DD * CEL	1.79418	1.06174	8.08677	19.142	1.51207	3.57918	5.91769	0.00353887	0.254416	8.08677	19.142	1.56849	4.64092	5.91769	1
TR_64696					0.113641	1.21885e-07	0.638012	7.60851e-07	0.142305	-7.02714	DD * LAC down vs DD * CEL	1.12807e-06	0.154353	-6.47864	DD * SOPH down vs DD * CEL	3.00559	0.202707	83.4505	22.5128	0.652827	0.176116	0.674435	1.21885e-07	0.407693	83.4505	22.5128	1.12338	0.378823	0.674435	1
TR_33632					0.010858	3.08741e-07	0.0896907	2.49134e-06	0.148005	-6.75654	DD * LAC down vs DD * CEL	8.68271e-06	0.189736	-5.27049	DD * SOPH down vs DD * CEL	9.7398	0.816511	68.7977	23.0699	2.7354	0.917261	0.838324	3.08741e-07	0.0268612	68.7977	23.0699	4.13628	1.73377	0.838324	1
TR_120359					0.212676	1.86127e-05	0.0200092	3.02709e-05	0.148242	-6.74572	DD * LAC down vs DD * CEL	0.00596681	0.396491	-2.52213	DD * SOPH down vs DD * CEL	1.77208	0.261336	28.66	16.9065	4.81491	2.8403	1.47474	1.86127e-05	0.0255381	28.66	16.9065	4.20635	3.10164	1.47474	1
TR_104968					0.0197529	3.93778e-06	0.0237998	2.39002e-05	0.155083	-6.44817	DD * LAC down vs DD * CEL	1.81743e-05	0.146017	-6.84851	DD * SOPH down vs DD * CEL	7.67852	1.02137	40.1749	21.3757	4.54365	2.41753	1.33017	3.93778e-06	0.0133284	40.1749	21.3757	5.17063	3.4389	1.33017	1
TR_106120					0.00440465	3.33768e-06	0.0162377	5.19425e-05	0.15701	-6.369	DD * LAC down vs DD * CEL	0.000496976	0.248838	-4.01867	DD * SOPH down vs DD * CEL	13.3799	2.11014	41.6245	26.2582	5.15363	3.2511	1.57709	3.33768e-06	0.00519724	41.6245	26.2582	6.7989	5.36123	1.57709	1
TR_106797					5.61965e-05	2.6046e-06	0.0289077	2.90186e-06	0.157099	-6.36539	DD * LAC down vs DD * CEL	1.64832e-05	0.218293	-4.58099	DD * SOPH down vs DD * CEL	44.3914	3.61216	43.8907	14.2857	4.25008	1.38333	0.813707	2.6046e-06	0.00052517	43.8907	14.2857	12.2783	4.99549	0.813707	1
TR_63413					0.00263866	8.17601e-08	0.765771	1.06599e-05	0.15964	-6.26408	DD * LAC down vs DD * CEL	5.67141e-05	0.221084	-4.52317	DD * SOPH down vs DD * CEL	15.7696	1.68784	90.6316	38.8016	0.456974	0.195642	1.07031	8.17601e-08	0.0428199	90.6316	38.8016	3.5195	1.88348	1.07031	1
TR_38274					0.180306	0.000608996	0.0469993	0.000101383	0.160744	-6.22106	DD * LAC down vs DD * CEL	0.000535786	0.228871	-4.36927	DD * SOPH down vs DD * CEL	2.07489	0.375327	12.7725	9.24164	3.56138	2.57687	1.8089	0.000608996	0.052582	12.7725	9.24164	3.26408	2.9522	1.8089	1
TR_30478					0.00137394	1.31363e-05	0.151814	1.83614e-05	0.160958	-6.21279	DD * LAC down vs DD * CEL	8.27455e-06	0.135214	-7.39568	DD * SOPH down vs DD * CEL	19.1985	2.30711	30.9417	14.8733	2.12752	1.02267	1.20172	1.31363e-05	0.0105876	30.9417	14.8733	5.54171	3.32978	1.20172	1
TR_75753					0.257091	0.000687677	0.307812	0.000454308	0.161762	-6.18194	DD * LAC down vs DD * CEL	0.00275266	0.245349	-4.07583	DD * SOPH down vs DD * CEL	1.44457	0.381416	12.3938	13.0896	1.38243	1.46004	2.64035	0.000687677	0.305286	12.3938	13.0896	1.39485	1.84145	2.64035	1
TR_120557					0.000597948	1.75851e-10	0.00642019	3.03098e-09	0.163355	-6.12164	DD * LAC down vs DD * CEL	7.68566e-08	0.273456	-3.6569	DD * SOPH down vs DD * CEL	24.2826	0.445162	316.633	23.2188	6.83525	0.50123	0.183325	1.75851e-10	0.0010618	316.633	23.2188	10.3247	0.946392	0.183325	1
TR_46582					0.495648	7.67541e-09	0.51896	2.41906e-08	0.163513	-6.11572	DD * LAC down vs DD * CEL	3.43025e-08	0.174413	-5.7335	DD * SOPH down vs DD * CEL	0.499999	0.0140496	147.238	16.5491	0.861744	0.0968574	0.280992	7.67541e-09	0.580536	147.238	16.5491	0.789395	0.110907	0.280992	1
TR_73904					0.0119093	1.44639e-05	0.166377	1.87776e-05	0.163617	-6.11185	DD * LAC down vs DD * CEL	5.39912e-05	0.202223	-4.94503	DD * SOPH down vs DD * CEL	9.40416	1.11571	30.2954	14.3769	2.02684	0.961855	1.1864	1.44639e-05	0.0434059	30.2954	14.3769	3.5023	2.07756	1.1864	1
TR_67418					0.809361	1.08048e-06	0.365829	9.5008e-06	0.165893	-6.02799	DD * LAC down vs DD * CEL	4.43951e-05	0.222724	-4.48987	DD * SOPH down vs DD * CEL	0.0613669	0.00613336	52.901	21.1489	1.20915	0.483396	0.999457	1.08048e-06	0.475335	52.901	21.1489	0.979591	0.48953	0.999457	1
TR_121411					0.810434	7.2387e-07	0.449511	2.42268e-06	0.17422	-5.73988	DD * LAC down vs DD * CEL	1.36145e-05	0.236956	-4.22018	DD * SOPH down vs DD * CEL	0.0606627	0.00422832	57.5581	16.0477	1.0045	0.280063	0.697021	7.2387e-07	0.564903	57.5581	16.0477	0.815731	0.284291	0.697021	1
TR_41660					0.947362	0.00661881	0.00554448	0.000578395	0.174428	-5.73303	DD * LAC down vs DD * CEL	0.000213073	0.13637	-7.33297	DD * SOPH down vs DD * CEL	0.00458282	0.00118701	6.77508	7.01932	7.12994	7.38698	2.59012	0.00661881	0.0095985	6.77508	7.01932	5.70487	7.38816	2.59012	1
TR_67472					0.284905	0.00132293	0.181484	0.00142757	0.174899	-5.71758	DD * LAC down vs DD * CEL	0.00177968	0.184976	-5.40611	DD * SOPH down vs DD * CEL	1.2766	0.425471	10.5046	14.0042	1.93258	2.57641	3.33286	0.00132293	0.200271	10.5046	14.0042	1.80139	3.00188	3.33286	1
TR_53286					0.0265558	2.98719e-08	0.44568	8.2382e-08	0.176654	-5.66079	DD * LAC down vs DD * CEL	3.19654e-07	0.222624	-4.49188	DD * SOPH down vs DD * CEL	6.75266	0.22453	111.503	14.8302	1.01299	0.13473	0.332507	2.98719e-08	0.140339	111.503	14.8302	2.16092	0.359261	0.332507	1
TR_73580					0.260999	3.38877e-07	0.579832	2.91978e-06	0.178362	-5.60658	DD * LAC down vs DD * CEL	5.25721e-06	0.198908	-5.02744	DD * SOPH down vs DD * CEL	1.41947	0.100341	67.474	19.0785	0.750456	0.212195	0.706885	3.38877e-07	0.525813	67.474	19.0785	0.88426	0.312535	0.706885	1
TR_56499					0.0228871	0.000251418	0.931679	0.00186184	0.178826	-5.59201	DD * LAC down vs DD * CEL	0.00373414	0.213447	-4.685	DD * SOPH down vs DD * CEL	7.21035	2.53445	15.8235	22.2478	0.201732	0.283635	3.51501	0.000251418	0.245338	15.8235	22.2478	1.60346	2.81808	3.51501	1
TR_70842					0.00363553	1.74184e-06	0.90792	1.65988e-05	0.179686	-5.56528	DD * LAC down vs DD * CEL	2.26277e-05	0.190899	-5.23838	DD * SOPH down vs DD * CEL	14.2457	1.477	47.8148	19.8299	0.242223	0.100455	1.03681	1.74184e-06	0.0632124	47.8148	19.8299	3.04291	1.57746	1.03681	1
TR_55407					0.00106323	0.00277856	0.0937338	0.00470067	0.181585	-5.50706	DD * LAC down vs DD * CEL	0.00723889	0.205102	-4.87563	DD * SOPH down vs DD * CEL	20.675	9.5651	8.63833	15.9858	2.6824	4.96396	4.62642	0.00277856	0.00688605	8.63833	15.9858	6.28092	14.5291	4.62642	1
TR_68622					0.545792	0.000126704	0.345458	0.000339451	0.187038	-5.34651	DD * LAC down vs DD * CEL	0.000106305	0.14316	-6.98521	DD * SOPH down vs DD * CEL	0.390974	0.0809147	18.5851	15.3853	1.2664	1.04836	2.06957	0.000126704	0.421916	18.5851	15.3853	1.09131	1.12927	2.06957	1
TR_70488					0.628335	3.71659e-07	0.36195	8.59557e-06	0.187038	-5.34651	DD * LAC down vs DD * CEL	7.31255e-06	0.181348	-5.51426	DD * SOPH down vs DD * CEL	0.24935	0.0212169	66.1857	22.5266	1.21978	0.415158	0.850886	3.71659e-07	0.452551	66.1857	22.5266	1.0257	0.436375	0.850886	1
TR_62663					0.00981102	0.00423148	0.129326	0.00323844	0.188409	-5.30759	DD * LAC down vs DD * CEL	0.0063542	0.224835	-4.4477	DD * SOPH down vs DD * CEL	10.1156	3.96761	7.69572	12.0738	2.30719	3.61976	3.92226	0.00423148	0.0327188	7.69572	12.0738	3.86888	7.58737	3.92226	1
TR_53535					0.0346583	0.000151757	0.109654	5.38838e-05	0.189016	-5.29056	DD * LAC down vs DD * CEL	0.000186566	0.239524	-4.17495	DD * SOPH down vs DD * CEL	5.96926	0.768941	17.821	9.18258	2.49703	1.28664	1.28817	0.000151757	0.0558215	17.821	9.18258	3.19148	2.05558	1.28817	1
TR_74987					0.75758	0.000250755	0.246771	0.000155142	0.190037	-5.26213	DD * LAC down vs DD * CEL	0.00110453	0.278858	-3.58605	DD * SOPH down vs DD * CEL	0.100646	0.0167054	15.8334	10.5122	1.60831	1.0678	1.65982	0.000250755	0.335191	15.8334	10.5122	1.30677	1.0845	1.65982	1
TR_30084					0.32234	2.18584e-07	0.0277655	1.07526e-05	0.190511	-5.24905	DD * LAC down vs DD * CEL	3.12097e-05	0.230913	-4.33064	DD * SOPH down vs DD * CEL	1.08392	0.0949211	73.9268	25.8958	4.31006	1.50977	0.875724	2.18584e-07	0.0382242	73.9268	25.8958	3.66483	1.60469	0.875724	1
TR_42301					0.0179066	0.00274082	0.272608	0.00110476	0.191399	-5.22468	DD * LAC down vs DD * CEL	0.00164635	0.210158	-4.75833	DD * SOPH down vs DD * CEL	7.99881	2.22559	8.6703	9.64972	1.50589	1.67599	2.7824	0.00274082	0.0776244	8.6703	9.64972	2.80447	3.90159	2.7824	1
TR_106606					0.7401	0.000653505	0.333792	0.00109191	0.192189	-5.2032	DD * LAC down vs DD * CEL	0.00361196	0.252664	-3.95782	DD * SOPH down vs DD * CEL	0.116337	0.0321007	12.5515	13.8533	1.30083	1.43575	2.75929	0.000653505	0.434446	12.5515	13.8533	1.06393	1.46785	2.75929	1
TR_45317					0.0339462	0.00156325	0.519361	0.00351598	0.19264	-5.19103	DD * LAC down vs DD * CEL	0.00111756	0.140947	-7.09487	DD * SOPH down vs DD * CEL	6.02869	2.36352	10.0607	15.777	0.860973	1.35016	3.92046	0.00156325	0.182343	10.0607	15.777	1.89452	3.71369	3.92046	1
TR_34183					0.00120946	0.000257276	0.00947137	8.00932e-05	0.194063	-5.15297	DD * LAC down vs DD * CEL	0.000259908	0.243126	-4.11309	DD * SOPH down vs DD * CEL	19.9233	2.73639	15.737	8.64571	6.09354	3.34771	1.37347	0.000257276	0.00193656	15.737	8.64571	8.85949	6.0841	1.37347	1
TR_65324					0.763058	2.26466e-07	0.149715	7.4871e-07	0.196225	-5.0962	DD * LAC down vs DD * CEL	3.35812e-06	0.250962	-3.98466	DD * SOPH down vs DD * CEL	0.0959885	0.00450044	73.3843	13.7625	2.14294	0.401888	0.468852	2.26466e-07	0.214582	73.3843	13.7625	1.73355	0.406389	0.468852	1
TR_41664					0.420347	4.1727e-05	0.294356	0.000288527	0.196472	-5.08978	DD * LAC down vs DD * CEL	0.00282411	0.308118	-3.24551	DD * SOPH down vs DD * CEL	0.706198	0.131957	23.946	17.8977	1.42769	1.06708	1.86855	4.1727e-05	0.34364	23.946	17.8977	1.28339	1.19904	1.86855	1
TR_23332					0.825283	0.000131011	0.281602	0.000341469	0.196698	-5.08393	DD * LAC down vs DD * CEL	0.000357282	0.198612	-5.03495	DD * SOPH down vs DD * CEL	0.0513574	0.0100154	18.4415	14.3853	1.47274	1.14882	1.95014	0.000131011	0.380282	18.4415	14.3853	1.18846	1.15883	1.95014	1
TR_36391					0.554935	3.57461e-08	0.0955002	1.99595e-07	0.196958	-5.07722	DD * LAC down vs DD * CEL	5.14861e-06	0.319135	-3.13347	DD * SOPH down vs DD * CEL	0.373125	0.0131316	107.467	15.1287	2.66008	0.374472	0.351936	3.57461e-08	0.134814	107.467	15.1287	2.20269	0.387603	0.351936	1
TR_37067					0.100716	2.49638e-08	0.0144442	2.60422e-07	0.198203	-5.04532	DD * LAC down vs DD * CEL	9.66435e-06	0.336176	-2.97463	DD * SOPH down vs DD * CEL	3.26918	0.120788	115.685	17.0971	5.34947	0.790596	0.369474	2.49638e-08	0.0155269	115.685	17.0971	4.93341	0.911383	0.369474	1
TR_21129					0.288941	2.76784e-05	0.0144228	0.000176309	0.198725	-5.03209	DD * LAC down vs DD * CEL	0.000245888	0.212568	-4.70438	DD * SOPH down vs DD * CEL	1.25413	0.203584	26.248	17.0434	5.35198	3.47516	1.6233	2.76784e-05	0.0203119	26.248	17.0434	4.53241	3.67874	1.6233	1
TR_46057					0.0843509	3.49906e-05	0.755034	0.000106788	0.199982	-5.00046	DD * LAC down vs DD * CEL	2.82872e-05	0.151299	-6.60941	DD * SOPH down vs DD * CEL	3.67144	0.521554	24.9103	14.1548	0.472852	0.268688	1.42057	3.49906e-05	0.412434	24.9103	14.1548	1.11257	0.790242	1.42057	1
TR_119704					0.553294	5.74494e-06	0.402045	4.00251e-05	0.200126	-4.99684	DD * LAC down vs DD * CEL	3.64755e-05	0.196593	-5.08664	DD * SOPH down vs DD * CEL	0.376284	0.0421056	37.0377	16.5778	1.11521	0.499159	1.11898	5.74494e-06	0.481525	37.0377	16.5778	0.967423	0.541265	1.11898	1
TR_111694					0.000821906	4.9036e-06	0.0960345	5.92691e-05	0.200369	-4.99079	DD * LAC down vs DD * CEL	0.00410007	0.407061	-2.45664	DD * SOPH down vs DD * CEL	22.2368	2.72926	38.3242	18.8151	2.65342	1.30268	1.22736	4.9036e-06	0.00587384	38.3242	18.8151	6.57011	4.03195	1.22736	1
TR_123476					0.488735	9.53841e-06	0.00277399	0.000308372	0.202193	-4.94577	DD * LAC down vs DD * CEL	0.000245227	0.192653	-5.19068	DD * SOPH down vs DD * CEL	0.516636	0.0947938	33.182	24.3533	8.64217	6.34276	1.83483	9.53841e-06	0.00463709	33.182	24.3533	7.01707	6.43755	1.83483	1
TR_78768					0.264206	1.18022e-08	0.497058	1.09812e-07	0.202354	-4.94184	DD * LAC down vs DD * CEL	1.78008e-07	0.21906	-4.56495	DD * SOPH down vs DD * CEL	1.39927	0.0419804	134.857	16.1837	0.904688	0.108568	0.300016	1.18022e-08	0.463337	134.857	16.1837	1.0036	0.150549	0.300016	1
TR_68086					0.555812	0.000145264	0.00692268	2.936e-05	0.204703	-4.88512	DD * LAC down vs DD * CEL	0.00424141	0.444326	-2.2506	DD * SOPH down vs DD * CEL	0.371442	0.0375518	18.0037	7.2805	6.68708	2.70418	1.01097	0.000145264	0.0113776	18.0037	7.2805	5.42395	2.74174	1.01097	1
TR_68068					0.00429239	0.000253682	0.118246	0.000927703	0.205887	-4.85703	DD * LAC down vs DD * CEL	0.000128066	0.128299	-7.79432	DD * SOPH down vs DD * CEL	13.4944	3.26418	15.7898	15.2776	2.40961	2.33145	2.41891	0.000253682	0.0190466	15.7898	15.2776	4.62657	5.59563	2.41891	1
TR_107205					0.511936	0.000347312	0.359735	0.00172309	0.206154	-4.85075	DD * LAC down vs DD * CEL	0.00410267	0.251796	-3.97146	DD * SOPH down vs DD * CEL	0.462406	0.133653	14.6465	16.9336	1.22591	1.41734	2.89039	0.000347312	0.430161	14.6465	16.9336	1.07321	1.551	2.89039	1
TR_5530					0.0525833	1.74535e-06	0.0551395	2.03492e-05	0.206527	-4.84198	DD * LAC down vs DD * CEL	3.23302e-06	0.143381	-6.97443	DD * SOPH down vs DD * CEL	4.83296	0.443516	47.7943	17.5442	3.34821	1.22905	0.91769	1.74535e-06	0.0388107	47.7943	17.5442	3.64516	1.67257	0.91769	1
TR_21293					0.0109836	1.79751e-07	0.124771	1.10008e-06	0.207354	-4.82266	DD * LAC down vs DD * CEL	3.57491e-06	0.250897	-3.9857	DD * SOPH down vs DD * CEL	9.69767	0.461197	76.9931	14.6464	2.34801	0.446662	0.475575	1.79751e-07	0.0339998	76.9931	14.6464	3.81794	0.907858	0.475575	1
TR_74030					0.994308	0.000183142	0.0378081	0.000226271	0.207701	-4.81461	DD * LAC down vs DD * CEL	0.000201096	0.202789	-4.93124	DD * SOPH down vs DD * CEL	5.3492e-05	8.75546e-06	17.0536	11.1652	3.86204	2.52852	1.63678	0.000183142	0.06077	17.0536	11.1652	3.08964	2.52853	1.63678	1
TR_22845					0.0697017	3.9917e-06	0.114596	7.07051e-06	0.209044	-4.78369	DD * LAC down vs DD * CEL	6.97475e-05	0.301613	-3.3155	DD * SOPH down vs DD * CEL	4.12448	0.292721	40.0578	11.3718	2.44581	0.694331	0.709715	3.9917e-06	0.0792032	40.0578	11.3718	2.78154	0.987052	0.709715	1
TR_73570					0.811639	3.1634e-06	0.108448	7.66616e-06	0.209073	-4.78302	DD * LAC down vs DD * CEL	7.47735e-06	0.208153	-4.80416	DD * SOPH down vs DD * CEL	0.0598768	0.00432699	42.1051	12.1709	2.50994	0.725523	0.72265	3.1634e-06	0.161003	42.1051	12.1709	2.01993	0.72985	0.72265	1
TR_56218					0.0024735	5.26502e-06	0.0193025	5.6952e-05	0.209125	-4.78182	DD * LAC down vs DD * CEL	2.53655e-05	0.17865	-5.59755	DD * SOPH down vs DD * CEL	16.0892	1.85316	37.7414	17.3882	4.87226	2.24474	1.1518	5.26502e-06	0.00440779	37.7414	17.3882	7.11566	4.0979	1.1518	1
TR_104370					0.287277	8.60678e-07	0.805637	6.56339e-06	0.209412	-4.77528	DD * LAC down vs DD * CEL	1.64517e-05	0.24458	-4.08864	DD * SOPH down vs DD * CEL	1.26334	0.0879735	55.4996	15.459	0.398278	0.110938	0.696357	8.60678e-07	0.721188	55.4996	15.459	0.57129	0.198911	0.696357	1
TR_109956					0.0896867	6.40395e-05	0.532436	0.000508862	0.209413	-4.77525	DD * LAC down vs DD * CEL	0.00184518	0.272017	-3.67625	DD * SOPH down vs DD * CEL	3.53024	0.707906	21.7367	17.4351	0.836146	0.670677	2.00526	6.40395e-05	0.311781	21.7367	17.4351	1.37497	1.37858	2.00526	1
TR_123437					0.924754	2.60538e-05	0.150151	0.000352963	0.210635	-4.74756	DD * LAC down vs DD * CEL	2.42994e-05	0.114522	-8.73191	DD * SOPH down vs DD * CEL	0.00938116	0.00169339	26.6034	19.2087	2.13972	1.54496	1.80509	2.60538e-05	0.218995	26.6034	19.2087	1.71365	1.54665	1.80509	1
TR_81730					0.0499249	0.000393066	0.958638	0.00134709	0.211662	-4.72452	DD * LAC down vs DD * CEL	0.00100756	0.198076	-5.04856	DD * SOPH down vs DD * CEL	4.96855	1.29128	14.2153	14.7777	0.150226	0.15617	2.59891	0.000393066	0.411851	14.2153	14.7777	1.11389	1.44745	2.59891	1
TR_81096					0.862665	0.000202619	0.152499	6.37874e-05	0.212998	-4.69488	DD * LAC down vs DD * CEL	0.00528098	0.433294	-2.3079	DD * SOPH down vs DD * CEL	0.0315039	0.0036423	16.6528	7.70119	2.12253	0.981581	1.15614	0.000202619	0.221097	16.6528	7.70119	1.70433	0.985223	1.15614	1
TR_66604					0.124907	1.4886e-05	0.879399	3.02446e-05	0.213789	-4.67751	DD * LAC down vs DD * CEL	0.000285975	0.310498	-3.22063	DD * SOPH down vs DD * CEL	2.80505	0.270145	30.1046	11.5971	0.287662	0.110815	0.963069	1.4886e-05	0.57949	30.1046	11.5971	0.79114	0.380961	0.963069	1
TR_106828					0.0259492	3.45984e-06	0.537915	7.73864e-05	0.213859	-4.67599	DD * LAC down vs DD * CEL	0.000444811	0.291036	-3.436	DD * SOPH down vs DD * CEL	6.82283	0.822419	41.3053	19.9157	0.825904	0.398216	1.20539	3.45984e-06	0.160156	41.3053	19.9157	2.02529	1.22063	1.20539	1
TR_63465					0.0637744	1.35377e-05	0.586079	3.43447e-05	0.215855	-4.63274	DD * LAC down vs DD * CEL	2.50902e-05	0.203773	-4.90742	DD * SOPH down vs DD * CEL	4.34282	0.425609	30.7383	12.0498	0.739612	0.289937	0.980029	1.35377e-05	0.284935	30.7383	12.0498	1.46025	0.715545	0.980029	1
TR_6067					0.514469	1.08628e-05	0.720957	5.81741e-05	0.218069	-4.58571	DD * LAC down vs DD * CEL	8.19995e-05	0.23205	-4.30942	DD * SOPH down vs DD * CEL	0.456755	0.0500864	32.2546	14.1478	0.523718	0.229717	1.09657	1.08628e-05	0.762926	32.2546	14.1478	0.510325	0.279804	1.09657	1
TR_110032					0.567383	0.000734543	0.156329	0.00147694	0.218412	-4.57851	DD * LAC down vs DD * CEL	0.00128258	0.211597	-4.72597	DD * SOPH down vs DD * CEL	0.349749	0.0896426	12.1921	12.4996	2.09515	2.148	2.56306	0.000734543	0.211856	12.1921	12.4996	1.74607	2.23764	2.56306	1
TR_32293					0.0125759	0.00535388	0.00476489	0.000992796	0.219078	-4.56459	DD * LAC down vs DD * CEL	0.000221189	0.155878	-6.41528	DD * SOPH down vs DD * CEL	9.20937	2.09595	7.2015	6.55593	7.44347	6.77621	2.27589	0.00535388	0.00314622	7.2015	6.55593	7.79665	8.87216	2.27589	1
TR_110363					0.524888	0.000783938	0.280804	0.000299197	0.219563	-4.55451	DD * LAC down vs DD * CEL	0.00353275	0.345219	-2.89671	DD * SOPH down vs DD * CEL	0.434049	0.0710765	11.9956	7.85724	1.47563	0.966553	1.63752	0.000783938	0.349577	11.9956	7.85724	1.26732	1.03763	1.63752	1
TR_108081					0.429849	3.01063e-06	0.214936	1.07251e-05	0.21966	-4.55248	DD * LAC down vs DD * CEL	6.49833e-05	0.293103	-3.41177	DD * SOPH down vs DD * CEL	0.676867	0.0495034	42.5533	12.4487	1.75242	0.512662	0.731361	3.01063e-06	0.262823	42.5533	12.4487	1.53731	0.562165	0.731361	1
TR_120144					0.221248	6.98288e-05	0.373977	7.41865e-05	0.220921	-4.5265	DD * LAC down vs DD * CEL	0.000114012	0.238764	-4.18824	DD * SOPH down vs DD * CEL	1.70203	0.194596	21.3128	9.74695	1.18719	0.542933	1.14332	6.98288e-05	0.341173	21.3128	9.74695	1.29015	0.737529	1.14332	1
TR_112609					0.959724	1.3861e-05	0.639108	4.10001e-05	0.221677	-4.51107	DD * LAC down vs DD * CEL	0.000277336	0.304624	-3.28273	DD * SOPH down vs DD * CEL	0.00268107	0.000264585	30.5797	12.0712	0.651053	0.257	0.986864	1.3861e-05	0.75533	30.5797	12.0712	0.521378	0.257265	0.986864	1
TR_120583					0.225069	1.27895e-07	0.299326	5.02496e-06	0.222878	-4.48677	DD * LAC down vs DD * CEL	0.000423743	0.414827	-2.41064	DD * SOPH down vs DD * CEL	1.67197	0.101095	82.6231	19.9832	1.41071	0.341194	0.604649	1.27895e-07	0.284124	82.6231	19.9832	1.46296	0.442289	0.604649	1
TR_105147					0.0669543	0.000123238	0.602251	0.00041532	0.223852	-4.46724	DD * LAC down vs DD * CEL	0.000937324	0.262217	-3.81363	DD * SOPH down vs DD * CEL	4.2227	0.734883	18.705	13.0211	0.711968	0.495619	1.74031	0.000123238	0.299135	18.705	13.0211	1.41411	1.2305	1.74031	1
TR_47814					0.00870954	0.0040791	0.0379168	0.0067497	0.223933	-4.46561	DD * LAC down vs DD * CEL	0.00332531	0.185592	-5.38816	DD * SOPH down vs DD * CEL	10.5673	4.25574	7.77484	12.5245	3.858	6.21487	4.02726	0.0040791	0.013084	7.77484	12.5245	5.19986	10.4706	4.02726	1
TR_106342					0.049975	6.99303e-07	0.449297	7.26045e-06	0.22402	-4.46389	DD * LAC down vs DD * CEL	4.17492e-05	0.294601	-3.39442	DD * SOPH down vs DD * CEL	4.96592	0.323897	57.9773	15.126	1.00497	0.262193	0.65224	6.99303e-07	0.201131	57.9773	15.126	1.79716	0.58609	0.65224	1
TR_47971					0.00311222	1.73993e-07	0.080379	3.57006e-05	0.225091	-4.44264	DD * LAC down vs DD * CEL	1.17631e-05	0.183335	-5.45449	DD * SOPH down vs DD * CEL	14.9722	1.40098	77.5152	29.013	2.86892	1.0738	0.93572	1.73993e-07	0.0123665	77.5152	29.013	5.28958	2.47478	0.93572	1
TR_67209					0.137194	6.45596e-06	0.819883	1.9658e-05	0.226021	-4.42437	DD * LAC down vs DD * CEL	3.84227e-05	0.252896	-3.9542	DD * SOPH down vs DD * CEL	2.61105	0.211293	36.1154	11.6902	0.377274	0.12212	0.809226	6.45596e-06	0.560047	36.1154	11.6902	0.824029	0.333413	0.809226	1
TR_124056					0.0395156	1.17706e-05	0.0151837	2.27032e-05	0.226049	-4.42382	DD * LAC down vs DD * CEL	2.54742e-05	0.23058	-4.33689	DD * SOPH down vs DD * CEL	5.60011	0.468521	31.6941	10.6065	5.26539	1.76207	0.836628	1.17706e-05	0.0120411	31.6941	10.6065	5.33233	2.23059	0.836628	1
TR_23181					0.974732	5.82164e-06	0.875113	3.27576e-05	0.227501	-4.39558	DD * LAC down vs DD * CEL	8.36351e-05	0.266325	-3.75481	DD * SOPH down vs DD * CEL	0.00105465	9.53244e-05	36.9318	13.3523	0.294294	0.106399	0.903848	5.82164e-06	0.937904	36.9318	13.3523	0.235646	0.106494	0.903848	1
TR_105593					0.234381	3.16195e-06	0.0499158	8.29155e-06	0.227923	-4.38744	DD * LAC down vs DD * CEL	1.46159e-05	0.250015	-3.99976	DD * SOPH down vs DD * CEL	1.6015	0.105165	42.1093	11.0606	3.48031	0.914153	0.656662	3.16195e-06	0.0600146	42.1093	11.0606	3.10455	1.01932	0.656662	1
TR_67562					0.188982	2.68581e-06	0.00124237	1.13994e-05	0.228194	-4.38223	DD * LAC down vs DD * CEL	1.93013e-07	0.0995202	-10.0482	DD * SOPH down vs DD * CEL	1.98706	0.140041	43.604	12.2923	10.6756	3.00952	0.704767	2.68581e-06	0.00187177	43.604	12.2923	8.93789	3.14956	0.704767	1
TR_121868					0.138552	0.000900536	0.387285	0.00130479	0.229893	-4.34986	DD * LAC down vs DD * CEL	0.0049755	0.303121	-3.29902	DD * SOPH down vs DD * CEL	2.59098	0.598033	11.5853	10.6962	1.15238	1.06394	2.30813	0.000900536	0.291045	11.5853	10.6962	1.4401	1.66197	2.30813	1
TR_63364					0.325876	0.00146393	0.631289	0.00179415	0.23083	-4.3322	DD * LAC down vs DD * CEL	0.00119243	0.210808	-4.74365	DD * SOPH down vs DD * CEL	1.06738	0.269153	10.2335	10.322	0.663753	0.669493	2.52162	0.00146393	0.607948	10.2335	10.322	0.744479	0.938646	2.52162	1
TR_107918					0.210476	0.0073145	0.539034	0.00842687	0.231371	-4.32205	DD * LAC down vs DD * CEL	0.00914539	0.23643	-4.22957	DD * SOPH down vs DD * CEL	1.79067	0.746669	6.58019	10.9751	0.823826	1.37407	4.16977	0.0073145	0.456673	6.58019	10.9751	1.01719	2.12073	4.16977	1
TR_31798					0.991552	4.17337e-05	0.100549	1.26e-05	0.233395	-4.28459	DD * LAC down vs DD * CEL	9.0858e-05	0.316022	-3.16433	DD * SOPH down vs DD * CEL	0.000117853	8.24086e-06	23.9451	6.69744	2.59885	0.726898	0.699249	4.17337e-05	0.151932	23.9451	6.69744	2.07911	0.726906	0.699249	1
TR_55126					0.00994266	0.000876522	0.298772	0.000188737	0.23394	-4.2746	DD * LAC down vs DD * CEL	0.00516151	0.405687	-2.46495	DD * SOPH down vs DD * CEL	10.0658	1.34374	11.6644	6.22864	1.41259	0.754303	1.33496	0.000876522	0.0581048	11.6644	6.22864	3.14322	2.09805	1.33496	1
TR_109094					0.00905524	0.000133665	0.094586	0.000446289	0.235898	-4.23911	DD * LAC down vs DD * CEL	0.00666846	0.382724	-2.61285	DD * SOPH down vs DD * CEL	10.4184	1.72114	18.3557	12.1296	2.67157	1.76539	1.65201	0.000133665	0.0252723	18.3557	12.1296	4.22095	3.48653	1.65201	1
TR_122499					0.0163252	0.00128722	0.516412	0.00147714	0.236304	-4.23183	DD * LAC down vs DD * CEL	0.00537777	0.308142	-3.24526	DD * SOPH down vs DD * CEL	8.30681	1.91448	10.5788	9.75247	0.866652	0.798953	2.30471	0.00128722	0.116721	10.5788	9.75247	2.35468	2.71343	2.30471	1
TR_80234					0.053549	0.00112156	0.306609	0.00321317	0.236696	-4.22483	DD * LAC down vs DD * CEL	0.00415362	0.25097	-3.98454	DD * SOPH down vs DD * CEL	4.78578	1.39552	10.9585	12.7819	1.38638	1.61706	2.91597	0.00112156	0.15385	10.9585	12.7819	2.06626	3.01258	2.91597	1
TR_111372					0.460689	0.00617624	0.306087	0.0027609	0.239897	-4.16846	DD * LAC down vs DD * CEL	0.00444467	0.266523	-3.75202	DD * SOPH down vs DD * CEL	0.588606	0.160574	6.91228	7.54279	1.38811	1.51472	2.72804	0.00617624	0.364473	6.91228	7.54279	1.22821	1.6753	2.72804	1
TR_107682					0.769483	1.93293e-05	0.803868	0.000186459	0.240691	-4.15471	DD * LAC down vs DD * CEL	9.75349e-05	0.213409	-4.68585	DD * SOPH down vs DD * CEL	0.0906797	0.0116	28.4221	14.5433	0.400881	0.205127	1.27923	1.93293e-05	0.878046	28.4221	14.5433	0.338841	0.216727	1.27923	1
TR_109416					0.491597	1.00307e-05	0.733768	6.90428e-05	0.242367	-4.12597	DD * LAC down vs DD * CEL	0.000109583	0.262036	-3.81627	DD * SOPH down vs DD * CEL	0.509697	0.0504539	32.8202	12.9952	0.504494	0.199755	0.989881	1.00307e-05	0.76622	32.8202	12.9952	0.505534	0.250209	0.989881	1
TR_104199					0.00564998	1.35455e-07	0.0111382	1.99794e-06	0.244206	-4.0949	DD * LAC down vs DD * CEL	8.41909e-06	0.300809	-3.32437	DD * SOPH down vs DD * CEL	12.3064	0.53515	81.6461	14.2016	5.80051	1.00895	0.434853	1.35455e-07	0.00443942	81.6461	14.2016	7.1017	1.5441	0.434853	1
TR_52446					0.00648249	1.44538e-06	0.00641599	4.81021e-05	0.244744	-4.0859	DD * LAC down vs DD * CEL	0.000134917	0.289139	-3.45854	DD * SOPH down vs DD * CEL	11.7371	1.05033	49.7443	17.8062	6.83655	2.44717	0.894886	1.44538e-06	0.00311625	49.7443	17.8062	7.81665	3.4975	0.894886	1
TR_119800					0.255195	2.83185e-08	0.848956	3.39291e-07	0.245783	-4.06862	DD * LAC down vs DD * CEL	3.45081e-07	0.246405	-4.05835	DD * SOPH down vs DD * CEL	1.45693	0.0428116	112.732	13.2504	0.334041	0.0392629	0.293848	2.83185e-08	0.729821	112.732	13.2504	0.558619	0.0820746	0.293848	1
TR_124094					0.00273628	0.0038895	0.0677847	0.000642479	0.245833	-4.06781	DD * LAC down vs DD * CEL	0.00204429	0.304956	-3.27916	DD * SOPH down vs DD * CEL	15.5918	2.68338	7.87838	5.42354	3.08166	2.12144	1.72102	0.0038895	0.010322	7.87838	5.42354	5.58369	4.80482	1.72102	1
TR_111561					0.651268	5.43089e-07	0.00866899	6.94215e-06	0.246249	-4.06093	DD * LAC down vs DD * CEL	8.10584e-06	0.252303	-3.96349	DD * SOPH down vs DD * CEL	0.217064	0.0122989	61.1363	13.8559	6.2575	1.4182	0.5666	5.43089e-07	0.0144019	61.1363	13.8559	5.04941	1.4305	0.5666	1
TR_21415					0.193836	0.000253829	0.218388	0.00045982	0.247517	-4.04012	DD * LAC down vs DD * CEL	0.000311429	0.229856	-4.35055	DD * SOPH down vs DD * CEL	1.9402	0.301949	15.7876	9.82797	1.73567	1.08047	1.55628	0.000253829	0.205377	15.7876	9.82797	1.77657	1.38242	1.55628	1
TR_21198					0.0143384	2.91622e-08	0.0136928	9.26859e-08	0.248911	-4.0175	DD * LAC down vs DD * CEL	8.94656e-07	0.335332	-2.98212	DD * SOPH down vs DD * CEL	8.74946	0.191904	112.054	9.83085	5.44034	0.477296	0.219332	2.91622e-08	0.00761626	112.054	9.83085	6.10216	0.669199	0.219332	1
TR_41518					2.73221e-07	4.12158e-10	8.47028e-06	6.02954e-08	0.249009	-4.01593	DD * LAC down vs DD * CEL	1.9627e-06	0.383392	-2.6083	DD * SOPH down vs DD * CEL	146.064	2.92603	266.581	21.3611	34.0505	2.72846	0.200325	4.12158e-10	5.26723e-07	266.581	21.3611	56.4532	5.65449	0.200325	1
TR_5202					0.737733	2.97675e-07	0.555449	2.26738e-06	0.24903	-4.01558	DD * LAC down vs DD * CEL	2.38087e-06	0.25089	-3.98581	DD * SOPH down vs DD * CEL	0.11856	0.00515464	69.3233	12.0559	0.793745	0.138039	0.434772	2.97675e-07	0.662718	69.3233	12.0559	0.658708	0.143194	0.434772	1
TR_109088					0.237314	0.00011411	0.917878	0.000922968	0.250946	-3.98491	DD * LAC down vs DD * CEL	0.00199553	0.290764	-3.43921	DD * SOPH down vs DD * CEL	1.58009	0.292055	19.0412	14.0779	0.225633	0.166819	1.84834	0.00011411	0.772415	19.0412	14.0779	0.496524	0.458874	1.84834	1
TR_79708					0.450782	0.00561766	0.024138	0.00145232	0.250986	-3.98428	DD * LAC down vs DD * CEL	0.00131797	0.246076	-4.06379	DD * SOPH down vs DD * CEL	0.615856	0.129676	7.10325	5.98272	4.52198	3.80865	2.10563	0.00561766	0.0360562	7.10325	5.98272	3.74076	3.93832	2.10563	1
TR_23070					0.00140714	1.10487e-06	0.126265	2.48178e-05	0.252225	-3.96472	DD * LAC down vs DD * CEL	0.000791654	0.410837	-2.43405	DD * SOPH down vs DD * CEL	19.0648	1.39735	52.6522	15.4365	2.33444	0.684405	0.732944	1.10487e-06	0.00973889	52.6522	15.4365	5.68052	2.08175	0.732944	1
TR_111202					0.0883348	0.000145591	0.100284	0.000131386	0.252256	-3.96423	DD * LAC down vs DD * CEL	0.00283311	0.406214	-2.46176	DD * SOPH down vs DD * CEL	3.56501	0.390459	17.9943	7.88332	2.60198	1.13993	1.09526	0.000145591	0.0783005	17.9943	7.88332	2.79459	1.53039	1.09526	1
TR_4886					0.0803566	3.45151e-05	0.0325797	0.000822596	0.252294	-3.96364	DD * LAC down vs DD * CEL	0.00233324	0.306615	-3.26142	DD * SOPH down vs DD * CEL	3.78464	0.672006	24.9867	17.7467	4.07479	2.8941	1.77561	3.45151e-05	0.029311	24.9867	17.7467	4.01676	3.5661	1.77561	1
TR_78953					0.000848467	9.59428e-05	0.158985	0.000138619	0.253068	-3.95151	DD * LAC down vs DD * CEL	0.000244429	0.278457	-3.59122	DD * SOPH down vs DD * CEL	22.0394	2.43507	19.818	8.75853	2.07661	0.917753	1.10487	9.59428e-05	0.00776092	19.818	8.75853	6.06918	3.35282	1.10487	1
TR_108591					0.000112869	0.00200802	0.0113943	0.000419226	0.253586	-3.94343	DD * LAC down vs DD * CEL	0.000691672	0.277511	-3.60347	DD * SOPH down vs DD * CEL	37.439	5.48867	9.42157	5.52491	5.76015	3.37781	1.46603	0.00200802	0.000558609	9.42157	5.52491	12.0959	8.86648	1.46603	1
TR_68348					0.0405526	3.59048e-06	0.19702	3.01347e-05	0.254929	-3.92267	DD * LAC down vs DD * CEL	6.43516e-05	0.286915	-3.48535	DD * SOPH down vs DD * CEL	5.52848	0.417526	40.9785	12.3792	1.84458	0.557232	0.755227	3.59048e-06	0.0947073	40.9785	12.3792	2.58136	0.974757	0.755227	1
TR_122582					0.305868	4.22137e-05	0.0166726	0.00023233	0.255811	-3.90913	DD * LAC down vs DD * CEL	9.66209e-05	0.218178	-4.58341	DD * SOPH down vs DD * CEL	1.16453	0.144402	23.8837	11.8463	5.11001	2.53456	1.24	4.22137e-05	0.0235375	23.8837	11.8463	4.32091	2.67896	1.24	1
TR_107460					0.120485	1.02419e-05	0.910002	0.000162902	0.255985	-3.90649	DD * LAC down vs DD * CEL	0.000129866	0.246109	-4.06324	DD * SOPH down vs DD * CEL	2.88092	0.32599	32.6715	14.7877	0.238791	0.108081	1.13155	1.02419e-05	0.593955	32.6715	14.7877	0.767217	0.434071	1.13155	1
TR_3605					0.496791	7.63813e-09	0.100193	1.22723e-07	0.256089	-3.90489	DD * LAC down vs DD * CEL	6.97094e-07	0.322254	-3.10314	DD * SOPH down vs DD * CEL	0.497288	0.011102	147.385	13.1615	2.60305	0.232453	0.223251	7.63813e-09	0.137532	147.385	13.1615	2.1819	0.243555	0.223251	1
TR_56206					0.00074546	1.36198e-07	0.00244094	3.38553e-05	0.256605	-3.89704	DD * LAC down vs DD * CEL	0.0001416	0.318806	-3.13671	DD * SOPH down vs DD * CEL	22.8507	1.75677	81.5535	25.0794	8.94474	2.7507	0.768803	1.36198e-07	0.000634619	81.5535	25.0794	11.7259	4.50747	0.768803	1
TR_68889					0.000222878	7.6043e-05	0.198742	0.000397645	0.25716	-3.88862	DD * LAC down vs DD * CEL	0.00636252	0.407974	-2.45114	DD * SOPH down vs DD * CEL	31.5326	4.46561	20.9024	11.8407	1.83532	1.03967	1.41619	7.6043e-05	0.00317939	20.9024	11.8407	7.77478	5.50528	1.41619	1
TR_75434					0.000179527	6.33099e-08	0.00599912	6.52455e-07	0.257306	-3.88643	DD * LAC down vs DD * CEL	1.05196e-06	0.275466	-3.63021	DD * SOPH down vs DD * CEL	33.3234	1.05396	95.5416	12.0872	6.97052	0.881856	0.316281	6.33099e-08	0.000531797	95.5416	12.0872	12.2411	1.93581	0.316281	1
TR_74390					0.0836256	0.00794122	0.0518348	0.00209092	0.257593	-3.88209	DD * LAC down vs DD * CEL	0.00265508	0.27052	-3.69658	DD * SOPH down vs DD * CEL	3.69149	0.834434	6.42271	5.80722	3.42996	3.10126	2.26042	0.00794122	0.0441006	6.42271	5.80722	3.48226	3.9357	2.26042	1
TR_2441					0.544482	4.58387e-09	0.210948	8.92275e-08	0.258456	-3.86913	DD * LAC down vs DD * CEL	1.48862e-07	0.277455	-3.60419	DD * SOPH down vs DD * CEL	0.393579	0.00810662	163.546	13.4743	1.77216	0.146006	0.205972	4.58387e-09	0.274307	163.546	13.4743	1.49645	0.154113	0.205972	1
TR_106586					0.86916	2.81051e-06	0.302317	7.3717e-05	0.258896	-3.86256	DD * LAC down vs DD * CEL	1.34797e-05	0.191859	-5.21217	DD * SOPH down vs DD * CEL	0.0285638	0.00261163	43.1835	15.7933	1.40064	0.512251	0.914313	2.81051e-06	0.406453	43.1835	15.7933	1.12623	0.514862	0.914313	1
TR_76646					0.158072	3.27569e-05	0.239863	2.30697e-05	0.259559	-3.85269	DD * LAC down vs DD * CEL	0.0009248	0.429555	-2.32799	DD * SOPH down vs DD * CEL	2.32773	0.160819	25.2804	6.98633	1.63773	0.452592	0.690883	3.27569e-05	0.205554	25.2804	6.98633	1.77573	0.613411	0.690883	1
TR_109870					0.48528	6.58806e-07	0.462897	1.19431e-05	0.259619	-3.8518	DD * LAC down vs DD * CEL	9.804e-05	0.349504	-2.8612	DD * SOPH down vs DD * CEL	0.525108	0.0311567	58.7084	13.9336	0.975395	0.231496	0.593339	6.58806e-07	0.525217	58.7084	13.9336	0.885337	0.262653	0.593339	1
TR_79843					0.66665	0.00128279	0.387348	0.00450903	0.260392	-3.84036	DD * LAC down vs DD * CEL	0.00234591	0.224606	-4.45223	DD * SOPH down vs DD * CEL	0.196941	0.0558996	10.5882	12.0214	1.15222	1.30818	2.83839	0.00128279	0.484737	10.5882	12.0214	0.961165	1.36408	2.83839	1
TR_123540					0.00396017	2.49042e-08	0.802093	5.52017e-07	0.260533	-3.83829	DD * LAC down vs DD * CEL	1.94645e-05	0.404207	-2.47398	DD * SOPH down vs DD * CEL	13.8556	0.415044	115.742	13.8682	0.403493	0.0483465	0.29955	2.49042e-08	0.0605524	115.742	13.8682	3.09391	0.463391	0.29955	1
TR_63542					0.0558743	7.3828e-05	0.679458	8.06498e-05	0.262269	-3.81288	DD * LAC down vs DD * CEL	0.000162103	0.293091	-3.4119	DD * SOPH down vs DD * CEL	4.67636	0.428707	21.0439	7.71683	0.587142	0.215306	0.916754	7.3828e-05	0.302034	21.0439	7.71683	1.40498	0.644013	0.916754	1
TR_47420					0.51957	7.44051e-07	0.0897397	1.3298e-06	0.26289	-3.80387	DD * LAC down vs DD * CEL	5.10542e-06	0.316012	-3.16444	DD * SOPH down vs DD * CEL	0.445532	0.015921	57.2263	8.17992	2.73474	0.390903	0.357349	7.44051e-07	0.125604	57.2263	8.17992	2.2769	0.406824	0.357349	1
TR_103113					0.0145224	0.00509977	0.00585221	0.000181362	0.26354	-3.79449	DD * LAC down vs DD * CEL	0.00372155	0.419056	-2.38632	DD * SOPH down vs DD * CEL	8.70541	0.969458	7.30179	3.25259	7.02041	3.12725	1.11363	0.00509977	0.00390052	7.30179	3.25259	7.35741	4.09671	1.11363	1
TR_112325					0.000451676	7.41828e-05	0.00056965	4.00346e-05	0.263863	-3.78985	DD * LAC down vs DD * CEL	0.000346311	0.361242	-2.76823	DD * SOPH down vs DD * CEL	26.199	2.0107	21.0209	6.45318	12.9845	3.9861	0.767471	7.41828e-05	0.00019005	21.0209	6.45318	15.6274	5.9968	0.767471	1
TR_68624					0.125521	0.000142428	0.416396	0.000185143	0.264793	-3.77653	DD * LAC down vs DD * CEL	0.000427773	0.303769	-3.29198	DD * SOPH down vs DD * CEL	2.79479	0.31065	18.0866	8.0415	1.08039	0.480355	1.11153	0.000142428	0.296257	18.0866	8.0415	1.42327	0.791005	1.11153	1
TR_79259					0.0232902	0.00065293	0.206878	0.0010638	0.265076	-3.7725	DD * LAC down vs DD * CEL	0.000878905	0.25559	-3.91252	DD * SOPH down vs DD * CEL	7.15583	1.27015	12.5543	8.91345	1.79275	1.27285	1.77499	0.00065293	0.0736063	12.5543	8.91345	2.86537	2.543	1.77499	1
TR_40338					0.611444	0.000407232	0.628263	0.00026908	0.265186	-3.77094	DD * LAC down vs DD * CEL	0.00666714	0.437934	-2.28345	DD * SOPH down vs DD * CEL	0.274967	0.0335702	14.0939	6.8828	0.6687	0.326561	1.22088	0.000407232	0.708532	14.0939	6.8828	0.589953	0.360131	1.22088	1
TR_52126					0.0776418	4.85209e-05	0.426632	0.00123837	0.266833	-3.74767	DD * LAC down vs DD * CEL	0.000841301	0.247599	-4.03878	DD * SOPH down vs DD * CEL	3.86567	0.709701	23.1464	16.9978	1.0563	0.775709	1.83591	4.85209e-05	0.241623	23.1464	16.9978	1.61818	1.48541	1.83591	1
TR_76123					0.41952	5.62122e-08	0.41882	1.78556e-06	0.26833	-3.72676	DD * LAC down vs DD * CEL	3.56387e-07	0.209017	-4.78431	DD * SOPH down vs DD * CEL	0.708804	0.0261887	97.9114	14.4704	1.07463	0.158821	0.369477	5.62122e-08	0.464393	97.9114	14.4704	1.00147	0.18501	0.369477	1
TR_21746					0.100433	0.00013755	0.0316555	0.00206409	0.268551	-3.72369	DD * LAC down vs DD * CEL	0.0014307	0.249422	-4.00927	DD * SOPH down vs DD * CEL	3.27542	0.692877	18.2339	15.4287	4.11661	3.48329	2.11538	0.00013755	0.0308317	18.2339	15.4287	3.94838	4.17617	2.11538	1
TR_29713					0.0190216	0.000284949	0.0946991	6.87791e-05	0.268772	-3.72063	DD * LAC down vs DD * CEL	0.000639813	0.37285	-2.68205	DD * SOPH down vs DD * CEL	7.80086	0.663004	15.3584	5.22132	2.67014	0.907755	0.849912	0.000284949	0.0373079	15.3584	5.22132	3.69629	1.57076	0.849912	1
TR_64485					0.0122344	2.5274e-05	0.00078277	2.52558e-06	0.270123	-3.70202	DD * LAC down vs DD * CEL	3.43784e-05	0.378024	-2.64533	DD * SOPH down vs DD * CEL	9.30756	0.367326	26.7837	4.2281	12.0001	1.89435	0.394653	2.5274e-05	0.000696586	26.7837	4.2281	11.4616	2.26168	0.394653	1
TR_48773					0.891365	5.75203e-05	0.730839	0.000580962	0.270328	-3.69922	DD * LAC down vs DD * CEL	0.000106983	0.196189	-5.09712	DD * SOPH down vs DD * CEL	0.0196273	0.00285622	22.2729	12.9648	0.508877	0.296213	1.45523	5.75203e-05	0.830772	22.2729	12.9648	0.411027	0.299069	1.45523	1
TR_54427					0.395253	1.55799e-06	0.717077	2.51446e-05	0.270723	-3.69382	DD * LAC down vs DD * CEL	8.14459e-05	0.32123	-3.11303	DD * SOPH down vs DD * CEL	0.789045	0.0522016	48.9598	12.9563	0.529568	0.140141	0.66158	1.55799e-06	0.71428	48.9598	12.9563	0.581463	0.192342	0.66158	1
TR_120215					0.327044	2.95548e-05	0.39636	0.000558644	0.271573	-3.68225	DD * LAC down vs DD * CEL	0.00030392	0.243232	-4.1113	DD * SOPH down vs DD * CEL	1.06198	0.151829	25.8674	14.7928	1.12936	0.645845	1.42968	2.95548e-05	0.410976	25.8674	14.7928	1.11588	0.797673	1.42968	1
TR_4996					0.0734407	4.19389e-05	0.617477	0.000233493	0.274318	-3.64541	DD * LAC down vs DD * CEL	0.000295329	0.285172	-3.50665	DD * SOPH down vs DD * CEL	3.99828	0.44686	23.9187	10.6929	0.686471	0.306889	1.11763	4.19389e-05	0.320541	23.9187	10.6929	1.34883	0.753749	1.11763	1
TR_80767					0.178548	0.000524506	0.603532	0.00494207	0.27443	-3.64391	DD * LAC down vs DD * CEL	0.00266154	0.239541	-4.17464	DD * SOPH down vs DD * CEL	2.09337	0.565749	13.2506	14.3243	0.709804	0.767322	2.70258	0.000524506	0.471845	13.2506	14.3243	0.986516	1.33307	2.70258	1
TR_109476					0.77146	0.00108995	0.0477679	0.000708111	0.274572	-3.64203	DD * LAC down vs DD * CEL	0.0014519	0.311341	-3.21191	DD * SOPH down vs DD * CEL	0.0890796	0.0133636	11.0387	6.62404	3.53945	2.12394	1.50019	0.00108995	0.0746375	11.0387	6.62404	2.84938	2.1373	1.50019	1
TR_65782					0.665097	0.000695854	0.00628309	0.00724164	0.274663	-3.64083	DD * LAC down vs DD * CEL	7.1519e-05	0.083017	-12.0457	DD * SOPH down vs DD * CEL	0.198918	0.0612347	12.3574	15.2164	6.8781	8.46939	3.07839	0.000695854	0.0105841	12.3574	15.2164	5.54227	8.53062	3.07839	1
TR_2392					0.000790239	7.38033e-06	0.00781927	0.00042807	0.274885	-3.63789	DD * LAC down vs DD * CEL	0.000861793	0.309312	-3.23299	DD * SOPH down vs DD * CEL	22.4824	2.93623	35.0839	18.328	6.45216	3.37063	1.30601	7.38033e-06	0.00138336	35.0839	18.328	9.65822	6.30686	1.30601	1
TR_108951					0.109454	0.00145215	0.178315	0.00122316	0.275244	-3.63314	DD * LAC down vs DD * CEL	0.00234427	0.310094	-3.22483	DD * SOPH down vs DD * CEL	3.08665	0.538439	10.2549	7.15553	1.95159	1.36175	1.74441	0.00145215	0.137969	10.2549	7.15553	2.1786	1.90019	1.74441	1
TR_122084					0.0286032	0.000447105	0.656942	0.00022947	0.275686	-3.62731	DD * LAC down vs DD * CEL	0.00422676	0.428177	-2.33548	DD * SOPH down vs DD * CEL	6.52952	0.720923	13.7777	6.08477	0.622488	0.274915	1.1041	0.000447105	0.199763	13.7777	6.08477	1.80389	0.995837	1.1041	1
TR_23173					0.0393563	2.73346e-09	0.0835206	1.27038e-07	0.275813	-3.62565	DD * LAC down vs DD * CEL	2.96821e-07	0.308077	-3.24594	DD * SOPH down vs DD * CEL	5.61131	0.112816	181.679	14.6107	2.82193	0.226941	0.201051	2.73346e-09	0.047865	181.679	14.6107	3.37981	0.339757	0.201051	1
TR_41001					0.035239	0.00321341	0.15731	0.00068532	0.276233	-3.62013	DD * LAC down vs DD * CEL	0.002398	0.342276	-2.92162	DD * SOPH down vs DD * CEL	5.92189	0.8722	8.30362	4.89196	2.08826	1.23027	1.47284	0.00321341	0.0742736	8.30362	4.89196	2.85499	2.10247	1.47284	1
TR_68104					0.993656	4.02626e-05	0.393054	7.30202e-05	0.276407	-3.61786	DD * LAC down vs DD * CEL	0.000268924	0.335599	-2.97975	DD * SOPH down vs DD * CEL	6.64507e-05	5.4887e-06	24.1389	7.97532	1.13768	0.375881	0.825982	4.02626e-05	0.511649	24.1389	7.97532	0.910157	0.375886	0.825982	1
TR_60378					0.000281058	8.74386e-05	0.000265754	0.000446086	0.27716	-3.60802	DD * LAC down vs DD * CEL	0.00127072	0.329843	-3.03174	DD * SOPH down vs DD * CEL	29.697	3.87156	20.245	10.5573	15.616	8.14338	1.30369	8.74386e-05	9.27885e-05	20.245	10.5573	18.4322	12.0149	1.30369	1
TR_32849					0.315006	0.000216316	0.883853	0.00331587	0.277521	-3.60333	DD * LAC down vs DD * CEL	0.00398501	0.288123	-3.47073	DD * SOPH down vs DD * CEL	1.11906	0.260831	16.3976	15.2879	0.280724	0.261725	2.33081	0.000216316	0.805432	16.3976	15.2879	0.44839	0.522556	2.33081	1
TR_108645					0.626509	3.75827e-05	0.136213	0.000171286	0.277583	-3.60253	DD * LAC down vs DD * CEL	0.00174426	0.393166	-2.54346	DD * SOPH down vs DD * CEL	0.252043	0.0255522	24.5148	9.94129	2.24855	0.911835	1.0138	3.75827e-05	0.190821	24.5148	9.94129	1.84925	0.937387	1.0138	1
TR_60956					0.808555	2.70147e-06	0.16512	1.98451e-05	0.278502	-3.59065	DD * LAC down vs DD * CEL	6.43493e-05	0.328834	-3.04104	DD * SOPH down vs DD * CEL	0.0618987	0.00370934	43.5499	10.4391	2.03512	0.487826	0.599259	2.70147e-06	0.236114	43.5499	10.4391	1.64048	0.491535	0.599259	1
TR_80594					0.00638573	4.75694e-08	0.0136991	3.27463e-06	0.27864	-3.58886	DD * LAC down vs DD * CEL	1.41206e-06	0.246252	-4.06087	DD * SOPH down vs DD * CEL	11.7986	0.469995	101.335	16.1467	5.43956	0.866736	0.398349	4.75694e-08	0.00544451	101.335	16.1467	6.71136	1.33673	0.398349	1
TR_122102					1.69812e-07	4.42834e-06	0.00627141	2.15175e-05	0.279068	-3.58335	DD * LAC down vs DD * CEL	0.00224585	0.498468	-2.00615	DD * SOPH down vs DD * CEL	161.55	9.83331	39.1742	9.5379	6.8818	1.67554	0.608684	4.42834e-06	3.5185e-06	39.1742	9.5379	37.8155	11.5088	0.608684	1
TR_119857					0.00095296	7.05516e-06	0.000778544	0.000179783	0.279832	-3.57357	DD * LAC down vs DD * CEL	8.67371e-07	0.0947465	-10.5545	DD * SOPH down vs DD * CEL	21.3293	2.16161	35.4282	14.3618	12.0164	4.87116	1.01344	7.05516e-06	0.000314908	35.4282	14.3618	13.8789	7.03276	1.01344	1
TR_4526					0.0350294	5.07403e-06	0.663316	6.7556e-05	0.280836	-3.56079	DD * LAC down vs DD * CEL	0.000158739	0.318947	-3.13532	DD * SOPH down vs DD * CEL	5.93888	0.469532	38.0432	12.0309	0.612405	0.193669	0.790606	5.07403e-06	0.227226	38.0432	12.0309	1.6777	0.6632	0.790606	1
TR_68926					0.574225	0.00222959	0.167829	0.000224271	0.281218	-3.55596	DD * LAC down vs DD * CEL	0.000698877	0.33604	-2.97583	DD * SOPH down vs DD * CEL	0.337338	0.0358936	9.16364	3.90013	2.01736	0.858607	1.06402	0.00222959	0.226374	9.16364	3.90013	1.68136	0.8945	1.06402	1
TR_123571					0.00817435	1.14793e-07	0.021966	1.16649e-05	0.283279	-3.53009	DD * LAC down vs DD * CEL	3.14591e-06	0.231954	-4.3112	DD * SOPH down vs DD * CEL	10.8125	0.558235	84.4924	17.4489	4.66791	0.963992	0.516286	1.14793e-07	0.00857239	84.4924	17.4489	5.89683	1.52223	0.516286	1
TR_80365					6.33346e-05	3.61681e-06	0.00967597	1.66176e-06	0.283428	-3.52823	DD * LAC down vs DD * CEL	6.51372e-06	0.338294	-2.95601	DD * SOPH down vs DD * CEL	43.1291	1.44086	40.9144	5.46748	6.05438	0.80906	0.334081	3.61681e-06	0.000357201	40.9144	5.46748	13.4693	2.24992	0.334081	1
TR_45343					0.38786	0.000221295	0.0233825	0.00346308	0.283743	-3.52432	DD * LAC down vs DD * CEL	0.00141173	0.235696	-4.24276	DD * SOPH down vs DD * CEL	0.815053	0.186029	16.3096	14.8901	4.5709	4.17308	2.28241	0.000221295	0.0339538	16.3096	14.8901	3.81973	4.3591	2.28241	1
TR_73706					0.196125	3.49875e-05	0.0158433	1.0514e-05	0.284106	-3.51981	DD * LAC down vs DD * CEL	0.000133428	0.39434	-2.53588	DD * SOPH down vs DD * CEL	1.91864	0.0962924	24.9108	5.00087	5.19441	1.04278	0.501877	3.49875e-05	0.0202167	24.9108	5.00087	4.53925	1.13907	0.501877	1
[truncated: 727 more rows]

## Sheet: LSvsC up LLDD
Lac and Soph vs Cel 2fold upregulated (at least; p<0.01) - LL AND DD
[truncated: 21 more rows]

## Sheet: LS vsC down LLDD
Lac and Soph vs Cel 2fold downregulated (at least; p<0.01) - LL AND DD
the deleted GPCR csg1 is highlighted											Annotation Neurospora crassa (BROAD)
[truncated: 541 more rows]

## Sheet: overlap to ENV1
Genes down-regulated in LL in ∆acy1 and in ∆env1 (2fold, p-value 0.01)
[truncated: 116 more rows]
